# Supplementary material for: First in Vivo Batrachochytrium dendrobatidis Transcriptomes Reveal Mechanisms of Host Exploitation, Host-Specific Gene Expression, and Expressed Genotype Shifts
Source: G3 (Bethesda). 2016 Nov 16;7(1):269–78. doi: 10.1534/g3.116.035873 (PMC5217115; doi:10.1534/g3.116.035873)
Supplement: Supplementary file 4 [file 269FileS1.xls]

## Sheet: AZvCU
	baseMean	log2FoldChange	lfcSE	stat	pvalue	padj
BDET_00001	0.327451	0.574374	1.01971	0.56327	0.573251	NA
BDET_00002	2.18441	-0.0113486	1.17734	-0.00963922	NA	NA
BDET_00003	0	NA	NA	NA	NA	NA
BDET_00004	4.58178	-4.39091	1.07292	-4.09248	4.26782e-05	0.00033766
BDET_00005	0	NA	NA	NA	NA	NA
BDET_00006	0.665792	-1.01879	1.12688	-0.904076	0.365955	NA
BDET_00007	3.58357	9.83502e-05	1.15216	8.53615e-05	0.999932	0.999932
BDET_00008	0	NA	NA	NA	NA	NA
BDET_00009	43.2415	-0.654432	0.779943	-0.839077	0.401426	0.569837
BDET_00010	47.5852	-1.89629	1.14509	-1.65602	NA	NA
BDET_00011	593.539	-0.990626	0.385477	-2.56987	0.0101737	0.0365149
BDET_00012	1774.3	-1.30177	0.284592	-4.57418	4.78093e-06	4.77305e-05
BDET_00013	351.287	-2.86769	0.553291	-5.18298	2.18374e-07	2.86488e-06
BDET_00014	111.69	1.38536	0.857271	1.61602	0.106091	0.227588
BDET_00015	100.919	-0.915005	0.469909	-1.9472	0.051511	0.130755
BDET_00016	428.505	0.236922	0.459731	0.51535	0.606309	0.746764
BDET_00017	1412.91	0.650764	0.222522	2.9245	0.00345014	0.0151037
BDET_00018	196.547	0.0251706	0.40615	0.0619737	0.950584	0.978313
BDET_00019	233.388	0.74012	0.363022	2.03877	0.0414726	0.111062
BDET_00020	19.5303	1.01523	0.911764	1.11348	0.265501	0.432951
BDET_00021	158.083	1.75189	0.368573	4.75318	2.00244e-06	2.17544e-05
BDET_00022	0.794628	0.277157	1.13138	0.244972	0.806478	NA
BDET_00023	1013.32	1.05207	0.348784	3.0164	0.00255798	0.0117001
BDET_00024	1842.39	-1.27681	0.510103	-2.50305	0.0123128	0.0424119
BDET_00025	3913.32	1.70925	0.189069	9.04033	1.56195e-19	1.15839e-17
BDET_00026	11.9468	-0.717339	0.737368	-0.972838	0.330634	0.501785
BDET_00027	81.6704	0.0904738	0.36288	0.249322	0.803112	0.88722
BDET_00028	3831.99	1.15179	0.35328	3.26027	0.00111306	0.00579077
BDET_00029	166.64	-0.106368	0.486359	-0.218703	0.826882	0.902106
BDET_00030	152.849	-1.08034	0.474092	-2.27876	0.0226813	0.068945
BDET_00031	3446.78	4.08686	0.804318	5.08114	3.75173e-07	4.7013e-06
BDET_00032	2631.49	2.79824	0.490733	5.70217	1.18291e-08	1.88127e-07
BDET_00033	3364.35	2.81971	0.542138	5.20109	1.98123e-07	2.6181e-06
BDET_00034	446.213	-1.10995	0.394423	-2.8141	0.00489147	0.0199502
BDET_00035	91.6631	-0.509357	0.911339	-0.558911	NA	NA
BDET_00036	4039.24	1.87861	0.445097	4.22067	2.43582e-05	0.000205455
BDET_00037	662.118	-1.2089	0.393474	-3.07238	0.00212358	0.00999425
BDET_00038	170.77	0.265931	0.391909	0.678553	0.497421	0.659117
BDET_00039	1876.17	0.648135	0.464012	1.39681	0.162472	0.30969
BDET_00040	1209.88	-2.06552	0.545947	-3.78338	0.000154714	0.00106082
BDET_00041	2799.21	1.2842	0.301243	4.26299	2.01706e-05	0.000173491
BDET_00042	4106.83	3.49906	0.369353	9.47351	2.70593e-21	2.42799e-19
BDET_00043	23.4178	0.382469	0.816003	0.46871	0.639277	0.772061
BDET_00044	73.532	1.36066	0.771254	1.76421	0.0776963	0.179654
BDET_00045	64.3659	-0.460263	0.474999	-0.968978	0.332556	0.503861
BDET_00046	354.691	0.802605	0.432226	1.85691	0.063324	0.154442
BDET_00047	152.538	-0.52535	0.33413	-1.57229	0.115882	0.24335
BDET_00048	41.8533	-1.02344	0.916947	-1.11614	0.264364	0.431678
BDET_00049	275.252	0.0483129	0.38848	0.124364	0.901027	0.94922
BDET_00050	299.213	-0.361099	0.352525	-1.02432	0.305683	0.475333
BDET_00051	3503.05	0.740724	0.392284	1.88824	0.0589943	0.145543
BDET_00052	705.055	-0.0797359	0.396648	-0.201024	0.84068	0.911311
BDET_00053	761.751	-1.79818	0.287006	-6.26529	3.72134e-10	7.51298e-09
BDET_00054	318.001	0.298825	0.380932	0.784458	0.432771	0.600328
BDET_00055	229.548	2.66828	0.660628	4.039	5.36804e-05	0.000411984
BDET_00056	576.851	-0.119948	0.604808	-0.198325	0.842791	0.91202
BDET_00057	428.542	0.802172	0.506528	1.58367	0.11327	0.239524
BDET_00058	316.055	1.05595	0.522161	2.02227	0.0431485	0.114621
BDET_00059	341.767	-1.20568	0.61011	-1.97616	0.0481366	0.124682
BDET_00060	200.369	0.761124	0.546581	1.39252	0.163766	0.311339
BDET_00061	0.164656	0.418541	0.7566	0.553187	0.580135	NA
BDET_00062	1.78793	-0.0778251	1.10785	-0.070249	0.943995	NA
BDET_00063	13853.5	5.68476	0.756143	7.5181	NA	NA
BDET_00064	199.329	-0.451037	0.640247	-0.704473	0.481138	0.645213
BDET_00065	297.524	0.740998	0.384817	1.92559	0.0541559	0.135726
BDET_00066	62.8231	0.167195	0.693732	0.241009	0.809548	0.891379
BDET_00067	228.964	-1.17183	0.470116	-2.49263	0.0126801	0.0434916
BDET_00068	315.313	0.456182	0.412661	1.10546	0.268959	0.436533
BDET_00069	67.3229	1.92474	0.459597	4.18789	2.81555e-05	0.000232539
BDET_00070	1219.16	0.46113	0.372263	1.23872	0.215449	0.376658
BDET_00071	338.602	-0.840802	0.551473	-1.52465	0.127347	0.260191
BDET_00072	2401.86	-0.130438	0.376688	-0.346277	0.729135	0.836652
BDET_00073	280.57	1.42666	0.409558	3.4834	0.000495088	0.00289253
BDET_00074	84.7558	0.495489	0.533066	0.929508	0.352626	0.523786
BDET_00075	177.993	-1.08512	0.768242	-1.41247	NA	NA
BDET_00076	18.1905	-0.37193	1.17644	-0.316148	0.75189	0.850354
BDET_00077	120.186	1.53557	0.546228	2.81122	0.00493546	0.0200845
BDET_00078	19540.8	1.14176	0.226838	5.03336	4.81952e-07	5.95719e-06
BDET_00079	138.888	-1.34884	0.477999	-2.82185	0.0047748	0.0195732
BDET_00080	11.3076	-2.60732	0.936891	-2.78295	NA	NA
BDET_00081	92.1431	-1.19744	0.533732	-2.24353	0.0248627	0.0743935
BDET_00082	347.375	-0.777123	0.364291	-2.13325	0.0329043	0.092264
BDET_00083	261.133	-0.252667	0.477901	-0.528702	0.597012	0.740458
BDET_00084	791.11	0.026494	0.26999	0.0981296	0.921829	0.960723
BDET_00085	166.676	-0.559047	0.66374	-0.842268	0.399638	0.568004
BDET_00086	353.82	-0.0563808	0.277835	-0.202929	0.83919	0.910822
BDET_00087	236.454	0.471518	0.534345	0.882422	0.377549	0.547597
BDET_00088	567.527	-0.58887	0.392809	-1.49913	0.133841	0.26976
BDET_00089	333.316	-0.754151	0.300171	-2.5124	0.0119912	0.0416198
BDET_00090	199.071	0.355507	0.436726	0.814026	0.41563	0.583279
BDET_00091	2365.54	0.496912	0.225613	2.2025	0.02763	0.0807782
BDET_00092	27.5193	0.783079	0.577162	1.35678	0.174852	0.3261
BDET_00093	273.569	-0.306241	0.37246	-0.822213	0.410956	0.578915
BDET_00094	115.475	-0.832623	0.489477	-1.70105	0.0889343	0.19956
BDET_00095	198.361	0.568622	0.280285	2.02873	0.0424857	0.113026
BDET_00096	768.183	0.120969	0.464217	0.260587	0.794411	0.880373
BDET_00097	2218.84	1.86851	0.335178	5.5747	2.4796e-08	3.77024e-07
BDET_00098	6.07012	2.17872	1.00179	2.17482	0.0296433	0.085461
BDET_00099	97.8508	-0.679618	0.413972	-1.6417	0.100652	0.219023
BDET_00100	155.085	0.145972	0.605331	0.241143	0.809444	0.891379
BDET_00101	312.267	-1.25077	0.358046	-3.49332	0.000477048	0.0028029
BDET_00102	1032.85	0.572026	0.333379	1.71584	0.0861915	0.194365
BDET_00103	127.714	0.948864	0.596033	1.59196	0.111393	0.236726
BDET_00104	654.891	-0.684831	0.437994	-1.56356	0.11792	0.246266
BDET_00105	143.87	-2.10335	0.547451	-3.84208	0.000121996	0.000857515
BDET_00106	293.5	-0.0621481	0.252014	-0.246606	0.805213	0.888596
BDET_00107	147.349	-0.461266	0.678216	-0.680117	0.49643	0.658136
BDET_00108	242.071	1.08041	0.321444	3.36111	0.000776298	0.00428083
BDET_00109	193.259	0.920683	0.312988	2.94159	0.00326534	0.0144095
BDET_00110	48.4842	0.526781	0.714109	0.737676	0.460711	0.626229
BDET_00111	606.675	-0.554306	0.309007	-1.79383	0.0728402	0.171107
BDET_00112	804.531	-0.711963	0.363592	-1.95814	0.0502141	0.128506
BDET_00113	830.003	-0.677275	0.345068	-1.96273	0.0496779	0.127493
BDET_00114	1.9073	-1.88886	1.09909	-1.71857	0.0856923	NA
BDET_00115	0.231861	0.0163998	0.930634	0.0176222	0.98594	NA
BDET_00116	0.596437	1.15737	1.23847	0.934514	0.350039	NA
BDET_00117	0.331727	0.0511333	1.08033	0.047331	0.962249	NA
BDET_00118	324.399	0.642225	0.279068	2.30132	0.0213738	0.0660478
BDET_00119	684.672	2.36472	0.297777	7.94123	2.00184e-15	8.45895e-14
BDET_00120	220.181	-0.579194	0.429138	-1.34967	0.177123	0.328835
BDET_00121	203.726	0.596943	0.305737	1.95247	0.0508823	0.129622
BDET_00122	131.994	-0.734174	0.35949	-2.04227	0.0411249	0.110294
BDET_00123	217.197	-1.09123	0.245386	-4.44699	8.70814e-06	8.19829e-05
BDET_00124	72.9778	0.503877	0.680721	0.740211	0.459172	0.624723
BDET_00125	339.316	-0.00914104	0.3664	-0.0249483	0.980096	0.992118
BDET_00126	184.552	-0.0246726	0.302364	-0.081599	0.934966	0.968455
BDET_00127	5860.1	1.686	0.25871	6.51695	7.17522e-11	1.63478e-09
BDET_00128	146.247	-0.443597	0.355635	-1.24734	0.212275	0.372543
BDET_00129	165.146	-0.211106	0.438086	-0.481882	0.62989	0.764663
BDET_00130	24.8891	0.041843	0.735672	0.0568772	0.954643	0.981378
BDET_00131	25.141	2.57794	0.842488	3.05991	0.002214	0.0103349
BDET_00132	717.422	1.27485	0.409814	3.11079	0.00186588	0.00896906
BDET_00133	95.8596	-0.827724	0.547796	-1.51101	0.130787	0.264789
BDET_00134	636.638	0.0981872	0.406961	0.241269	0.809346	0.891379
BDET_00135	184.91	-1.37429	0.337999	-4.06596	4.78349e-05	0.000373431
BDET_00136	633.951	-0.446309	0.360647	-1.23752	0.215893	0.376918
BDET_00137	257.123	-0.736496	0.411711	-1.78887	0.0736365	0.172447
BDET_00138	435.339	0.378464	0.352949	1.07229	0.283589	0.453393
BDET_00139	266.064	-1.08237	0.407651	-2.65513	0.00792776	0.0299009
BDET_00140	137.581	-1.64878	0.317935	-5.1859	2.14976e-07	2.8254e-06
BDET_00141	960	2.57883	0.463723	5.56114	2.68015e-08	4.04976e-07
BDET_00142	238.051	-1.49881	0.376078	-3.98536	6.73774e-05	0.000503288
BDET_00143	267.324	0.528048	0.363455	1.45286	0.146264	0.287776
BDET_00144	1272.97	-0.333054	0.521297	-0.638895	NA	NA
BDET_00145	496.328	0.0295434	0.289887	0.101914	0.918825	0.959276
BDET_00146	333.921	0.163801	0.458603	0.357175	0.720961	0.830156
BDET_00147	533.033	-0.33342	0.248175	-1.34349	0.179115	0.331501
BDET_00148	429.729	2.656	0.864024	3.07398	0.00211221	0.00994913
BDET_00149	196.387	-0.0263646	0.492284	-0.0535556	0.957289	0.98292
BDET_00150	69.0129	-1.11408	0.619572	-1.79815	NA	NA
BDET_00151	1484.48	0.918086	0.290953	3.15544	0.00160254	0.00785913
BDET_00152	137.892	-0.271183	0.510107	-0.531621	0.594989	0.738533
BDET_00153	0	NA	NA	NA	NA	NA
BDET_00154	123.54	-0.881735	0.443636	-1.98752	0.0468651	0.122612
BDET_00155	2111.36	1.49704	0.23448	6.3845	1.71953e-10	3.65425e-09
BDET_00156	72.0272	-0.943814	0.665011	-1.41925	0.155827	0.300332
BDET_00157	317.343	0.908235	0.373611	2.43096	0.0150588	0.0499758
BDET_00158	151.813	0.508069	0.300631	1.69001	0.0910267	0.202815
BDET_00159	583.855	3.22715	0.314407	10.2643	1.02104e-24	1.4271e-22
BDET_00160	7.63214	2.14497	1.14386	1.87521	0.0607641	0.149301
BDET_00161	24.0864	1.60502	0.829358	1.93525	0.0529592	0.133371
BDET_00162	961.603	-0.699682	0.296456	-2.36016	0.0182673	0.0582054
BDET_00163	199.384	-0.767775	0.39274	-1.95492	0.0505925	0.129065
BDET_00164	272.219	-0.330538	0.420868	-0.785371	0.432236	0.59998
BDET_00165	119.091	0.227734	0.407593	0.558728	0.576347	0.721849
BDET_00166	37.8803	0.503879	0.991901	0.507994	0.611458	0.750308
BDET_00167	104.227	-0.649767	0.306395	-2.12068	0.0339484	0.0946805
BDET_00168	149.841	0.434513	0.429704	1.01119	0.311925	0.482458
BDET_00169	587.959	-0.199284	0.176463	-1.12933	0.258759	0.425584
BDET_00170	135.127	-0.664875	0.546292	-1.21707	0.223578	0.386069
BDET_00171	280.549	0.221652	0.280537	0.7901	0.429469	0.597737
BDET_00172	168.905	-0.347949	0.326057	-1.06714	0.285907	0.45562
BDET_00173	867.259	-0.188288	0.410546	-0.458628	0.646501	0.77717
BDET_00174	554.786	0.290288	0.596481	0.486668	NA	NA
BDET_00175	515.511	-1.14767	0.45022	-2.54913	0.0107992	0.0383057
BDET_00176	3013.48	4.29553	0.789982	5.4375	5.40337e-08	7.76321e-07
BDET_00177	17.6631	-0.258756	1.0104	-0.256092	0.79788	0.882781
BDET_00178	859.426	-0.157006	0.340195	-0.461518	0.644427	0.775834
BDET_00179	180.625	-0.180409	0.390014	-0.462571	0.643672	0.775693
BDET_00180	1061.81	1.39641	0.498062	2.80369	0.00505217	0.0204563
BDET_00181	2.66652	0.403437	1.08627	0.371398	0.710341	NA
BDET_00182	745.285	-0.889717	0.228911	-3.88674	0.000101601	0.00072752
BDET_00183	162.353	-0.611346	0.464306	-1.31669	0.187944	0.342294
BDET_00184	217.899	-0.819948	0.391548	-2.09412	0.0362494	0.0994567
BDET_00185	309.534	-0.83935	0.323533	-2.59432	0.00947775	0.0343049
BDET_00186	4108.7	3.43305	0.386354	8.88574	6.3497e-19	4.43746e-17
BDET_00187	119.436	0.531701	0.511744	1.039	0.298806	0.469427
BDET_00188	507.949	2.20366	0.589972	3.73519	0.000187574	0.00124221
BDET_00189	106.721	-0.405254	0.40109	-1.01038	0.312312	0.482767
BDET_00190	53.6922	0.77051	0.784664	0.981962	0.326119	0.49759
BDET_00191	0.161479	0.411101	0.751102	0.547331	0.584151	NA
BDET_00192	149.707	0.686614	0.554993	1.23716	0.216029	0.377064
BDET_00193	478.337	-0.32547	0.339678	-0.958172	0.337976	0.509127
BDET_00194	65.0148	0.535637	0.77393	0.692101	0.488874	0.651713
BDET_00195	246.846	-0.190595	0.349496	-0.545343	0.585518	0.729478
BDET_00196	120.867	-0.175457	0.320237	-0.547897	0.583762	0.728346
BDET_00197	1263.81	0.383886	0.307957	1.24655	0.212561	0.372802
BDET_00198	90.157	0.251819	0.54611	0.461114	0.644717	0.775923
BDET_00199	638.778	0.732289	0.346773	2.11173	0.0347099	0.0962502
BDET_00200	276.92	0.243287	0.348256	0.698588	0.484809	0.647958
BDET_00201	98.2358	0.136187	0.277771	0.490286	0.623931	0.759799
BDET_00202	110.463	-0.186118	0.412022	-0.451718	NA	NA
BDET_00203	0	NA	NA	NA	NA	NA
BDET_00204	8448.9	-0.578497	0.295517	-1.95758	0.0502798	0.128509
BDET_00205	446.56	-0.626876	0.484732	-1.29324	0.195927	0.352213
BDET_00206	1014.95	-2.74312	0.438953	-6.24922	4.12505e-10	8.23649e-09
BDET_00207	458.663	-0.813851	0.328755	-2.47556	0.0133028	0.0452431
BDET_00208	211.708	0.463239	0.390397	1.18658	0.235392	0.399539
BDET_00209	185.266	-0.24273	0.286488	-0.847259	0.396851	0.565219
BDET_00210	255.274	0.263872	0.661343	0.398995	0.689897	0.80926
BDET_00211	38.8152	0.671643	0.892635	0.752427	0.451795	0.618156
BDET_00212	419.232	-0.60233	0.160975	-3.74177	0.000182731	0.00121731
BDET_00213	562.608	2.38836	0.358481	6.66244	2.69324e-11	6.41786e-10
BDET_00214	62.2957	1.24929	0.910526	1.37205	0.170047	0.319999
BDET_00215	48.2435	0.9566	0.932233	1.02614	0.304826	0.474508
BDET_00216	10.0859	2.6294	1.07047	2.4563	0.0140374	0.047277
BDET_00217	125.848	-0.316872	0.471572	-0.671948	0.501617	0.661661
BDET_00218	218.776	-1.21726	0.343817	-3.54043	0.000399482	0.00240549
BDET_00219	396.852	1.03122	0.209459	4.92326	8.51155e-07	1.00917e-05
BDET_00220	406.442	-0.46965	0.26907	-1.74546	0.0809054	0.184972
BDET_00221	90.6323	-0.185529	0.489342	-0.37914	0.704584	0.819609
BDET_00222	5047.49	0.465138	0.314925	1.47698	0.139681	0.278061
BDET_00223	139.089	-0.981099	0.413183	-2.37449	0.0175732	0.0563644
BDET_00224	254.019	-0.155305	0.398043	-0.39017	0.696411	0.813617
BDET_00225	164.502	-0.0671	0.306225	-0.21912	0.826556	0.902106
BDET_00226	20.0648	0.870377	0.891877	0.975894	0.329117	0.500375
BDET_00227	41.8773	-1.78102	0.623753	-2.85533	0.00429917	0.0180302
BDET_00228	1260.42	-0.277492	0.502409	-0.552323	0.580727	0.725709
BDET_00229	4.69255	0.357054	1.19268	0.299371	0.764657	0.860432
BDET_00230	31.6697	0.459433	0.896315	0.512579	0.608246	0.747664
BDET_00231	64.825	-0.218721	0.594143	-0.368128	0.712778	0.825139
BDET_00232	136.052	0.0482615	0.309651	0.155858	0.876145	0.934932
BDET_00233	1267.15	2.45108	0.544499	4.50153	6.74652e-06	6.48594e-05
BDET_00234	296.417	1.49896	0.483268	3.10172	0.00192401	0.00921193
BDET_00235	2116.7	-0.511397	0.385017	-1.32825	0.184097	0.338115
BDET_00236	94.0627	-0.717585	0.460622	-1.55786	0.119266	0.248161
BDET_00237	41.8157	-0.997158	0.653591	-1.52566	0.127094	0.259764
BDET_00238	271.696	-0.328904	0.343961	-0.956224	0.338959	0.509833
BDET_00239	171.336	1.02957	0.559446	1.84033	0.0657191	0.158951
BDET_00240	103.208	-0.254504	0.613238	-0.415017	0.678129	0.80125
BDET_00241	106.869	-0.737723	0.521331	-1.41508	0.157046	0.3022
BDET_00242	316.108	-0.746319	0.344205	-2.16824	0.0301406	0.0865856
BDET_00243	156.595	-0.804596	0.581714	-1.38315	0.16662	0.31516
BDET_00244	148.995	-0.843096	0.657468	-1.28234	0.199724	0.357976
BDET_00245	1.29358	-1.35444	1.21679	-1.11312	0.265655	NA
BDET_00246	76.4862	1.81017	0.585068	3.09394	0.00197515	0.0093949
BDET_00247	270.297	-0.0109461	0.383981	-0.0285068	0.977258	0.990892
BDET_00248	1230.98	3.22029	0.502276	6.41138	1.44204e-10	3.1008e-09
BDET_00249	2327.04	0.147221	0.445702	0.330313	0.741163	0.844454
BDET_00250	21.1753	1.18228	0.895274	1.32058	0.18664	0.341429
BDET_00251	617.73	0.907145	0.52109	1.74086	0.0817081	0.186161
BDET_00252	14.4506	0.101376	1.1374	0.0891299	0.928979	0.964821
BDET_00253	537.843	0.71722	0.513729	1.39611	0.162682	0.310009
BDET_00254	70.8116	-0.21107	0.388768	-0.542919	0.587186	0.73114
BDET_00255	1557.52	3.42065	0.495148	6.90834	4.90354e-12	1.2866e-10
BDET_00256	1360.02	-1.26101	0.493817	-2.5536	0.0106616	0.0379103
BDET_00257	73.6405	-1.07471	0.403442	-2.66385	0.00772517	0.0292278
BDET_00258	159.512	-1.01363	0.345999	-2.92958	0.0033942	0.0149238
BDET_00259	376.246	0.482758	0.612669	0.787959	0.43072	0.598344
BDET_00260	0	NA	NA	NA	NA	NA
BDET_00261	1869.04	-0.510942	0.322344	-1.58508	0.112947	0.239145
BDET_00262	1276.87	0.0377928	0.376741	0.100315	0.920094	0.959845
BDET_00263	0.216971	-0.274813	0.929756	-0.295576	0.767554	NA
BDET_00264	35.1146	-0.139781	0.497452	-0.280994	0.778715	0.871053
BDET_00265	159.037	0.244074	0.44772	0.54515	0.58565	0.729478
BDET_00266	101.569	-1.45106	0.390436	-3.71652	0.000201982	0.00132972
BDET_00267	715.562	0.741324	0.332395	2.23025	0.0257307	0.0763622
BDET_00268	44.8818	-1.33638	0.74168	-1.80182	0.0715733	0.168949
BDET_00269	71.1075	-0.89077	0.485411	-1.83508	0.0664937	0.160397
BDET_00270	0	NA	NA	NA	NA	NA
BDET_00271	59.5098	1.19434	0.519622	2.29849	0.0215341	0.0663459
BDET_00272	0.233431	-0.946382	1.02711	-0.921404	0.35684	NA
BDET_00273	117.839	-2.05054	0.38188	-5.3696	7.89125e-08	1.09453e-06
BDET_00274	217.701	0.825589	0.532809	1.5495	0.121261	0.250519
BDET_00275	670.371	2.62466	0.465607	5.63706	1.72975e-08	2.67486e-07
BDET_00276	84.4017	-0.874052	0.559675	-1.56171	0.118355	0.246831
BDET_00277	320.804	0.676086	0.434146	1.55728	0.119405	0.248237
BDET_00278	183.094	3.40963	0.811053	4.20395	2.623e-05	0.000219126
BDET_00279	135.993	-1.45777	0.598573	-2.43541	0.0148751	0.0495927
BDET_00280	542.733	1.62004	0.268105	6.04256	1.51687e-09	2.75614e-08
BDET_00281	393.923	-0.159361	0.382051	-0.417121	0.67659	0.800314
BDET_00282	367.286	-0.411974	0.499642	-0.824539	0.409633	0.577539
BDET_00283	21.4469	0.885828	0.865917	1.02299	0.306311	0.475809
BDET_00284	388.612	1.17308	0.36739	3.19302	0.00140792	0.00704734
BDET_00285	573.784	0.397154	0.468533	0.847655	0.39663	0.565106
BDET_00286	0.235745	0.499989	0.951869	0.525271	0.599395	NA
BDET_00287	52.8998	0.154571	0.583998	0.264678	0.791258	0.877994
BDET_00288	0.06131	0.0653436	0.318838	0.204943	0.837617	NA
BDET_00289	91.669	0.504819	0.444218	1.13642	0.25578	0.422694
BDET_00290	345.452	1.14417	0.532008	2.15067	0.0315022	0.0891235
BDET_00291	393.638	-0.689061	0.324359	-2.12438	0.0336383	0.0940076
BDET_00292	406.627	-0.229101	0.284448	-0.805424	0.420575	0.587872
BDET_00293	854.787	-0.770136	0.73606	-1.0463	0.295424	0.465683
BDET_00294	208.357	-0.185644	0.357364	-0.519482	0.603425	0.745025
BDET_00295	497.844	-0.096582	0.42185	-0.228949	0.818909	0.898118
BDET_00296	255.335	0.363287	0.633439	0.573516	0.566295	0.714059
BDET_00297	691.565	-0.730784	0.300727	-2.43006	0.0150965	0.0500553
BDET_00298	354.051	0.536559	0.405371	1.32362	0.185628	0.340091
BDET_00299	181.907	-0.00556231	0.445464	-0.0124865	0.990037	0.995499
BDET_00300	585.673	0.234721	0.334281	0.702168	0.482574	0.646159
BDET_00301	158.911	-0.174337	0.4429	-0.393626	0.693857	0.811578
BDET_00302	151.511	-1.68687	0.547156	-3.08298	0.00204936	0.00968449
BDET_00303	460.745	2.15212	0.634638	3.39109	0.000696146	0.00391004
BDET_00304	258.042	-1.09413	0.392829	-2.78526	0.00534847	0.0214885
BDET_00305	220.087	-0.13961	0.38321	-0.364316	0.715622	0.827022
BDET_00306	65.3085	-0.46166	0.403245	-1.14486	0.252267	0.419655
BDET_00307	890.76	-0.900656	0.4601	-1.95752	0.050286	0.128509
BDET_00308	342.166	1.17061	0.30319	3.86099	0.000112929	0.000799971
BDET_00309	265.681	-0.275784	0.442066	-0.623852	0.532725	0.686741
BDET_00310	4855.39	-0.00205968	0.304484	-0.00676449	0.994603	0.998174
BDET_00311	416.819	-0.584494	0.496719	-1.17671	0.239312	0.404305
BDET_00312	2283.68	-0.238845	0.562206	-0.424835	0.670957	0.795517
BDET_00313	33.7447	0.757942	0.842056	0.900108	0.368063	0.538485
BDET_00314	224.734	1.49791	0.692366	2.16346	0.0305058	0.0873442
BDET_00315	41.0134	-0.538918	0.748979	-0.719538	0.47181	0.637145
BDET_00316	2145.73	1.57289	0.20835	7.54927	4.37715e-14	1.57595e-12
BDET_00317	477.369	1.80818	0.460165	3.92942	8.51495e-05	0.000624487
BDET_00318	1778.84	3.43331	0.49549	6.92912	4.2346e-12	1.13568e-10
BDET_00319	675.89	-1.04606	0.43581	-2.40026	0.0163835	0.0534209
BDET_00320	2.10664	-0.295433	1.13264	-0.260835	0.79422	NA
BDET_00321	0.612384	-1.07812	1.22419	-0.88068	0.378491	NA
BDET_00322	88.5362	-0.962999	0.2645	-3.64082	0.000271768	0.00171459
BDET_00323	95.9858	-0.580385	0.457344	-1.26904	0.204428	0.363095
BDET_00324	1896.42	2.21147	0.318538	6.94257	3.8502e-12	1.04415e-10
BDET_00325	85.354	-1.45903	0.553833	-2.63443	0.00842791	0.0313641
BDET_00326	57.016	-0.179137	0.760817	-0.235453	0.813857	0.894062
BDET_00327	16.0909	-0.0454738	0.989051	-0.0459772	0.963328	0.985567
BDET_00328	326.799	0.292369	0.370146	0.789877	0.4296	0.597793
BDET_00329	60.6	-0.872828	0.618131	-1.41204	0.157937	0.303674
BDET_00330	1092.59	0.323967	0.447799	0.723466	0.469394	0.634944
BDET_00331	473.443	-0.366775	0.238592	-1.53725	0.124233	0.255135
BDET_00332	39.2572	0.0900368	0.904814	0.0995086	0.920734	0.960253
BDET_00333	111.552	-0.690332	0.45998	-1.50079	0.133411	0.269118
BDET_00334	1492.19	0.63642	0.310784	2.04779	0.040581	0.10924
BDET_00335	494.459	1.85393	0.645172	2.87354	0.00405901	0.0172823
BDET_00336	454.625	0.609979	0.53606	1.13789	0.255165	0.422441
BDET_00337	193.674	0.478407	0.413978	1.15563	0.247831	0.414412
BDET_00338	1626.59	-0.531611	0.391606	-1.35751	0.174618	0.325918
BDET_00339	113.712	-0.292186	0.636275	-0.459213	NA	NA
BDET_00340	22.5542	2.0641	1.09026	1.89321	0.0583299	0.144198
BDET_00341	740.17	0.41069	0.23138	1.77496	0.0759046	0.176536
BDET_00342	32.2087	0.308289	0.795992	0.387301	0.698533	0.814615
BDET_00343	338.508	0.781113	0.332943	2.34609	0.0189717	0.060055
BDET_00344	46.5377	0.272483	0.640124	0.425672	0.670347	0.794923
BDET_00345	75.6071	1.7857	0.908532	1.96548	0.049359	0.127033
BDET_00346	185.362	-0.270902	0.23204	-1.16748	0.243016	0.408568
BDET_00347	169.954	-1.17276	0.479206	-2.4473	0.0143931	0.048207
BDET_00348	1076.8	1.62233	0.526535	3.08113	0.00206214	0.00973853
BDET_00349	721.752	-0.795387	0.344187	-2.31092	0.0208375	0.0646933
BDET_00350	23.8316	-1.66607	0.759176	-2.19458	NA	NA
BDET_00351	217.678	-0.89645	0.31624	-2.83471	0.00458671	0.0189842
BDET_00352	358.405	0.114401	0.413548	0.276633	0.782062	0.87302
BDET_00353	167.586	1.05222	0.403947	2.60485	0.00919135	0.0335524
BDET_00354	157.444	-0.917417	0.323108	-2.83935	0.00452054	0.0187745
BDET_00355	161.583	1.30206	0.832079	1.56483	0.117622	0.245725
BDET_00356	214.329	2.22385	0.61657	3.60681	0.000309989	0.00193245
BDET_00357	37.0755	2.79953	0.973198	2.87662	0.00401954	0.0171746
BDET_00358	154.413	-0.292814	0.323497	-0.905154	0.365384	0.536379
BDET_00359	2187.75	1.38363	0.392079	3.52896	0.000417201	0.0024936
BDET_00360	327.341	-0.252245	0.290413	-0.868574	0.38508	0.554211
BDET_00361	1148.96	2.28436	0.366075	6.24014	4.37166e-10	8.67798e-09
BDET_00362	328.597	0.744621	0.581772	1.27992	0.200574	0.358839
BDET_00363	243.04	-0.644522	0.289784	-2.22414	0.0261389	0.0772266
BDET_00364	49.72	-0.657727	0.806286	-0.81575	0.414643	0.582456
BDET_00365	84.9683	-0.17098	0.499496	-0.342304	0.732122	0.838375
BDET_00366	345.447	0.474887	0.621343	0.764292	0.444693	0.611822
BDET_00367	23.7911	-0.979006	0.863811	-1.13336	0.257064	0.423661
BDET_00368	52.9403	0.568837	0.865647	0.657123	0.511102	0.668466
BDET_00369	1301.62	-0.386293	0.313511	-1.23215	0.217891	0.379314
BDET_00370	12819.8	3.69287	0.504189	7.32437	2.40021e-13	7.82276e-12
BDET_00371	2063.47	-5.31831	0.558146	-9.52852	1.59536e-21	1.46773e-19
BDET_00372	30.3518	-1.50677	0.875735	-1.72058	0.0853274	0.193317
BDET_00373	156.46	-0.988464	0.458655	-2.15514	0.031151	0.0885
BDET_00374	181.39	0.998455	0.361947	2.75857	0.00580553	0.0230194
BDET_00375	790.868	0.104634	0.270235	0.387197	0.69861	0.814615
BDET_00376	1971.21	1.07319	0.469584	2.2854	0.0222896	0.0681664
BDET_00377	1463.9	-0.149039	0.360754	-0.413131	0.679511	0.801782
BDET_00378	347.114	3.60833	0.838577	4.30292	1.6856e-05	0.000147247
BDET_00379	412.614	-2.60242	0.667377	-3.89948	9.63986e-05	0.00069853
BDET_00380	703.404	-0.688026	0.443493	-1.55138	NA	NA
BDET_00381	264.74	-0.145315	0.400526	-0.36281	0.716747	0.828059
BDET_00382	497.635	-0.517129	0.375078	-1.37872	0.16798	0.317029
BDET_00383	107.662	-1.01308	0.574954	-1.76202	0.0780651	0.180177
BDET_00384	232.966	-0.849028	0.549647	-1.54468	0.122424	0.252492
BDET_00385	1124.53	-0.986018	0.665146	-1.48241	0.138231	0.276387
BDET_00386	407.037	-1.95545	0.464322	-4.21142	2.53775e-05	0.00021323
BDET_00387	3426.51	1.9516	0.615952	3.16843	0.00153263	0.0075725
BDET_00388	473.941	1.22877	0.788085	1.55918	0.118954	0.247668
BDET_00389	199.527	-0.663405	0.742668	-0.893272	0.371711	0.541415
BDET_00390	187.08	0.553311	0.657296	0.841799	0.399901	0.568004
BDET_00391	187.404	-0.931943	0.44261	-2.10556	0.0352425	0.0973925
BDET_00392	755.922	0.675586	0.284309	2.37624	0.0174901	0.0561972
BDET_00393	1196.79	-0.217496	0.261238	-0.832558	0.405094	0.572695
BDET_00394	16.9189	0.14499	0.90817	0.15965	0.873156	0.932481
BDET_00395	282.999	-0.00702892	0.600007	-0.0117147	0.990653	0.995499
BDET_00396	176.978	-2.3998	0.576091	-4.16567	3.10439e-05	0.000253514
BDET_00397	27.6481	-0.18887	0.708703	-0.266502	0.789853	0.877507
BDET_00398	0.87477	2.76391	1.23936	2.23012	0.0257396	NA
BDET_00399	89.6555	-0.957526	0.572196	-1.67342	0.0942437	0.208386
BDET_00400	524.249	1.7026	0.53	3.21245	0.00131608	0.00667507
BDET_00401	33.5384	2.71577	0.827073	3.28359	0.00102495	0.00541773
BDET_00402	228.95	-0.468151	0.485495	-0.964276	0.334908	0.506039
BDET_00403	0.388868	-0.861603	1.1566	-0.744943	0.456306	NA
BDET_00404	2.65782	-0.453203	0.9864	-0.459452	0.64591	NA
BDET_00405	398.046	1.20716	0.783279	1.54117	0.123276	0.253672
BDET_00406	117.178	-0.26474	0.456192	-0.580326	0.561695	0.709983
BDET_00407	294.96	1.85024	0.706846	2.6176	0.00885513	0.0326199
BDET_00408	179.399	-0.358313	0.563604	-0.635752	0.524938	0.680232
BDET_00409	1855.71	3.09537	0.334541	9.2526	2.19092e-20	1.73082e-18
BDET_00410	269.813	0.456376	0.451876	1.00996	0.312516	0.482767
BDET_00411	339.764	1.86408	0.777157	2.39859	0.0164585	0.0536173
BDET_00412	218.002	-0.356337	0.696042	-0.511947	NA	NA
BDET_00413	375.951	4.60297	0.685951	6.71035	1.94156e-11	4.76732e-10
BDET_00414	122.888	1.83924	0.699065	2.631	0.0085133	0.0315901
BDET_00415	231.769	0.947489	0.783169	1.20981	0.22635	0.389008
BDET_00416	823.416	1.25302	0.250908	4.99393	5.91632e-07	7.1786e-06
BDET_00417	628.295	0.176318	0.232352	0.75884	0.447948	0.615325
BDET_00418	9.65873	-1.19161	0.938463	-1.26974	0.204177	0.362939
BDET_00419	237.761	0.405117	0.538021	0.752976	0.451465	0.618126
BDET_00420	18.5647	0.522574	0.93058	0.561557	0.574418	0.720675
BDET_00421	1305.56	1.86787	0.480343	3.88861	0.000100818	0.000724776
BDET_00422	785.17	0.871873	0.367492	2.3725	0.0176682	0.0565943
BDET_00423	190.335	-0.57381	0.278195	-2.06262	0.0391491	0.10621
BDET_00424	76.1175	1.62858	0.900491	1.80855	0.0705214	0.167653
BDET_00425	3.15799	1.7976	1.13861	1.57877	0.114389	0.241125
BDET_00426	588.07	-0.125384	0.368696	-0.340074	0.733801	0.839203
BDET_00427	557.656	0.953254	0.272336	3.50028	0.000464764	0.00274403
BDET_00428	209.312	-0.0820345	0.372668	-0.220128	0.825772	0.901835
BDET_00429	982.67	2.91709	0.372305	7.8352	4.68084e-15	1.90058e-13
BDET_00430	129.008	-0.174615	0.432242	-0.403975	0.686231	0.80639
BDET_00431	568.662	-0.662516	0.470171	-1.4091	0.158807	0.304862
BDET_00432	778.833	-0.244866	0.475068	-0.515434	NA	NA
BDET_00433	69.7966	1.12547	0.774105	1.4539	0.145975	0.287364
BDET_00434	33.7609	1.06343	0.939122	1.13236	0.257481	0.424053
BDET_00435	110.507	0.349913	0.86837	0.402954	0.686982	0.806882
BDET_00436	987.588	-0.320629	0.485458	-0.660467	0.508954	0.667342
BDET_00437	147.536	1.483	0.274151	5.4094	6.32355e-08	8.88967e-07
BDET_00438	7.55746	0.367331	0.883682	0.415683	0.677642	0.80097
BDET_00439	457.546	-0.231088	0.401694	-0.575282	0.5651	0.71307
BDET_00440	261.008	-0.905982	0.432972	-2.09247	0.0363964	0.0998077
BDET_00441	31.7948	0.844129	0.748068	1.12841	0.259146	0.425932
BDET_00442	1040.69	2.26124	0.770875	2.93334	0.00335332	0.0147619
BDET_00443	291.462	-0.117769	0.47194	-0.249541	0.802942	0.887167
BDET_00444	526.004	-0.661512	0.332623	-1.98878	0.046726	0.12238
BDET_00445	51.3865	-0.434504	0.71572	-0.607086	0.543794	0.69656
BDET_00446	484.364	-2.40516	0.516916	-4.6529	3.27293e-06	3.37936e-05
BDET_00447	82.4614	0.579631	0.8648	0.670249	0.502699	0.66245
BDET_00448	48.0909	1.37162	0.986	1.3911	0.164197	0.31175
BDET_00449	453.639	1.85918	0.685834	2.71083	0.00671151	0.0260156
BDET_00450	187.202	1.53851	0.650864	2.3638	0.0180888	0.0577127
BDET_00451	99.3647	-0.092309	0.455835	-0.202505	0.839522	0.910822
BDET_00452	156.414	1.48026	0.55709	2.65712	0.0078811	0.0297558
BDET_00453	30862.4	6.87289	0.550408	12.4869	NA	NA
BDET_00454	885.007	-4.71099	0.46592	-10.1112	4.92937e-24	6.05378e-22
BDET_00455	1946.62	1.79191	0.563121	3.1821	0.00146213	0.00727364
BDET_00456	3.42134	2.98064	1.14447	2.6044	0.00920355	0.03358
BDET_00457	117.388	0.202584	0.508001	0.398787	0.69005	0.809309
BDET_00458	52.8507	-1.10401	0.944981	-1.16829	0.242691	0.408399
BDET_00459	113.841	0.0732256	0.696777	0.105092	0.916303	0.958466
BDET_00460	70.3002	0.0905983	0.463735	0.195367	0.845106	0.913255
BDET_00461	705.685	-2.34105	0.396674	-5.90169	3.59789e-09	6.21127e-08
BDET_00462	153.985	-1.99099	0.610649	-3.26045	0.00111237	0.00579077
BDET_00463	1.45705	-0.912624	1.20648	-0.756434	0.449389	NA
BDET_00464	203.47	-0.184436	0.540795	-0.341046	0.733069	0.838915
BDET_00465	301.418	0.904026	0.916298	0.986607	NA	NA
BDET_00466	153.758	1.2068	0.590354	2.0442	0.0409334	0.110064
BDET_00467	190.53	0.226218	0.359386	0.629456	0.52905	0.684067
BDET_00468	51.4615	3.9498	0.884991	4.4631	8.07827e-06	7.6449e-05
BDET_00469	1571.73	1.86851	0.336608	5.55101	2.84028e-08	4.27395e-07
BDET_00470	287.099	0.0701855	0.361107	0.194362	0.845893	0.913255
BDET_00471	272.822	-0.0626507	0.420174	-0.149106	0.88147	0.937311
BDET_00472	290.824	-0.267101	0.265347	-1.00661	0.314121	0.484309
BDET_00473	728.012	-1.30266	0.548045	-2.37691	0.0174582	0.0561444
BDET_00474	948.99	0.740276	0.348593	2.12361	0.0337025	0.0941028
BDET_00475	18.2448	0.427831	0.883994	0.483975	0.628403	0.763588
BDET_00476	60.7087	-0.748494	0.664436	-1.12651	NA	NA
BDET_00477	474.357	0.23224	0.447107	0.519429	0.603462	0.745025
BDET_00478	121.635	-0.588952	0.434143	-1.35658	0.174913	0.3261
BDET_00479	269.236	0.361567	0.549172	0.658386	0.51029	0.668077
BDET_00480	344.565	0.435189	0.277022	1.57095	0.116194	0.243792
BDET_00481	350.19	0.457256	0.54663	0.8365	0.402873	0.570888
BDET_00482	11158.3	3.58321	0.348756	10.2743	9.20423e-25	1.31169e-22
BDET_00483	365.563	0.956159	0.38285	2.49748	0.0125081	0.0429451
BDET_00484	121.499	-1.29265	0.739696	-1.74754	0.0805431	0.184544
BDET_00485	469.538	-0.434966	0.657471	-0.661573	0.508245	0.666653
BDET_00486	1059.13	1.22918	0.539745	2.27734	0.0227662	0.0691742
BDET_00487	1326.8	2.82506	0.427064	6.61509	3.71327e-11	8.65003e-10
BDET_00488	6.46188	0.491926	1.12895	0.435739	0.663026	0.789462
BDET_00489	240.404	-0.356244	0.404424	-0.880867	0.37839	0.548273
BDET_00490	177.942	-0.424029	0.227329	-1.86526	0.0621447	0.152077
BDET_00491	214.254	0.165954	0.447549	0.370807	0.710781	0.82383
BDET_00492	103.989	1.62741	0.871855	1.8666	0.0619574	0.15172
BDET_00493	611.3	2.09351	0.398593	5.25225	1.50249e-07	2.01106e-06
BDET_00494	163.693	0.155617	0.672508	0.231397	0.817006	0.896302
BDET_00495	221.726	-0.442073	0.451075	-0.980044	0.327064	0.498345
BDET_00496	37.0055	-0.454815	0.48632	-0.935219	0.349675	0.521337
BDET_00497	190.27	-0.340152	0.527842	-0.644419	0.519304	0.675406
BDET_00498	649.448	-0.530769	0.221318	-2.39822	0.0164749	0.0536468
BDET_00499	130.767	0.0535878	0.279832	0.1915	0.848134	0.914707
BDET_00500	139.738	-0.586863	0.297943	-1.96972	0.0488707	0.125955
BDET_00501	167.106	-0.928234	0.369596	-2.51149	0.0120224	0.0417084
BDET_00502	630.442	0.0225505	0.431681	0.0522388	0.958338	0.983312
BDET_00503	417.315	0.931385	0.344584	2.70292	0.00687329	0.0265295
BDET_00504	988.188	-1.19632	0.312339	-3.8302	0.000128041	0.000893091
BDET_00505	309.947	1.20032	0.651825	1.84148	0.0655506	0.158754
BDET_00506	303.564	-0.94443	0.459618	-2.05482	0.0398968	0.107795
BDET_00507	104.094	0.499313	0.522688	0.955279	0.339437	0.510028
BDET_00508	19.4933	-0.652142	0.926655	-0.703759	0.481583	0.645545
BDET_00509	333.999	-1.78138	0.431562	-4.12774	3.6634e-05	0.000295184
BDET_00510	649.415	0.0293277	0.331412	0.088493	0.929485	0.964951
BDET_00511	53.1986	-0.497851	0.720488	-0.690991	0.489571	0.652044
BDET_00512	167.115	-0.878245	0.458383	-1.91596	0.0553697	0.138291
BDET_00513	65.3984	-0.294862	0.824834	-0.357481	0.720732	0.830024
BDET_00514	10.0322	0.282171	0.989536	0.285155	0.775525	0.869028
BDET_00515	74.5064	-0.601572	0.485735	-1.23848	0.215539	0.376658
BDET_00516	108.106	0.275373	0.348925	0.789204	0.429993	0.597866
BDET_00517	389.779	-0.0721349	0.299005	-0.24125	0.809362	0.891379
BDET_00518	58.7104	-1.45077	0.346562	-4.18619	2.83676e-05	0.000234025
BDET_00519	241.516	-1.76215	0.445892	-3.95196	7.75138e-05	0.000572531
BDET_00520	733.422	-0.764396	0.337619	-2.26408	0.0235693	0.071109
BDET_00521	931.526	-0.71159	0.413047	-1.72278	0.0849282	0.192652
BDET_00522	176.513	-0.491771	0.607646	-0.809306	0.418339	0.586131
BDET_00523	24.8033	0.872418	0.998336	0.873871	0.382188	0.551578
BDET_00524	0.931562	3.00536	1.23664	2.43026	0.0150881	NA
BDET_00525	12.601	1.66274	1.06831	1.55642	0.119608	0.248568
BDET_00526	5.67144	1.48275	1.02342	1.44882	0.147387	0.289516
BDET_00527	317.972	-0.480275	0.395547	-1.21421	0.224669	0.387451
BDET_00528	172.943	-0.0610375	0.482262	-0.126565	0.899285	0.947659
BDET_00529	121.087	-0.262111	0.556145	-0.471299	0.637427	0.770533
BDET_00530	53.1261	0.261633	0.353241	0.740665	0.458897	0.624581
BDET_00531	241.765	0.449736	0.343626	1.30879	0.190604	0.344833
BDET_00532	619.422	-0.884975	0.314647	-2.8126	0.00491431	0.0200097
BDET_00533	378.348	0.692219	0.564364	1.22655	0.219993	0.382058
BDET_00534	0	NA	NA	NA	NA	NA
BDET_00535	156.708	-0.499356	0.717577	-0.695892	0.486496	0.649429
BDET_00536	0.185582	-0.460819	0.784308	-0.587548	0.556836	NA
BDET_00537	336.005	-0.709301	0.365084	-1.94284	0.0520351	0.131728
BDET_00538	1006.58	-0.649607	0.386899	-1.67901	0.0931499	0.206576
BDET_00539	21.2355	-1.10209	0.522268	-2.1102	0.0348412	0.0964671
BDET_00540	60.3866	-0.53736	0.500507	-1.07363	0.282988	0.45283
BDET_00541	9778.53	3.82543	0.271151	14.1081	3.38366e-45	2.7325e-42
BDET_00542	40.3102	0.488003	0.713034	0.684404	0.49372	0.655767
BDET_00543	191.905	-1.03049	0.346823	-2.97123	0.0029661	0.013299
BDET_00544	148.535	0.00214788	0.533748	0.00402416	0.996789	0.999126
BDET_00545	108.01	0.258917	0.427148	0.606153	0.544413	0.696982
BDET_00546	52.4943	-0.206451	0.874095	-0.236189	0.813286	0.893926
BDET_00547	519.29	1.52156	0.922468	1.64944	0.0990568	0.21633
BDET_00548	471.718	-1.55596	0.215611	-7.21651	5.33401e-13	1.66384e-11
BDET_00549	228.151	-0.357927	0.386954	-0.924986	0.354973	0.525875
BDET_00550	746.051	2.03273	0.490604	4.14332	3.42311e-05	0.000277669
BDET_00551	197.471	-0.0975425	0.537084	-0.181615	0.855885	0.918931
BDET_00552	367.515	1.09436	0.369334	2.96306	0.00304598	0.0136068
BDET_00553	349.697	1.42138	0.559008	2.54268	0.0110005	0.0388871
BDET_00554	2897.98	2.19409	0.238774	9.18899	3.96561e-20	3.06618e-18
BDET_00555	148.457	-0.770265	0.688548	-1.11868	NA	NA
BDET_00556	1185.78	-0.340327	0.37274	-0.91304	0.361221	0.532145
BDET_00557	1484.69	-0.50953	0.446282	-1.14172	0.253569	0.420667
BDET_00558	622.648	1.09072	0.624453	1.74669	0.0806918	0.184772
BDET_00559	173.938	0.330099	0.526761	0.626659	0.530883	0.685619
BDET_00560	9.90125	0.075119	0.964695	0.0778681	0.937933	0.969708
BDET_00561	242.076	-0.79409	0.332655	-2.38713	0.0169807	0.0549245
BDET_00562	6.02574	0.0868979	1.05162	0.0826325	0.934144	0.968248
BDET_00563	449.954	1.20132	0.728191	1.64973	0.098998	0.216266
BDET_00564	603.514	0.169121	0.463941	0.364531	0.715462	0.826968
BDET_00565	317.682	-0.148056	0.345	-0.429149	0.667815	0.792955
BDET_00566	472.021	-0.389492	0.450904	-0.863804	0.387696	0.556542
BDET_00567	91.9502	0.185414	0.329815	0.562175	0.573997	0.720499
BDET_00568	371.131	-0.924869	0.335034	-2.76052	0.00577094	0.0229323
BDET_00569	328.611	-0.194958	0.321213	-0.606945	0.543888	0.69656
BDET_00570	20.6139	0.20031	0.8454	0.236941	0.812703	0.89374
BDET_00571	151.342	-0.68005	0.578812	-1.17491	0.240032	0.40505
BDET_00572	49.1046	-0.642149	0.362856	-1.76971	0.0767757	0.178049
BDET_00573	802.056	0.303371	0.221865	1.36737	0.171511	0.321937
BDET_00574	100.933	-0.340838	0.443138	-0.769147	0.441806	0.609307
BDET_00575	187.309	-0.332582	0.422076	-0.787968	0.430716	0.598344
BDET_00576	266.282	-1.2104	0.567677	-2.1322	0.0329904	0.0924699
BDET_00577	749.815	-1.32228	0.430027	-3.07487	0.00210595	0.00992608
BDET_00578	364.862	0.491887	0.48455	1.01514	0.310038	0.479949
BDET_00579	407.721	0.779069	0.253735	3.0704	0.0021377	0.0100432
BDET_00580	170.697	-0.0262852	0.483097	-0.0544097	0.956609	0.982704
BDET_00581	216.059	1.03456	0.481849	2.14706	0.0317886	0.0898288
BDET_00582	112.579	-0.409048	0.565934	-0.722785	0.469812	0.635385
BDET_00583	269.337	0.142288	0.439198	0.323973	0.745959	0.8466
BDET_00584	356.103	-0.611487	0.251886	-2.42763	0.0151978	0.0503223
BDET_00585	311.651	-0.291303	0.485254	-0.600311	0.548299	0.699252
BDET_00586	4.88596	-0.137845	1.17652	-0.117163	0.906731	0.952557
BDET_00587	154.701	-0.944214	0.423587	-2.22909	0.0258077	0.0765281
BDET_00588	177.81	0.528756	0.7324	0.72195	0.470325	0.635731
BDET_00589	137.393	-0.19745	0.381322	-0.517803	0.604595	0.745538
BDET_00590	88.7254	-0.900149	0.566091	-1.59011	0.111809	0.237333
BDET_00591	51.7643	0.185503	0.330131	0.561908	0.574178	0.720499
BDET_00592	975.69	0.544534	0.356854	1.52593	0.127027	0.2597
BDET_00593	46.1866	-0.0471425	0.388997	-0.12119	0.903541	0.950627
BDET_00594	168.968	0.097638	0.596784	0.163607	0.870041	0.930057
BDET_00595	165.683	-0.349938	0.48281	-0.724794	0.468579	0.634195
BDET_00596	221.102	-0.547629	0.514453	-1.06449	0.287108	0.456808
BDET_00597	323.545	-0.534165	0.338096	-1.57992	0.114125	0.240913
BDET_00598	179.438	0.814321	0.472659	1.72285	0.0849154	0.192652
BDET_00599	770.405	1.41464	0.42915	3.29637	0.000979429	0.00522056
BDET_00600	242.808	-1.19781	0.499805	-2.39656	0.0165498	0.0538184
BDET_00601	134.386	0.842482	0.323291	2.60596	0.0091618	0.033495
BDET_00602	935.124	4.64246	0.749335	6.19545	5.81193e-10	1.12343e-08
BDET_00603	4202.61	3.64969	0.425514	8.57714	9.72644e-18	5.70095e-16
BDET_00604	41.9235	-1.03162	0.423579	-2.43548	0.0148721	0.0495927
BDET_00605	78.1263	1.24653	0.83557	1.49183	0.135743	0.272385
BDET_00606	645.822	0.224949	0.262739	0.85617	0.391904	0.56057
BDET_00607	308.311	0.504932	0.433481	1.16483	0.244087	0.40999
BDET_00608	87.6888	1.13749	0.368532	3.08656	0.00202489	0.00958756
BDET_00609	1554.12	-3.18851	0.663278	-4.80719	1.53063e-06	1.70101e-05
BDET_00610	183.812	1.14736	0.335391	3.42098	0.000623964	0.00354849
BDET_00611	99.5259	0.0236028	0.680253	0.0346971	0.972321	0.988644
BDET_00612	1674.07	0.881266	0.295115	2.98617	0.00282491	0.0127209
BDET_00613	377.957	0.132689	0.448452	0.295882	0.76732	0.86236
BDET_00614	33.9658	0.165265	0.763501	0.216456	0.828632	0.902923
BDET_00615	1464.85	0.879165	0.218738	4.01926	5.8382e-05	0.000442461
BDET_00616	7.8181	0.146856	0.959312	0.153085	0.878331	0.935581
BDET_00617	504.86	-0.481966	0.457853	-1.05266	0.292495	0.46325
BDET_00618	98.138	-1.792	0.318173	-5.63214	1.77987e-08	2.74652e-07
BDET_00619	139.735	-0.645178	0.313144	-2.06033	0.0393673	0.106642
BDET_00620	38.8456	0.36937	0.911593	0.405192	0.685337	0.80581
BDET_00621	623.643	2.98196	0.292007	10.2119	1.75364e-24	2.36028e-22
BDET_00622	11894.4	4.97264	0.809358	6.14393	NA	NA
BDET_00623	24965.8	4.99235	0.808213	6.17702	NA	NA
BDET_00624	343.144	0.331034	0.378526	0.874533	0.381828	0.551448
BDET_00625	444.457	-1.47294	0.285194	-5.1647	2.4083e-07	3.13122e-06
BDET_00626	912.04	-3.50013	0.616715	-5.67543	1.38341e-08	2.17632e-07
BDET_00627	561.273	0.825343	0.347067	2.37805	0.0174042	0.0560204
BDET_00628	6.18978	-0.541676	0.934087	-0.579899	0.561983	0.710223
BDET_00629	241.729	0.405547	0.382821	1.05937	0.289433	0.459501
BDET_00630	393.686	0.657453	0.48421	1.35778	0.174532	0.325841
BDET_00631	40.8095	0.941045	0.905806	1.0389	0.29885	0.469427
BDET_00632	67.6431	-0.88152	0.520303	-1.69425	0.0902187	0.201447
BDET_00633	53.3271	-0.784168	1.07406	-0.7301	0.465329	0.631427
BDET_00634	334.788	-1.37996	0.311393	-4.43156	9.35516e-06	8.75075e-05
BDET_00635	1304.3	1.45362	0.401676	3.61888	0.000295884	0.00185227
BDET_00636	813.568	-2.59163	0.43024	-6.02368	1.70493e-09	3.06719e-08
BDET_00637	283.165	-0.0579291	0.63211	-0.091644	0.926981	0.963845
BDET_00638	106.715	0.898978	0.659688	1.36273	0.172967	0.323705
BDET_00639	450.547	-1.46079	0.33626	-4.34423	1.39766e-05	0.000124947
BDET_00640	6592.44	-1.96584	0.402017	-4.88993	1.00874e-06	1.18441e-05
BDET_00641	271.791	0.524893	0.333917	1.57192	0.115968	0.243459
BDET_00642	46.4974	-0.776111	0.43883	-1.76859	0.0769617	0.17831
BDET_00643	0	NA	NA	NA	NA	NA
BDET_00644	250.76	0.573435	0.431664	1.32843	0.184036	0.338113
BDET_00645	145.202	-0.401657	0.563701	-0.712536	0.476133	0.640958
BDET_00646	246.797	-1.04541	0.284017	-3.6808	0.000232506	0.0015088
BDET_00647	552.061	-0.233266	0.40809	-0.571605	0.56759	0.715443
BDET_00648	37.5274	-0.527188	0.643404	-0.819373	0.412574	0.580334
BDET_00649	4.4588	-0.629422	1.08812	-0.57845	0.562961	0.710964
BDET_00650	73.0284	-0.257646	0.535623	-0.481021	0.630502	0.765113
BDET_00651	754.4	1.44063	0.429686	3.35275	0.000800127	0.00438231
BDET_00652	482.964	0.745894	0.310296	2.40382	0.0162249	0.0530799
BDET_00653	23819.4	4.90886	0.384631	12.7625	2.65516e-37	1.07209e-34
BDET_00654	32.3192	-1.51468	0.809854	-1.87031	0.0614401	0.150657
BDET_00655	1.72187	2.16797	1.18219	1.83385	0.0666757	NA
BDET_00656	24.2481	0.187532	1.16889	0.160436	NA	NA
BDET_00657	81.7691	-0.496767	0.505207	-0.983293	0.325463	0.496946
BDET_00658	154.677	-0.63833	0.302794	-2.10813	0.0350196	0.0968769
BDET_00659	459.801	-2.21893	0.646684	-3.43124	0.000600822	0.00344383
BDET_00660	120.064	1.79559	0.43991	4.08173	4.47023e-05	0.000352001
BDET_00661	174.468	0.763379	0.409728	1.86313	0.0624433	0.152705
BDET_00662	323.385	0.717441	0.394249	1.81976	0.0687948	0.164528
BDET_00663	535.31	-0.986599	0.322199	-3.06208	0.00219808	0.0102671
BDET_00664	1822.49	2.53809	0.387121	6.55632	5.51518e-11	1.27252e-09
BDET_00665	412.933	0.225847	0.293751	0.76884	0.441988	0.609328
BDET_00666	254.778	-1.75185	0.278409	-6.29237	3.12656e-10	6.38309e-09
BDET_00667	459.817	-0.407208	0.52147	-0.780885	NA	NA
BDET_00668	101.296	0.148205	0.485922	0.304998	0.760367	0.856773
BDET_00669	6.64529	-0.149915	1.06371	-0.140935	0.887921	0.940182
BDET_00670	47.0674	-0.520681	0.859246	-0.605974	0.544532	0.696982
BDET_00671	501.444	1.65763	0.746325	2.22106	0.0263472	0.0777362
BDET_00672	235.47	0.440351	0.291045	1.513	0.13028	0.264195
BDET_00673	2592.02	2.7851	0.249985	11.141	7.91867e-29	1.79853e-26
BDET_00674	242.332	3.09214	0.336755	9.18217	4.22494e-20	3.2323e-18
BDET_00675	150.402	0.110169	0.544438	0.202353	0.839641	0.910822
BDET_00676	458.576	0.202662	0.268533	0.754701	0.450428	0.617332
BDET_00677	216.352	-1.83813	0.444325	-4.13691	3.52017e-05	0.000284907
BDET_00678	105.69	-1.54968	0.322515	-4.80499	1.54756e-06	1.71458e-05
BDET_00679	96.0933	0.0589316	0.412073	0.143012	0.88628	0.939731
BDET_00680	177.824	0.42923	0.309783	1.38558	0.165874	0.314278
BDET_00681	156.033	1.87915	0.880469	2.13426	0.0328214	0.0920672
BDET_00682	1642.16	2.74019	0.471606	5.81034	6.23453e-09	1.03453e-07
BDET_00683	0.976802	1.10581	1.16994	0.94518	0.344567	NA
BDET_00684	158.676	0.0183124	0.584625	0.0313232	0.975012	0.99014
BDET_00685	139.935	0.118652	0.416368	0.28497	0.775667	0.869053
BDET_00686	321.991	-1.71154	0.485176	-3.52767	0.000419232	0.00250368
BDET_00687	460.288	-0.515872	0.374617	-1.37707	0.168492	0.317665
BDET_00688	100.019	-0.867979	0.433416	-2.00264	0.0452154	0.118809
BDET_00689	84.5228	0.32358	0.850792	0.380328	0.703702	0.819036
BDET_00690	32.5339	-0.936603	0.632197	-1.4815	0.138472	0.276647
BDET_00691	97.1694	-0.19454	0.505246	-0.385041	0.700207	0.815954
BDET_00692	315.703	-1.13604	0.422036	-2.69179	0.00710689	0.0272747
BDET_00693	522.813	0.72578	0.188268	3.85504	0.000115712	0.000816503
BDET_00694	1087.39	-0.293157	0.282598	-1.03736	0.299567	0.469843
BDET_00695	63.5387	0.488315	0.293232	1.66529	0.0958552	0.210948
BDET_00696	71.0465	0.668665	0.473679	1.41164	0.158056	0.303822
BDET_00697	159.29	1.02795	0.531363	1.93456	0.0530447	0.13354
BDET_00698	2047.34	0.852205	0.297661	2.863	0.00419647	0.0177222
BDET_00699	86.4073	1.03129	0.587373	1.75576	0.0791287	0.182054
BDET_00700	159.216	1.81911	0.856564	2.12373	0.0336926	0.0941028
BDET_00701	1648.44	-1.14048	0.30424	-3.7486	0.000177822	0.00119336
BDET_00702	474.438	-0.510168	0.367998	-1.38633	0.165645	0.314091
BDET_00703	153.73	-0.132873	0.367464	-0.361593	0.717656	0.828505
BDET_00704	333.894	-0.424714	0.317731	-1.33671	0.181318	0.334896
BDET_00705	154.416	0.0525452	0.368138	0.142732	0.886501	0.939774
BDET_00706	68.0888	-0.699061	0.792539	-0.882052	0.377748	0.547597
BDET_00707	68.0841	0.123726	0.7276	0.170046	0.864974	0.926821
BDET_00708	295.275	-0.616171	0.481514	-1.27965	0.200667	0.35887
BDET_00709	646.461	-0.207488	0.349873	-0.593037	0.553157	0.703349
BDET_00710	114.937	0.3121	0.334344	0.933471	0.350577	0.521945
BDET_00711	0	NA	NA	NA	NA	NA
BDET_00712	133.405	0.146478	0.524608	0.279214	0.78008	0.871714
BDET_00713	327.19	-1.02671	0.553197	-1.85595	0.0634605	0.15462
BDET_00714	375.885	-0.863769	0.343126	-2.51735	0.0118241	0.0412516
BDET_00715	150.727	-0.402909	0.715641	-0.563005	0.573432	0.720183
BDET_00716	611.473	-0.502821	0.235906	-2.13144	0.0330527	0.0925903
BDET_00717	456.199	1.23616	0.482941	2.55965	0.0104779	0.0374218
BDET_00718	224.625	-0.400479	0.459693	-0.871189	0.383651	0.552591
BDET_00719	133.299	-0.634363	0.470901	-1.34713	0.17794	0.329831
BDET_00720	8.20512	1.31826	1.17921	1.11791	0.263604	0.430824
BDET_00721	478.026	1.38613	0.315606	4.39195	1.12337e-05	0.00010283
BDET_00722	934.036	-0.501474	0.31803	-1.57681	0.114839	0.241858
BDET_00723	113.593	-1.27022	0.40604	-3.12831	0.00175815	0.00850747
BDET_00724	436.188	0.0207122	0.41397	0.0500332	0.960096	0.984052
BDET_00725	135.026	-0.804247	0.263396	-3.05338	0.00226282	0.0105289
BDET_00726	24.3338	0.253737	0.852975	0.297473	0.766105	0.861394
BDET_00727	17.0409	1.24095	0.758797	1.63542	0.101962	0.221353
BDET_00728	440.318	-0.516238	0.387268	-1.33303	0.182524	0.336184
BDET_00729	41.0592	0.613762	0.560249	1.09552	0.27329	0.44117
BDET_00730	518.063	-0.62697	0.285111	-2.19904	0.0278752	0.081299
BDET_00731	2782.29	-0.681669	0.348878	-1.95389	0.050714	0.12933
BDET_00732	501.916	-0.985048	0.395365	-2.49149	0.0127209	0.0435904
BDET_00733	8679.8	2.77611	0.278246	9.9772	1.91799e-23	2.04999e-21
BDET_00734	351.443	-2.40224	0.346274	-6.9374	3.99376e-12	1.07906e-10
BDET_00735	698.636	0.370428	0.478358	0.774374	0.43871	0.606417
BDET_00736	438.5	-1.33543	0.446593	-2.99027	0.00278735	0.0125985
BDET_00737	977.603	-0.186531	0.42591	-0.437959	0.661416	0.78819
BDET_00738	214.262	-0.40774	0.491418	-0.829722	0.406696	0.574401
BDET_00739	829.649	-0.553738	0.499954	-1.10758	0.268044	0.435826
BDET_00740	119.093	-0.0946361	0.416982	-0.226955	0.820459	0.898708
BDET_00741	143.273	-0.0737028	0.517008	-0.142556	0.886641	0.939785
BDET_00742	207.951	1.26717	0.747751	1.69465	0.0901423	0.201438
BDET_00743	1398.36	0.437427	0.296106	1.47726	0.139605	0.278048
BDET_00744	469.544	0.336857	0.291367	1.15613	0.24763	0.414408
BDET_00745	1081.52	1.8971	0.643445	2.94834	0.00319481	0.0141757
BDET_00746	838.288	1.94499	0.451866	4.30435	1.67477e-05	0.000146476
BDET_00747	58.6158	-1.58247	0.762327	-2.07584	0.0379083	0.10319
BDET_00748	219.798	-4.45364	0.610581	-7.29409	3.0068e-13	9.62705e-12
BDET_00749	24.6324	-0.927525	0.702701	-1.31994	0.186854	0.341564
BDET_00750	19.427	-1.09106	1.00542	-1.08518	0.277842	0.446365
BDET_00751	1507.37	0.913817	0.294005	3.10817	0.00188249	0.00903695
BDET_00752	112.777	0.126606	0.443347	0.28557	0.775208	0.86894
BDET_00753	266.654	-0.966313	0.465689	-2.07502	0.0379849	0.10336
BDET_00754	90.3544	-0.446775	0.552733	-0.808303	0.418916	0.586644
BDET_00755	73.6964	0.236329	0.744797	0.317307	0.751011	0.849813
BDET_00756	27.6786	-1.80241	0.749688	-2.40421	0.0162072	0.0530605
BDET_00757	467.193	-1.49672	0.367809	-4.06928	4.71594e-05	0.000369348
BDET_00758	279.779	0.00326786	0.211641	0.0154406	0.987681	0.99466
BDET_00759	156.429	-0.233821	0.602183	-0.38829	0.697802	0.814195
BDET_00760	139.156	0.317632	0.493883	0.643131	NA	NA
BDET_00761	278.324	0.630524	0.335487	1.87943	0.060186	0.148031
BDET_00762	4293.36	0.907814	0.214062	4.24088	2.2264e-05	0.00019037
BDET_00763	881.467	0.0630582	0.546238	0.115441	0.908096	0.952843
BDET_00764	137.383	-0.0580468	0.545683	-0.106375	0.915285	0.957853
BDET_00765	216.408	-1.28484	0.302333	-4.24975	2.14012e-05	0.000183641
BDET_00766	268.321	0.583061	0.417194	1.39758	0.16224	0.309409
BDET_00767	144.234	-0.36104	0.435462	-0.829096	0.40705	0.57479
BDET_00768	178.755	-1.10964	0.458112	-2.42221	0.0154263	0.0509859
BDET_00769	77.6289	0.620123	0.680461	0.911328	0.362123	0.532991
BDET_00770	110.966	0.326826	0.547255	0.59721	0.550367	0.701151
BDET_00771	954.446	0.688605	0.356538	1.93137	0.0534377	0.134389
BDET_00772	7035.68	5.56246	0.432066	12.8741	6.29826e-38	2.80643e-35
BDET_00773	632.869	1.11355	0.427441	2.60515	0.00918344	0.0335524
BDET_00774	342.61	-0.0143163	0.441481	-0.032428	0.974131	0.98993
BDET_00775	73.2546	-1.79985	0.483197	-3.72488	0.000195404	0.00128882
BDET_00776	460.004	0.232609	0.359877	0.646357	0.518048	0.674207
BDET_00777	1568.91	1.8952	0.283411	6.6871	2.27637e-11	5.51488e-10
BDET_00778	112.861	-0.156558	0.48766	-0.321039	0.748181	0.848095
BDET_00779	1590.99	0.891082	0.302523	2.9455	0.00322429	0.0142717
BDET_00780	210.969	-0.0835155	0.335409	-0.248996	0.803364	0.887246
BDET_00781	360.943	0.830633	0.599991	1.38441	0.166233	0.314631
BDET_00782	211.277	-1.03101	0.306891	-3.35953	0.000780744	0.00429232
BDET_00783	454.19	1.08789	0.504628	2.15582	0.0310981	0.0884968
BDET_00784	944.023	0.67297	0.365088	1.84331	0.0652841	0.158214
BDET_00785	275.982	2.1591	0.474716	4.54818	5.41115e-06	5.32182e-05
BDET_00786	121.85	-0.566102	0.671817	-0.842643	0.399428	0.567999
BDET_00787	135.118	0.0662943	0.511631	0.129574	0.896903	0.946247
BDET_00788	286.907	0.138916	0.340199	0.408338	0.683025	0.804445
BDET_00789	28.9255	1.05179	1.04942	1.00226	0.316217	0.486405
BDET_00790	653.484	-1.02575	0.305264	-3.36022	0.00077881	0.00428817
BDET_00791	57.815	-0.0407219	0.563539	-0.072261	0.942394	0.9725
BDET_00792	15.5946	2.48195	0.844419	2.93924	0.00329015	0.0145102
BDET_00793	104.02	1.49385	0.94973	1.57293	0.115736	0.243113
BDET_00794	191.649	1.28085	0.44839	2.85654	0.00428282	0.0179928
BDET_00795	143.43	-0.243962	0.492284	-0.495573	0.620196	0.756814
BDET_00796	145.686	0.436179	0.415998	1.04851	0.294403	0.464853
BDET_00797	419.582	-0.735954	0.228554	-3.22005	0.00128169	0.00651876
BDET_00798	359.376	1.30254	0.239621	5.43583	5.45433e-08	7.80628e-07
BDET_00799	9091.73	2.3471	0.464072	5.05763	4.24506e-07	5.28306e-06
BDET_00800	1690.48	2.01738	0.364856	5.52925	3.21603e-08	4.76051e-07
BDET_00801	64.1717	0.512792	0.96363	0.532146	0.594625	0.738253
BDET_00802	595.729	-0.149353	0.205654	-0.726232	0.467696	0.633708
BDET_00803	112.135	0.888167	0.569198	1.56038	0.118669	0.247344
BDET_00804	98.7425	-1.44927	0.550856	-2.63095	0.00851471	0.0315901
BDET_00805	48.6673	-0.228186	0.374369	-0.60952	0.54218	0.695107
BDET_00806	86.7318	-0.588569	0.514697	-1.14353	0.252821	0.42
BDET_00807	877.798	-0.273172	0.520778	-0.524547	0.599898	0.742897
BDET_00808	79.8924	-0.94702	0.426402	-2.22095	0.0263542	0.0777362
BDET_00809	421.659	-1.09645	0.220326	-4.97649	6.47463e-07	7.82988e-06
BDET_00810	702.274	0.234013	0.428586	0.546012	0.585057	0.72924
BDET_00811	111.596	0.866804	0.325618	2.66203	0.00776711	0.0293712
BDET_00812	210.259	0.300545	0.358593	0.838124	0.401961	0.570244
BDET_00813	525.093	-1.61099	0.484681	-3.32382	NA	NA
BDET_00814	223.626	-1.00704	0.386787	-2.60359	0.00922517	0.0336252
BDET_00815	56.5174	-1.34524	0.586935	-2.29197	0.0219074	0.0672421
BDET_00816	27.4097	0.197986	0.912811	0.216897	0.828288	0.902877
BDET_00817	34.9505	2.83231	0.981331	2.88619	0.00389934	0.01672
BDET_00818	105.716	0.209786	0.48662	0.431108	0.66639	0.792169
BDET_00819	388.294	1.01652	0.440696	2.30662	0.0210761	0.0653224
BDET_00820	279.638	-0.443216	0.33601	-1.31906	0.18715	0.341908
BDET_00821	50.1163	-0.243354	0.62314	-0.390529	0.696145	0.813564
BDET_00822	807.998	0.574956	0.329444	1.74523	0.0809446	0.185002
BDET_00823	12.9407	2.65748	0.701371	3.78898	0.000151267	0.00104111
BDET_00824	0.0587516	0.0623521	0.311657	0.200067	0.841428	NA
BDET_00825	39.5262	1.3061	0.61778	2.11418	0.0345002	0.0958516
BDET_00826	0.0956997	-0.107832	0.404928	-0.266298	0.790009	NA
BDET_00827	0.558599	1.50512	1.2383	1.21548	0.224183	NA
BDET_00828	15.6801	0.194129	1.04659	0.185487	0.852847	0.91715
BDET_00829	32.2056	-0.375833	0.381729	-0.984556	0.324842	0.496207
BDET_00830	312.234	0.474362	0.444175	1.06796	0.285537	0.455439
BDET_00831	46.7378	-1.39276	0.414128	-3.36312	0.000770662	0.00425621
BDET_00832	288.371	1.93123	0.699072	2.76256	0.00573497	0.0228393
BDET_00833	341.004	0.226992	0.319292	0.710923	0.477132	0.64159
BDET_00834	491.527	1.7404	0.541829	3.21208	0.00131776	0.00667883
BDET_00835	1592.48	-1.4238	0.240672	-5.91593	3.29999e-09	5.76547e-08
BDET_00836	1330.01	2.26847	0.418306	5.42298	5.86126e-08	8.27178e-07
BDET_00837	693.866	-0.214548	0.319145	-0.672259	0.501419	0.661623
BDET_00838	7.40128	0.229741	0.753495	0.304901	0.760442	0.856773
BDET_00839	51.8239	-0.198128	1.00386	-0.197367	0.843541	0.912465
BDET_00840	634.938	-0.151866	0.189646	-0.800787	0.423255	0.590444
BDET_00841	253.085	-2.84789	0.405736	-7.01908	2.23332e-12	6.19532e-11
BDET_00842	0.12568	-0.326602	0.680008	-0.480292	0.63102	NA
BDET_00843	380.593	4.56764	0.776082	5.88551	3.96829e-09	6.80225e-08
BDET_00844	1860.23	3.66091	0.661999	5.53008	3.20089e-08	4.74777e-07
BDET_00845	113.04	0.202497	0.71236	0.284262	0.776209	0.869527
BDET_00846	378.082	1.06483	0.399138	2.66784	0.00763416	0.0289739
BDET_00847	399.585	-0.450764	0.499749	-0.901981	0.367067	0.537592
BDET_00848	244.254	-0.726891	0.333554	-2.17923	0.0293146	0.0847151
BDET_00849	670.262	-0.916959	0.425464	-2.1552	0.0311461	0.0885
BDET_00850	302.35	0.463092	0.676302	0.684742	0.493507	0.655767
BDET_00851	152.857	1.81004	0.677958	2.66984	0.00758867	0.0288616
BDET_00852	28.0572	1.08599	0.825837	1.31502	0.188502	0.342938
BDET_00853	258.086	-0.252747	0.28031	-0.901671	0.367232	0.537679
BDET_00854	644.138	2.34071	0.331863	7.05326	1.7477e-12	5.0009e-11
BDET_00855	117.104	0.277441	0.805846	0.344285	0.730632	0.837708
BDET_00856	27.5028	0.0662261	0.641841	0.103181	0.917819	0.959006
BDET_00857	458.635	0.78175	0.473391	1.65138	0.0986605	0.215788
BDET_00858	285.003	-0.960638	0.334341	-2.87323	0.00406298	0.017289
BDET_00859	1190.63	-0.603436	0.425854	-1.417	0.156482	0.301435
BDET_00860	1043.41	-4.28946	0.646326	-6.63669	3.20811e-11	7.52146e-10
BDET_00861	397.345	-7.26719	0.718825	-10.1098	4.99761e-24	6.05378e-22
BDET_00862	665.382	-6.2674	0.363999	-17.2182	1.94005e-66	7.05016e-63
BDET_00863	1124.2	-2.52776	0.439828	-5.74716	9.07574e-09	1.45935e-07
BDET_00864	530.871	-0.235316	0.312611	-0.752745	0.451603	0.618126
BDET_00865	69.7454	-1.23991	0.646396	-1.9182	0.055086	0.13763
BDET_00866	32.1491	0.270301	0.855222	0.31606	0.751957	0.850354
BDET_00867	42.5672	-1.46279	0.885538	-1.65186	0.0985622	0.215638
BDET_00868	269.176	-0.173833	0.294545	-0.590173	0.555074	0.704555
BDET_00869	314.505	0.570343	0.822577	0.693361	NA	NA
BDET_00870	219.766	-0.011633	0.663643	-0.017529	0.986015	0.994498
BDET_00871	39.5962	1.10701	0.711614	1.55563	0.119795	0.248692
BDET_00872	0	NA	NA	NA	NA	NA
BDET_00873	11719.5	0.556219	0.159777	3.48122	0.000499128	0.00291379
BDET_00874	221.832	-0.865523	0.314238	-2.75435	0.00588085	0.0232167
BDET_00875	29.9803	-0.0733652	0.855844	-0.0857227	0.931687	0.966664
BDET_00876	48.6868	0.42632	0.776702	0.548884	0.583085	0.72778
BDET_00877	767.84	3.18756	0.798764	3.99062	6.59013e-05	0.000493276
BDET_00878	1169.27	0.132839	0.487022	0.272759	0.785039	0.874382
BDET_00879	0	NA	NA	NA	NA	NA
BDET_00880	107.236	1.44429	0.737639	1.95798	0.0502319	0.128506
BDET_00881	259.298	-0.367909	0.42467	-0.866341	0.386303	0.555201
BDET_00882	1846.1	2.70221	0.336117	8.03951	9.02015e-16	3.99746e-14
BDET_00883	7.86723	1.5864	1.08912	1.45659	0.14523	0.286501
BDET_00884	24.6531	-0.826408	0.574434	-1.43865	0.150251	0.29316
BDET_00885	17.9697	-2.17076	0.813256	-2.66922	0.00760276	0.0289
BDET_00886	0.742452	-0.763157	1.2257	-0.622632	0.533527	NA
BDET_00887	214.455	-0.210057	0.225009	-0.93355	0.350536	0.521945
BDET_00888	143.758	-0.665392	0.502588	-1.32393	0.185525	0.340075
BDET_00889	45.6253	-0.407472	0.670098	-0.608078	NA	NA
BDET_00890	755.215	-0.848302	0.346625	-2.44732	0.0143923	0.048207
BDET_00891	63.8299	-1.1977	0.549842	-2.17827	0.0293862	0.0848881
BDET_00892	645.994	0.934091	0.552865	1.68955	0.0911146	0.202948
BDET_00893	462.611	0.501079	0.424606	1.1801	0.237959	0.402486
BDET_00894	721.195	-0.244385	0.277023	-0.882181	0.377679	0.547597
BDET_00895	185.65	1.70598	0.968714	1.76108	0.0782247	0.180488
BDET_00896	1306.51	2.65067	0.695453	3.81143	0.000138166	0.000956371
BDET_00897	618.932	1.53688	0.271952	5.6513	1.59238e-08	2.47826e-07
BDET_00898	121.515	0.334077	0.475418	0.702703	0.482241	0.645831
BDET_00899	354.905	0.658432	0.580699	1.13386	0.256853	0.423601
BDET_00900	46.9839	0.391765	0.632465	0.619425	0.535636	0.689647
BDET_00901	0	NA	NA	NA	NA	NA
BDET_00902	2.67704	-0.452583	1.18467	-0.382031	0.702438	NA
BDET_00903	0	NA	NA	NA	NA	NA
BDET_00904	0.397049	0.585427	1.22136	0.479324	0.631708	NA
BDET_00905	0.0516731	0.05417	0.291005	0.186148	0.852329	NA
BDET_00906	3654.1	3.94631	0.483988	8.15374	3.52834e-16	1.63338e-14
BDET_00907	639.664	-0.671182	0.343545	-1.9537	0.0507373	0.129344
BDET_00908	79.8963	-1.43832	0.367562	-3.91314	9.11021e-05	0.000663457
BDET_00909	699.126	0.88854	0.422197	2.10456	0.0353294	0.0975215
BDET_00910	44.5323	0.0898678	0.675065	0.133125	0.894095	0.944392
BDET_00911	225.846	-0.14233	0.442978	-0.321302	0.747982	0.848095
BDET_00912	1005.13	1.11837	0.5508	2.03045	0.0423104	0.112601
BDET_00913	193.029	0.214802	0.35143	0.611221	0.541053	0.694275
BDET_00914	0	NA	NA	NA	NA	NA
BDET_00915	1425.45	2.30596	0.460313	5.00956	5.45556e-07	6.67525e-06
BDET_00916	95.8831	0.0936014	0.320851	0.291728	0.770495	0.865145
BDET_00917	463.138	-1.43281	0.408886	-3.50417	0.000458029	0.00270646
BDET_00918	5667.7	-0.348985	0.426967	-0.817359	0.413724	0.581614
BDET_00919	247.436	0.427155	0.727174	0.587418	0.556923	0.70602
BDET_00920	126.283	-1.32921	0.458226	-2.90078	0.00372233	0.0160844
BDET_00921	148.718	0.492266	0.437585	1.12496	0.260606	0.427559
BDET_00922	117.479	2.47797	0.588361	4.21164	2.5352e-05	0.00021323
BDET_00923	84.2543	0.518369	0.862543	0.600978	0.547855	0.69915
BDET_00924	155.832	0.158899	0.383119	0.414751	0.678324	0.80125
BDET_00925	344.245	-0.000273454	0.260842	-0.00104835	0.999164	0.999641
BDET_00926	1731.01	1.19825	0.424913	2.81999	0.00480245	0.0196422
BDET_00927	1.6615	-0.0301753	1.23835	-0.0243674	0.98056	NA
BDET_00928	14.7599	0.149795	1.04226	0.143722	0.88572	0.939731
BDET_00929	556.495	0.532787	0.383718	1.38849	0.164989	0.313174
BDET_00930	141.297	0.893765	0.678304	1.31765	0.187622	0.342221
BDET_00931	10.6892	0.832609	0.902539	0.922519	0.356258	0.526903
BDET_00932	133.624	-0.688597	0.499968	-1.37728	0.168425	0.317622
BDET_00933	246.541	-0.451137	0.283137	-1.59336	0.111081	0.236131
BDET_00934	220.244	0.13116	0.526799	0.248976	0.80338	0.887246
BDET_00935	633.109	0.319859	0.225319	1.41959	0.155728	0.30022
BDET_00936	180.614	1.32704	0.865692	1.53293	0.125294	0.256807
BDET_00937	1086.91	2.08608	0.457497	4.55976	5.12111e-06	5.0701e-05
BDET_00938	0	NA	NA	NA	NA	NA
BDET_00939	2.39215	-0.80625	1.05636	-0.763232	0.445325	NA
BDET_00940	1002.23	-1.32933	0.405353	-3.27945	0.00104011	0.00547397
BDET_00941	3.87277	-1.2988	1.17791	-1.10263	0.270188	0.437843
BDET_00942	402.572	0.821423	0.284471	2.88755	0.00388258	0.0166581
BDET_00943	1.3528	0.996994	1.20114	0.830037	0.406518	NA
BDET_00944	0	NA	NA	NA	NA	NA
BDET_00945	31.3729	-0.117656	0.852412	-0.138027	0.890219	0.941655
BDET_00946	920.188	-1.43292	0.416696	-3.43878	0.000584343	0.00335997
BDET_00947	192.052	-0.445282	0.388246	-1.14691	0.25142	0.418822
BDET_00948	327.199	0.305491	0.368033	0.830063	0.406503	0.574294
BDET_00949	1697.93	4.67864	0.57187	8.1813	2.80797e-16	1.34265e-14
BDET_00950	198.489	1.3999	0.379765	3.68623	0.0002276	0.0014796
BDET_00951	672.684	2.24303	0.464998	4.82373	1.40897e-06	1.57787e-05
BDET_00952	1052.6	0.856942	0.345703	2.47884	0.0131811	0.0449474
BDET_00953	184.818	2.65494	0.559146	4.7482	2.05233e-06	2.21639e-05
BDET_00954	66.869	1.72403	0.513493	3.35746	0.000786623	0.00432137
BDET_00955	275.088	-0.694638	0.383056	-1.81341	0.0697684	0.166309
BDET_00956	521.245	-1.0055	0.506994	-1.98326	0.0473389	0.123363
BDET_00957	0	NA	NA	NA	NA	NA
BDET_00958	99.7895	-1.64238	0.977939	-1.67943	0.0930679	0.206498
BDET_00959	36.4318	1.74146	0.7963	2.18693	0.0287474	0.0833077
BDET_00960	1.84936	1.17108	1.17456	0.997042	0.318744	NA
BDET_00961	1.79774	-0.511979	1.22956	-0.416393	0.677123	NA
BDET_00962	1.3694	0.816829	1.21124	0.674374	0.500074	NA
BDET_00963	6.12557	-0.183814	0.955	-0.192475	0.84737	0.914211
BDET_00964	3.30635	-0.553022	1.23189	-0.448921	0.653489	0.781305
BDET_00965	378.408	0.018458	0.502141	0.0367585	0.970678	0.987908
BDET_00966	308.125	-0.0213404	0.303754	-0.0702556	0.94399	0.973514
BDET_00967	134.208	-0.8509	0.554494	-1.53455	NA	NA
BDET_00968	927.749	0.810404	0.296763	2.73081	0.00631795	0.0246214
BDET_00969	401.259	0.785081	0.606	1.29551	0.195143	0.351064
BDET_00970	36.5622	2.53403	0.885845	2.86057	0.00422875	0.0178068
BDET_00971	121.37	-0.410776	0.387191	-1.06091	0.288729	0.459085
BDET_00972	491.491	0.6184	0.370463	1.66926	0.0950658	0.209629
BDET_00973	40.3875	0.853921	0.704907	1.2114	0.225744	0.388423
BDET_00974	308.67	-0.688994	0.350811	-1.964	0.04953	0.127279
BDET_00975	102.373	-0.54698	0.436238	-1.25386	0.209894	0.37
BDET_00976	205.242	0.460016	0.477082	0.964229	0.334931	0.506039
BDET_00977	279.002	-0.729043	0.234556	-3.10818	0.00188241	0.00903695
BDET_00978	1593.8	-0.74237	0.405724	-1.82974	0.0672883	0.161777
BDET_00979	215.795	-0.543571	0.236459	-2.2988	0.0215164	0.0663195
BDET_00980	69.6517	0.417999	0.451108	0.926605	0.354131	0.525164
BDET_00981	411.811	-0.863919	0.391412	-2.20718	0.0273012	0.0801395
BDET_00982	526.987	0.260842	0.314826	0.828528	0.407371	0.575131
BDET_00983	73.0806	-1.05726	0.468867	-2.25492	0.0241384	0.0726149
BDET_00984	243.507	-1.05507	0.417319	-2.5282	0.0114649	0.0401768
BDET_00985	236.874	0.582432	0.68107	0.855172	0.392456	0.560828
BDET_00986	1597.25	0.597576	0.312496	1.91227	0.0558415	0.13904
BDET_00987	30.7058	-0.507141	0.779636	-0.650484	0.51538	0.672008
BDET_00988	984.164	-0.738082	0.404844	-1.82313	0.0682838	0.163521
BDET_00989	295.299	1.58676	0.610436	2.5994	0.00933881	0.0339542
BDET_00990	299.907	0.212305	0.406083	0.522812	0.601105	0.743503
BDET_00991	179.054	-1.47894	0.478076	-3.09352	0.00197797	0.00940213
BDET_00992	288.806	0.662137	0.545704	1.21336	0.224991	0.387679
BDET_00993	177.993	1.84579	0.358468	5.14912	2.61708e-07	3.3845e-06
BDET_00994	235.562	0.461591	0.524909	0.879373	0.379199	0.549008
BDET_00995	449.212	-1.45832	0.281561	-5.1794	2.22597e-07	2.89935e-06
BDET_00996	40.8656	-0.501659	0.540565	-0.928028	0.353393	0.524283
BDET_00997	59.8306	-0.326696	0.719965	-0.453767	0.649997	0.778924
BDET_00998	55.5589	1.86572	0.837307	2.22823	0.025865	0.0766353
BDET_00999	58.0789	0.304084	0.75665	0.401882	0.687771	0.807547
BDET_01000	268.484	0.22104	0.330274	0.669263	0.503328	0.662835
BDET_01001	90.6757	0.002281	0.727213	0.00313663	0.997497	0.999248
BDET_01002	65.5773	0.918385	1.05044	0.874284	0.381963	0.551472
BDET_01003	242.033	-0.348542	0.524496	-0.664529	0.506352	0.665458
BDET_01004	615.467	0.0507126	0.326498	0.155323	0.876567	0.934962
BDET_01005	138.564	-0.088316	0.436393	-0.202377	0.839622	0.910822
BDET_01006	200.89	-0.295748	0.51367	-0.575756	0.56478	0.712891
BDET_01007	473.736	-0.607866	0.269138	-2.25856	0.0239106	0.0720192
BDET_01008	98.2354	0.16265	0.972282	0.167287	0.867145	0.927939
BDET_01009	223.928	0.159284	0.620657	0.256638	0.797458	0.882449
BDET_01010	894.008	-0.302758	0.403778	-0.749813	NA	NA
BDET_01011	271.34	-0.858522	0.437153	-1.96389	0.0495423	0.127279
BDET_01012	148.888	0.470161	0.461643	1.01845	0.308464	0.478633
BDET_01013	152.556	-1.31447	0.539982	-2.4343	0.0149208	0.0496996
BDET_01014	60.4819	-1.37454	0.578583	-2.3757	0.0175156	0.0562533
BDET_01015	159.36	-1.90803	0.617597	-3.08945	0.00200528	0.00951332
BDET_01016	595.684	1.7573	0.539794	3.2555	0.00113192	0.00585953
BDET_01017	202.874	-0.00371466	0.753782	-0.00492803	0.996068	0.998984
BDET_01018	0.205455	0.248034	0.595834	0.416281	0.677204	NA
BDET_01019	186.002	-0.26668	0.381162	-0.69965	0.484146	0.647428
BDET_01020	277.285	-0.990831	0.569405	-1.74012	0.0818384	0.1864
BDET_01021	22.5175	-0.0896822	0.961881	-0.0932362	0.925716	0.963174
BDET_01022	3.89628	0.444209	1.1772	0.377344	0.705918	0.820504
BDET_01023	429.056	0.181546	0.370471	0.49004	0.624106	0.759799
BDET_01024	11649	4.83937	0.575227	8.41298	3.99725e-17	2.12058e-15
BDET_01025	293.042	1.15073	0.44152	2.60629	0.00915279	0.0334789
BDET_01026	311.901	0.212789	0.546928	0.389062	0.69723	0.814103
BDET_01027	100.483	0.461107	0.391782	1.17695	0.239216	0.404236
BDET_01028	69.0264	1.66691	0.412248	4.04346	5.26681e-05	0.00040593
BDET_01029	614.285	0.435532	0.365436	1.19181	0.233334	0.396881
BDET_01030	62.2002	2.02661	0.553835	3.65924	0.000252967	0.00162417
BDET_01031	693.293	-1.02237	0.382479	-2.67302	0.00751722	0.0286498
BDET_01032	245.29	1.01369	0.279242	3.63016	0.000283246	0.00177775
BDET_01033	644.024	-0.784902	0.441467	-1.77794	NA	NA
BDET_01034	751.996	0.975504	0.228472	4.26969	1.95747e-05	0.000168966
BDET_01035	206.909	-0.926777	0.459958	-2.01492	0.0439134	0.116186
BDET_01036	1365.18	2.28348	0.354746	6.43694	1.21904e-10	2.65268e-09
BDET_01037	678.5	0.740712	0.547678	1.35246	0.176228	0.327829
BDET_01038	119.261	0.963592	0.824351	1.16891	0.24244	0.408072
BDET_01039	135.37	-0.858912	0.354071	-2.42582	0.015274	0.0505287
BDET_01040	665.205	1.81805	0.547538	3.3204	0.000898887	0.00483934
BDET_01041	157.241	0.159206	0.363087	0.438478	0.66104	0.788029
BDET_01042	150.332	-0.666369	0.478448	-1.39277	0.163689	0.311275
BDET_01043	165.8	0.219385	0.426062	0.514914	0.606613	0.746839
BDET_01044	34.4567	1.41138	0.958369	1.47269	0.140834	0.279667
BDET_01045	154.286	1.33661	0.445096	3.00298	0.00267353	0.0121445
BDET_01046	394.52	0.395331	0.319156	1.23867	0.215466	0.376658
BDET_01047	497.876	-1.59543	0.377252	-4.22908	2.34646e-05	0.000198766
BDET_01048	1074.13	-3.04559	0.409544	-7.43654	1.03353e-13	3.57701e-12
BDET_01049	1036.12	0.388186	0.272462	1.42474	0.154233	0.29847
BDET_01050	24.8933	2.97431	0.895695	3.32068	0.000897995	0.00483934
BDET_01051	1356.7	0.365164	0.42603	0.857131	0.391372	0.560271
BDET_01052	154.247	-0.284837	0.455573	-0.625228	0.531822	0.686316
BDET_01053	965.95	0.0295826	0.262111	0.112863	0.910139	0.953979
BDET_01054	460.446	-1.11583	0.273138	-4.0852	4.40384e-05	0.000347526
BDET_01055	1774.65	0.806383	0.352023	2.29071	0.0219801	0.0674341
BDET_01056	69.5062	-0.56007	0.50619	-1.10644	0.268535	0.436293
BDET_01057	0.320372	0.561767	1.01565	0.553113	0.580186	NA
BDET_01058	916.705	2.90335	0.412688	7.03522	1.98943e-12	5.56121e-11
BDET_01059	117.765	-0.364787	0.436874	-0.834993	0.403721	0.571611
BDET_01060	2852.57	2.03435	0.26093	7.79654	6.36257e-15	2.52695e-13
BDET_01061	57.3864	1.18207	0.418081	2.82736	0.00469332	0.0193264
BDET_01062	1357.54	0.281258	0.397671	0.707264	0.479402	0.643572
BDET_01063	322.909	-0.944171	0.477451	-1.97752	0.0479824	0.124371
BDET_01064	60.8763	-2.2986	0.630077	-3.64813	0.000264156	0.00168264
BDET_01065	85.4685	-1.7213	0.567764	-3.03171	0.00243171	0.0112
BDET_01066	136.593	0.265236	0.560647	0.47309	0.636149	0.769434
BDET_01067	477.788	-1.68647	0.526736	-3.20173	0.00136604	0.00687319
BDET_01068	157.716	-0.851691	0.726244	-1.17273	0.240903	0.405955
BDET_01069	300.886	0.809802	0.673732	1.20196	0.229378	0.392632
BDET_01070	571.569	-0.878972	0.318581	-2.75902	0.00579745	0.0230039
BDET_01071	52.6855	-0.669843	0.718297	-0.932543	0.351056	0.522415
BDET_01072	444.628	0.148087	0.465787	0.317928	0.750539	0.849544
BDET_01073	1088.66	-0.886807	0.252705	-3.50925	0.000449367	0.00266281
BDET_01074	14.4429	-0.0960517	0.864477	-0.11111	0.911529	0.955023
BDET_01075	1316.37	3.31067	0.467637	7.07957	1.44605e-12	4.1706e-11
BDET_01076	381.124	-1.37479	0.377432	-3.64249	0.000270012	0.00170796
BDET_01077	1139.11	-1.86015	0.342899	-5.42478	5.80269e-08	8.20505e-07
BDET_01078	529.423	-1.51263	0.306217	-4.93973	7.82294e-07	9.33615e-06
BDET_01079	2131.14	0.682036	0.435069	1.56765	0.116963	0.244911
BDET_01080	11.6817	0.274403	1.03471	0.265198	0.790857	0.877915
BDET_01081	130.214	-0.415047	0.377715	-1.09884	0.271839	0.439441
BDET_01082	1185.28	0.693202	0.331299	2.09238	0.0364048	0.0998077
BDET_01083	233.805	-0.0626945	0.616785	-0.101647	0.919037	0.959276
BDET_01084	529.99	0.0775398	0.473461	0.163772	0.86991	0.930054
BDET_01085	585.356	-1.03127	0.368694	-2.79709	0.00515652	0.0208209
BDET_01086	328.391	0.349239	0.33308	1.04851	0.294402	0.464853
BDET_01087	178.387	0.175809	0.626752	0.280509	0.779087	0.871139
BDET_01088	239.423	0.311971	0.348266	0.895784	0.370368	0.540751
BDET_01089	133.685	0.452003	0.456046	0.991133	0.321621	0.492398
BDET_01090	31.1655	2.5059	0.885424	2.83017	0.00465233	0.0191902
BDET_01091	823.584	-0.46662	0.330714	-1.41095	0.15826	0.304134
BDET_01092	2545.57	-0.172104	0.254478	-0.676302	0.498849	0.660407
BDET_01093	165.652	1.15431	0.828675	1.39296	0.163631	0.311275
BDET_01094	663.596	1.73922	0.555401	3.13146	0.00173937	0.00843268
BDET_01095	760.84	1.38287	0.43245	3.19775	0.00138506	0.00695691
BDET_01096	205.494	-1.22913	0.479117	-2.5654	0.0103056	0.0368972
BDET_01097	80.97	1.97094	0.9404	2.09585	0.0360958	0.0991783
BDET_01098	127.844	0.434308	0.663947	0.654131	0.513027	0.670212
BDET_01099	361.284	0.249038	0.389456	0.639451	0.52253	0.678169
BDET_01100	257.366	0.123988	0.357836	0.346494	0.728972	0.836652
BDET_01101	839.2	0.270813	0.528375	0.512539	0.608274	0.747664
BDET_01102	180.935	0.261939	0.692381	0.378317	0.705195	0.819926
BDET_01103	1892.1	-4.89159	0.561875	-8.70583	3.15264e-18	1.95841e-16
BDET_01104	512.914	-0.395078	0.280046	-1.41076	0.158315	0.304137
BDET_01105	254.08	3.43395	0.669372	5.13011	2.89573e-07	3.71185e-06
BDET_01106	1317.06	1.04164	0.313488	3.32273	0.000891401	0.00480973
BDET_01107	381.241	2.08468	0.499161	4.17637	2.96202e-05	0.000244077
BDET_01108	266.401	0.337669	0.744488	0.453559	0.650146	0.778975
BDET_01109	64.7057	0.172005	0.847028	0.203069	0.839081	0.910822
BDET_01110	611.294	0.52347	0.41879	1.24996	0.211314	0.371374
BDET_01111	142.828	-1.05506	0.578503	-1.82377	0.0681871	0.163451
BDET_01112	610.12	0.642714	0.40244	1.59704	0.110256	0.23486
BDET_01113	287.685	1.6798	0.894572	1.87777	0.0604123	0.148537
BDET_01114	3.82757	1.03734	1.08835	0.953134	0.340522	0.511029
BDET_01115	163.489	-0.690673	0.294098	-2.34845	0.0188519	0.0597539
BDET_01116	75.5866	0.585964	0.849061	0.690132	0.490111	0.652643
BDET_01117	910.141	1.97463	0.30864	6.39783	1.57599e-10	3.36891e-09
BDET_01118	130.625	0.0556832	0.671202	0.0829605	0.933883	0.968116
BDET_01119	87.2094	0.690546	0.771293	0.895309	0.370622	0.540883
BDET_01120	310.753	-0.632171	0.400974	-1.57659	0.114891	0.241896
BDET_01121	2362.02	-0.0865403	0.199053	-0.43476	0.663737	0.789883
BDET_01122	125.614	-0.597246	0.330327	-1.80805	0.0705993	0.167653
BDET_01123	163.758	-0.901724	0.284807	-3.16609	0.00154502	0.00762335
BDET_01124	19275.4	1.73529	0.256629	6.76184	1.36246e-11	3.41461e-10
BDET_01125	0.790605	-1.1317	1.14977	-0.984279	NA	NA
BDET_01126	0.0478499	-0.0500548	0.279513	-0.179078	0.857876	NA
BDET_01127	15.1298	-0.624143	0.785634	-0.794446	0.426936	0.594553
BDET_01128	452.049	-0.316273	0.442104	-0.715383	0.474373	0.639536
BDET_01129	26.0894	1.94316	0.920512	2.11095	0.0347765	0.0963979
BDET_01130	711.836	-0.564982	0.317817	-1.77769	0.0754542	0.175601
BDET_01131	159.119	0.13097	0.290722	0.4505	0.65235	0.780771
BDET_01132	1265.24	0.576357	0.266188	2.16522	0.0303707	0.0871089
BDET_01133	6522.89	0.510295	0.357705	1.42658	0.153701	0.297894
BDET_01134	1411.96	1.00133	0.258802	3.8691	0.000109239	0.000778378
BDET_01135	157.542	-0.843604	0.597161	-1.41269	NA	NA
BDET_01136	37.5004	-0.12516	0.409348	-0.305754	0.759792	0.856612
BDET_01137	11.9659	0.0397709	1.07533	0.0369849	0.970497	0.987908
BDET_01138	1622.23	1.03294	0.237879	4.34229	1.41003e-05	0.000125898
BDET_01139	2105.65	0.774024	0.272409	2.8414	0.00449153	0.0186753
BDET_01140	69.4289	0.754083	0.693955	1.08665	0.277193	0.445687
BDET_01141	390.421	0.71975	0.30343	2.37205	0.0176897	0.0566231
BDET_01142	34.0648	0.13936	0.709874	0.196317	0.844362	0.913082
BDET_01143	0.359547	0.433385	0.754918	0.574082	0.565913	NA
BDET_01144	476.835	0.187085	0.299305	0.625065	0.531929	0.686323
BDET_01145	103.615	0.176697	0.52459	0.336829	0.736246	0.840565
BDET_01146	0.267787	0.196535	1.10289	0.178201	0.858565	NA
BDET_01147	0	NA	NA	NA	NA	NA
BDET_01148	0	NA	NA	NA	NA	NA
BDET_01149	37.7741	-5.77109	0.91951	-6.27626	3.46804e-10	7.06041e-09
BDET_01150	1.36202	0.285171	1.11355	0.256093	0.797879	NA
BDET_01151	17.849	-0.662339	0.805674	-0.822092	0.411024	0.578915
BDET_01152	139.549	-1.47854	0.766884	-1.92798	0.0538578	0.135165
BDET_01153	1467.04	0.543792	0.234854	2.31544	0.0205886	0.0640327
BDET_01154	194.378	-0.193653	0.88729	-0.218252	0.827232	0.90221
BDET_01155	618.169	-0.48143	0.310013	-1.55293	0.120439	0.24953
BDET_01156	330.178	-5.24759	0.614081	-8.54544	1.28049e-17	7.27076e-16
BDET_01157	2.87392	-0.0367114	0.98483	-0.0372769	0.970264	NA
BDET_01158	47.9539	-4.99974	0.852478	-5.86495	4.49266e-09	7.647e-08
BDET_01159	0.842236	0.245521	1.17874	0.208291	0.835002	NA
BDET_01160	0	NA	NA	NA	NA	NA
BDET_01161	563.774	0.297997	0.452075	0.659176	0.509783	0.667712
BDET_01162	16.2051	0.0925506	0.93792	0.0986765	0.921395	0.960569
BDET_01163	3.67284	1.28531	1.13453	1.1329	0.257257	0.423785
BDET_01164	3.66328	0.648272	1.16426	0.556809	0.577658	0.723242
BDET_01165	811.035	0.576554	0.285001	2.02299	0.043074	0.114465
BDET_01166	387.697	-0.652355	0.44097	-1.47937	0.139043	0.277317
BDET_01167	371.62	-0.855149	0.3257	-2.62558	0.00865021	0.031946
BDET_01168	292.016	-0.965813	0.346817	-2.78479	0.00535619	0.0215076
BDET_01169	385.128	-0.402714	0.411048	-0.979727	0.327221	0.498375
BDET_01170	1572.14	0.612592	0.311965	1.96365	0.0495702	0.127306
BDET_01171	291.411	0.0410253	0.548189	0.0748378	NA	NA
BDET_01172	559.842	-0.627752	0.308112	-2.03742	0.0416083	0.111344
BDET_01173	0	NA	NA	NA	NA	NA
BDET_01174	6.66344	-1.17916	0.912953	-1.29159	0.196499	0.35298
BDET_01175	0.262924	-0.640153	1.12093	-0.57109	0.567939	NA
BDET_01176	28.4906	-6.01598	0.931381	-6.45921	1.05252e-10	2.30414e-09
BDET_01177	0.673542	-0.025235	1.15965	-0.0217609	0.982639	NA
BDET_01178	0.281103	-0.677287	1.12566	-0.60168	0.547387	NA
BDET_01179	10.8513	-1.97709	0.964369	-2.05014	0.0403509	0.10878
BDET_01180	96.9854	-0.630321	0.590758	-1.06697	0.285985	0.45562
BDET_01181	982.819	0.0918511	0.262966	0.349289	0.726873	0.835243
BDET_01182	124.082	-2.73583	0.706905	-3.87015	0.000108767	0.000775775
BDET_01183	0	NA	NA	NA	NA	NA
BDET_01184	42.8993	-6.03768	0.863568	-6.99155	2.71866e-12	7.513e-11
BDET_01185	534.937	-1.29076	0.230834	-5.59171	2.24847e-08	3.43318e-07
BDET_01186	357.819	-1.19609	0.695995	-1.71854	0.0856985	0.193795
BDET_01187	517.827	0.574626	0.403907	1.42267	0.154832	0.299256
BDET_01188	90.3926	-0.441489	0.429038	-1.02902	0.303469	0.473105
BDET_01189	200.062	0.125602	0.293586	0.427822	0.668781	0.793622
BDET_01190	1273.7	-0.112086	0.214368	-0.522867	0.601067	0.743503
BDET_01191	317.943	-0.143017	0.271678	-0.526422	0.598595	0.741915
BDET_01192	525.117	0.437796	0.295374	1.48218	0.138294	0.276435
BDET_01193	802.476	0.017882	0.460585	0.0388246	0.96903	0.987908
BDET_01194	879.693	1.57187	0.270008	5.82155	5.8304e-09	9.71912e-08
BDET_01195	103.378	-0.974812	0.60087	-1.62233	0.104732	0.225222
BDET_01196	110.023	1.23399	0.626321	1.97022	0.0488128	0.12585
BDET_01197	39.6782	-2.89002	0.583227	-4.95522	7.22474e-07	8.70208e-06
BDET_01198	1124.78	2.87469	0.648927	4.42991	9.42735e-06	8.80694e-05
BDET_01199	1749.74	3.53649	0.534894	6.61158	3.80246e-11	8.82948e-10
BDET_01200	12.968	0.8563	0.9938	0.861642	0.388885	0.557737
BDET_01201	1420.3	1.58581	0.357035	4.44161	8.92896e-06	8.39531e-05
BDET_01202	297.18	-0.143861	0.597598	-0.240731	0.809763	0.891379
BDET_01203	866.664	-0.533769	0.245673	-2.17268	0.0298042	0.0858227
BDET_01204	276.096	0.823089	0.600206	1.37134	0.170268	0.320266
BDET_01205	225.478	1.48523	0.591689	2.51015	0.012068	0.0418064
BDET_01206	371.414	1.01033	0.405925	2.48896	0.0128117	0.0438398
BDET_01207	315.223	-0.426798	0.4417	-0.966261	0.333914	0.505075
BDET_01208	379.337	-0.723975	0.285676	-2.53425	0.0112689	0.0395472
BDET_01209	237.35	-0.629467	0.371323	-1.6952	0.0900375	0.201344
BDET_01210	145.776	-1.17453	0.374376	-3.1373	0.00170514	0.00829714
BDET_01211	44.7819	-1.30557	0.648076	-2.01453	0.0439542	0.116252
BDET_01212	977.821	3.22784	0.443088	7.28488	3.21957e-13	1.02631e-11
BDET_01213	1307.42	1.6643	0.343644	4.84308	1.2784e-06	1.45178e-05
BDET_01214	280.034	0.75056	0.562529	1.33426	0.182119	0.335693
BDET_01215	17.0868	0.431268	0.749698	0.575255	0.565119	0.71307
BDET_01216	107.742	0.733107	0.877548	0.835405	0.40349	0.571427
BDET_01217	196.006	-0.21157	0.633356	-0.334046	0.738345	0.8421
BDET_01218	202.241	-0.965834	0.371742	-2.59813	0.00937336	0.0340118
BDET_01219	27.7061	0.491273	0.659073	0.745401	0.456029	0.622193
BDET_01220	85.0995	-0.249495	0.529917	-0.47082	0.63777	0.770625
BDET_01221	184.935	2.21408	0.530955	4.17	3.04599e-05	0.000249586
BDET_01222	571.487	0.00881877	0.238636	0.0369549	0.970521	0.987908
BDET_01223	12.9194	1.45832	0.743981	1.96016	0.049977	0.128125
BDET_01224	3930.7	3.36385	0.547644	6.14241	8.12772e-10	1.53834e-08
BDET_01225	330.122	0.391316	0.669252	0.584706	0.558745	0.707978
BDET_01226	401.386	-1.65996	0.235437	-7.05054	1.78225e-12	5.04022e-11
BDET_01227	8.43177	-0.562987	0.771239	-0.729977	0.465404	0.631427
BDET_01228	2406.23	1.2671	0.189259	6.69506	2.15579e-11	5.2578e-10
BDET_01229	452.456	-0.870459	0.444723	-1.95731	0.0503115	0.128529
BDET_01230	1638.57	0.31296	0.345911	0.904741	0.365603	0.536591
BDET_01231	62.7506	-0.300347	0.497877	-0.603255	0.546339	0.697882
BDET_01232	0	NA	NA	NA	NA	NA
BDET_01233	0	NA	NA	NA	NA	NA
BDET_01234	0.283633	-1.14685	1.08234	-1.05961	0.289324	NA
BDET_01235	0	NA	NA	NA	NA	NA
BDET_01236	7.04564	-0.538054	0.960884	-0.559958	0.575508	0.72142
BDET_01237	1.21285	-0.673494	1.20031	-0.561102	0.574728	NA
BDET_01238	293.587	-0.795081	0.516469	-1.53945	0.123693	0.254387
BDET_01239	334.278	-1.24894	0.208247	-5.99738	2.00528e-09	3.58093e-08
BDET_01240	281.714	-1.1362	0.428514	-2.65148	0.00801398	0.0301791
BDET_01241	220.08	-0.197137	0.556219	-0.354422	0.723022	0.83187
BDET_01242	692.915	-0.00686684	0.260982	-0.0263115	0.979009	0.99156
BDET_01243	272.93	-0.472197	0.325149	-1.45225	0.146433	0.288031
BDET_01244	38.7122	0.637328	0.543982	1.1716	0.241359	0.406628
BDET_01245	576.602	-0.6981	0.323501	-2.15796	0.0309312	0.0882292
BDET_01246	11.9391	1.89432	0.975461	1.94197	0.0521407	0.131904
BDET_01247	35.9701	0.323081	0.924207	0.349576	0.726657	0.835127
BDET_01248	240.09	-0.509807	0.495632	-1.0286	0.303668	0.47311
BDET_01249	480.65	-0.953307	0.412509	-2.311	0.0208331	0.0646933
BDET_01250	346.527	0.287317	0.284909	1.00845	0.313236	0.483663
BDET_01251	3877.7	-0.239214	0.374887	-0.638097	0.523411	0.67907
BDET_01252	89.6658	-0.790685	0.646383	-1.22324	0.221237	0.383485
BDET_01253	269.729	-1.05722	0.361422	-2.92516	0.00344276	0.0150826
BDET_01254	792.522	-1.86255	0.304154	-6.12369	9.14337e-10	1.71273e-08
BDET_01255	87.8164	-0.998866	0.36573	-2.73116	0.00631125	0.0246085
BDET_01256	440.153	1.13256	0.346109	3.27227	0.00106688	0.00559054
BDET_01257	731.39	2.14459	0.667254	3.21405	0.00130878	0.00664726
BDET_01258	53.9976	3.13614	0.912676	3.4362	0.000589927	0.0033894
BDET_01259	511.491	0.0426341	0.418441	0.101888	0.918846	0.959276
BDET_01260	52.4588	0.329203	0.552401	0.595949	0.551209	0.701855
BDET_01261	1121.73	1.64921	0.458754	3.59499	0.000324405	0.00201175
BDET_01262	314.277	-1.49464	0.438942	-3.40509	0.000661415	0.00373517
BDET_01263	291.821	0.857256	0.539485	1.58903	0.112055	0.237785
BDET_01264	2.09048	0.070471	0.930895	0.0757024	0.939656	NA
BDET_01265	61.5071	-1.99888	0.365812	-5.46424	4.64899e-08	6.74428e-07
BDET_01266	446.247	-7.42776	0.732976	-10.1337	3.9155e-24	4.99261e-22
BDET_01267	4899.07	-4.749	0.512633	-9.26395	1.97006e-20	1.57486e-18
BDET_01268	271.379	0.0218044	0.53629	0.0406579	0.967569	0.987662
BDET_01269	141.706	1.00405	0.425584	2.35922	0.0183132	0.0582751
BDET_01270	286.558	-0.952397	0.388017	-2.45453	0.0141071	0.0474458
BDET_01271	609.882	1.41768	0.657094	2.1575	0.0309667	0.0882923
BDET_01272	1576.91	2.70097	0.285404	9.46368	2.97286e-21	2.63497e-19
BDET_01273	556.805	0.242204	0.410158	0.590514	0.554846	0.704511
BDET_01274	113.892	1.68376	0.287604	5.85442	4.78668e-09	8.07183e-08
BDET_01275	1040.28	0.388964	0.482316	0.806451	0.419983	0.587345
BDET_01276	473.002	0.258194	0.421701	0.612267	0.540361	0.694122
BDET_01277	200.366	-0.238304	0.36443	-0.653907	0.513171	0.670212
BDET_01278	504.945	-0.957901	0.443392	-2.16039	0.0307423	0.0878973
BDET_01279	298.899	-0.079954	0.559323	-0.142948	0.886331	0.939731
BDET_01280	3.80323	-0.0302777	1.09867	-0.0275585	0.978014	0.990989
BDET_01281	110.608	-0.604134	0.444437	-1.35932	0.174044	0.325181
BDET_01282	1357.43	1.70609	0.647717	2.634	0.00843851	0.0313875
BDET_01283	239.393	-1.55707	0.557742	-2.79174	0.00524256	0.0211448
BDET_01284	159.17	-0.503816	0.504278	-0.999083	0.317755	0.48846
BDET_01285	47.911	0.588755	0.634374	0.928088	0.353362	0.524283
BDET_01286	41.2209	-0.0713062	0.483634	-0.147438	0.882786	0.938162
BDET_01287	56.3336	-0.746549	0.743634	-1.00392	0.315417	0.485895
BDET_01288	109.562	1.61201	0.613442	2.62781	0.00859359	0.031791
BDET_01289	41.1203	2.03926	0.893122	2.28329	0.0224132	0.0684047
BDET_01290	57.5146	0.738996	0.762091	0.969696	0.332198	0.503423
BDET_01291	239.422	-0.080849	0.669113	-0.12083	0.903826	0.95079
BDET_01292	25.3023	-1.21817	0.66558	-1.83023	0.0672152	0.161709
BDET_01293	151.996	1.50751	0.343976	4.3826	1.17269e-05	0.000106539
BDET_01294	285.305	0.200332	0.544349	0.368021	0.712857	0.825139
BDET_01295	421.204	-1.24197	0.583651	-2.12793	NA	NA
BDET_01296	269.679	-0.439523	0.456093	-0.963669	NA	NA
BDET_01297	372.267	0.939153	0.404575	2.32133	0.0202689	0.0632522
BDET_01298	118.822	-0.734013	0.573989	-1.27879	0.20097	0.358968
BDET_01299	8.79677	2.30314	0.916003	2.51433	0.0119257	0.0414719
BDET_01300	236.528	-1.13328	0.362195	-3.12892	0.0017545	0.00849549
BDET_01301	2893.52	3.59119	0.345268	10.4012	2.44942e-25	3.78774e-23
BDET_01302	2848.42	3.34633	0.324602	10.309	6.41516e-25	9.32507e-23
BDET_01303	761.824	0.508996	0.332972	1.52865	0.126352	0.258538
BDET_01304	266.521	0.232668	0.47152	0.493443	0.6217	0.758115
BDET_01305	816.415	0.689873	0.443846	1.55431	0.120111	0.24926
BDET_01306	994.065	-0.78686	0.230423	-3.41485	0.000638179	0.00361519
BDET_01307	396.055	-0.490461	0.275576	-1.77977	0.0751136	0.175032
BDET_01308	40.9546	0.691446	0.785658	0.880086	0.378813	0.548558
BDET_01309	275.249	-1.76765	0.525717	-3.36236	0.000772783	0.00426468
BDET_01310	103.451	0.810003	0.533544	1.51816	0.128975	0.262466
BDET_01311	39.2337	0.990195	0.637779	1.55257	0.120526	0.249569
BDET_01312	4.71871	0.810424	1.13501	0.71402	0.475215	0.640118
BDET_01313	216.828	0.541803	0.659269	0.821824	0.411177	0.57893
BDET_01314	248.45	-1.90322	0.541166	-3.51688	0.000436647	0.00259701
BDET_01315	34.6767	-1.53059	0.87592	-1.74741	0.0805668	0.184544
BDET_01316	282.22	-1.06533	0.34421	-3.09499	0.00196821	0.00937417
BDET_01317	87.1959	-0.5568	0.542986	-1.02544	0.305156	0.474817
BDET_01318	3171.75	5.08465	0.573338	8.8685	NA	NA
BDET_01319	620.239	0.883766	0.300739	2.93865	0.00329646	0.0145292
BDET_01320	192.433	0.229474	0.375068	0.611818	0.540658	0.694275
BDET_01321	86.3028	-1.07844	0.660728	-1.6322	0.102638	0.222479
BDET_01322	229.593	0.453481	0.366916	1.23592	0.216487	0.377644
BDET_01323	72.1964	0.0392251	0.4163	0.0942231	0.924932	0.962719
BDET_01324	661.063	-0.290452	0.510289	-0.569191	0.569226	0.716636
BDET_01325	213.482	-0.302798	0.24916	-1.21528	0.224261	0.386997
BDET_01326	199.498	1.05653	0.460529	2.29417	0.0217806	0.066935
BDET_01327	759.839	-0.135317	0.343802	-0.39359	0.693884	0.811578
BDET_01328	225.126	-0.777081	0.350745	-2.21551	0.0267249	0.0785745
BDET_01329	195.985	-1.6121	0.633739	-2.54379	NA	NA
BDET_01330	1766.07	1.94043	0.545422	3.55767	0.000374154	0.0022737
BDET_01331	50.0233	0.888671	0.688536	1.29067	0.196819	0.353333
BDET_01332	336.714	0.487446	0.369778	1.31821	0.187432	0.342017
BDET_01333	250.969	-3.38719	0.958075	-3.53542	NA	NA
BDET_01334	4.79693	-2.49317	1.19016	-2.09481	NA	NA
BDET_01335	0	NA	NA	NA	NA	NA
BDET_01336	1.71786	0.549665	0.979257	0.561308	0.574587	NA
BDET_01337	119.691	-0.18225	0.509039	-0.358028	0.720322	0.829946
BDET_01338	14.1483	1.94969	1.10422	1.76568	0.0774494	0.179325
BDET_01339	99.2744	1.99022	1.00504	1.98023	0.0476775	0.124023
BDET_01340	35.5262	0.630682	0.565886	1.1145	0.265063	0.432528
BDET_01341	4.62669	1.35809	1.1271	1.20494	0.228227	0.391124
BDET_01342	816.684	0.160361	0.398985	0.401923	0.68774	0.807547
BDET_01343	88.8442	0.0592751	0.506074	0.117127	0.906759	0.952557
BDET_01344	113.002	-0.591029	0.572945	-1.03156	0.302277	0.472259
BDET_01345	180.573	-1.08445	0.516369	-2.10015	0.035716	0.0983263
BDET_01346	8.47594	1.6902	0.910865	1.8556	0.0635102	0.154689
BDET_01347	0	NA	NA	NA	NA	NA
BDET_01348	2.88414	-1.20987	0.994936	-1.21603	0.223973	NA
BDET_01349	15.4663	-3.38372	1.02246	-3.30941	0.000934943	0.00501488
BDET_01350	783.008	0.710259	0.371119	1.91383	0.0556416	0.138684
BDET_01351	819.043	-0.497566	0.250873	-1.98334	0.0473299	0.123363
BDET_01352	288.2	-0.165865	0.306861	-0.540521	0.588838	0.732695
BDET_01353	6.17463	-0.698849	0.837191	-0.834755	0.403856	0.571611
BDET_01354	0	NA	NA	NA	NA	NA
BDET_01355	2708.95	2.17902	0.508122	4.28838	1.79977e-05	0.000156095
BDET_01356	249.519	-1.03566	0.364117	-2.84432	0.00445065	0.0185584
BDET_01357	53.5599	-2.16451	0.743995	-2.9093	0.00362234	0.0157429
BDET_01358	1.52862	-0.432524	1.13318	-0.381691	0.70269	NA
BDET_01359	604.75	-0.91201	0.308045	-2.96064	0.00306998	0.0136887
BDET_01360	0	NA	NA	NA	NA	NA
BDET_01361	792.26	0.963439	0.327034	2.94599	0.00321925	0.0142581
BDET_01362	15.3874	0.423518	0.610777	0.693409	0.488053	0.650857
BDET_01363	2097.3	3.71608	0.860102	4.32051	1.55672e-05	0.000137309
BDET_01364	74.4664	0.933791	0.608897	1.53358	0.125134	0.256766
BDET_01365	181.766	-0.39668	0.68801	-0.576561	0.564236	0.712327
BDET_01366	567.011	3.73451	0.477974	7.81321	5.57506e-15	2.22635e-13
BDET_01367	912.667	2.72978	0.715225	3.81668	0.000135261	0.00093805
BDET_01368	0.764283	0.0412776	1.23611	0.0333931	0.973361	NA
BDET_01369	20.2905	0.616906	0.824541	0.748181	0.454351	0.620485
BDET_01370	50.8446	1.11564	0.638256	1.74795	0.0804732	0.184446
BDET_01371	3.32157	-1.27337	1.0453	-1.21819	0.223152	0.385608
BDET_01372	0.178813	0.451271	0.779852	0.578663	0.562816	NA
BDET_01373	100.517	-0.433283	0.714203	-0.606667	0.544072	0.696672
BDET_01374	710.609	2.05127	0.667677	3.07225	0.00212453	0.00999425
BDET_01375	66.2124	1.58994	1.00708	1.57876	0.114392	0.241125
BDET_01376	604.942	0.0185603	0.344724	0.0538409	0.957062	0.98292
BDET_01377	247.795	-1.43372	0.279871	-5.12278	3.01068e-07	3.84562e-06
BDET_01378	1244.41	0.561332	0.249744	2.24763	0.0245997	0.0737281
BDET_01379	90.2777	-4.11316	0.652106	-6.3075	2.83575e-10	5.82209e-09
BDET_01380	206.729	-6.19485	0.618275	-10.0196	1.25045e-23	1.35646e-21
BDET_01381	6.33609	-2.85431	1.18452	-2.40967	0.0159671	0.052416
BDET_01382	2119.3	-6.39782	0.492783	-12.983	1.52713e-38	7.39947e-36
BDET_01383	466.889	-0.589671	0.232226	-2.53921	0.0111103	0.0391738
BDET_01384	134.051	-0.0407304	0.438715	-0.0928403	0.92603	0.963273
BDET_01385	343.748	0.168465	0.523128	0.322035	0.747426	0.847869
BDET_01386	82.0522	-0.0318889	0.360445	-0.0884711	0.929502	0.964951
BDET_01387	79.6901	-1.3683	0.607914	-2.25082	0.0243971	0.0732418
BDET_01388	275.483	-0.308308	0.480867	-0.641151	0.521424	0.677339
BDET_01389	53.6733	-0.371426	0.76574	-0.485054	0.627638	0.76302
BDET_01390	64.0929	0.263226	0.704156	0.373818	0.70854	0.822368
BDET_01391	98.5024	0.615302	0.673055	0.914193	0.360616	0.531526
BDET_01392	469.186	1.06747	0.447594	2.3849	0.0170839	0.0551848
BDET_01393	110.221	1.24506	0.719709	1.72994	0.0836404	0.190087
BDET_01394	97.6614	2.42343	0.878787	2.7577	0.00582091	0.0230534
BDET_01395	1.8491	0.0182399	1.23561	0.0147618	0.988222	NA
BDET_01396	319.812	-0.885934	0.28053	-3.15807	0.00158817	0.00780448
BDET_01397	617.022	-0.306523	0.256844	-1.19342	0.232706	0.396072
BDET_01398	51.1771	-0.614825	0.657803	-0.934665	0.349961	0.521451
BDET_01399	169.539	0.344635	0.633998	0.543589	NA	NA
BDET_01400	764.933	-0.613889	0.257341	-2.3855	0.0170557	0.0551183
BDET_01401	859.515	-0.318816	0.605007	-0.526962	0.59822	0.741703
BDET_01402	110.703	0.463046	0.501383	0.923537	0.355728	0.526564
BDET_01403	126.968	-1.57952	0.510042	-3.09685	0.00195588	0.00934448
BDET_01404	269.601	0.617634	0.396856	1.55632	0.119633	0.248568
BDET_01405	220.075	-0.384809	0.226562	-1.69847	0.0894194	0.200463
BDET_01406	78.4236	-0.323189	0.700277	-0.461516	0.644429	0.775834
BDET_01407	453.394	-0.558581	0.301574	-1.85222	0.0639947	0.155608
BDET_01408	19.0953	-0.0236037	0.97982	-0.0240898	0.980781	0.992192
BDET_01409	35.797	0.175275	0.657017	0.266773	0.789644	0.877409
BDET_01410	186.2	-0.840875	0.368425	-2.28235	0.0224688	0.0685283
BDET_01411	430.774	0.275542	0.408712	0.674172	0.500202	0.661288
BDET_01412	383.309	-0.782928	0.342201	-2.28792	0.0221422	0.0677932
BDET_01413	54.9628	-0.0607304	0.860333	-0.0705894	0.943725	0.973514
BDET_01414	437.737	-0.72491	0.387974	-1.86845	0.0616992	0.151241
BDET_01415	271.531	-0.049594	0.465023	-0.106648	0.915068	0.957764
BDET_01416	965.035	2.97244	0.707808	4.19949	2.67515e-05	0.000222291
BDET_01417	225.463	-1.28676	0.257229	-5.00242	5.66164e-07	6.90416e-06
BDET_01418	0	NA	NA	NA	NA	NA
BDET_01419	100.057	0.179871	0.473023	0.380259	0.703753	0.819036
BDET_01420	0.504953	-2.21526	1.22985	-1.80124	0.0716644	NA
BDET_01421	5.33051	-1.98217	1.01826	-1.94663	0.0515793	0.130756
BDET_01422	60.6635	-6.72322	0.772707	-8.70086	3.29364e-18	2.02866e-16
BDET_01423	11.2401	-2.21837	1.20715	-1.8377	NA	NA
BDET_01424	6.61516	-0.913529	0.805059	-1.13474	0.256486	0.423284
BDET_01425	0	NA	NA	NA	NA	NA
BDET_01426	0.0299807	-0.0302461	0.218229	-0.138598	0.889768	NA
BDET_01427	713.956	-0.173415	0.351524	-0.493324	0.621784	0.758115
BDET_01428	382.507	0.837698	0.297395	2.81679	0.0048507	0.0198172
BDET_01429	379.241	1.46174	0.649317	2.25119	0.0243732	0.0732002
BDET_01430	0.107263	-0.00872741	0.563916	-0.0154764	0.987652	NA
BDET_01431	0	NA	NA	NA	NA	NA
BDET_01432	0.718293	0.321298	1.24012	0.259086	0.795569	NA
BDET_01433	124.759	1.02034	0.605824	1.68421	0.0921408	0.204795
BDET_01434	113.06	-1.22096	0.368469	-3.31361	0.000920984	0.00494731
BDET_01435	127.215	0.608147	0.687744	0.884264	0.376554	0.546484
BDET_01436	28.5156	0.545155	0.907524	0.600706	0.548036	0.69915
BDET_01437	118.717	0.159962	0.57488	0.278253	0.780818	0.872269
BDET_01438	230.758	-0.0278283	0.295746	-0.0940954	0.925033	0.962719
BDET_01439	93.3257	1.45447	0.929027	1.56559	0.117445	0.245426
BDET_01440	376.597	1.60234	0.490406	3.26738	0.00108549	0.00567989
BDET_01441	56.1207	0.261478	0.682557	0.383087	0.701655	0.817118
BDET_01442	266.021	-0.095249	0.303135	-0.314213	0.753359	0.851277
BDET_01443	624.431	0.67747	0.387542	1.74812	0.0804431	0.184435
BDET_01444	184.506	0.390669	0.408541	0.956253	0.338945	0.509833
BDET_01445	145.012	-0.584143	0.559406	-1.04422	0.296384	0.46636
BDET_01446	17.7139	-2.19081	1.02193	-2.14381	0.0320483	0.0903518
BDET_01447	2.25253	4.33756	1.18317	3.66605	0.000246324	NA
BDET_01448	0.0513638	0.0538159	0.290075	0.185524	0.852818	NA
BDET_01449	92.3294	-0.947944	0.352461	-2.6895	0.007156	0.0274458
BDET_01450	0	NA	NA	NA	NA	NA
BDET_01451	11.9398	-1.1072	0.776427	-1.42602	0.153862	0.297966
BDET_01452	0.0299807	-0.0302461	0.218229	-0.138598	0.889768	NA
BDET_01453	2.03391	-1.97971	1.23905	-1.59775	NA	NA
BDET_01454	91.6116	0.463122	0.378039	1.22506	0.220552	0.382829
BDET_01455	8.93718	1.18586	0.972495	1.2194	0.222691	0.384995
BDET_01456	422.102	-0.785985	0.85052	-0.924123	NA	NA
BDET_01457	1952.53	0.610184	0.303871	2.00803	0.0446396	0.117517
BDET_01458	202.245	2.18604	0.74753	2.92435	0.00345174	0.0151037
BDET_01459	1381.24	1.10021	0.42795	2.57089	0.0101437	0.0364252
BDET_01460	305.165	-0.71578	0.250615	-2.85609	0.00428894	0.0179977
BDET_01461	800.928	1.58387	0.322215	4.91556	8.85277e-07	1.04791e-05
BDET_01462	61.3557	1.78303	0.811248	2.19789	0.027957	0.0814394
BDET_01463	896.543	3.36596	1.08009	3.11638	0.00183086	0.00880654
BDET_01464	251.365	-0.459896	0.401912	-1.14427	0.252511	0.419678
BDET_01465	1134.2	-0.53314	0.254432	-2.09541	0.0361343	0.0991783
BDET_01466	47.4714	0.403102	0.702158	0.57409	0.565907	0.713817
BDET_01467	218.561	1.16492	0.586277	1.98698	0.0469248	0.122724
BDET_01468	240.612	2.78123	0.395076	7.03974	1.92602e-12	5.40474e-11
BDET_01469	726.996	2.25026	0.441614	5.09552	3.47782e-07	4.38073e-06
BDET_01470	23.3888	-0.340052	0.94708	-0.359053	0.719556	0.829195
BDET_01471	0	NA	NA	NA	NA	NA
BDET_01472	47.9055	0.267324	0.53846	0.496461	0.619569	0.756684
BDET_01473	178.747	2.37407	0.587295	4.04238	5.29123e-05	0.00040738
BDET_01474	132.151	-0.37071	0.506946	-0.731261	0.46462	0.630717
BDET_01475	371.562	1.3657	0.606938	2.25015	0.0244395	0.0733386
BDET_01476	54.1395	-0.392908	0.655097	-0.599771	0.548659	0.699588
BDET_01477	186.086	-0.0611764	0.516989	-0.118332	NA	NA
BDET_01478	36.9894	-0.112944	0.88341	-0.12785	0.898268	0.946861
BDET_01479	5.34684	1.88797	0.963383	1.95973	0.0500273	0.128163
BDET_01480	50.8625	0.275819	0.576247	0.478646	0.63219	0.766295
BDET_01481	429.994	-0.0712449	0.318368	-0.223782	0.822927	0.90008
BDET_01482	100.178	1.14565	0.976224	1.17355	0.240575	0.40559
BDET_01483	457.543	-0.345665	0.526326	-0.656752	0.511341	0.668466
BDET_01484	115.528	-0.0438332	0.512316	-0.0855589	0.931817	0.966664
BDET_01485	58.5102	1.00723	0.777894	1.29482	0.195382	0.351406
BDET_01486	0	NA	NA	NA	NA	NA
BDET_01487	113.051	-0.663948	0.460296	-1.44244	0.149179	0.291665
BDET_01488	86.3475	-0.71134	0.40331	-1.76375	0.0777734	0.179732
BDET_01489	139.556	-0.350999	0.525698	-0.667681	0.504337	0.663801
BDET_01490	424.886	0.70071	0.492633	1.42238	0.154916	0.299256
BDET_01491	139.375	1.00919	0.624231	1.61669	0.105945	0.22741
BDET_01492	199.314	-0.331256	0.354879	-0.933433	0.350597	0.521945
BDET_01493	231.294	0.913561	0.525715	1.73775	0.082255	0.18729
BDET_01494	1086.13	1.55579	0.269849	5.76542	8.14543e-09	1.31851e-07
BDET_01495	41.3093	1.08268	1.02051	1.06092	0.288726	0.459085
BDET_01496	1223.22	0.373487	0.324446	1.15115	0.249669	0.416477
BDET_01497	742.246	-1.82862	0.453547	-4.03182	5.5347e-05	0.000421217
BDET_01498	416.478	0.7154	0.543151	1.31713	0.187796	0.342251
BDET_01499	75.5399	-0.031546	0.551214	-0.05723	0.954362	0.981334
BDET_01500	1055.52	-0.00312764	0.280892	-0.0111347	0.991116	0.995499
BDET_01501	252.121	-0.352998	0.252465	-1.39821	0.162051	0.309212
BDET_01502	50.7413	-0.788442	0.682499	-1.15523	0.247997	0.41445
BDET_01503	0.494383	0.329309	1.17127	0.281156	0.778591	NA
BDET_01504	0.107573	-0.00817351	0.564588	-0.0144769	0.988449	NA
BDET_01505	0.0558996	-0.0593353	0.303704	-0.195372	0.845102	NA
BDET_01506	102.757	1.36195	0.843929	1.61382	0.106565	0.228371
BDET_01507	1521.8	0.0619334	0.2887	0.214525	NA	NA
BDET_01508	672.977	-1.21755	0.483558	-2.5179	0.0118056	0.0412317
BDET_01509	9.85064	0.518506	1.04562	0.495885	0.619975	0.756783
BDET_01510	420.054	-0.302242	0.499376	-0.605239	0.54502	0.697229
BDET_01511	3336.68	3.01199	0.396696	7.59269	3.13328e-14	1.15014e-12
BDET_01512	70.2765	-0.322476	0.614148	-0.525079	0.599528	0.742565
BDET_01513	975.009	-1.72793	0.426399	-4.05238	5.06988e-05	0.000394095
BDET_01514	279.397	-0.00831549	0.439092	-0.0189379	0.984891	0.994197
BDET_01515	295.954	1.43861	0.436434	3.29628	0.000979752	0.00522056
BDET_01516	352.853	-0.489342	0.374089	-1.30809	0.190843	0.345123
BDET_01517	0	NA	NA	NA	NA	NA
BDET_01518	155.514	0.448231	0.40018	1.12007	0.262682	0.430293
BDET_01519	104.182	0.234106	0.30692	0.762761	0.445606	0.612465
BDET_01520	95.6108	2.3136	0.950418	2.4343	0.0149205	0.0496996
BDET_01521	1094.91	0.948527	0.417175	2.27369	0.0229846	0.0697211
BDET_01522	3610.01	0.653482	0.337402	1.9368	0.0527693	0.133123
BDET_01523	183.664	0.532645	0.719052	0.74076	0.458839	0.624581
BDET_01524	643.713	0.998071	0.339247	2.94202	0.00326083	0.0144071
BDET_01525	614.442	0.19742	0.311147	0.634489	0.525762	0.681147
BDET_01526	3993.91	2.54897	0.229015	11.1302	8.9481e-29	1.97075e-26
BDET_01527	0.628778	-0.741703	1.23885	-0.598704	0.54937	NA
BDET_01528	0	NA	NA	NA	NA	NA
BDET_01529	16380.7	-1.28682	0.522788	-2.46145	0.0138376	0.0467122
BDET_01530	534.423	-0.214681	0.326428	-0.657667	0.510752	0.668399
BDET_01531	287.238	0.135138	0.432873	0.312189	0.754897	0.85275
BDET_01532	263.76	-0.343899	0.240668	-1.42893	0.153024	0.296897
BDET_01533	35.7243	-0.0607105	0.511612	-0.118665	0.905541	0.952042
BDET_01534	258.297	-0.866048	0.349539	-2.47768	0.0132238	0.0450589
BDET_01535	66.951	1.12379	0.522844	2.14937	0.0316049	0.089379
BDET_01536	223.186	0.110814	0.460465	0.240657	0.809821	0.891379
BDET_01537	17.3694	1.09425	1.05557	1.03665	0.299898	0.469953
BDET_01538	112.771	1.47365	1.01146	1.45695	0.14513	0.286398
BDET_01539	116.118	1.25149	0.738573	1.69447	0.090176	0.201438
BDET_01540	427.825	1.05772	0.282019	3.75053	0.000176462	0.00118642
BDET_01541	113.135	-0.741806	0.563273	-1.31696	0.187853	0.342271
BDET_01542	572.448	-0.10919	0.362695	-0.301052	0.763375	0.859388
BDET_01543	172.033	3.77099	0.398726	9.45759	3.15124e-21	2.75942e-19
BDET_01544	1885.5	2.5646	0.450556	5.69208	1.25499e-08	1.98289e-07
BDET_01545	2496.69	-0.350109	0.474203	-0.738311	0.460326	0.625823
BDET_01546	950.162	-0.860815	0.436427	-1.97241	0.0485624	0.125396
BDET_01547	1127.92	1.00135	0.238293	4.20218	2.64362e-05	0.000220595
BDET_01548	307.44	-0.885621	0.617199	-1.4349	NA	NA
BDET_01549	739.828	2.11746	0.245752	8.61624	6.91869e-18	4.12172e-16
BDET_01550	1422.44	-0.153028	0.28487	-0.537186	0.591139	0.735055
BDET_01551	177.439	-0.328684	0.337613	-0.973552	0.330279	0.501665
BDET_01552	1188.93	0.416465	0.395021	1.05428	0.291753	0.462276
BDET_01553	124.539	-0.175036	0.419869	-0.416881	0.676765	0.800314
BDET_01554	214.868	0.232488	0.630785	0.36857	0.712448	0.824928
BDET_01555	378.419	0.666298	0.641687	1.03835	0.299105	0.469727
BDET_01556	325.988	-0.993705	0.256962	-3.86713	0.000110122	0.000783908
BDET_01557	128.189	0.0240857	0.775741	0.0310487	0.975231	0.99014
BDET_01558	177.626	-0.213962	0.350981	-0.609612	0.542119	0.695107
BDET_01559	229.074	-1.96321	0.502169	-3.90946	9.25045e-05	0.000672323
BDET_01560	311.463	0.00137073	0.319898	0.00428489	0.996581	0.999126
BDET_01561	205.273	2.44414	0.713796	3.42414	0.000616748	0.00352123
BDET_01562	364.673	0.163945	0.463827	0.353461	0.723743	0.832568
BDET_01563	36.6024	0.328591	0.867208	0.378907	0.704757	0.819623
BDET_01564	765.288	0.614895	0.355255	1.73085	0.083478	0.189841
BDET_01565	269.487	-0.537576	0.441305	-1.21815	NA	NA
BDET_01566	20.1922	1.01726	0.961739	1.05773	0.290179	0.460385
BDET_01567	27.3365	0.24232	0.584262	0.414745	0.678329	0.80125
BDET_01568	367.453	-0.585423	0.367297	-1.59387	0.110965	0.236024
BDET_01569	2258.75	-0.442188	0.364202	-1.21413	0.224698	0.387451
BDET_01570	130.519	-0.930059	0.36829	-2.52534	0.0115585	0.040466
BDET_01571	754.094	-0.767604	0.254762	-3.01302	0.00258662	0.0118014
BDET_01572	262.544	-2.07643	0.307469	-6.75329	1.44526e-11	3.59731e-10
BDET_01573	283.257	-0.391077	0.609815	-0.641305	0.521324	0.67733
BDET_01574	755.978	-1.28208	0.371601	-3.45015	0.000560278	0.00323555
BDET_01575	16.8754	-0.0287883	1.05343	-0.0273283	0.978198	0.991015
BDET_01576	1214.57	1.0965	0.335068	3.27247	0.00106612	0.00559054
BDET_01577	453.205	-1.28229	0.438348	-2.92528	0.00344142	0.0150826
BDET_01578	326.674	-0.800804	0.448977	-1.78362	0.0744856	0.17382
BDET_01579	715.331	0.530996	0.454189	1.16911	0.242361	0.408033
BDET_01580	249.418	0.489001	0.480121	1.01849	0.308443	0.478633
BDET_01581	353.62	-0.348859	0.343217	-1.01644	0.309421	0.479503
BDET_01582	200.405	-0.383645	0.572476	-0.67015	0.502762	0.66245
BDET_01583	433.156	-0.601912	0.478028	-1.25916	0.207974	0.367774
BDET_01584	44.9235	-0.141806	0.79829	-0.177637	0.859008	0.921244
BDET_01585	147.228	-0.41571	0.414649	-1.00256	0.316074	0.486311
BDET_01586	21.6868	0.983571	0.557806	1.76329	0.0778523	0.179857
BDET_01587	568.396	0.786887	0.33638	2.33928	0.019321	0.0609484
BDET_01588	266.717	-1.25827	0.364437	-3.45265	0.00055511	0.00321477
BDET_01589	141.888	-1.30949	0.292696	-4.4739	7.68059e-06	7.31619e-05
BDET_01590	257.352	0.199669	0.328117	0.60853	0.542836	0.69558
BDET_01591	1139.24	1.73139	0.833739	2.07666	0.037833	0.103101
BDET_01592	74.0517	0.79957	0.398001	2.00897	0.0445407	0.117423
BDET_01593	101.736	0.687784	0.809553	0.849584	0.395556	0.564038
BDET_01594	195.978	-0.343106	0.343024	-1.00024	0.317196	0.487704
BDET_01595	469.96	0.276386	0.29782	0.928029	0.353393	0.524283
BDET_01596	1136.3	1.72072	0.310933	5.53405	3.12924e-08	4.67009e-07
BDET_01597	159.9	-0.372609	0.421735	-0.883515	0.376958	0.546853
BDET_01598	163.972	0.818355	0.627122	1.30494	0.191914	0.346627
BDET_01599	697.854	-1.64958	0.380541	-4.33482	1.45879e-05	0.000129625
BDET_01600	184.341	-1.52226	0.751586	-2.0254	0.0428263	0.113848
BDET_01601	306.116	1.46399	0.395063	3.70572	0.00021079	0.00138269
BDET_01602	42.9443	1.65516	1.00004	1.6551	0.0979049	0.214394
BDET_01603	456.141	-1.0742	0.64815	-1.65734	0.0974517	0.213692
BDET_01604	181.386	-0.716328	0.416416	-1.72022	0.0853923	0.193403
BDET_01605	145.459	1.88862	0.649193	2.90918	0.00362382	0.0157429
BDET_01606	79.6757	0.0164938	0.787852	0.0209352	0.983297	0.993761
BDET_01607	256.546	-0.261784	0.313979	-0.833761	0.404415	0.572181
BDET_01608	60.4294	0.149136	0.436843	0.341395	0.732806	0.838776
BDET_01609	8.64626	-0.0853724	1.05795	-0.0806959	0.935684	0.968601
BDET_01610	883.932	-0.906358	0.274415	-3.30287	0.000956993	0.00511193
BDET_01611	225.861	-1.25645	0.529008	-2.37511	0.0175435	0.0562941
BDET_01612	38.0088	0.0129103	0.723037	0.0178557	0.985754	0.994498
BDET_01613	870.032	0.721673	0.342895	2.10465	0.0353218	0.0975215
BDET_01614	625.937	-0.359957	0.35391	-1.01709	0.309113	0.479353
BDET_01615	130.463	1.75359	0.688733	2.54611	0.0108929	0.0386006
BDET_01616	125.583	1.17298	0.656238	1.78743	0.0738679	0.172794
BDET_01617	316.13	-0.658849	0.294065	-2.24049	0.0250594	0.0747892
BDET_01618	147.066	-1.15349	0.480121	-2.40249	0.0162838	0.0531913
BDET_01619	66.0596	-1.99189	0.556265	-3.58082	0.000342513	0.00210786
BDET_01620	416.318	-0.364699	0.431733	-0.844732	0.39826	0.56656
BDET_01621	18.5451	-0.146098	0.945271	-0.154556	0.877171	0.935203
BDET_01622	9.15381	1.1281	0.991177	1.13814	0.255061	0.42237
BDET_01623	48.0611	-1.01974	1.05312	-0.96831	0.33289	0.504261
BDET_01624	1320.79	0.304185	0.373582	0.814239	0.415508	0.58322
BDET_01625	296.72	0.117334	0.415678	0.282271	0.777736	0.870432
BDET_01626	456.886	-0.709076	0.334173	-2.12189	0.0338473	0.094471
BDET_01627	178.471	0.826435	0.788336	1.04833	0.294487	0.464886
BDET_01628	26.4821	0.667412	0.996588	0.669697	0.503051	0.662669
BDET_01629	132.661	-2.05574	0.540725	-3.80182	0.000143639	0.000992364
BDET_01630	1094.09	-0.0115416	0.393501	-0.0293306	0.976601	0.99064
BDET_01631	177.696	-0.269888	0.367725	-0.733939	0.462986	0.628851
BDET_01632	74.1391	-2.87384	0.787547	-3.6491	0.000263162	0.00167896
BDET_01633	478.122	0.0410532	0.402705	0.101944	0.918802	0.959276
BDET_01634	35.8565	0.011831	0.725363	0.0163104	0.986987	0.99466
BDET_01635	195.876	-1.43682	0.408044	-3.52124	0.000429526	0.00255885
BDET_01636	121.623	0.524574	0.727993	0.720576	0.47117	0.636636
BDET_01637	379.285	-1.16228	0.221523	-5.24678	1.54781e-07	2.06792e-06
BDET_01638	223.167	0.748491	0.663564	1.12799	0.259325	0.426131
BDET_01639	0.273197	0.464553	0.981547	0.473286	0.636009	NA
BDET_01640	0.42887	-0.236208	1.19719	-0.197302	0.843591	NA
BDET_01641	377.35	-0.494714	0.399526	-1.23825	0.215622	0.376658
BDET_01642	37.7707	-0.816802	0.591341	-1.38127	0.167196	0.315959
BDET_01643	582.142	-0.379658	0.397091	-0.956096	0.339024	0.509833
BDET_01644	130.041	-0.302431	0.677063	-0.446681	0.655105	0.782595
BDET_01645	195.958	-0.236634	0.631742	-0.374573	NA	NA
BDET_01646	302.502	0.732305	0.444736	1.64661	0.0996386	0.217278
BDET_01647	439.475	0.418874	0.294156	1.42399	0.15445	0.298788
BDET_01648	1515.94	0.851438	0.309512	2.7509	0.00594309	0.0234243
BDET_01649	1.23997	0.992381	1.16075	0.854947	0.39258	NA
BDET_01650	9.22779	-0.248285	1.00132	-0.247957	0.804168	0.887846
BDET_01651	1.81944	-0.202741	1.21036	-0.167505	0.866973	NA
BDET_01652	27.6954	0.243735	0.568492	0.42874	0.668113	0.793049
BDET_01653	0	NA	NA	NA	NA	NA
BDET_01654	223.064	1.03761	0.411552	2.52121	0.0116951	0.0408849
BDET_01655	0.0887322	0.0528138	0.520364	0.101494	0.919158	NA
BDET_01656	0.0956997	-0.107832	0.404928	-0.266298	0.790009	NA
BDET_01657	0	NA	NA	NA	NA	NA
BDET_01658	0.159663	-0.40352	0.743761	-0.54254	0.587447	NA
BDET_01659	0.510725	-1.65009	1.17376	-1.40581	0.15978	NA
BDET_01660	0	NA	NA	NA	NA	NA
BDET_01661	1.85251	0.828321	1.12537	0.736044	0.461704	NA
BDET_01662	0	NA	NA	NA	NA	NA
BDET_01663	0	NA	NA	NA	NA	NA
BDET_01664	0.332905	1.25061	1.10979	1.12688	0.259791	NA
BDET_01665	0.0299807	-0.0302461	0.218229	-0.138598	0.889768	NA
BDET_01666	0.355064	-0.804177	0.960255	-0.837461	0.402333	NA
BDET_01667	0.0513638	0.0538159	0.290075	0.185524	0.852818	NA
BDET_01668	0	NA	NA	NA	NA	NA
BDET_01669	20.0568	-1.73154	0.584826	-2.96077	0.0030687	0.0136887
BDET_01670	0.698316	-0.177431	1.22656	-0.144658	0.884981	NA
BDET_01671	1.83269	-0.00993382	1.15636	-0.00859057	0.993146	NA
BDET_01672	3.15805	-1.50524	1.09716	-1.37194	0.170082	0.319999
BDET_01673	0	NA	NA	NA	NA	NA
BDET_01674	0	NA	NA	NA	NA	NA
BDET_01675	0	NA	NA	NA	NA	NA
BDET_01676	0.261677	0.250099	1.10013	0.227336	0.820163	NA
BDET_01677	0	NA	NA	NA	NA	NA
BDET_01678	0.257604	-0.00098735	0.684612	-0.0014422	0.998849	NA
BDET_01679	5.83174	-1.44084	1.24034	-1.16165	NA	NA
BDET_01680	0.114651	0.00434082	0.579498	0.00749066	0.994023	NA
BDET_01681	0.399384	-0.526694	1.07411	-0.490352	0.623885	NA
BDET_01682	54.0809	-4.08767	0.925443	-4.41699	1.00085e-05	9.24366e-05
BDET_01683	8.5721	-2.31726	1.01104	-2.29195	0.0219083	0.0672421
BDET_01684	3.19816	-0.783252	0.891955	-0.878129	0.379874	0.549483
BDET_01685	0.902494	-0.287247	1.07611	-0.266932	NA	NA
BDET_01686	0.386406	-0.00174117	0.812491	-0.002143	0.99829	NA
BDET_01687	241.522	-0.0543531	0.475941	-0.114201	0.909078	0.953555
BDET_01688	72.7336	-0.49252	0.469041	-1.05006	0.293692	0.464335
BDET_01689	161.635	0.45543	0.520709	0.874635	0.381773	0.551448
BDET_01690	0	NA	NA	NA	NA	NA
BDET_01691	30.7033	-0.0796799	0.767713	-0.103789	0.917337	0.959006
BDET_01692	0	NA	NA	NA	NA	NA
BDET_01693	29.4956	0.75062	0.5808	1.29239	0.196222	0.352656
BDET_01694	414.374	3.8286	0.74252	5.15622	2.51982e-07	3.27036e-06
BDET_01695	4678.22	2.7356	0.440775	6.20634	5.42314e-10	1.05389e-08
BDET_01696	985.181	1.69812	0.496294	3.42159	0.000622551	0.00354601
BDET_01697	1167.91	-0.701909	0.463908	-1.51304	0.130271	0.264195
BDET_01698	303.316	0.251447	0.484016	0.519501	0.603412	0.745025
BDET_01699	545.02	1.38147	0.423954	3.25854	0.00111987	0.0058179
BDET_01700	1078.04	1.36091	0.246204	5.52758	3.24672e-08	4.79618e-07
BDET_01701	307.073	-0.705877	0.413481	-1.70716	0.0877927	0.197404
BDET_01702	119.322	-0.486922	0.715541	-0.680496	0.496191	0.658136
BDET_01703	225.129	-0.248715	0.295456	-0.841801	0.3999	0.568004
BDET_01704	396.692	0.272096	0.366604	0.742205	0.457963	0.624128
BDET_01705	2.38774	1.91201	1.06137	1.80145	0.0716321	NA
BDET_01706	26.3358	0.929271	0.459553	2.02212	0.0431643	0.114621
BDET_01707	0.0599613	-0.0640439	0.315129	-0.203231	0.838955	NA
BDET_01708	245.859	3.09322	0.677046	4.5687	4.90757e-06	4.87938e-05
BDET_01709	6.10557	0.715229	0.761158	0.939659	0.347393	0.518876
BDET_01710	124.021	-1.99607	0.343797	-5.80596	6.39975e-09	1.05953e-07
BDET_01711	15.6063	-1.66371	0.771236	-2.1572	0.0309898	0.0882923
BDET_01712	137.638	1.56304	0.580397	2.69306	0.00708003	0.0271975
BDET_01713	171.29	1.6387	0.763364	2.14668	0.0318188	0.0898791
BDET_01714	197.475	1.41218	1.1832	1.19353	0.232661	0.396072
BDET_01715	3.27192	-1.6467	1.03891	-1.58503	0.112959	0.239145
BDET_01716	3.8576	3.28898	0.944144	3.48356	0.000494792	0.00289253
BDET_01717	2.05991	-1.21862	0.990475	-1.23034	0.218571	NA
BDET_01718	0.436883	-0.00230571	0.842201	-0.00273772	0.997816	NA
BDET_01719	12.3003	-1.02382	0.608321	-1.68303	0.0923694	0.20524
BDET_01720	0.62117	-0.174699	1.23028	-0.141999	0.887081	NA
BDET_01721	143.423	2.07437	0.633765	3.27309	0.00106379	0.00558238
BDET_01722	2171.72	2.26925	0.376372	6.02927	1.64701e-09	2.97033e-08
BDET_01723	435.616	-2.32739	0.699214	-3.32858	0.000872895	0.00472292
BDET_01724	3593.41	-3.03935	0.323757	-9.38774	6.13003e-21	5.30393e-19
BDET_01725	6.9829	-2.50998	0.910439	-2.7569	0.00583529	0.023087
BDET_01726	879.814	-4.26797	0.506475	-8.4268	3.55232e-17	1.91247e-15
BDET_01727	1251.28	-1.92589	0.358223	-5.37622	7.60648e-08	1.05705e-06
BDET_01728	16.5535	1.63192	0.891836	1.82984	0.0672738	0.161777
BDET_01729	218.146	1.41983	0.812159	1.74822	0.0804261	0.184435
BDET_01730	289.992	1.14567	0.70756	1.61919	0.105406	0.226387
BDET_01731	34.9389	1.66343	0.730569	2.27689	0.0227928	0.0692261
BDET_01732	155.943	0.412668	0.482549	0.855184	0.392449	0.560828
BDET_01733	653.694	0.614077	0.562046	1.09258	0.27458	0.442592
BDET_01734	216.023	-1.36539	0.375835	-3.63296	0.000280193	0.00176163
BDET_01735	125.852	0.0530422	0.523139	0.101392	0.919239	0.959276
BDET_01736	336.282	-0.316424	0.415364	-0.7618	0.44618	0.613012
BDET_01737	1312.21	0.0201869	0.245692	0.0821636	0.934517	0.968359
BDET_01738	42.4389	1.01247	0.682706	1.48303	0.138066	0.276132
BDET_01739	266.525	1.93797	0.904492	2.1426	0.0321452	0.09059
BDET_01740	43.4211	-1.05906	0.60187	-1.75961	0.0784738	0.18089
BDET_01741	222.209	-6.40613	0.827629	-7.74034	9.91505e-15	3.8131e-13
BDET_01742	480.363	0.686443	0.34556	1.98646	0.0469818	0.122784
BDET_01743	0	NA	NA	NA	NA	NA
BDET_01744	1131.42	0.706281	0.345414	2.04474	0.0408806	0.109963
BDET_01745	1395.82	-0.203659	0.230904	-0.882008	0.377772	0.547597
BDET_01746	145.942	-3.58268	0.631651	-5.67193	1.41196e-08	2.21166e-07
BDET_01747	1.2474	-0.388353	1.1787	-0.329477	0.741795	NA
BDET_01748	0.06131	0.0653436	0.318838	0.204943	0.837617	NA
BDET_01749	4.46163	-2.59755	1.15712	-2.24484	NA	NA
BDET_01750	0.06131	0.0653436	0.318838	0.204943	0.837617	NA
BDET_01751	0.839803	-0.571936	1.19049	-0.480421	0.630928	NA
BDET_01752	243.01	0.644748	0.473312	1.36221	0.173132	0.323708
BDET_01753	36.4649	0.241876	0.596002	0.40583	0.684867	0.8057
BDET_01754	89.2475	-1.98889	0.41552	-4.7865	1.69712e-06	1.86043e-05
BDET_01755	19.6111	-0.659721	0.63745	-1.03494	0.300698	0.4704
BDET_01756	336.892	-0.48188	0.384756	-1.25243	0.210413	0.370375
BDET_01757	5558.79	-5.6554	0.485847	-11.6403	2.57116e-31	6.92118e-29
BDET_01758	288.648	-0.190026	0.526672	-0.360806	0.718244	0.828603
BDET_01759	1206.24	1.98049	0.454882	4.35385	1.33767e-05	0.000120027
BDET_01760	347.333	-0.0845845	0.426734	-0.198214	0.842878	0.91202
BDET_01761	1508.96	1.32069	0.356828	3.70119	0.000214589	0.00140507
BDET_01762	0	NA	NA	NA	NA	NA
BDET_01763	146.225	0.229461	0.425658	0.539074	0.589836	0.733812
BDET_01764	119.767	1.39868	0.56648	2.46906	0.0135467	0.0458626
BDET_01765	24.8009	-2.24875	0.985489	-2.28186	0.0224976	0.0685874
BDET_01766	898.075	-0.445524	0.339043	-1.31406	0.188825	0.343267
BDET_01767	215.864	0.541441	0.60609	0.893334	0.371678	0.541415
BDET_01768	106.716	-0.893134	0.509956	-1.75139	0.079878	0.183545
BDET_01769	69.8723	0.0177149	0.669832	0.0264467	0.978901	0.99156
BDET_01770	2329.27	-0.213687	0.263731	-0.810248	0.417798	0.585755
BDET_01771	391.015	2.59257	0.939688	2.75897	0.00579846	0.0230039
BDET_01772	603.696	0.31758	0.208515	1.52305	0.127746	0.260656
BDET_01773	131.371	0.432569	0.489448	0.88379	0.376809	0.546746
BDET_01774	15.7682	0.294608	0.908902	0.324136	0.745835	0.8466
BDET_01775	24.3271	1.0078	1.03815	0.970769	0.331663	0.503032
BDET_01776	465.396	-1.3956	0.292189	-4.77636	1.78494e-06	1.95082e-05
BDET_01777	68.6691	-0.14091	0.938483	-0.150147	0.880649	0.936712
BDET_01778	45.2872	0.646235	0.7006	0.922402	0.356319	0.526903
BDET_01779	0.413265	-0.574186	1.08503	-0.52919	0.596674	NA
BDET_01780	679.772	0.556603	0.260296	2.13834	0.0324888	0.0913456
BDET_01781	27.401	1.00644	0.961244	1.04701	0.295094	0.465663
BDET_01782	60.5315	-0.173888	0.5002	-0.347637	0.728113	0.836271
BDET_01783	642.189	0.599986	0.369503	1.62377	0.104426	0.224879
BDET_01784	9.38491	-0.46724	1.0269	-0.455	0.649109	0.77876
BDET_01785	757.982	2.00665	0.60676	3.30716	0.000942487	0.0050479
BDET_01786	23.1328	-0.350607	1.0157	-0.345187	0.729954	0.837332
BDET_01787	345.591	-0.871849	0.59002	-1.47766	0.139499	0.277985
BDET_01788	238.681	-0.141782	0.403951	-0.350988	0.725597	0.834302
BDET_01789	452.079	-0.0865862	0.44235	-0.195742	0.844812	0.913255
BDET_01790	77.2993	-0.555055	0.493058	-1.12574	0.260275	0.427209
BDET_01791	30.4921	0.662276	0.851892	0.777417	0.436913	0.604508
BDET_01792	125.013	-0.813921	0.571295	-1.4247	0.154245	0.29847
BDET_01793	49.2357	0.359056	0.835591	0.429703	0.667411	0.792735
BDET_01794	60.5585	0.0113605	0.640501	0.0177369	0.985849	0.994498
BDET_01795	942.946	1.51548	0.842041	1.79977	0.0718962	0.169537
BDET_01796	103.284	0.572064	0.485978	1.17714	0.23914	0.404236
BDET_01797	493.506	-1.56433	0.366684	-4.26615	1.98872e-05	0.000171256
BDET_01798	42.5439	1.98536	0.973347	2.03972	0.041378	0.110891
BDET_01799	54.2199	1.46267	0.468108	3.12464	0.00178023	0.00859051
BDET_01800	269.841	2.24516	0.488329	4.59764	4.27303e-06	4.31339e-05
BDET_01801	327.795	0.9303	0.425846	2.18459	0.0289187	0.0836708
BDET_01802	193.161	-0.0453366	0.462191	-0.0980906	0.92186	0.960723
BDET_01803	559.346	0.00527077	0.46316	0.01138	0.99092	0.995499
BDET_01804	1464.23	3.74071	0.638731	5.85648	4.7279e-09	7.99125e-08
BDET_01805	3365.71	3.43941	0.530479	6.4836	8.9562e-11	1.99063e-09
BDET_01806	1768.14	0.226862	0.31393	0.72265	0.469895	0.635385
BDET_01807	249.662	-0.124062	0.43322	-0.286371	0.774594	0.86844
BDET_01808	46.0842	0.937723	0.528555	1.77413	0.0760422	0.176799
BDET_01809	38.6642	-2.60078	0.747763	-3.47808	0.000505022	0.00294583
BDET_01810	178.549	-0.188466	0.250022	-0.753798	0.45097	0.61791
BDET_01811	992.016	1.04778	0.278355	3.76418	0.000167097	0.00113217
BDET_01812	338.159	0.71233	0.419754	1.69702	0.0896934	0.200891
BDET_01813	3356.28	2.36127	0.434259	5.43745	5.40476e-08	7.76321e-07
BDET_01814	63.5097	0.025659	0.638803	0.0401674	0.96796	0.987662
BDET_01815	287.802	1.0714	0.64649	1.65726	0.0974667	0.213692
BDET_01816	151.133	-0.693391	0.293817	-2.35994	0.018278	0.058214
BDET_01817	5879.4	-1.1608	0.507632	-2.28669	0.0222139	0.0679794
BDET_01818	841.628	2.20427	0.200589	10.989	4.31766e-28	8.48129e-26
BDET_01819	3509.05	0.0559174	0.269963	0.20713	0.835908	0.909216
BDET_01820	291.151	0.516094	0.47675	1.08252	0.27902	0.44796
BDET_01821	169.573	-0.351308	0.507344	-0.692446	0.488658	0.651543
BDET_01822	71.8391	-1.08404	0.364807	-2.97155	0.00296305	0.0132935
BDET_01823	104.568	1.03992	0.929633	1.11863	0.263298	0.430614
BDET_01824	232.064	-1.91073	0.37441	-5.10332	3.33737e-07	4.22579e-06
BDET_01825	114.48	0.0934833	0.45906	0.203641	0.838634	0.910682
BDET_01826	196.671	-0.650651	0.418641	-1.5542	0.120137	0.24926
BDET_01827	843.811	-0.349038	0.362297	-0.963403	0.335345	0.506197
BDET_01828	98.8917	0.93442	0.544063	1.71748	0.0858909	0.194169
BDET_01829	80.2693	-1.11178	0.632166	-1.75868	0.0786323	0.181198
BDET_01830	2079.05	2.8082	0.437782	6.41462	1.41179e-10	3.04477e-09
BDET_01831	245.463	0.113998	0.270824	0.420929	0.673807	0.798114
BDET_01832	347.561	-0.967383	0.336957	-2.87094	0.0040926	0.0173846
BDET_01833	538.033	0.510201	0.562878	0.906415	0.364716	0.535723
BDET_01834	69.1795	-0.102553	0.821809	-0.124789	0.90069	0.949002
BDET_01835	248.756	-0.0868273	0.284798	-0.304874	0.760462	0.856773
BDET_01836	107.63	0.478994	0.360758	1.32774	0.184264	0.338275
BDET_01837	43.9109	1.03267	0.88452	1.16749	0.243012	0.408568
BDET_01838	174.904	0.876328	0.350889	2.49745	0.0125089	0.0429451
BDET_01839	439.374	-0.107894	0.398275	-0.270904	0.786465	0.875215
BDET_01840	677.781	1.66608	0.538018	3.09671	0.00195684	0.00934448
BDET_01841	3563.61	1.55746	0.458126	3.39964	0.00067475	0.00380752
BDET_01842	261.485	-0.60785	0.407057	-1.49328	0.135364	0.272151
BDET_01843	9.04102	0.528187	1.03563	0.510015	0.610041	0.749202
BDET_01844	0.154401	0.394169	0.738275	0.533905	0.593407	NA
BDET_01845	0.0478499	-0.0500548	0.279513	-0.179078	0.857876	NA
BDET_01846	12.2735	-0.799954	0.748895	-1.06818	0.28544	0.455439
BDET_01847	0.484719	1.42806	1.2352	1.15614	0.247624	NA
BDET_01848	0	NA	NA	NA	NA	NA
BDET_01849	0	NA	NA	NA	NA	NA
BDET_01850	0.756504	0.893491	1.24028	0.720397	0.471281	NA
BDET_01851	2.29852	0.859577	1.17238	0.733187	0.463444	NA
BDET_01852	154.686	0.014075	0.384265	0.0366283	0.970781	0.987908
BDET_01853	0	NA	NA	NA	NA	NA
BDET_01854	0.645081	0.03617	1.23801	0.0292161	0.976692	NA
BDET_01855	11.1604	-0.0635461	0.663802	-0.0957305	0.923735	0.961986
BDET_01856	2125	0.547348	0.262816	2.08263	0.0372854	0.101874
BDET_01857	433.227	-0.0371248	0.455272	-0.0815442	0.935009	0.968455
BDET_01858	2854.13	-0.0545467	0.492155	-0.110832	0.911749	0.955116
BDET_01859	225.804	-1.87367	0.352906	-5.30927	1.10065e-07	1.50367e-06
BDET_01860	70.1332	0.520497	0.379387	1.37194	0.170081	0.319999
BDET_01861	4168.76	0.293872	0.23433	1.25409	0.209808	0.37
BDET_01862	91.5973	0.330083	0.508966	0.648537	0.516638	0.673392
BDET_01863	563.615	0.72875	0.481588	1.51322	0.130223	0.264195
BDET_01864	354.953	-0.0639512	0.743796	-0.0859795	0.931483	0.966593
BDET_01865	17.6729	-0.310081	0.612727	-0.506068	0.612809	0.751459
BDET_01866	85.5163	0.816332	0.468359	1.74296	0.08134	0.185672
BDET_01867	165.703	-1.82714	0.288934	-6.32372	2.55344e-10	5.28729e-09
BDET_01868	141.152	-0.607667	0.66643	-0.911824	0.361861	0.532714
BDET_01869	980.079	-0.937529	0.205105	-4.57097	4.85469e-06	4.83341e-05
BDET_01870	197.841	-0.00584223	0.488652	-0.0119558	0.990461	0.995499
BDET_01871	423.343	0.707967	0.37759	1.87496	0.0607983	0.149335
BDET_01872	236.579	0.224165	0.400089	0.560289	0.575282	0.721261
BDET_01873	486.531	0.757745	0.287504	2.6356	0.00839886	0.031304
BDET_01874	131.959	1.48743	0.641617	2.31826	0.0204353	0.0636347
BDET_01875	44.4344	1.68365	0.992049	1.69714	0.0896697	0.200891
BDET_01876	68.5055	0.90085	0.726496	1.23999	0.214978	0.376315
BDET_01877	231.498	-0.073345	0.312741	-0.234524	0.814579	0.894547
BDET_01878	217.7	-0.43695	0.370072	-1.18071	0.237716	0.40217
BDET_01879	60.4385	-0.460287	0.538878	-0.854159	0.393017	0.561519
BDET_01880	2759.41	1.13722	0.276299	4.11591	3.8565e-05	0.000307673
BDET_01881	55.7188	1.03904	0.781999	1.3287	0.183948	0.338036
BDET_01882	339.834	0.258892	0.502191	0.515525	0.606186	0.746739
BDET_01883	465.285	1.01909	0.651827	1.56344	0.117949	0.246266
BDET_01884	235.312	0.687736	0.497789	1.38158	0.167101	0.315861
BDET_01885	43.7002	0.0188583	0.451799	0.0417406	0.966706	0.987493
BDET_01886	1424.09	0.78681	0.748516	1.05116	0.293186	0.463939
BDET_01887	17.3374	-0.575813	0.670005	-0.859415	0.390112	0.559203
BDET_01888	181.915	-0.647406	0.39708	-1.63042	0.103014	0.223027
BDET_01889	85.247	-0.332553	0.62449	-0.532519	0.594367	0.738185
BDET_01890	1812.94	0.106859	0.291173	0.366994	0.713623	0.825762
BDET_01891	49.2942	0.158602	0.597275	0.265543	0.790591	0.877915
BDET_01892	101.222	0.622469	0.402479	1.54659	0.121963	0.251755
BDET_01893	25.5393	-0.517823	0.914589	-0.566181	0.571271	0.718587
BDET_01894	4086.06	2.62192	0.285257	9.19144	3.87631e-20	3.02936e-18
BDET_01895	2281.41	-0.260434	0.181112	-1.43797	0.150441	0.293287
BDET_01896	1848.39	4.59468	0.442557	10.3821	2.99077e-25	4.52853e-23
BDET_01897	0	NA	NA	NA	NA	NA
BDET_01898	53.3585	1.20165	0.664779	1.8076	0.0706689	0.167686
BDET_01899	100.294	1.26485	0.639006	1.9794	0.0477705	0.124141
BDET_01900	0.756459	-0.842895	1.19963	-0.702628	0.482287	NA
BDET_01901	502.389	1.46729	0.694493	2.11276	0.0346216	0.0960579
BDET_01902	80.9743	0.634996	0.714224	0.889071	0.373965	0.544031
BDET_01903	301.029	0.521631	0.64021	0.81478	0.415198	0.583061
BDET_01904	195.576	-1.02959	0.237877	-4.32825	1.50301e-05	0.000133055
BDET_01905	95.0868	0.351515	0.496093	0.708567	0.478593	0.642858
BDET_01906	99.9434	1.17637	0.320735	3.66774	0.000244708	0.00157672
BDET_01907	86.2711	1.31038	0.583545	2.24556	0.0247322	0.0740337
BDET_01908	81.8104	1.29804	0.809948	1.60262	0.109019	0.232771
BDET_01909	441.653	0.289102	0.403592	0.716321	0.473793	0.638992
BDET_01910	1196.55	-0.267205	0.372629	-0.717081	0.473324	0.638715
BDET_01911	242.124	-1.50147	0.570255	-2.63297	0.00846408	0.0314504
BDET_01912	113.69	-0.0849233	0.46933	-0.180946	0.85641	0.919
BDET_01913	429.187	-0.35577	0.36497	-0.974792	0.329664	0.50094
BDET_01914	1004.67	3.29857	0.485017	6.80093	1.03942e-11	2.65072e-10
BDET_01915	390.843	0.358313	0.249201	1.43785	0.150477	0.293287
BDET_01916	86.793	-3.0499	0.574696	-5.30698	1.11456e-07	1.51698e-06
BDET_01917	732.039	-8.75359	0.571683	-15.312	6.36061e-53	1.15572e-49
BDET_01918	1617.43	-0.357631	0.346807	-1.03121	0.302441	0.472414
BDET_01919	169.018	0.265146	0.342256	0.7747	0.438517	0.606266
BDET_01920	197.62	2.46524	0.701718	3.51315	0.000442821	0.00262943
BDET_01921	565.249	1.51629	0.623721	2.43105	0.0150553	0.0499758
BDET_01922	1448.79	1.7436	0.428532	4.06876	4.72633e-05	0.000369763
BDET_01923	341.443	-0.491384	0.598077	-0.821607	0.4113	0.578991
BDET_01924	150.628	8.27598	0.575488	14.3808	6.82832e-47	8.27137e-44
BDET_01925	143.703	1.37583	0.638915	2.15339	0.0312882	0.0887598
BDET_01926	44.7727	-1.75274	0.891953	-1.96506	0.0494075	0.127113
BDET_01927	122.509	-0.149241	0.441921	-0.33771	0.735582	0.84013
BDET_01928	227.57	-0.223025	0.590123	-0.377931	0.705482	0.820128
BDET_01929	189.51	-0.426846	0.552183	-0.773016	0.439513	0.607296
BDET_01930	297.962	0.791353	0.573136	1.38074	0.167358	0.316184
BDET_01931	119.836	0.277999	0.631147	0.440467	0.659599	0.786541
BDET_01932	13.856	0.67989	0.939563	0.723623	0.469297	0.634931
BDET_01933	345.524	1.11944	0.518135	2.16052	0.0307323	0.0878973
BDET_01934	0.0599613	-0.0640439	0.315129	-0.203231	0.838955	NA
BDET_01935	10.8682	0.292274	0.719875	0.406007	0.684738	0.8057
BDET_01936	318.331	-0.0835419	0.398426	-0.20968	0.833917	0.90793
BDET_01937	618.35	-0.484608	0.324688	-1.49254	0.135559	0.272229
BDET_01938	1151.34	-0.648669	0.547638	-1.18448	0.236222	0.400294
BDET_01939	389.683	1.18659	0.49452	2.39947	0.0164187	0.0535116
BDET_01940	49.812	0.0477787	0.983054	0.0486023	0.961236	0.984674
BDET_01941	18.6069	-0.7642	0.949203	-0.805097	0.420764	0.587872
BDET_01942	2.12412	0.267214	1.04484	0.255745	0.798148	NA
BDET_01943	0.129682	-0.14929	0.4722	-0.316159	0.751882	NA
BDET_01944	887.931	0.0930024	0.32213	0.28871	0.772803	0.867047
BDET_01945	129.423	0.0393856	0.485933	0.0810517	0.935401	0.968584
BDET_01946	4.72523	-0.00550284	1.10484	-0.00498066	0.996026	0.998984
BDET_01947	281.257	-0.34075	0.529878	-0.643073	0.520176	0.676201
BDET_01948	701.389	2.03815	0.455655	4.473	7.71296e-06	7.33741e-05
BDET_01949	54.842	-0.312139	0.622747	-0.50123	0.616209	0.754229
BDET_01950	1.05866	-0.244638	1.22459	-0.199771	0.84166	NA
BDET_01951	48.8013	-3.6504	0.724787	-5.03652	4.74083e-07	5.86991e-06
BDET_01952	0.0299807	-0.0302461	0.218229	-0.138598	0.889768	NA
BDET_01953	164.038	-3.41551	0.41833	-8.16463	3.22415e-16	1.51181e-14
BDET_01954	0.0558996	-0.0593353	0.303704	-0.195372	0.845102	NA
BDET_01955	709.889	0.987297	0.268567	3.67617	0.000236759	0.00153366
BDET_01956	1980.84	1.56048	0.485994	3.21091	0.00132315	0.00669686
BDET_01957	130.326	0.99423	0.473277	2.10074	0.035664	0.0982214
BDET_01958	610.016	0.0119691	0.392645	0.0304832	0.975682	0.990196
BDET_01959	0.887	1.0412	1.23013	0.846413	0.397323	NA
BDET_01960	59.4603	-1.05291	0.763141	-1.37971	0.167676	0.316537
BDET_01961	58.4944	-2.46997	0.839226	-2.94315	0.00324888	0.014363
BDET_01962	298.86	-0.0890286	0.485526	-0.183365	0.854511	0.918319
BDET_01963	299.932	-0.665396	0.300076	-2.21742	0.0265943	0.0783175
BDET_01964	1284.52	4.28541	0.553647	7.74033	9.91575e-15	3.8131e-13
BDET_01965	4.19974	-1.8795	1.0843	-1.73337	0.0830293	0.188935
BDET_01966	13.0708	-4.85428	0.998605	-4.86106	1.16756e-06	1.34058e-05
BDET_01967	95.0314	-1.30526	0.506803	-2.57548	0.0100102	0.035999
BDET_01968	1.59889	-2.7427	1.21705	-2.25357	0.0242234	NA
BDET_01969	339.766	2.52546	0.852272	2.96322	0.00304443	0.0136068
BDET_01970	298.154	-0.286587	0.288461	-0.993506	0.320464	0.491378
BDET_01971	75.5093	0.619927	0.353064	1.75585	0.0791141	0.182054
BDET_01972	151.637	0.369241	0.269324	1.371	0.170376	0.320387
BDET_01973	94.4887	1.60832	0.604927	2.6587	0.0078443	0.0296322
BDET_01974	8.54816	2.95309	0.802667	3.6791	0.000234061	0.00151753
BDET_01975	53.9496	-0.740976	0.550277	-1.34655	0.178125	0.330089
BDET_01976	170.616	-0.716531	0.357595	-2.00375	0.0450968	0.11854
BDET_01977	137.408	0.0515766	0.446984	0.115388	0.908138	0.952843
BDET_01978	211.588	-1.14544	0.442795	-2.58683	0.00968643	0.0349906
BDET_01979	182.3	0.379098	0.289072	1.31143	0.189712	0.344007
BDET_01980	167.084	-1.48029	0.549248	-2.69512	0.00703641	0.0270585
BDET_01981	1835.87	0.237218	0.310995	0.76277	0.4456	0.612465
BDET_01982	438.545	0.480642	0.283977	1.69254	0.0905437	0.201924
BDET_01983	1222.28	-1.01792	0.276007	-3.68803	0.000225999	0.00147183
BDET_01984	21.0515	0.0194476	1.08405	0.0179398	0.985687	0.994498
BDET_01985	15.1699	-1.47733	1.20768	-1.22328	NA	NA
BDET_01986	25.679	-1.08242	0.897523	-1.20601	0.227815	0.390701
BDET_01987	1.34549	-0.608437	1.22456	-0.49686	0.619288	NA
BDET_01988	18.9319	-2.0486	0.950619	-2.15502	0.0311605	0.0885
BDET_01989	847.571	2.76875	0.44532	6.21744	5.0532e-10	9.89937e-09
BDET_01990	381.771	-0.549974	0.396656	-1.38653	0.165586	0.314061
BDET_01991	345.627	1.43965	0.633039	2.27419	0.0229544	0.0696588
BDET_01992	31.5653	1.45999	0.454668	3.21111	0.00132225	0.00669686
BDET_01993	1105.66	0.653011	0.30052	2.17293	0.0297853	0.0858024
BDET_01994	403.775	3.75374	0.910724	4.12171	3.76069e-05	0.000301352
BDET_01995	92.8541	0.901706	0.409375	2.20264	0.02762	0.0807782
BDET_01996	1427.37	2.56225	0.350746	7.30514	2.76985e-13	8.94725e-12
BDET_01997	177.951	3.0329	0.70785	4.28467	1.8301e-05	0.000158536
BDET_01998	1327.78	0.599517	0.401555	1.49299	0.13544	0.272197
BDET_01999	152.051	0.614962	0.541238	1.13621	0.255867	0.422741
[truncated: 6,820 more rows]

## Sheet: HLvCU
	baseMean	log2FoldChange	lfcSE	stat	pvalue	padj
BDET_00001	0.327451	-0.583562	0.908362	-0.642432	0.520592	NA
BDET_00002	2.18441	2.26172	1.14421	1.97666	NA	NA
BDET_00003	0	NA	NA	NA	NA	NA
BDET_00004	4.58178	4.06307	1.14216	3.55735	0.000374618	0.00195003
BDET_00005	0	NA	NA	NA	NA	NA
BDET_00006	0.665792	0.0667118	1.02123	0.0653252	0.947915	NA
BDET_00007	3.58357	2.74587	1.17652	2.3339	0.0196011	0.0543122
BDET_00008	0	NA	NA	NA	NA	NA
BDET_00009	43.2415	0.61156	0.840398	0.727704	0.466795	0.612174
BDET_00010	47.5852	3.67096	1.17556	3.12274	NA	NA
BDET_00011	593.539	0.480892	0.418717	1.14849	0.250766	0.394837
BDET_00012	1774.3	1.47213	0.307903	4.78113	1.74313e-06	1.63262e-05
BDET_00013	351.287	2.74295	0.59475	4.61194	3.9893e-06	3.44349e-05
BDET_00014	111.69	-3.20431	0.932442	-3.43647	0.000589343	0.0028728
BDET_00015	100.919	0.563618	0.520745	1.08233	0.279106	0.427034
BDET_00016	428.505	-0.15785	0.497675	-0.317175	0.751111	0.837796
BDET_00017	1412.91	-0.652695	0.243581	-2.67958	0.00737142	0.0241767
BDET_00018	196.547	-0.0759444	0.447276	-0.169793	0.865173	0.913699
BDET_00019	233.388	-0.90944	0.404512	-2.24824	0.0245609	0.0657272
BDET_00020	19.5303	0.167829	0.970157	0.172992	0.862658	0.912501
BDET_00021	158.083	-1.49373	0.418106	-3.57261	0.000353437	0.00186414
BDET_00022	0.794628	-0.638695	1.04762	-0.609665	0.542084	NA
BDET_00023	1013.32	-1.59442	0.38049	-4.19045	2.78406e-05	0.000196071
BDET_00024	1842.39	0.443507	0.547846	0.809546	0.418201	0.567704
BDET_00025	3913.32	-1.6724	0.206297	-8.10673	5.20002e-16	2.03192e-14
BDET_00026	11.9468	-0.687706	0.884162	-0.777806	0.436683	0.585143
BDET_00027	81.6704	-0.0257102	0.416689	-0.061701	0.950801	0.968796
BDET_00028	3831.99	-1.40464	0.381357	-3.68326	0.00023027	0.00127464
BDET_00029	166.64	-1.37888	0.545465	-2.52789	0.011475	0.0348955
BDET_00030	152.849	-1.00278	0.539296	-1.85942	0.062967	0.13847
BDET_00031	3446.78	-3.99369	0.852647	-4.68387	2.81507e-06	2.52904e-05
BDET_00032	2631.49	-3.74109	0.530519	-7.05175	1.76676e-12	4.29459e-11
BDET_00033	3364.35	-3.00014	0.58214	-5.15364	2.55476e-07	2.82618e-06
BDET_00034	446.213	0.475737	0.42973	1.10706	0.268267	0.415109
BDET_00035	91.6631	1.51743	0.959971	1.5807	NA	NA
BDET_00036	4039.24	-1.41614	0.478646	-2.95865	0.00308993	0.0116784
BDET_00037	662.118	0.658433	0.426669	1.5432	0.122783	0.230651
BDET_00038	170.77	-1.03552	0.442962	-2.33772	0.0194016	0.0538621
BDET_00039	1876.17	-0.939929	0.499438	-1.88197	0.0598396	0.132961
BDET_00040	1209.88	0.87012	0.586174	1.4844	0.137702	0.251524
BDET_00041	2799.21	-0.544243	0.325485	-1.6721	0.0945046	0.188853
BDET_00042	4106.83	-3.0876	0.399413	-7.73034	1.07261e-14	3.44944e-13
BDET_00043	23.4178	-0.459239	0.891927	-0.514883	0.606635	0.72918
BDET_00044	73.532	-1.3554	0.832945	-1.62724	0.103686	0.203452
BDET_00045	64.3659	-0.762328	0.555138	-1.37322	0.169684	0.294342
BDET_00046	354.691	-0.798875	0.471172	-1.6955	0.0899797	0.182064
BDET_00047	152.538	0.21001	0.377327	0.556572	0.57782	0.707034
BDET_00048	41.8533	1.24632	0.970412	1.28432	0.19903	0.332617
BDET_00049	275.252	0.451563	0.42348	1.06631	0.286282	0.434746
BDET_00050	299.213	-0.798398	0.394732	-2.02263	0.0431109	0.102731
BDET_00051	3503.05	-0.67566	0.422582	-1.59889	0.109846	0.212499
BDET_00052	705.055	0.155381	0.429315	0.361927	0.717406	0.813307
BDET_00053	761.751	1.59008	0.312554	5.08739	3.63034e-07	3.92055e-06
BDET_00054	318.001	0.0622618	0.415664	0.149789	0.880931	0.923764
BDET_00055	229.548	-2.47508	0.715737	-3.45809	0.000544019	0.0026939
BDET_00056	576.851	-0.110888	0.648432	-0.17101	0.864216	0.913475
BDET_00057	428.542	-1.41237	0.55	-2.56795	0.0102303	0.0317073
BDET_00058	316.055	-1.66428	0.569413	-2.9228	0.00346903	0.0128245
BDET_00059	341.767	0.0173649	0.657203	0.0264224	0.97892	0.986932
BDET_00060	200.369	-1.27558	0.597321	-2.1355	0.0327202	0.0823159
BDET_00061	0.164656	-0.344472	0.664305	-0.518545	0.604078	NA
BDET_00062	1.78793	0.917973	1.17391	0.781976	0.434229	NA
BDET_00063	13853.5	-6.83607	0.805792	-8.48366	NA	NA
BDET_00064	199.329	-0.926635	0.694418	-1.3344	0.182071	0.310487
BDET_00065	297.524	-0.423888	0.42127	-1.00622	0.314312	0.464905
BDET_00066	62.8231	0.354596	0.748624	0.473664	0.63574	0.753515
BDET_00067	228.964	2.0689	0.507632	4.07559	4.58976e-05	0.0003052
BDET_00068	315.313	-0.705048	0.45214	-1.55936	0.118912	0.2253
BDET_00069	67.3229	-2.8425	0.576945	-4.9268	8.35857e-07	8.44924e-06
BDET_00070	1219.16	-0.953246	0.403526	-2.36229	0.0181624	0.0509765
BDET_00071	338.602	1.45932	0.592507	2.46295	0.0137799	0.0406958
BDET_00072	2401.86	-0.104553	0.406285	-0.25734	0.796917	0.867454
BDET_00073	280.57	-1.58473	0.453258	-3.49631	0.000471744	0.00238597
BDET_00074	84.7558	-0.914817	0.595107	-1.53723	0.124237	0.23248
BDET_00075	177.993	1.69844	0.816811	2.07936	NA	NA
BDET_00076	18.1905	1.06962	1.20313	0.889031	0.373987	0.52565
BDET_00077	120.186	-3.13665	0.638747	-4.91063	9.07841e-07	9.11352e-06
BDET_00078	19540.8	-1.05448	0.244943	-4.30501	1.66976e-05	0.000122832
BDET_00079	138.888	2.25738	0.517613	4.36113	1.29394e-05	9.7279e-05
BDET_00080	11.3076	3.54166	0.99412	3.56261	NA	NA
BDET_00081	92.1431	0.761866	0.586779	1.29839	0.194155	0.327026
BDET_00082	347.375	1.40074	0.395721	3.53972	0.000400555	0.00206617
BDET_00083	261.133	-0.336725	0.52142	-0.645785	0.518419	0.656423
BDET_00084	791.11	0.283143	0.294478	0.96151	0.336296	0.487572
BDET_00085	166.676	1.22603	0.710723	1.72504	0.0845198	0.173626
BDET_00086	353.82	-0.224366	0.309969	-0.723833	0.469168	0.61451
BDET_00087	236.454	-0.826293	0.581002	-1.42219	0.154972	0.274439
BDET_00088	567.527	0.164671	0.426719	0.385899	0.699571	0.802856
BDET_00089	333.316	0.956409	0.329836	2.89965	0.00373576	0.013644
BDET_00090	199.071	0.136959	0.476418	0.287476	0.773748	0.852707
BDET_00091	2365.54	0.451595	0.244349	1.84816	0.0645794	0.141162
BDET_00092	27.5193	1.02293	0.628556	1.62743	0.103646	0.203429
BDET_00093	273.569	0.631679	0.40693	1.5523	0.120589	0.227589
BDET_00094	115.475	0.655541	0.537589	1.21941	0.222689	0.361164
BDET_00095	198.361	0.876714	0.308018	2.84631	0.0044229	0.0157479
BDET_00096	768.183	-0.323864	0.50095	-0.646498	0.517957	0.656066
BDET_00097	2218.84	-1.84692	0.363224	-5.08479	3.68027e-07	3.96857e-06
BDET_00098	6.07012	-2.76009	1.14519	-2.41015	0.0159459	0.0458091
BDET_00099	97.8508	-0.241906	0.473908	-0.510449	0.609737	0.731041
BDET_00100	155.085	-1.25866	0.662579	-1.89964	0.0574808	0.128822
BDET_00101	312.267	1.22193	0.391315	3.12263	0.00179245	0.00743156
BDET_00102	1032.85	-0.231869	0.361345	-0.641682	0.52108	0.658874
BDET_00103	127.714	-0.885369	0.648795	-1.36463	0.172368	0.297995
BDET_00104	654.891	1.27746	0.472107	2.70587	0.00681256	0.0227023
BDET_00105	143.87	2.52596	0.590917	4.27464	1.91447e-05	0.000138451
BDET_00106	293.5	0.509289	0.280368	1.8165	0.0692934	0.148943
BDET_00107	147.349	1.52932	0.725085	2.10916	0.0349306	0.0868247
BDET_00108	242.071	-0.651216	0.357615	-1.82099	0.0686076	0.147789
BDET_00109	193.259	-1.651	0.36656	-4.50405	6.66717e-06	5.4324e-05
BDET_00110	48.4842	-0.707642	0.78147	-0.905526	0.365187	0.516578
BDET_00111	606.675	1.28045	0.335385	3.81784	0.000134626	0.000806648
BDET_00112	804.531	0.335887	0.394419	0.851599	0.394436	0.545219
BDET_00113	830.003	0.763776	0.373914	2.04265	0.0410868	0.09911
BDET_00114	1.9073	2.24168	1.1791	1.90119	0.0572774	NA
BDET_00115	0.231861	-0.235748	0.821506	-0.28697	0.774135	NA
BDET_00116	0.596437	-1.2624	1.15625	-1.0918	0.274921	NA
BDET_00117	0.331727	0.189359	0.98464	0.192312	0.847497	NA
BDET_00118	324.399	-0.686422	0.312774	-2.19463	0.0281902	0.0734361
BDET_00119	684.672	-2.67152	0.334472	-7.98729	1.37937e-15	5.08895e-14
BDET_00120	220.181	0.561359	0.468672	1.19777	0.231008	0.370961
BDET_00121	203.726	-0.213522	0.3419	-0.624517	0.532288	0.668049
BDET_00122	131.994	1.38075	0.396537	3.48203	0.000497634	0.00250298
BDET_00123	217.197	1.50655	0.274389	5.49056	4.0067e-08	5.08214e-07
BDET_00124	72.9778	0.243606	0.73352	0.332105	0.73981	0.828751
BDET_00125	339.316	-0.0385726	0.40129	-0.0961217	0.923424	0.951245
BDET_00126	184.552	-1.97253	0.375587	-5.25184	1.50585e-07	1.73316e-06
BDET_00127	5860.1	-2.13161	0.280452	-7.60064	2.94663e-14	8.99837e-13
BDET_00128	146.247	0.588884	0.395674	1.48831	0.13667	0.249924
BDET_00129	165.146	1.2559	0.475622	2.64055	0.00827718	0.0267253
BDET_00130	24.8891	-0.783149	0.827408	-0.946509	0.343889	0.495124
BDET_00131	25.141	-1.8403	0.92285	-1.99415	0.0461361	0.108288
BDET_00132	717.422	-1.10768	0.444416	-2.49243	0.0126872	0.0380138
BDET_00133	95.8596	1.93143	0.591725	3.26406	0.00109828	0.00485245
BDET_00134	636.638	-0.699973	0.442415	-1.58216	0.113612	0.217413
BDET_00135	184.91	2.14444	0.369903	5.79729	6.73944e-09	9.51111e-08
BDET_00136	633.951	0.851721	0.390684	2.18008	0.0292518	0.0756322
BDET_00137	257.123	0.916408	0.448406	2.0437	0.0409829	0.0990042
BDET_00138	435.339	-1.00931	0.389321	-2.59248	0.00952862	0.0299541
BDET_00139	266.064	0.0408646	0.449748	0.0908611	0.927603	0.954093
BDET_00140	137.581	1.61161	0.356607	4.51927	6.20522e-06	5.08451e-05
BDET_00141	960	-3.05478	0.505345	-6.04494	1.49466e-09	2.30641e-08
BDET_00142	238.051	1.38636	0.411988	3.36506	0.000765278	0.00358841
BDET_00143	267.324	-0.165403	0.39901	-0.414533	0.678484	0.788364
BDET_00144	1272.97	1.60149	0.558988	2.86498	NA	NA
BDET_00145	496.328	0.520957	0.316646	1.64523	0.0999216	0.197775
BDET_00146	333.921	0.029558	0.497155	0.0594544	0.95259	0.970075
BDET_00147	533.033	0.801105	0.272177	2.94332	0.0032471	0.0121837
BDET_00148	429.729	-2.75422	0.915471	-3.00853	0.00262517	0.0101813
BDET_00149	196.387	-1.00849	0.543408	-1.85586	0.0634732	0.139415
BDET_00150	69.0129	0.377082	0.680981	0.553734	NA	NA
BDET_00151	1484.48	-1.18689	0.316873	-3.74564	0.000179933	0.00103543
BDET_00152	137.892	0.0294615	0.558518	0.0527494	0.957932	0.973627
BDET_00153	0	NA	NA	NA	NA	NA
BDET_00154	123.54	0.843591	0.488686	1.72624	0.0843037	0.173535
BDET_00155	2111.36	-0.756841	0.254669	-2.97186	0.00296006	0.0112393
BDET_00156	72.0272	1.42022	0.716743	1.98149	0.0475359	0.110983
BDET_00157	317.343	-1.08925	0.412599	-2.63998	0.00829118	0.0267515
BDET_00158	151.813	-0.43845	0.343754	-1.27547	0.202141	0.336578
BDET_00159	583.855	-3.14889	0.356568	-8.8311	1.03649e-18	5.79476e-17
BDET_00160	7.63214	-3.09012	1.21248	-2.5486	0.0108156	0.033182
BDET_00161	24.0864	0.336995	0.88285	0.381713	0.702674	0.804354
BDET_00162	961.603	0.0395147	0.323463	0.122161	0.902771	0.938541
BDET_00163	199.384	0.542073	0.432589	1.25309	0.210173	0.345909
BDET_00164	272.219	-0.151454	0.46122	-0.328376	0.742627	0.831651
BDET_00165	119.091	-0.449719	0.458501	-0.980845	0.326669	0.477424
BDET_00166	37.8803	0.565811	1.04016	0.543966	0.586465	0.713497
BDET_00167	104.227	1.12528	0.346237	3.25003	0.00115394	0.0050645
BDET_00168	149.841	0.293829	0.470164	0.624951	0.532003	0.667828
BDET_00169	587.959	0.333182	0.197954	1.68313	0.0923507	0.185723
BDET_00170	135.127	-0.53539	0.602853	-0.888094	0.37449	0.526052
BDET_00171	280.549	0.329919	0.310379	1.06296	0.287801	0.436234
BDET_00172	168.905	-0.157582	0.370298	-0.425556	0.670432	0.782511
BDET_00173	867.259	0.128994	0.443625	0.290773	0.771225	0.8507
BDET_00174	554.786	0.7382	0.638564	1.15603	NA	NA
BDET_00175	515.511	1.44442	0.485701	2.97388	0.00294056	0.0111778
BDET_00176	3013.48	-4.38421	0.839036	-5.22529	1.73879e-07	1.98081e-06
BDET_00177	17.6631	1.07254	1.06185	1.01007	0.312462	0.463181
BDET_00178	859.426	-0.518172	0.370689	-1.39786	0.162155	0.284878
BDET_00179	180.625	-0.551285	0.437049	-1.26138	0.207172	0.342672
BDET_00180	1061.81	-1.17093	0.536123	-2.18407	0.0289571	0.0751375
BDET_00181	2.66652	-0.100983	1.16378	-0.0867711	0.930853	NA
BDET_00182	745.285	0.646579	0.25195	2.5663	0.0102791	0.0318316
BDET_00183	162.353	-0.187786	0.513187	-0.365921	0.714424	0.811191
BDET_00184	217.899	0.402434	0.431482	0.932678	0.350986	0.501751
BDET_00185	309.534	0.318622	0.358242	0.889405	0.373785	0.525579
BDET_00186	4108.7	-3.57516	0.418419	-8.54444	1.29165e-17	6.34306e-16
BDET_00187	119.436	-1.03828	0.56853	-1.82625	0.0678122	0.146466
BDET_00188	507.949	-1.65225	0.634393	-2.60446	0.00920194	0.0291034
BDET_00189	106.721	1.12462	0.441669	2.54629	0.0108875	0.0333369
BDET_00190	53.6922	-1.53238	0.85722	-1.78762	0.0738377	0.156641
BDET_00191	0.161479	-0.338438	0.65934	-0.513299	0.607743	NA
BDET_00192	149.707	-0.72312	0.605108	-1.19503	0.232077	0.372347
BDET_00193	478.337	0.125153	0.371304	0.337063	0.73607	0.8266
BDET_00194	65.0148	-0.889542	0.836136	-1.06387	0.287387	0.435787
BDET_00195	246.846	0.200454	0.38552	0.519956	0.603094	0.726552
BDET_00196	120.867	0.537849	0.361077	1.48957	0.136337	0.249597
BDET_00197	1263.81	-0.664059	0.334828	-1.98329	0.0473354	0.110551
BDET_00198	90.157	-1.85111	0.627545	-2.94976	0.00318022	0.0119637
BDET_00199	638.778	-0.460038	0.37734	-1.21916	0.222783	0.361164
BDET_00200	276.92	0.103861	0.382337	0.271648	0.785893	0.86074
BDET_00201	98.2358	-0.375905	0.333891	-1.12583	0.260236	0.405445
BDET_00202	110.463	1.33955	0.450351	2.97445	NA	NA
BDET_00203	0	NA	NA	NA	NA	NA
BDET_00204	8448.9	0.637803	0.3187	2.00126	0.0453641	0.107082
BDET_00205	446.56	-0.153262	0.525161	-0.291838	0.77041	0.850126
BDET_00206	1014.95	2.23474	0.473064	4.72397	2.31281e-06	2.10909e-05
BDET_00207	458.663	1.73246	0.356555	4.8589	1.18042e-06	1.15469e-05
BDET_00208	211.708	-0.0532408	0.428451	-0.124264	0.901107	0.937213
BDET_00209	185.266	-0.248745	0.328892	-0.756314	0.449461	0.596437
BDET_00210	255.274	-1.75627	0.716162	-2.45234	0.0141931	0.0417295
BDET_00211	38.8152	0.802089	0.94398	0.849688	0.395499	0.545961
BDET_00212	419.232	0.943446	0.182764	5.16209	2.44202e-07	2.72636e-06
BDET_00213	562.608	-2.52795	0.397914	-6.35301	2.11141e-10	3.82686e-09
BDET_00214	62.2957	-3.33085	1.00125	-3.32669	0.000878839	0.00404508
BDET_00215	48.2435	-1.40764	0.993669	-1.41661	0.156596	0.276987
BDET_00216	10.0859	-0.459267	1.11339	-0.412494	0.679977	0.789469
BDET_00217	125.848	0.327628	0.518188	0.632258	0.527218	0.663749
BDET_00218	218.776	0.792974	0.381495	2.07859	0.0376548	0.0923019
BDET_00219	396.852	0.0707443	0.23241	0.304395	0.760827	0.844486
BDET_00220	406.442	-0.321291	0.301814	-1.06453	0.287089	0.435517
BDET_00221	90.6323	-1.45029	0.568577	-2.55074	0.0107494	0.0330066
BDET_00222	5047.49	0.0636184	0.339637	0.187313	0.851415	0.90337
BDET_00223	139.089	1.14349	0.454396	2.51651	0.0118525	0.0359232
BDET_00224	254.019	-0.422035	0.439347	-0.960598	0.336754	0.487945
BDET_00225	164.502	0.921335	0.339109	2.71692	0.00658916	0.0220793
BDET_00226	20.0648	-0.236766	0.957015	-0.2474	0.804599	0.872419
BDET_00227	41.8773	0.762126	0.698146	1.09164	0.27499	0.422633
BDET_00228	1260.42	-0.0873617	0.540119	-0.161745	0.871506	0.917636
BDET_00229	4.69255	0.503585	1.21925	0.413027	0.679587	0.789224
BDET_00230	31.6697	-0.150166	0.956	-0.157078	0.875184	0.920197
BDET_00231	64.825	0.452263	0.649616	0.6962	0.486303	0.629535
BDET_00232	136.052	-0.786885	0.364471	-2.15898	0.030852	0.0788162
BDET_00233	1267.15	-2.967	0.587458	-5.05058	4.4048e-07	4.68042e-06
BDET_00234	296.417	-2.02656	0.531927	-3.80984	0.000139054	0.000830441
BDET_00235	2116.7	0.0691425	0.415328	0.166477	0.867782	0.915436
BDET_00236	94.0627	-1.18226	0.541459	-2.18347	0.0290012	0.0752152
BDET_00237	41.8157	0.482451	0.722285	0.66795	0.504165	0.645119
BDET_00238	271.696	-0.554318	0.384861	-1.44031	0.149781	0.267208
BDET_00239	171.336	-0.792864	0.607633	-1.30484	0.191947	0.324134
BDET_00240	103.208	0.532689	0.66339	0.80298	0.421986	0.571667
BDET_00241	106.869	1.28347	0.566602	2.26521	0.0234999	0.0635881
BDET_00242	316.108	1.65467	0.374084	4.42326	9.7221e-06	7.52568e-05
BDET_00243	156.595	0.732583	0.628864	1.16493	0.244047	0.386519
BDET_00244	148.995	-0.406047	0.713036	-0.569462	0.569043	0.69956
BDET_00245	1.29358	-0.395442	1.21111	-0.326512	0.744037	NA
BDET_00246	76.4862	-2.78048	0.681541	-4.07969	4.50951e-05	0.000300689
BDET_00247	270.297	-0.771767	0.4263	-1.81039	0.0702359	0.150316
BDET_00248	1230.98	-4.08279	0.548936	-7.43763	1.02505e-13	2.93309e-12
BDET_00249	2327.04	0.439431	0.479184	0.91704	0.359122	0.509984
BDET_00250	21.1753	-0.530298	0.960752	-0.551962	0.580975	0.70931
BDET_00251	617.73	-0.341849	0.56048	-0.609923	0.541913	0.676214
BDET_00252	14.4506	-1.39477	1.18574	-1.17629	0.239481	0.381114
BDET_00253	537.843	-0.375082	0.553339	-0.677851	0.497866	0.639988
BDET_00254	70.8116	-0.0519101	0.449331	-0.115528	0.908027	0.941373
BDET_00255	1557.52	-3.36461	0.535719	-6.28056	3.37362e-10	5.93691e-09
BDET_00256	1360.02	1.45958	0.530373	2.75199	0.00592352	0.0201461
BDET_00257	73.6405	0.254045	0.46781	0.543052	0.587094	0.713935
BDET_00258	159.512	0.662626	0.387601	1.70956	0.087348	0.177828
BDET_00259	376.246	-0.525655	0.657946	-0.798933	0.424329	0.573879
BDET_00260	0	NA	NA	NA	NA	NA
BDET_00261	1869.04	0.596862	0.348371	1.7133	0.0866581	0.17677
BDET_00262	1276.87	-0.412567	0.407586	-1.01222	0.311433	0.461937
BDET_00263	0.216971	-0.0846675	0.8158	-0.103785	0.91734	NA
BDET_00264	35.1146	-0.557286	0.590053	-0.944467	0.344931	0.495936
BDET_00265	159.037	-0.0487073	0.491289	-0.0991419	0.921026	0.949846
BDET_00266	101.569	1.24771	0.436838	2.85623	0.0042871	0.0153489
BDET_00267	715.562	-1.73326	0.366894	-4.72416	2.31072e-06	2.10909e-05
BDET_00268	44.8818	1.66791	0.798191	2.08961	0.0366531	0.0903953
BDET_00269	71.1075	0.951869	0.537916	1.76955	0.0768022	0.161625
BDET_00270	0	NA	NA	NA	NA	NA
BDET_00271	59.5098	-0.585798	0.57915	-1.01148	0.311787	0.462369
BDET_00272	0.233431	0.220136	0.875266	0.251508	0.801421	NA
BDET_00273	117.839	1.98179	0.423666	4.67771	2.90093e-06	2.59016e-05
BDET_00274	217.701	-0.192711	0.576009	-0.334563	0.737955	0.827908
BDET_00275	670.371	-3.58789	0.515314	-6.96253	3.34208e-12	7.83556e-11
BDET_00276	84.4017	1.77348	0.60578	2.92759	0.00341599	0.0126735
BDET_00277	320.804	0.575733	0.469156	1.22717	0.219759	0.357834
BDET_00278	183.094	-2.4917	0.865916	-2.87752	0.00400809	0.0145146
BDET_00279	135.993	0.460418	0.651548	0.706652	0.479783	0.62358
BDET_00280	542.733	-1.37181	0.298001	-4.60337	4.15713e-06	3.57562e-05
BDET_00281	393.923	-0.36481	0.418508	-0.871692	0.383377	0.534609
BDET_00282	367.286	0.127707	0.540353	0.23634	0.813169	0.876935
BDET_00283	21.4469	0.618617	0.922179	0.670821	0.502334	0.644054
BDET_00284	388.612	-1.12335	0.40377	-2.78216	0.00539982	0.0186264
BDET_00285	573.784	-0.995177	0.507838	-1.95963	0.0500385	0.115527
BDET_00286	0.235745	-0.484126	0.837662	-0.577949	0.563298	NA
BDET_00287	52.8998	0.114893	0.643785	0.178465	0.858358	0.909144
BDET_00288	0.06131	-0.0569698	0.287395	-0.198228	0.842867	NA
BDET_00289	91.669	-1.85318	0.527883	-3.51059	0.000447119	0.00227249
BDET_00290	345.452	-1.34955	0.576838	-2.33957	0.0193059	0.0536168
BDET_00291	393.638	0.195072	0.357197	0.546119	0.584984	0.71253
BDET_00292	406.627	-0.0751855	0.315245	-0.238498	0.811495	0.876935
BDET_00293	854.787	2.45363	0.782008	3.1376	0.00170339	0.00710689
BDET_00294	208.357	0.958498	0.391011	2.45134	0.0142327	0.041818
BDET_00295	497.844	-0.755858	0.460002	-1.64316	0.100349	0.198459
BDET_00296	255.335	0.203373	0.679112	0.299469	0.764582	0.846972
BDET_00297	691.565	0.800373	0.327447	2.44428	0.0145141	0.0424672
BDET_00298	354.051	-0.00405905	0.440487	-0.00921493	0.992648	0.995001
BDET_00299	181.907	-0.425206	0.491395	-0.865305	0.386872	0.538449
BDET_00300	585.673	-0.123669	0.36434	-0.339432	0.734284	0.825672
BDET_00301	158.911	-1.48063	0.506073	-2.92572	0.00343662	0.0127305
BDET_00302	151.511	0.385842	0.60009	0.642974	0.520241	0.657927
BDET_00303	460.745	-2.25264	0.683164	-3.29736	0.000975995	0.0044169
BDET_00304	258.042	1.31326	0.428056	3.06795	0.00215532	0.0086738
BDET_00305	220.087	-0.367703	0.425322	-0.864528	0.387298	0.538734
BDET_00306	65.3085	0.0650801	0.466641	0.139465	0.889083	0.928828
BDET_00307	890.76	-0.611686	0.49815	-1.22791	0.219479	0.357662
BDET_00308	342.166	-1.15687	0.338748	-3.41513	0.00063751	0.0030746
BDET_00309	265.681	-0.343621	0.484333	-0.709473	0.478031	0.622618
BDET_00310	4855.39	-0.927986	0.329133	-2.81949	0.00481004	0.0169131
BDET_00311	416.819	0.631853	0.535853	1.17915	0.238337	0.379605
BDET_00312	2283.68	-0.889671	0.602715	-1.47611	0.139915	0.254481
BDET_00313	33.7447	-1.26084	0.917297	-1.37451	0.169282	0.293939
BDET_00314	224.734	-1.98604	0.74679	-2.65943	0.0078273	0.0254434
BDET_00315	41.0134	-0.516686	0.825287	-0.626068	0.53127	0.667635
BDET_00316	2145.73	-1.9869	0.229607	-8.65351	4.99379e-18	2.66874e-16
BDET_00317	477.369	-3.04319	0.51108	-5.95444	2.60958e-09	3.90255e-08
BDET_00318	1778.84	-4.39656	0.540443	-8.13511	4.11565e-16	1.64355e-14
BDET_00319	675.89	-0.0571561	0.472613	-0.120936	0.903742	0.939137
BDET_00320	2.10664	-0.275293	1.20707	-0.228068	0.819593	NA
BDET_00321	0.612384	0.626404	1.15336	0.543112	0.587052	NA
BDET_00322	88.5362	1.11774	0.310029	3.60527	0.000311824	0.00167134
BDET_00323	95.9858	0.240863	0.509906	0.472368	0.636664	0.754365
BDET_00324	1896.42	-1.95661	0.345947	-5.65581	1.55115e-08	2.08582e-07
BDET_00325	85.354	0.481477	0.613388	0.784947	0.432484	0.581123
BDET_00326	57.016	0.782901	0.815222	0.960353	0.336878	0.487989
BDET_00327	16.0909	0.13217	1.05002	0.125874	0.899832	0.936289
BDET_00328	326.799	0.343582	0.403149	0.852248	0.394077	0.544826
BDET_00329	60.6	1.30384	0.671326	1.94219	0.0521145	0.119372
BDET_00330	1092.59	-0.0534026	0.482391	-0.110704	0.911851	0.944603
BDET_00331	473.443	0.678784	0.263186	2.5791	0.00990574	0.0309389
BDET_00332	39.2572	1.64778	0.954187	1.7269	0.084186	0.173431
BDET_00333	111.552	1.82152	0.499677	3.64539	0.000266986	0.00146228
BDET_00334	1492.19	0.185868	0.33605	0.553098	0.580197	0.708717
BDET_00335	494.459	-1.63418	0.691777	-2.3623	0.018162	0.0509765
BDET_00336	454.625	-1.60758	0.581452	-2.76476	0.00569642	0.019505
BDET_00337	193.674	0.305184	0.451655	0.675702	0.49923	0.641174
BDET_00338	1626.59	0.47771	0.422335	1.13112	0.258006	0.403353
BDET_00339	113.712	-0.102159	0.689906	-0.148077	NA	NA
BDET_00340	22.5542	-1.72877	1.14064	-1.51561	0.129617	0.239709
BDET_00341	740.17	-0.660156	0.256526	-2.57345	0.010069	0.0313277
BDET_00342	32.2087	-0.398851	0.865086	-0.461054	0.64476	0.761475
BDET_00343	338.508	-0.445217	0.366196	-1.21579	0.224066	0.362577
BDET_00344	46.5377	-0.056439	0.703071	-0.080275	0.936019	0.959383
BDET_00345	75.6071	-0.526459	0.959136	-0.548888	0.583082	0.711166
BDET_00346	185.362	-0.0325629	0.272089	-0.119677	0.904739	0.939512
BDET_00347	169.954	1.32517	0.520918	2.54391	0.010962	0.0335203
BDET_00348	1076.8	-0.0852498	0.564732	-0.150956	0.88001	0.923065
BDET_00349	721.752	0.57165	0.373882	1.52896	0.126275	0.234782
BDET_00350	23.8316	-0.382719	0.87449	-0.437649	NA	NA
BDET_00351	217.678	0.857862	0.350999	2.44406	0.014523	0.0424761
BDET_00352	358.405	0.137873	0.449367	0.306816	0.758983	0.8429
BDET_00353	167.586	-0.983011	0.450225	-2.18338	0.0290079	0.0752152
BDET_00354	157.444	1.34468	0.35823	3.75368	0.000174257	0.00100596
BDET_00355	161.583	-1.27181	0.884739	-1.43749	0.150578	0.268301
BDET_00356	214.329	-1.98924	0.668994	-2.97348	0.00294444	0.0111867
BDET_00357	37.0755	-2.57298	1.04391	-2.46476	0.0137105	0.0405268
BDET_00358	154.413	0.330571	0.363431	0.909583	0.363043	0.514446
BDET_00359	2187.75	-1.57175	0.423464	-3.71166	0.000205905	0.00115919
BDET_00360	327.341	-0.496026	0.326644	-1.51855	0.128875	0.23864
BDET_00361	1148.96	-2.42032	0.399511	-6.05819	1.37663e-09	2.13333e-08
BDET_00362	328.597	-2.1683	0.634555	-3.41703	0.000633075	0.00305727
BDET_00363	243.04	0.709618	0.322373	2.20124	0.0277192	0.0725471
BDET_00364	49.72	-2.23683	0.916953	-2.43942	0.0147109	0.0428189
BDET_00365	84.9683	-1.34829	0.578123	-2.33218	0.0196911	0.0544786
BDET_00366	345.447	-0.417347	0.666938	-0.625765	0.531469	0.667712
BDET_00367	23.7911	-1.47233	0.982428	-1.49866	0.133962	0.246552
BDET_00368	52.9403	-3.33905	0.979481	-3.409	0.000652027	0.00312801
BDET_00369	1301.62	0.424823	0.339617	1.25089	0.210976	0.346996
BDET_00370	12819.8	-4.38879	0.541747	-8.10118	5.44269e-16	2.11537e-14
BDET_00371	2063.47	5.91457	0.597129	9.90502	3.95896e-23	4.42672e-21
BDET_00372	30.3518	1.57881	0.934579	1.68933	0.0911559	0.183676
BDET_00373	156.46	-0.154123	0.510242	-0.302059	0.762607	0.845789
BDET_00374	181.39	-3.21951	0.457952	-7.03024	2.06182e-12	4.99509e-11
BDET_00375	790.868	0.0232336	0.295268	0.0786865	0.937282	0.960407
BDET_00376	1971.21	-1.05015	0.505174	-2.07879	0.0376363	0.0922877
BDET_00377	1463.9	0.553775	0.389413	1.42208	0.155004	0.274439
BDET_00378	347.114	-3.04877	0.891848	-3.41848	0.000629709	0.00304506
BDET_00379	412.614	3.43265	0.711951	4.82147	1.42502e-06	1.36817e-05
BDET_00380	703.404	0.858204	0.478301	1.79428	NA	NA
BDET_00381	264.74	-0.578928	0.442592	-1.30804	0.19086	0.322523
BDET_00382	497.635	0.125353	0.408681	0.306727	0.759051	0.8429
BDET_00383	107.662	0.560525	0.627129	0.893796	0.371431	0.523171
BDET_00384	232.966	0.523766	0.594297	0.881319	0.378145	0.529345
BDET_00385	1124.53	2.49824	0.70906	3.52331	0.000426194	0.00217527
BDET_00386	407.037	0.759142	0.504628	1.50436	0.132489	0.244274
BDET_00387	3426.51	-3.90207	0.660721	-5.90578	3.5099e-09	5.15352e-08
BDET_00388	473.941	-0.798248	0.836376	-0.954413	0.339875	0.49051
BDET_00389	199.527	0.0152394	0.793639	0.0192019	0.98468	0.989992
BDET_00390	187.08	-0.601142	0.707207	-0.850023	0.395313	0.545808
BDET_00391	187.404	1.41535	0.481123	2.94177	0.00326343	0.0122387
BDET_00392	755.922	-0.453373	0.310767	-1.45888	0.144597	0.26096
BDET_00393	1196.79	0.383128	0.284089	1.34862	0.17746	0.304408
BDET_00394	16.9189	0.529071	0.971206	0.544757	0.585921	0.713161
BDET_00395	282.999	1.20066	0.642875	1.86764	0.0618122	0.136468
BDET_00396	176.978	3.50298	0.617969	5.66854	1.4402e-08	1.942e-07
BDET_00397	27.6481	2.20132	0.757721	2.90518	0.00367041	0.0134391
BDET_00398	0.87477	-2.06825	1.16536	-1.77477	0.0759358	NA
BDET_00399	89.6555	1.5142	0.619858	2.44283	0.0145728	0.0425533
BDET_00400	524.249	-2.08132	0.574508	-3.62279	0.000291437	0.00157251
BDET_00401	33.5384	-5.16718	1.06469	-4.85321	1.21478e-06	1.1867e-05
BDET_00402	228.95	0.154467	0.528482	0.292285	0.770069	0.85007
BDET_00403	0.388868	0.0143737	1.02328	0.0140466	0.988793	NA
BDET_00404	2.65782	0.303625	1.11255	0.272908	0.784924	NA
BDET_00405	398.046	-1.1472	0.832436	-1.37812	0.168166	0.29275
BDET_00406	117.178	-0.359711	0.509794	-0.705601	0.480437	0.624171
BDET_00407	294.96	-0.97365	0.75485	-1.28986	0.1971	0.330379
BDET_00408	179.399	0.976031	0.607447	1.60678	0.108104	0.209855
BDET_00409	1855.71	-3.30608	0.366632	-9.01745	1.92516e-19	1.22738e-17
BDET_00410	269.813	0.289525	0.489669	0.591268	0.554341	0.687182
BDET_00411	339.764	-2.43139	0.830277	-2.9284	0.00340707	0.0126533
BDET_00412	218.002	2.30985	0.741324	3.11584	NA	NA
BDET_00413	375.951	-3.23731	0.737555	-4.38925	1.1374e-05	8.71087e-05
BDET_00414	122.888	-3.44988	0.78696	-4.38381	1.16622e-05	8.90348e-05
BDET_00415	231.769	-2.57389	0.842437	-3.05529	0.00224844	0.00897892
BDET_00416	823.416	-1.26008	0.277192	-4.54589	5.47048e-06	4.55957e-05
BDET_00417	628.295	-0.725916	0.259799	-2.79415	0.0052037	0.0180751
BDET_00418	9.65873	-2.26813	1.13668	-1.9954	0.0459998	0.108126
BDET_00419	237.761	-1.67788	0.591344	-2.83739	0.00454837	0.0161323
BDET_00420	18.5647	-2.73618	1.06244	-2.57539	0.0100128	0.0312197
BDET_00421	1305.56	-1.76829	0.517739	-3.41541	0.000636853	0.00307347
BDET_00422	785.17	-0.282485	0.397977	-0.709803	0.477826	0.622485
BDET_00423	190.335	1.24378	0.308935	4.02603	5.67269e-05	0.000370432
BDET_00424	76.1175	-2.07476	0.962466	-2.15567	0.0311091	0.0792225
BDET_00425	3.15799	-0.378531	1.18525	-0.319367	0.749448	0.837097
BDET_00426	588.07	1.25587	0.398376	3.15246	0.00161899	0.00681345
BDET_00427	557.656	-0.0224121	0.297539	-0.0753251	0.939956	0.962028
BDET_00428	209.312	-0.676331	0.417859	-1.61856	0.105541	0.20607
BDET_00429	982.67	-3.24914	0.411002	-7.90541	2.67044e-15	9.24227e-14
BDET_00430	129.008	0.656667	0.474326	1.38442	0.16623	0.290562
BDET_00431	568.662	-0.135992	0.508857	-0.267249	0.789277	0.862756
BDET_00432	778.833	1.1074	0.510877	2.16764	NA	NA
BDET_00433	69.7966	-1.68754	0.841879	-2.00449	0.0450173	0.106506
BDET_00434	33.7609	1.06575	0.98663	1.08019	0.280058	0.428068
BDET_00435	110.507	0.457907	0.918276	0.49866	0.618019	0.738048
BDET_00436	987.588	0.193851	0.52241	0.37107	0.710585	0.809202
BDET_00437	147.536	-2.12278	0.344509	-6.16176	7.19402e-10	1.18832e-08
BDET_00438	7.55746	-0.489892	0.992169	-0.493759	0.621476	0.741446
BDET_00439	457.546	0.169228	0.436352	0.387824	0.698147	0.802361
BDET_00440	261.008	0.244038	0.474027	0.514819	0.60668	0.72918
BDET_00441	31.7948	0.617187	0.803651	0.767979	0.4425	0.590111
BDET_00442	1040.69	-2.4917	0.81946	-3.04066	0.00236061	0.00934472
BDET_00443	291.462	0.151336	0.511948	0.295609	0.767529	0.848622
BDET_00444	526.004	1.11891	0.361304	3.09687	0.00195577	0.00799019
BDET_00445	51.3865	-0.520361	0.786902	-0.661278	0.508434	0.648867
BDET_00446	484.364	1.40353	0.557769	2.51633	0.0118584	0.0359262
BDET_00447	82.4614	0.06551	0.916536	0.0714757	0.943019	0.964103
BDET_00448	48.0909	-1.06502	1.03879	-1.02525	0.305244	0.454987
BDET_00449	453.639	-2.90393	0.739222	-3.92837	8.55252e-05	0.00053586
BDET_00450	187.202	-2.11883	0.7083	-2.99142	0.00277681	0.01065
BDET_00451	99.3647	-1.49749	0.533118	-2.80893	0.00497058	0.0173683
BDET_00452	156.414	-0.974932	0.605884	-1.60911	0.107593	0.209144
BDET_00453	30862.4	-7.04095	0.591819	-11.8971	NA	NA
BDET_00454	885.007	5.01472	0.500302	10.0234	1.20307e-23	1.45732e-21
BDET_00455	1946.62	-2.16964	0.604299	-3.59035	0.000330236	0.0017545
BDET_00456	3.42134	-1.06229	1.18609	-0.895623	0.370454	0.522137
BDET_00457	117.388	-1.08456	0.567971	-1.90953	0.0561937	0.126366
BDET_00458	52.8507	-0.87623	1.01084	-0.866836	0.386032	0.537487
BDET_00459	113.841	-1.13057	0.757099	-1.4933	0.13536	0.24812
BDET_00460	70.3002	0.836241	0.510227	1.63896	0.101221	0.199641
BDET_00461	705.685	2.46613	0.42831	5.75782	8.52091e-09	1.18187e-07
BDET_00462	153.985	1.19983	0.660601	1.81628	0.0693279	0.148943
BDET_00463	1.45705	-0.732908	1.21791	-0.601776	0.547323	NA
BDET_00464	203.47	-0.463087	0.588847	-0.78643	0.431616	0.580386
BDET_00465	301.418	1.33919	0.962766	1.39098	NA	NA
BDET_00466	153.758	-0.899023	0.64039	-1.40387	0.160358	0.282609
BDET_00467	190.53	-0.774276	0.405224	-1.91073	0.0560389	0.126174
BDET_00468	51.4615	-2.3096	0.94468	-2.44485	0.0144912	0.042424
BDET_00469	1571.73	-2.46818	0.367561	-6.71502	1.88039e-11	3.91595e-10
BDET_00470	287.099	0.93692	0.392704	2.38582	0.0170412	0.0484757
BDET_00471	272.822	0.683202	0.456181	1.49766	0.134223	0.246746
BDET_00472	290.824	0.564005	0.294784	1.91328	0.0557119	0.125516
BDET_00473	728.012	0.0104345	0.58997	0.0176865	0.985889	0.990934
BDET_00474	948.99	-0.202939	0.377478	-0.537617	0.590842	0.716804
BDET_00475	18.2448	-0.144164	0.953516	-0.151192	0.879824	0.923002
BDET_00476	60.7087	-0.156069	0.731051	-0.213486	NA	NA
BDET_00477	474.357	-0.707145	0.485738	-1.45582	0.145444	0.261784
BDET_00478	121.635	-1.65946	0.517166	-3.20877	0.00133305	0.00574991
BDET_00479	269.236	-0.349589	0.593425	-0.589104	0.555792	0.688746
BDET_00480	344.565	0.160422	0.305446	0.525207	0.599439	0.723468
BDET_00481	350.19	-1.21271	0.592626	-2.04634	0.040723	0.0985472
BDET_00482	11158.3	-3.46157	0.376458	-9.19509	3.74667e-20	2.64377e-18
BDET_00483	365.563	-0.368048	0.417146	-0.882301	0.377614	0.529111
BDET_00484	121.499	1.7139	0.789356	2.17126	0.0299114	0.0768685
BDET_00485	469.538	0.18323	0.703172	0.260576	0.794419	0.865513
BDET_00486	1059.13	-1.62367	0.580665	-2.79622	0.00517035	0.0179713
BDET_00487	1326.8	-2.44997	0.462492	-5.29732	1.17514e-07	1.3933e-06
BDET_00488	6.46188	-0.288144	1.17825	-0.244552	0.806803	0.87384
BDET_00489	240.404	-1.48477	0.459455	-3.23158	0.00123106	0.00536733
BDET_00490	177.942	0.268043	0.265588	1.00925	0.312857	0.463482
BDET_00491	214.254	-1.73397	0.504424	-3.43753	0.00058705	0.00286354
BDET_00492	103.989	-3.35725	0.9494	-3.53618	0.000405957	0.00208811
BDET_00493	611.3	-2.39009	0.438177	-5.45461	4.90814e-08	6.09784e-07
BDET_00494	163.693	-0.59182	0.724566	-0.816793	0.414047	0.564701
BDET_00495	221.726	-1.36713	0.506852	-2.6973	0.00699035	0.023199
BDET_00496	37.0055	-1.56263	0.630374	-2.4789	0.0131789	0.0392116
BDET_00497	190.27	0.450034	0.571861	0.786964	0.431303	0.58018
BDET_00498	649.448	0.479673	0.244451	1.96225	0.049734	0.11508
BDET_00499	130.767	-0.121897	0.32514	-0.374907	0.70773	0.806994
BDET_00500	139.738	1.15001	0.333287	3.4505	0.000559547	0.00275901
BDET_00501	167.106	0.83756	0.409189	2.04688	0.0406701	0.0985301
BDET_00502	630.442	-0.833204	0.468945	-1.77676	0.0756072	0.15951
BDET_00503	417.315	-0.131386	0.375421	-0.34997	0.726361	0.820515
BDET_00504	988.188	1.44815	0.338319	4.28043	1.86535e-05	0.000135303
BDET_00505	309.947	0.0531354	0.696878	0.0762478	0.939222	0.961942
BDET_00506	303.564	0.806627	0.498517	1.61805	0.105651	0.20607
BDET_00507	104.094	0.0153784	0.571056	0.0269298	0.978516	0.986726
BDET_00508	19.4933	0.829876	0.988663	0.839391	0.40125	0.55097
BDET_00509	333.999	1.41907	0.468704	3.02764	0.00246475	0.00963626
BDET_00510	649.415	0.697545	0.35934	1.94119	0.0522356	0.119612
BDET_00511	53.1986	-0.777459	0.795519	-0.977298	0.328422	0.479503
BDET_00512	167.115	1.02126	0.499928	2.04282	0.0410706	0.099104
BDET_00513	65.3984	-1.77072	0.903238	-1.96042	0.0499473	0.115463
BDET_00514	10.0322	-2.98572	1.14922	-2.59804	0.00937589	0.0295251
BDET_00515	74.5064	-1.79146	0.595457	-3.00855	0.00262496	0.0101813
BDET_00516	108.106	-0.4683	0.401411	-1.16663	0.243358	0.38568
BDET_00517	389.779	0.831669	0.326536	2.54694	0.0108671	0.0333116
BDET_00518	58.7104	1.82207	0.395457	4.6075	4.0754e-06	3.50948e-05
BDET_00519	241.516	2.36826	0.482391	4.90942	9.13466e-07	9.14473e-06
BDET_00520	733.422	1.15013	0.365782	3.14432	0.00166474	0.0069777
BDET_00521	931.526	0.430775	0.446161	0.965515	0.334287	0.485445
BDET_00522	176.513	0.364556	0.655376	0.556254	0.578037	0.707149
BDET_00523	24.8033	0.492327	1.04738	0.470058	0.638314	0.755827
BDET_00524	0.931562	-2.23574	1.17596	-1.9012	0.0572753	NA
BDET_00525	12.601	-0.971346	1.12383	-0.864317	0.387414	0.538791
BDET_00526	5.67144	-3.02444	1.17482	-2.57439	0.0100418	0.0312833
BDET_00527	317.972	1.29469	0.428718	3.01991	0.00252849	0.009851
BDET_00528	172.943	0.39435	0.524712	0.751555	0.452318	0.598916
BDET_00529	121.087	0.530966	0.603672	0.87956	0.379097	0.53027
BDET_00530	53.1261	-0.314915	0.42336	-0.743846	0.45697	0.603372
BDET_00531	241.765	-0.929426	0.38577	-2.40927	0.0159843	0.0458641
BDET_00532	619.422	0.672507	0.343139	1.95987	0.0500115	0.115502
BDET_00533	378.348	-1.15277	0.60967	-1.89082	0.0586489	0.130851
BDET_00534	0	NA	NA	NA	NA	NA
BDET_00535	156.708	0.677399	0.767121	0.883041	0.377214	0.528864
BDET_00536	0.185582	0.0844116	0.684789	0.123267	0.901896	NA
BDET_00537	336.005	1.6348	0.395938	4.12893	3.6445e-05	0.000248716
BDET_00538	1006.58	0.285899	0.418477	0.683191	0.494486	0.637334
BDET_00539	21.2355	-0.789663	0.689605	-1.14509	0.25217	0.39636
BDET_00540	60.3866	-0.269233	0.571534	-0.471071	0.63759	0.755093
BDET_00541	9778.53	-4.01639	0.294673	-13.63	2.65648e-42	1.75521e-39
BDET_00542	40.3102	-0.77312	0.7857	-0.983988	0.325122	0.476312
BDET_00543	191.905	1.65331	0.380076	4.34994	1.36175e-05	0.000101614
BDET_00544	148.535	-0.269755	0.582889	-0.46279	0.643515	0.760491
BDET_00545	108.01	0.305114	0.471555	0.647038	0.517607	0.655852
BDET_00546	52.4943	0.350484	0.929189	0.377194	0.706029	0.806495
BDET_00547	519.29	-0.759108	0.969485	-0.783001	0.433627	0.582287
BDET_00548	471.718	0.848323	0.24244	3.4991	0.000466827	0.00236604
BDET_00549	228.151	0.0153565	0.42686	0.0359755	0.971302	0.981723
BDET_00550	746.051	-1.77516	0.530086	-3.34882	0.00081157	0.00377624
BDET_00551	197.471	1.38231	0.577867	2.39209	0.0167525	0.0477667
BDET_00552	367.515	-0.707676	0.404147	-1.75104	0.0799396	0.16705
BDET_00553	349.697	-0.511498	0.601314	-0.850633	0.394973	0.54565
BDET_00554	2897.98	-2.308	0.260888	-8.8467	9.01477e-19	5.1187e-17
BDET_00555	148.457	0.624849	0.738703	0.845873	NA	NA
BDET_00556	1185.78	-0.537712	0.404162	-1.33044	0.183374	0.312091
BDET_00557	1484.69	1.79772	0.479669	3.74784	0.000178364	0.00102803
BDET_00558	622.648	-1.32297	0.669638	-1.97565	0.0481945	0.112305
BDET_00559	173.938	-1.95223	0.589984	-3.30895	0.000936472	0.00426459
BDET_00560	9.90125	0.649652	1.03009	0.630676	0.528252	0.664705
BDET_00561	242.076	0.587734	0.368307	1.59577	0.11054	0.213445
BDET_00562	6.02574	-2.40736	1.18198	-2.03672	0.0416778	0.100236
BDET_00563	449.954	-2.73546	0.781949	-3.49825	0.000468313	0.00237192
BDET_00564	603.514	-0.384384	0.50147	-0.766515	0.44337	0.59116
BDET_00565	317.682	0.00466608	0.379621	0.0122914	0.990193	0.993611
BDET_00566	472.021	-0.0437623	0.488753	-0.0895387	0.928654	0.954661
BDET_00567	91.9502	-3.06587	0.493709	-6.20988	5.30241e-10	9.02528e-09
BDET_00568	371.131	1.69615	0.364093	4.65857	3.18415e-06	2.80854e-05
BDET_00569	328.611	0.441927	0.352587	1.25339	0.210065	0.34581
BDET_00570	20.6139	-0.542296	0.924837	-0.586369	0.557628	0.689845
BDET_00571	151.342	-0.383298	0.632624	-0.605887	0.54459	0.678322
BDET_00572	49.1046	-0.9322	0.477607	-1.95181	0.0509605	0.117395
BDET_00573	802.056	-0.501536	0.24564	-2.04175	0.0411759	0.0992264
BDET_00574	100.933	-0.141341	0.497746	-0.283963	0.776439	0.854506
BDET_00575	187.309	0.149092	0.464182	0.321194	0.748063	0.836201
BDET_00576	266.282	0.631287	0.612715	1.03031	0.302864	0.45225
BDET_00577	749.815	0.641434	0.464994	1.37945	0.167757	0.292287
BDET_00578	364.862	0.550534	0.5222	1.05426	0.291764	0.440445
BDET_00579	407.721	-0.415542	0.281966	-1.47373	0.140554	0.255387
BDET_00580	170.697	-1.79564	0.547943	-3.27706	0.00104894	0.00468861
BDET_00581	216.059	-0.963902	0.526939	-1.82925	0.0673626	0.145799
BDET_00582	112.579	-1.64725	0.642216	-2.56495	0.0103189	0.031935
BDET_00583	269.337	0.443911	0.476512	0.931585	0.351551	0.502374
BDET_00584	356.103	2.01065	0.27454	7.32371	2.41209e-13	6.59064e-12
BDET_00585	311.651	0.493495	0.524785	0.940374	0.347026	0.498003
BDET_00586	4.88596	0.667598	1.20933	0.55204	0.580921	0.70931
BDET_00587	154.701	0.00662449	0.472923	0.0140075	0.988824	0.992553
BDET_00588	177.81	0.602917	0.78036	0.772614	0.439751	0.587845
BDET_00589	137.393	0.751431	0.42047	1.78712	0.0739182	0.15672
BDET_00590	88.7254	1.27313	0.614826	2.07071	0.0383858	0.0937021
BDET_00591	51.7643	0.23307	0.390338	0.597098	0.550442	0.683165
BDET_00592	975.69	-0.493705	0.38688	-1.27612	0.201914	0.336406
BDET_00593	46.1866	-3.41133	0.668354	-5.10407	3.3242e-07	3.62223e-06
BDET_00594	168.968	1.02676	0.640962	1.60191	0.109175	0.211484
BDET_00595	165.683	1.3656	0.522393	2.61412	0.00894582	0.0285043
BDET_00596	221.102	0.0369251	0.559549	0.0659907	0.947385	0.966954
BDET_00597	323.545	0.569347	0.370746	1.53568	0.124617	0.232952
BDET_00598	179.438	0.325666	0.512289	0.635708	0.524967	0.661966
BDET_00599	770.405	-1.56753	0.465651	-3.36632	0.000761794	0.00357438
BDET_00600	242.808	1.08225	0.541259	1.99951	0.0455536	0.107425
BDET_00601	134.386	-1.01896	0.375112	-2.71641	0.00659936	0.0221033
BDET_00602	935.124	-6.01781	0.822695	-7.31475	2.57852e-13	6.99278e-12
BDET_00603	4202.61	-4.99763	0.464354	-10.7626	5.17164e-27	8.74127e-25
BDET_00604	41.9235	1.84298	0.475237	3.87802	0.000105308	0.000645347
BDET_00605	78.1263	-1.07367	0.892561	-1.20291	0.22901	0.368648
BDET_00606	645.822	0.813736	0.285916	2.84606	0.00442634	0.0157479
BDET_00607	308.311	0.0961961	0.470343	0.204523	0.837945	0.894826
BDET_00608	87.6888	-2.43981	0.472677	-5.16168	2.44749e-07	2.72762e-06
BDET_00609	1554.12	2.38788	0.707567	3.37478	0.000738755	0.00347751
BDET_00610	183.812	-1.82544	0.391291	-4.66519	3.08335e-06	2.7329e-05
BDET_00611	99.5259	0.430543	0.731379	0.588673	0.556081	0.688987
BDET_00612	1674.07	-1.43788	0.321502	-4.4724	7.73458e-06	6.16523e-05
BDET_00613	377.957	-0.413933	0.487527	-0.849046	0.395856	0.546311
BDET_00614	33.9658	0.514645	0.823531	0.624925	0.53202	0.667828
BDET_00615	1464.85	-1.55466	0.241916	-6.42646	1.30613e-10	2.42167e-09
BDET_00616	7.8181	0.715971	1.02843	0.696176	0.486319	0.629535
BDET_00617	504.86	0.18043	0.495304	0.364281	0.715648	0.811947
BDET_00618	98.138	1.60891	0.363332	4.42821	9.50178e-06	7.37021e-05
BDET_00619	139.735	1.2405	0.348353	3.56104	0.000369387	0.00192728
BDET_00620	38.8456	0.298889	0.965719	0.309499	0.756942	0.841797
BDET_00621	623.643	-3.08522	0.332778	-9.27109	1.84245e-20	1.39489e-18
BDET_00622	11894.4	-6.06965	0.858317	-7.07158	NA	NA
BDET_00623	24965.8	-6.08879	0.856104	-7.11221	NA	NA
BDET_00624	343.144	0.560463	0.410995	1.36367	0.17267	0.298309
BDET_00625	444.457	1.19338	0.313476	3.80693	0.000140703	0.000838906
BDET_00626	912.04	4.52406	0.65873	6.86785	6.51752e-12	1.46654e-10
BDET_00627	561.273	-1.12063	0.380624	-2.94418	0.00323808	0.0121562
BDET_00628	6.18978	1.87454	0.999182	1.87607	0.0606456	0.134382
BDET_00629	241.729	0.540136	0.416961	1.29541	0.195178	0.328216
BDET_00630	393.686	-0.00555162	0.522615	-0.0106228	0.991524	0.994398
BDET_00631	40.8095	0.443071	0.957247	0.462859	0.643465	0.760491
BDET_00632	67.6431	1.30186	0.570584	2.28162	0.0225115	0.0612556
BDET_00633	53.3271	-2.63167	1.14152	-2.30542	0.0211431	0.0579661
BDET_00634	334.788	1.12359	0.342779	3.27788	0.00104589	0.00467786
BDET_00635	1304.3	-1.98493	0.435787	-4.55481	5.2433e-06	4.39543e-05
BDET_00636	813.568	1.79224	0.464724	3.85658	0.000114984	0.000699334
BDET_00637	283.165	0.810881	0.676823	1.19807	0.23089	0.370886
BDET_00638	106.715	-1.16129	0.717749	-1.61796	0.105672	0.20607
BDET_00639	450.547	2.67097	0.363717	7.34355	2.07996e-13	5.79202e-12
BDET_00640	6592.44	3.41204	0.432255	7.89359	2.93624e-15	1.00663e-13
BDET_00641	271.791	0.625957	0.364229	1.71858	0.0856904	0.175204
BDET_00642	46.4974	-0.0894483	0.521707	-0.171453	0.863867	0.913475
BDET_00643	0	NA	NA	NA	NA	NA
BDET_00644	250.76	-0.0269554	0.469836	-0.0573719	0.954249	0.971356
BDET_00645	145.202	0.925938	0.608831	1.52084	0.128299	0.237816
BDET_00646	246.797	1.22727	0.31482	3.89832	9.68607e-05	0.000599645
BDET_00647	552.061	0.43244	0.441747	0.978933	0.327613	0.478612
BDET_00648	37.5274	-0.141092	0.720823	-0.195737	0.844816	0.898598
BDET_00649	4.4588	-1.76609	1.19933	-1.47256	0.140871	0.255834
BDET_00650	73.0284	-0.478106	0.600721	-0.795888	0.426097	0.57541
BDET_00651	754.4	-1.47062	0.465967	-3.15607	0.00159913	0.00674548
BDET_00652	482.964	-1.47672	0.346192	-4.2656	1.99362e-05	0.000143178
BDET_00653	23819.4	-5.64286	0.415769	-13.5721	5.86197e-42	3.5504e-39
BDET_00654	32.3192	1.64374	0.870115	1.88911	0.0588776	0.131224
BDET_00655	1.72187	-0.691406	1.21696	-0.56814	0.56994	NA
BDET_00656	24.2481	2.63468	1.19393	2.20673	NA	NA
BDET_00657	81.7691	1.18931	0.551784	2.15539	0.0311314	0.0792472
BDET_00658	154.677	0.437158	0.343648	1.27211	0.203334	0.338022
BDET_00659	459.801	-0.34844	0.697699	-0.499413	0.617489	0.737657
BDET_00660	120.064	-0.7292	0.484927	-1.50373	0.132651	0.244449
BDET_00661	174.468	-2.33705	0.479697	-4.87192	1.10516e-06	1.09135e-05
BDET_00662	323.385	-0.275391	0.429936	-0.64054	0.521821	0.659288
BDET_00663	535.31	0.912632	0.351272	2.59808	0.00937479	0.0295251
BDET_00664	1822.49	-2.00709	0.418597	-4.79479	1.62845e-06	1.53905e-05
BDET_00665	412.933	-0.0522846	0.32337	-0.161687	0.871552	0.917636
BDET_00666	254.778	1.13088	0.312724	3.61624	0.000298919	0.00161168
BDET_00667	459.817	0.689535	0.56116	1.22877	NA	NA
BDET_00668	101.296	-3.52734	0.641506	-5.49852	3.82986e-08	4.8834e-07
BDET_00669	6.64529	-0.405713	1.13879	-0.356266	0.721642	0.817471
BDET_00670	47.0674	-2.13635	0.957195	-2.23189	0.0256222	0.0679396
BDET_00671	501.444	-1.91619	0.795815	-2.40784	0.0160474	0.0460089
BDET_00672	235.47	-1.46164	0.34042	-4.29363	1.75772e-05	0.000128136
BDET_00673	2592.02	-3.08129	0.275198	-11.1966	4.23576e-29	8.79585e-27
BDET_00674	242.332	-4.08695	0.432932	-9.44016	3.72196e-21	3.03946e-19
BDET_00675	150.402	-0.380439	0.59399	-0.64048	0.52186	0.659288
BDET_00676	458.576	0.489837	0.294204	1.66496	0.0959212	0.191263
BDET_00677	216.352	1.72778	0.483498	3.57349	0.000352251	0.00186058
BDET_00678	105.69	0.807807	0.374388	2.15767	0.0309534	0.0789644
BDET_00679	96.0933	-0.113194	0.463776	-0.24407	0.807177	0.874033
BDET_00680	177.824	0.335781	0.343874	0.976465	0.328834	0.479913
BDET_00681	156.033	-2.93575	0.942025	-3.11643	0.00183055	0.00756793
BDET_00682	1642.16	-4.05042	0.514932	-7.86593	3.6638e-15	1.2328e-13
BDET_00683	0.976802	-1.11535	1.08716	-1.02594	0.304921	NA
BDET_00684	158.676	0.283223	0.631384	0.448574	0.653739	0.768706
BDET_00685	139.935	0.436643	0.457245	0.954942	0.339607	0.490318
BDET_00686	321.991	1.99364	0.523473	3.80848	0.000139822	0.000834339
BDET_00687	460.288	0.611264	0.407119	1.50144	0.133242	0.245352
BDET_00688	100.019	0.586475	0.48353	1.2129	0.225167	0.36375
BDET_00689	84.5228	0.988688	0.9005	1.09793	0.272234	0.419738
BDET_00690	32.5339	2.39734	0.683268	3.50863	0.000450413	0.00228763
BDET_00691	97.1694	-0.341375	0.561868	-0.607572	0.543471	0.677405
BDET_00692	315.703	0.279611	0.461761	0.60553	0.544827	0.678322
BDET_00693	522.813	-0.690483	0.214045	-3.22588	0.00125585	0.00545577
BDET_00694	1087.39	0.361902	0.307157	1.17823	0.238705	0.380045
BDET_00695	63.5387	-4.12526	0.613188	-6.72756	1.72529e-11	3.65581e-10
BDET_00696	71.0465	-5.29813	0.832588	-6.36345	1.97271e-10	3.59787e-09
BDET_00697	159.29	-0.200532	0.575888	-0.348214	0.727679	0.8216
BDET_00698	2047.34	-0.11885	0.321832	-0.369291	0.711911	0.809855
BDET_00699	86.4073	-1.5113	0.653992	-2.31089	0.0208389	0.0572185
BDET_00700	159.216	-1.6288	0.909574	-1.79073	0.0733366	0.15576
BDET_00701	1648.44	0.966354	0.329309	2.93449	0.00334101	0.0124653
BDET_00702	474.438	1.0241	0.399033	2.56645	0.0102745	0.0318309
BDET_00703	153.73	-0.102098	0.41178	-0.247943	0.804179	0.872223
BDET_00704	333.894	0.218556	0.35061	0.623359	0.533049	0.668772
BDET_00705	154.416	-0.254259	0.412838	-0.615882	0.537973	0.673091
BDET_00706	68.0888	0.712073	0.84744	0.840263	0.400761	0.550715
BDET_00707	68.0841	-0.415807	0.787823	-0.527792	0.597643	0.72214
BDET_00708	295.275	-0.575334	0.526788	-1.09216	0.274765	0.422464
BDET_00709	646.461	0.651807	0.379293	1.71848	0.0857096	0.175204
BDET_00710	114.937	-0.616219	0.387839	-1.58885	0.112094	0.215415
BDET_00711	0	NA	NA	NA	NA	NA
BDET_00712	133.405	0.623287	0.568647	1.09609	0.27304	0.420525
BDET_00713	327.19	-0.319764	0.599808	-0.53311	0.593958	0.719121
BDET_00714	375.885	1.23155	0.373715	3.29541	0.000982771	0.00444479
BDET_00715	150.727	-1.91209	0.783504	-2.44044	0.0146696	0.0427157
BDET_00716	611.473	0.61357	0.259577	2.36373	0.0180919	0.0508871
BDET_00717	456.199	-0.106841	0.520359	-0.205321	0.837321	0.894554
BDET_00718	224.625	1.12692	0.49778	2.26388	0.0235812	0.0637131
BDET_00719	133.299	0.123104	0.519987	0.236745	0.812855	0.876935
BDET_00720	8.20512	-1.4128	1.21449	-1.16329	0.244712	0.387318
BDET_00721	478.026	-1.00727	0.346988	-2.90291	0.00369715	0.0135233
BDET_00722	934.036	0.768069	0.34474	2.22796	0.0258829	0.0685231
BDET_00723	113.593	1.14714	0.450942	2.54388	0.0109628	0.0335203
BDET_00724	436.188	0.0546572	0.449334	0.12164	0.903184	0.938702
BDET_00725	135.026	1.16016	0.299429	3.87458	0.000106808	0.000653988
BDET_00726	24.3338	0.460158	0.913999	0.503455	0.614644	0.734965
BDET_00727	17.0409	0.0965879	0.826282	0.116895	0.906944	0.941129
BDET_00728	440.318	0.592802	0.420658	1.40923	0.158768	0.280215
BDET_00729	41.0592	-0.244485	0.626956	-0.389955	0.69657	0.801309
BDET_00730	518.063	0.419113	0.313176	1.33826	0.18081	0.308938
BDET_00731	2782.29	1.32602	0.376012	3.52653	0.000421049	0.00215203
BDET_00732	501.916	1.52284	0.427524	3.562	0.000368038	0.001923
BDET_00733	8679.8	-2.88293	0.3012	-9.57146	1.05409e-21	9.57643e-20
BDET_00734	351.443	2.51232	0.376946	6.66492	2.64808e-11	5.42147e-10
BDET_00735	698.636	0.387178	0.514793	0.752105	0.451988	0.59877
BDET_00736	438.5	0.623384	0.484523	1.28659	0.198236	0.331596
BDET_00737	977.603	-0.300522	0.460241	-0.652966	0.513778	0.653149
BDET_00738	214.262	1.91138	0.529123	3.61235	0.000303436	0.00163317
BDET_00739	829.649	0.255049	0.538073	0.474004	0.635497	0.75335
BDET_00740	119.093	0.445449	0.460501	0.967314	0.333387	0.484708
BDET_00741	143.273	1.16115	0.55869	2.07835	0.0376775	0.0923265
BDET_00742	207.951	-1.34166	0.799824	-1.67745	0.0934551	0.187374
BDET_00743	1398.36	-0.702054	0.321983	-2.18041	0.0292272	0.0755954
BDET_00744	469.544	-0.773271	0.323394	-2.39111	0.0167975	0.0478763
BDET_00745	1081.52	-3.17307	0.691526	-4.58851	4.46427e-06	3.81273e-05
BDET_00746	838.288	-2.69831	0.492975	-5.47352	4.4119e-08	5.55732e-07
BDET_00747	58.6158	2.4732	0.813714	3.0394	0.00237049	0.00937874
BDET_00748	219.798	7.20054	0.644981	11.164	6.12055e-29	1.23567e-26
BDET_00749	24.6324	1.0303	0.773184	1.33254	0.182683	0.311237
BDET_00750	19.427	3.0397	1.05059	2.89332	0.00381187	0.0138731
BDET_00751	1507.37	-1.52332	0.320903	-4.74697	2.06489e-06	1.90694e-05
BDET_00752	112.777	-1.43104	0.512661	-2.7914	0.00524807	0.0181848
BDET_00753	266.654	1.41046	0.503706	2.80017	0.00510759	0.0178043
BDET_00754	90.3544	-0.436754	0.614045	-0.711275	0.476914	0.621585
BDET_00755	73.6964	-0.77788	0.806321	-0.964728	0.334681	0.485715
BDET_00756	27.6786	1.66491	0.8165	2.03908	0.0414415	0.0997672
BDET_00757	467.193	1.59534	0.399188	3.99647	6.42937e-05	0.000415366
BDET_00758	279.779	0.427571	0.239356	1.78634	0.074044	0.156835
BDET_00759	156.429	1.4594	0.646302	2.25808	0.0239408	0.064493
BDET_00760	139.156	0.0109927	0.539464	0.020377	NA	NA
BDET_00761	278.324	0.130898	0.367677	0.356013	0.721831	0.817558
BDET_00762	4293.36	-0.169334	0.231705	-0.730819	0.46489	0.610557
BDET_00763	881.467	-1.05702	0.587883	-1.79801	0.0721755	0.153698
BDET_00764	137.383	-1.30073	0.607145	-2.14237	0.032164	0.0811132
BDET_00765	216.408	-0.196397	0.350065	-0.56103	0.574777	0.704466
BDET_00766	268.321	-0.514475	0.45667	-1.12658	0.259921	0.405213
BDET_00767	144.234	0.314564	0.479701	0.655752	0.511984	0.651766
BDET_00768	178.755	1.53684	0.497603	3.08848	0.00201183	0.00817945
BDET_00769	77.6289	-0.754445	0.740131	-1.01934	0.308042	0.458499
BDET_00770	110.966	-0.46277	0.600123	-0.771125	0.440633	0.588374
BDET_00771	954.446	0.915058	0.38453	2.37968	0.0173278	0.0490988
BDET_00772	7035.68	-5.48132	0.469136	-11.6839	1.54126e-31	3.50059e-29
BDET_00773	632.869	-0.898539	0.463045	-1.9405	0.0523188	0.119727
BDET_00774	342.61	-0.931211	0.484082	-1.92366	0.0543966	0.123317
BDET_00775	73.2546	2.33979	0.529036	4.42274	9.74567e-06	7.52726e-05
BDET_00776	460.004	-0.678446	0.394678	-1.71899	0.0856166	0.175204
BDET_00777	1568.91	-1.73326	0.309067	-5.60805	2.0462e-08	2.70888e-07
BDET_00778	112.861	2.08774	0.525282	3.97452	7.05224e-05	0.000451194
BDET_00779	1590.99	-0.65437	0.328001	-1.99502	0.0460406	0.108187
BDET_00780	210.969	-0.0166155	0.373652	-0.0444678	0.964532	0.977289
BDET_00781	360.943	-0.990782	0.645873	-1.53402	0.125024	0.233533
BDET_00782	211.277	0.296379	0.347069	0.853948	0.393134	0.543936
BDET_00783	454.19	0.158471	0.542826	0.291937	0.770335	0.850126
BDET_00784	944.023	-0.468487	0.395507	-1.18452	0.236206	0.377141
BDET_00785	275.982	-1.43002	0.517273	-2.76453	0.00570047	0.0195061
BDET_00786	121.85	0.713619	0.721976	0.988424	0.322945	0.474175
BDET_00787	135.118	0.115004	0.558263	0.206003	0.836789	0.894248
BDET_00788	286.907	0.680394	0.371413	1.8319	0.0669657	0.145199
BDET_00789	28.9255	-0.700263	1.09843	-0.637515	0.523789	0.661009
BDET_00790	653.484	0.597518	0.333493	1.7917	0.0731815	0.155534
BDET_00791	57.815	0.117655	0.623017	0.188847	0.850213	0.90224
BDET_00792	15.5946	-1.8217	0.941463	-1.93497	0.0529939	0.120891
BDET_00793	104.02	-1.92548	1.00399	-1.91782	0.0551335	0.124444
BDET_00794	191.649	-4.20495	0.57134	-7.35981	1.84178e-13	5.15668e-12
BDET_00795	143.43	0.225626	0.538318	0.41913	0.675121	0.785965
BDET_00796	145.686	-0.2431	0.46027	-0.528167	0.597383	0.721946
BDET_00797	419.582	0.394245	0.256151	1.53911	0.123776	0.231917
BDET_00798	359.376	-1.80825	0.279966	-6.45882	1.05523e-10	1.99724e-09
BDET_00799	9091.73	-3.34612	0.499164	-6.70345	2.03552e-11	4.21485e-10
BDET_00800	1690.48	-2.42544	0.396699	-6.11405	9.71342e-10	1.55159e-08
BDET_00801	64.1717	-0.470586	1.01488	-0.463685	0.642874	0.760235
BDET_00802	595.729	-0.0192115	0.229724	-0.0836286	0.933352	0.957623
BDET_00803	112.135	-0.431335	0.619631	-0.696116	0.486356	0.629535
BDET_00804	98.7425	1.21406	0.601221	2.01932	0.0434538	0.103345
BDET_00805	48.6673	0.552229	0.434484	1.271	0.203729	0.3386
BDET_00806	86.7318	0.172883	0.570341	0.303122	0.761797	0.845304
BDET_00807	877.798	-1.18183	0.562096	-2.10254	0.0355059	0.087984
BDET_00808	79.8924	-0.110041	0.492775	-0.22331	0.823295	0.884117
BDET_00809	421.659	1.07027	0.245313	4.36286	1.28373e-05	9.67859e-05
BDET_00810	702.274	0.646139	0.462042	1.39844	0.16198	0.284649
BDET_00811	111.596	-0.0873362	0.367363	-0.237738	0.812084	0.876935
BDET_00812	210.259	-0.571511	0.40033	-1.4276	0.153407	0.272008
BDET_00813	525.093	0.65197	0.524064	1.24407	NA	NA
BDET_00814	223.626	0.596645	0.425931	1.4008	0.161273	0.28381
BDET_00815	56.5174	0.859363	0.648867	1.32441	0.185368	0.314927
BDET_00816	27.4097	-1.30082	0.991385	-1.31213	0.189478	0.320858
BDET_00817	34.9505	-1.92938	1.04105	-1.8533	0.0638395	0.14005
BDET_00818	105.716	-0.93411	0.54661	-1.70891	0.0874669	0.17792
BDET_00819	388.294	-0.482538	0.477831	-1.00985	0.312567	0.463242
BDET_00820	279.638	0.618114	0.369115	1.67459	0.0940155	0.188104
BDET_00821	50.1163	0.491981	0.682124	0.721249	0.470757	0.616035
BDET_00822	807.998	-0.193865	0.357752	-0.541896	0.58789	0.714512
BDET_00823	12.9407	-0.815077	0.775669	-1.05081	0.293348	0.442123
BDET_00824	0.0587516	-0.0543763	0.280944	-0.193548	0.84653	NA
BDET_00825	39.5262	-1.30074	0.699842	-1.85862	0.0630806	0.1386
BDET_00826	0.0956997	0.0142216	0.364717	0.0389935	0.968896	NA
BDET_00827	0.558599	-1.39508	1.14862	-1.21457	0.224531	NA
BDET_00828	15.6801	1.72697	1.09009	1.58425	0.113138	0.21679
BDET_00829	32.2056	-0.238259	0.484636	-0.491625	0.622984	0.742636
BDET_00830	312.234	0.769682	0.479652	1.60467	0.108567	0.210642
BDET_00831	46.7378	0.511108	0.492916	1.03691	0.29978	0.449144
BDET_00832	288.371	-1.03144	0.747042	-1.3807	0.16737	0.291993
BDET_00833	341.004	-1.53864	0.363336	-4.23476	2.28797e-05	0.00016287
BDET_00834	491.527	-1.77235	0.585712	-3.02598	0.00247827	0.00968389
BDET_00835	1592.48	2.0132	0.260724	7.72157	1.14908e-14	3.66294e-13
BDET_00836	1330.01	-2.03481	0.452645	-4.49538	6.94455e-06	5.61435e-05
BDET_00837	693.866	0.947435	0.345999	2.73826	0.0061766	0.0208507
BDET_00838	7.40128	-0.149394	0.875172	-0.170702	0.864458	0.913475
BDET_00839	51.8239	0.757977	1.05088	0.721277	0.470739	0.616035
BDET_00840	634.938	-0.0204224	0.212672	-0.0960278	0.923499	0.951245
BDET_00841	253.085	3.05737	0.440301	6.94383	3.81621e-12	8.83319e-11
BDET_00842	0.12568	0.0578511	0.593394	0.097492	0.922336	NA
BDET_00843	380.593	-5.75266	0.870565	-6.60796	3.89647e-11	7.7801e-10
BDET_00844	1860.23	-3.77511	0.709071	-5.32402	1.01498e-07	1.2133e-06
BDET_00845	113.04	-0.254824	0.765709	-0.332795	0.739289	0.828634
BDET_00846	378.082	-1.44272	0.439249	-3.28451	0.00102159	0.00458609
BDET_00847	399.585	-0.383727	0.541834	-0.7082	0.478821	0.622897
BDET_00848	244.254	0.628468	0.368608	1.70498	0.0881987	0.179058
BDET_00849	670.262	2.30861	0.457956	5.04112	4.62812e-07	4.90338e-06
BDET_00850	302.35	0.188654	0.72266	0.261056	0.79405	0.86524
BDET_00851	152.857	-4.57919	0.798203	-5.73688	9.64381e-09	1.33253e-07
BDET_00852	28.0572	-4.5227	1.05897	-4.27083	1.94749e-05	0.00014042
BDET_00853	258.086	0.178006	0.313842	0.567184	0.570589	0.701106
BDET_00854	644.138	-3.07264	0.374573	-8.20305	2.34372e-16	9.78974e-15
BDET_00855	117.104	-0.724899	0.860641	-0.842279	0.399632	0.549891
BDET_00856	27.5028	-1.20867	0.753513	-1.60404	0.108704	0.21074
BDET_00857	458.635	-0.483235	0.511798	-0.944191	0.345072	0.496041
BDET_00858	285.003	-0.00222923	0.373181	-0.0059736	0.995234	0.996554
BDET_00859	1190.63	-0.194964	0.45994	-0.42389	0.671646	0.783033
BDET_00860	1043.41	3.30537	0.690346	4.78799	1.68456e-06	1.58183e-05
BDET_00861	397.345	6.84113	0.761418	8.98472	2.59388e-19	1.59766e-17
BDET_00862	665.382	7.02574	0.387384	18.1364	1.64561e-73	5.98014e-70
BDET_00863	1124.2	3.33819	0.472949	7.05825	1.68618e-12	4.12847e-11
BDET_00864	530.871	1.0313	0.339625	3.03659	0.00239274	0.00943595
BDET_00865	69.7454	-1.27526	0.740572	-1.72199	0.0850713	0.174316
BDET_00866	32.1491	-1.21096	0.933882	-1.29669	0.194737	0.327659
BDET_00867	42.5672	-0.306958	0.957736	-0.320504	0.748587	0.836506
BDET_00868	269.176	-0.273832	0.331172	-0.826859	0.408317	0.558985
BDET_00869	314.505	1.86302	0.869566	2.14247	NA	NA
BDET_00870	219.766	1.30818	0.709005	1.84509	0.0650245	0.142007
BDET_00871	39.5962	-0.106771	0.770905	-0.138501	0.889845	0.92949
BDET_00872	0	NA	NA	NA	NA	NA
BDET_00873	11719.5	0.283109	0.172781	1.63854	0.10131	0.199742
BDET_00874	221.832	1.43421	0.345447	4.15176	3.29929e-05	0.000227939
BDET_00875	29.9803	0.332237	0.917294	0.362193	0.717208	0.813208
BDET_00876	48.6868	1.06672	0.828246	1.28793	0.19777	0.331044
BDET_00877	767.84	-2.87388	0.848597	-3.38663	0.000707562	0.00335239
BDET_00878	1169.27	-0.299146	0.52402	-0.570867	0.56809	0.698625
BDET_00879	0	NA	NA	NA	NA	NA
BDET_00880	107.236	-1.04529	0.792543	-1.31891	0.1872	0.317667
BDET_00881	259.298	1.21169	0.460137	2.63333	0.00845525	0.0271554
BDET_00882	1846.1	-2.45555	0.365495	-6.71841	1.83718e-11	3.83696e-10
BDET_00883	7.86723	-1.67557	1.16057	-1.44375	0.148809	0.266336
BDET_00884	24.6531	0.820022	0.65343	1.25495	0.209497	0.345266
BDET_00885	17.9697	2.29257	0.88183	2.59979	0.00932817	0.0294382
BDET_00886	0.742452	0.341382	1.22142	0.279497	0.779863	NA
BDET_00887	214.455	-0.667061	0.270658	-2.46459	0.0137171	0.0405268
BDET_00888	143.758	1.24587	0.545095	2.28561	0.0222772	0.0607544
BDET_00889	45.6253	1.04937	0.726144	1.44513	NA	NA
BDET_00890	755.215	0.262195	0.377091	0.69531	0.486861	0.629964
BDET_00891	63.8299	1.28517	0.603769	2.12859	0.0332884	0.0835428
BDET_00892	645.994	-1.97946	0.597609	-3.31231	0.000925298	0.0042296
BDET_00893	462.611	0.769031	0.458097	1.67875	0.0932003	0.187018
BDET_00894	721.195	0.776173	0.301525	2.57416	0.0100484	0.0312904
BDET_00895	185.65	-2.30447	1.01944	-2.26053	0.0237882	0.064153
BDET_00896	1306.51	-2.8358	0.74269	-3.81828	0.000134387	0.00080588
BDET_00897	618.932	-1.12118	0.299794	-3.73982	0.000184152	0.0010568
BDET_00898	121.515	0.0167899	0.521646	0.0321865	0.974323	0.983935
BDET_00899	354.905	-2.39541	0.6348	-3.77348	0.000160986	0.000940551
BDET_00900	46.9839	-1.44831	0.72152	-2.0073	0.0447173	0.105899
BDET_00901	0	NA	NA	NA	NA	NA
BDET_00902	2.67704	0.0698617	1.22325	0.0571118	0.954456	NA
BDET_00903	0	NA	NA	NA	NA	NA
BDET_00904	0.397049	-0.845507	1.11041	-0.76144	0.446394	NA
BDET_00905	0.0516731	-0.047276	0.262389	-0.180175	0.857015	NA
BDET_00906	3654.1	-4.12326	0.522707	-7.88828	3.06375e-15	1.04053e-13
BDET_00907	639.664	1.16711	0.372264	3.13516	0.0017176	0.00715388
BDET_00908	79.8963	1.21325	0.418642	2.89806	0.00375477	0.0137065
BDET_00909	699.126	-0.829869	0.457274	-1.81482	0.0695516	0.149227
BDET_00910	44.5323	0.168055	0.73683	0.228078	0.819586	0.882076
BDET_00911	225.846	0.538907	0.481733	1.11869	0.263274	0.409125
BDET_00912	1005.13	-1.09371	0.591541	-1.84891	0.0644708	0.141033
BDET_00913	193.029	-0.192209	0.391133	-0.491417	0.623132	0.74269
BDET_00914	0	NA	NA	NA	NA	NA
BDET_00915	1425.45	-2.42123	0.49755	-4.8663	1.13709e-06	1.11831e-05
BDET_00916	95.8831	-0.301262	0.375391	-0.802529	0.422247	0.57176
BDET_00917	463.138	1.32286	0.443053	2.98578	0.00282857	0.0108087
BDET_00918	5667.7	1.22974	0.458908	2.67971	0.0073686	0.0241767
BDET_00919	247.436	-0.960781	0.778081	-1.23481	0.216902	0.354336
BDET_00920	126.283	0.379547	0.510297	0.743776	0.457012	0.603372
BDET_00921	148.718	-1.01182	0.489786	-2.06584	0.0388434	0.0946727
BDET_00922	117.479	-2.76439	0.662367	-4.1735	2.99954e-05	0.000210025
BDET_00923	84.2543	-0.32548	0.915867	-0.355378	0.722306	0.817869
BDET_00924	155.832	-0.739754	0.432707	-1.70959	0.0873408	0.177828
BDET_00925	344.245	-0.334346	0.293296	-1.13996	0.254302	0.399108
BDET_00926	1731.01	-1.07207	0.458114	-2.34018	0.0192744	0.0535569
BDET_00927	1.6615	-0.05803	1.22829	-0.0472444	0.962318	NA
BDET_00928	14.7599	-0.231275	1.09941	-0.210363	0.833384	0.891658
BDET_00929	556.495	-0.170655	0.416344	-0.409889	0.681887	0.791181
BDET_00930	141.297	-0.268612	0.728059	-0.368943	0.71217	0.810024
BDET_00931	10.6892	-3.4622	1.1177	-3.09762	0.00195082	0.00798007
BDET_00932	133.624	-2.24393	0.594544	-3.77421	0.000160519	0.000938636
BDET_00933	246.541	0.55173	0.315605	1.74816	0.0804355	0.167701
BDET_00934	220.244	-0.393152	0.572407	-0.68684	0.492184	0.635042
BDET_00935	633.109	0.14883	0.248059	0.599978	0.548521	0.681782
BDET_00936	180.614	-0.275902	0.914716	-0.301625	0.762938	0.845795
BDET_00937	1086.91	-1.99987	0.494605	-4.04337	5.26879e-05	0.000346235
BDET_00938	0	NA	NA	NA	NA	NA
BDET_00939	2.39215	-1.3895	1.19715	-1.16067	0.245776	NA
BDET_00940	1002.23	4.1881	0.435199	9.62339	6.36937e-22	6.01202e-20
BDET_00941	3.87277	0.0477553	1.22182	0.0390854	0.968822	0.980423
BDET_00942	402.572	-1.0742	0.318252	-3.37531	0.000737336	0.00347308
BDET_00943	1.3528	-0.365752	1.22864	-0.297689	0.765941	NA
BDET_00944	0	NA	NA	NA	NA	NA
BDET_00945	31.3729	1.64982	0.90463	1.82375	0.0681895	0.14715
BDET_00946	920.188	1.43903	0.449446	3.20178	0.00136583	0.00587388
BDET_00947	192.052	0.084349	0.429953	0.196182	0.844468	0.898491
BDET_00948	327.199	1.08088	0.398639	2.71142	0.00669956	0.0223976
BDET_00949	1697.93	-4.08487	0.61676	-6.62311	3.51717e-11	7.12055e-10
BDET_00950	198.489	-0.215404	0.415539	-0.518372	0.604198	0.727521
BDET_00951	672.684	-2.93674	0.509519	-5.76374	8.22712e-09	1.14549e-07
BDET_00952	1052.6	0.951776	0.372744	2.55343	0.0106667	0.0328081
BDET_00953	184.818	-1.66744	0.607783	-2.74347	0.0060793	0.0205604
BDET_00954	66.869	-1.94476	0.594719	-3.27005	0.00107529	0.00477704
BDET_00955	275.088	0.636433	0.41905	1.51875	0.128825	0.238609
BDET_00956	521.245	1.86003	0.544809	3.41409	0.000639943	0.00308225
BDET_00957	0	NA	NA	NA	NA	NA
BDET_00958	99.7895	-1.57614	1.04317	-1.51091	0.130811	0.241486
BDET_00959	36.4318	-3.41165	0.935207	-3.64802	0.000264273	0.00145096
BDET_00960	1.84936	-1.95181	1.21814	-1.60229	0.109092	NA
BDET_00961	1.79774	0.863074	1.23641	0.69805	0.485146	NA
BDET_00962	1.3694	-0.457673	1.2312	-0.37173	0.710094	NA
BDET_00963	6.12557	-2.47962	1.15073	-2.15483	0.0311752	0.0792797
BDET_00964	3.30635	1.90934	1.21259	1.5746	0.115349	0.219983
BDET_00965	378.408	0.402505	0.541485	0.743336	0.457279	0.6035
BDET_00966	308.125	-0.0212474	0.336668	-0.063111	0.949678	0.968331
BDET_00967	134.208	-0.253249	0.609538	-0.415478	NA	NA
BDET_00968	927.749	0.148188	0.321796	0.460504	0.645155	0.761817
BDET_00969	401.259	-1.01138	0.651719	-1.55186	0.120695	0.227729
BDET_00970	36.5622	-2.77738	0.975876	-2.84604	0.00442666	0.0157479
BDET_00971	121.37	1.22429	0.425407	2.87794	0.00400286	0.0145047
BDET_00972	491.491	-0.256331	0.402979	-0.636089	0.524718	0.661863
BDET_00973	40.3875	0.616041	0.758288	0.812409	0.416557	0.566212
BDET_00974	308.67	0.699015	0.384252	1.81916	0.0688875	0.148216
BDET_00975	102.373	0.56277	0.483919	1.16294	0.244853	0.387373
BDET_00976	205.242	-1.73585	0.532901	-3.25736	0.00112452	0.00495634
BDET_00977	279.002	0.774135	0.263864	2.93384	0.00334796	0.0124784
BDET_00978	1593.8	0.502859	0.437433	1.14957	0.250322	0.394309
BDET_00979	215.795	0.217114	0.272758	0.795996	0.426034	0.57541
BDET_00980	69.6517	-0.138106	0.507026	-0.272384	0.785327	0.860509
BDET_00981	411.811	0.732111	0.425612	1.72014	0.0854074	0.174906
BDET_00982	526.987	-0.136164	0.344346	-0.395429	0.692527	0.798427
BDET_00983	73.0806	1.47979	0.516764	2.86357	0.00418895	0.015057
BDET_00984	243.507	0.968989	0.455302	2.12824	0.0333176	0.0835872
BDET_00985	236.874	-0.544406	0.729889	-0.745874	0.455743	0.602274
BDET_00986	1597.25	-1.08717	0.339578	-3.20152	0.00136703	0.00587555
BDET_00987	30.7058	-1.19131	0.87869	-1.35578	0.17517	0.301691
BDET_00988	984.164	0.86287	0.436861	1.97516	0.0482503	0.112359
BDET_00989	295.299	-1.56802	0.658812	-2.38008	0.0173089	0.0490645
BDET_00990	299.907	0.151105	0.442219	0.341698	0.732578	0.824718
BDET_00991	179.054	0.710372	0.523889	1.35596	0.175113	0.301664
BDET_00992	288.806	-0.0962039	0.588145	-0.163572	0.870068	0.91684
BDET_00993	177.993	-1.50392	0.405396	-3.70977	0.00020745	0.00116519
BDET_00994	235.562	-0.799431	0.571179	-1.39961	0.161629	0.284229
BDET_00995	449.212	1.75948	0.307708	5.71802	1.0777e-08	1.47509e-07
BDET_00996	40.8656	1.1018	0.598262	1.84166	0.0655242	0.142885
BDET_00997	59.8306	0.21172	0.778784	0.27186	0.78573	0.860691
BDET_00998	55.5589	-0.372224	0.890102	-0.418181	0.675815	0.786521
BDET_00999	58.0789	0.0254538	0.81378	0.0312784	0.975047	0.984256
BDET_01000	268.484	-0.867008	0.371125	-2.33616	0.0194828	0.0540255
BDET_01001	90.6757	-0.068756	0.782002	-0.087923	0.929938	0.955576
BDET_01002	65.5773	-0.190578	1.09353	-0.174278	0.861647	0.912096
BDET_01003	242.033	0.885813	0.565794	1.56561	0.11744	0.22321
BDET_01004	615.467	-0.131754	0.356262	-0.369823	0.711514	0.809785
BDET_01005	138.564	0.513841	0.478514	1.07383	0.2829	0.431093
BDET_01006	200.89	0.757636	0.555618	1.36359	0.172696	0.298309
BDET_01007	473.736	0.617294	0.29613	2.08454	0.0371113	0.0913244
BDET_01008	98.2354	-0.109481	1.0205	-0.107281	0.914566	0.946145
BDET_01009	223.928	1.06645	0.664767	1.60425	0.108658	0.210722
BDET_01010	894.008	0.18618	0.436421	0.426608	NA	NA
BDET_01011	271.34	0.168073	0.478271	0.351417	0.725276	0.82011
BDET_01012	148.888	-4.32685	0.629494	-6.87355	6.26254e-12	1.41354e-10
BDET_01013	152.556	-0.87522	0.60484	-1.44703	0.14789	0.265144
BDET_01014	60.4819	-1.20969	0.687562	-1.7594	0.0785104	0.164395
BDET_01015	159.36	-0.0064653	0.675814	-0.00956668	0.992367	0.995001
BDET_01016	595.684	-2.00045	0.583455	-3.42863	0.000606644	0.00294332
BDET_01017	202.874	0.118309	0.803351	0.147269	0.882919	0.925113
BDET_01018	0.205455	-0.214316	0.537726	-0.39856	0.690218	NA
BDET_01019	186.002	0.224649	0.421171	0.533392	0.593762	0.719121
BDET_01020	277.285	0.0516817	0.615829	0.0839221	0.933118	0.957623
BDET_01021	22.5175	-0.230069	1.02512	-0.224431	0.822422	0.883311
BDET_01022	3.89628	-1.96888	1.2245	-1.60791	0.107855	0.209596
BDET_01023	429.056	-1.78013	0.414439	-4.29526	1.74485e-05	0.000127828
BDET_01024	11649	-6.1326	0.619027	-9.90684	3.88747e-23	4.41471e-21
BDET_01025	293.042	-3.20501	0.509803	-6.28677	3.24145e-10	5.71817e-09
BDET_01026	311.901	-0.613569	0.5916	-1.03714	0.299673	0.449144
BDET_01027	100.483	0.0703668	0.437377	0.160884	0.872185	0.918169
BDET_01028	69.0264	-3.71908	0.59504	-6.25014	4.10081e-10	7.13031e-09
BDET_01029	614.285	0.519696	0.395389	1.31439	0.188714	0.319714
BDET_01030	62.2002	-2.4466	0.648563	-3.77233	0.000161728	0.000944129
BDET_01031	693.293	1.1772	0.413716	2.84544	0.00443503	0.01577
BDET_01032	245.29	-1.16415	0.319811	-3.64012	0.00027251	0.00148806
BDET_01033	644.024	-0.678683	0.480266	-1.41314	NA	NA
BDET_01034	751.996	-0.416508	0.251239	-1.65782	0.0973542	0.193517
BDET_01035	206.909	-0.243167	0.507825	-0.47884	0.632053	0.750461
BDET_01036	1365.18	-2.40846	0.386666	-6.22878	4.70077e-10	8.0747e-09
BDET_01037	678.5	-0.740919	0.588871	-1.2582	0.208319	0.343981
BDET_01038	119.261	-0.174535	0.875207	-0.199422	0.841933	0.897107
BDET_01039	135.37	0.393018	0.400028	0.982476	0.325865	0.476878
BDET_01040	665.205	-2.40105	0.592443	-4.05279	5.06101e-05	0.000333788
BDET_01041	157.241	-0.254596	0.406704	-0.626	0.531315	0.667635
BDET_01042	150.332	-0.515705	0.532569	-0.968336	0.332877	0.484215
BDET_01043	165.8	1.31203	0.461443	2.84332	0.00446464	0.0158509
BDET_01044	34.4567	-0.745789	1.01397	-0.735515	0.462026	0.608113
BDET_01045	154.286	-3.39209	0.544734	-6.22706	4.75266e-10	8.12761e-09
BDET_01046	394.52	-0.107824	0.350104	-0.307976	0.7581	0.84236
BDET_01047	497.876	1.89693	0.408526	4.64335	3.42803e-06	3.01633e-05
BDET_01048	1074.13	2.65126	0.441668	6.00283	1.93908e-09	2.94838e-08
BDET_01049	1036.12	-0.903194	0.298709	-3.02366	0.00249738	0.00975335
BDET_01050	24.8933	-4.82678	1.10151	-4.38196	1.17616e-05	8.9605e-05
BDET_01051	1356.7	-0.507976	0.459513	-1.10547	0.268958	0.415624
BDET_01052	154.247	0.878987	0.496195	1.77146	0.0764849	0.161035
BDET_01053	965.95	-0.0804542	0.286288	-0.281025	0.778691	0.856335
BDET_01054	460.446	0.974052	0.300478	3.24167	0.00118832	0.00519344
BDET_01055	1774.65	-0.466162	0.380295	-1.22579	0.220277	0.358401
BDET_01056	69.5062	-0.132899	0.570797	-0.23283	0.815893	0.87896
BDET_01057	0.320372	-0.573194	0.90411	-0.633987	0.526089	NA
BDET_01058	916.705	-2.06591	0.447411	-4.61749	3.88412e-06	3.36499e-05
BDET_01059	117.765	-0.45486	0.492525	-0.923527	0.355733	0.507547
BDET_01060	2852.57	-2.25332	0.284428	-7.9223	2.33158e-15	8.18642e-14
BDET_01061	57.3864	-1.26937	0.496266	-2.55785	0.0105322	0.0324769
BDET_01062	1357.54	-0.85004	0.430071	-1.97651	0.048097	0.112185
BDET_01063	322.909	0.689986	0.517173	1.33415	0.182155	0.310556
BDET_01064	60.8763	1.68248	0.689275	2.44094	0.0146489	0.0426727
BDET_01065	85.4685	0.727855	0.626743	1.16133	0.245508	0.388056
BDET_01066	136.593	-1.26708	0.619515	-2.04527	0.0408279	0.0987151
BDET_01067	477.788	0.832481	0.568042	1.46553	0.142777	0.257814
BDET_01068	157.716	-0.793918	0.784011	-1.01264	0.311234	0.461736
BDET_01069	300.886	-1.05219	0.722594	-1.45613	0.145356	0.261756
BDET_01070	571.569	1.16281	0.346412	3.35672	0.000788722	0.00368408
BDET_01071	52.6855	0.58962	0.777606	0.758251	0.448301	0.595362
BDET_01072	444.628	0.502982	0.502515	1.00093	0.316861	0.467413
BDET_01073	1088.66	0.651027	0.275607	2.36215	0.0181691	0.0509765
BDET_01074	14.4429	-1.61852	0.994785	-1.62701	0.103735	0.203495
BDET_01075	1316.37	-4.07623	0.512386	-7.95538	1.78588e-15	6.42561e-14
BDET_01076	381.124	1.55222	0.409966	3.78621	0.000152965	0.000899476
BDET_01077	1139.11	1.14032	0.371594	3.06871	0.00214982	0.00866605
BDET_01078	529.423	1.45921	0.334011	4.36876	1.24952e-05	9.44022e-05
BDET_01079	2131.14	-0.45715	0.468291	-0.976211	0.32896	0.48
BDET_01080	11.6817	-0.513099	1.09993	-0.466482	0.640871	0.758483
BDET_01081	130.214	0.492744	0.420521	1.17175	0.241299	0.383253
BDET_01082	1185.28	-0.628438	0.359379	-1.74868	0.0803466	0.167612
BDET_01083	233.805	-0.854973	0.667205	-1.28142	0.200045	0.333928
BDET_01084	529.99	-0.111779	0.511399	-0.218575	0.826981	0.887028
BDET_01085	585.356	-0.348744	0.404237	-0.862722	0.38829	0.539185
BDET_01086	328.391	0.0825571	0.36515	0.226091	0.821131	0.882968
BDET_01087	178.387	0.849223	0.672105	1.26353	0.206399	0.341789
BDET_01088	239.423	-0.0171185	0.383993	-0.0445803	0.964442	0.977289
BDET_01089	133.685	0.3057	0.498304	0.61348	0.539559	0.674513
BDET_01090	31.1655	-0.530584	0.937809	-0.56577	0.57155	0.70205
BDET_01091	823.584	0.195999	0.359529	0.545154	0.585648	0.713099
BDET_01092	2545.57	-0.607603	0.276614	-2.19657	0.028051	0.0731783
BDET_01093	165.652	-2.67893	0.891284	-3.00569	0.00264976	0.0102657
BDET_01094	663.596	-2.13241	0.599592	-3.55643	0.000375922	0.00195436
BDET_01095	760.84	-1.98838	0.470808	-4.22334	2.40706e-05	0.000170512
BDET_01096	205.494	0.567759	0.523353	1.08485	0.277988	0.425889
BDET_01097	80.97	-1.6856	0.994802	-1.6944	0.0901887	0.182334
BDET_01098	127.844	-0.67415	0.717714	-0.939302	0.347576	0.498555
BDET_01099	361.284	-1.89764	0.437384	-4.33861	1.43389e-05	0.00010656
BDET_01100	257.366	-0.79859	0.399718	-1.99789	0.045729	0.107662
BDET_01101	839.2	-0.614971	0.568379	-1.08197	0.279264	0.427034
BDET_01102	180.935	-1.44692	0.748755	-1.93243	0.0533062	0.121489
BDET_01103	1892.1	4.18802	0.601673	6.96063	3.38756e-12	7.89129e-11
BDET_01104	512.914	0.200487	0.308167	0.65058	0.515318	0.654206
BDET_01105	254.08	-3.38045	0.731134	-4.62357	3.77196e-06	3.27534e-05
BDET_01106	1317.06	-1.6037	0.342125	-4.68747	2.766e-06	2.49112e-05
BDET_01107	381.241	-2.74201	0.549964	-4.9858	6.17047e-07	6.43428e-06
BDET_01108	266.401	-0.0300753	0.793034	-0.0379243	0.969748	0.980792
BDET_01109	64.7057	1.35643	0.896806	1.51251	0.130404	0.24098
BDET_01110	611.294	-1.56072	0.457676	-3.41009	0.000649411	0.00311958
BDET_01111	142.828	-0.344894	0.635148	-0.543013	0.587121	0.713935
BDET_01112	610.12	-0.162957	0.435633	-0.374069	0.708353	0.80757
BDET_01113	287.685	-3.02744	0.949894	-3.18713	0.0014369	0.00612876
BDET_01114	3.82757	1.0392	1.13198	0.918031	0.358602	0.509645
BDET_01115	163.489	1.49816	0.325601	4.60121	4.20048e-06	3.60438e-05
BDET_01116	75.5866	1.10481	0.898215	1.23	0.218697	0.356707
BDET_01117	910.141	-2.1718	0.340115	-6.38548	1.70865e-10	3.15189e-09
BDET_01118	130.625	-0.189094	0.723153	-0.261485	0.793718	0.865139
BDET_01119	87.2094	-0.105129	0.824359	-0.127528	0.898522	0.935194
BDET_01120	310.753	0.226251	0.438568	0.515887	0.605933	0.728901
BDET_01121	2362.02	0.518139	0.216213	2.39643	0.0165558	0.0472615
BDET_01122	125.614	0.0179573	0.380128	0.04724	0.962322	0.97669
BDET_01123	163.758	0.917441	0.321608	2.85267	0.00433532	0.0154678
BDET_01124	19275.4	-1.08244	0.276883	-3.90936	9.25394e-05	0.00057633
BDET_01125	0.790605	0.068162	1.05186	0.0648013	NA	NA
BDET_01126	0.0478499	0.00642084	0.251987	0.0254808	0.979671	NA
BDET_01127	15.1298	1.59002	0.851742	1.86678	0.061932	0.13669
BDET_01128	452.049	0.160914	0.479016	0.335926	0.736927	0.827107
BDET_01129	26.0894	0.119833	0.970465	0.12348	0.901727	0.93759
BDET_01130	711.836	0.348327	0.346222	1.00608	0.314377	0.464905
BDET_01131	159.119	0.805227	0.323168	2.49167	0.0127144	0.0380596
BDET_01132	1265.24	0.479869	0.288405	1.66387	0.0961388	0.19154
BDET_01133	6522.89	-0.48854	0.385373	-1.26771	0.204903	0.340008
BDET_01134	1411.96	-0.571921	0.281539	-2.03141	0.0422133	0.10119
BDET_01135	157.542	0.730673	0.644771	1.13323	NA	NA
BDET_01136	37.5004	-0.834167	0.517583	-1.61166	0.107036	0.208228
BDET_01137	11.9659	-0.295441	1.13147	-0.261113	0.794005	0.86524
BDET_01138	1622.23	-0.161443	0.258267	-0.625101	0.531905	0.667828
BDET_01139	2105.65	-1.04548	0.296049	-3.53143	0.000413324	0.00211701
BDET_01140	69.4289	0.749524	0.743409	1.00823	0.313346	0.463923
BDET_01141	390.421	-0.127397	0.332944	-0.382638	0.701988	0.804217
BDET_01142	34.0648	-1.1693	0.801566	-1.45878	0.144627	0.26096
BDET_01143	0.359547	-0.372752	0.684522	-0.544544	0.586067	NA
BDET_01144	476.835	-0.0425713	0.328372	-0.129644	0.896848	0.934193
BDET_01145	103.615	0.533442	0.570836	0.934493	0.35005	0.501115
BDET_01146	0.267787	-0.446795	0.972495	-0.459432	0.645924	NA
BDET_01147	0	NA	NA	NA	NA	NA
BDET_01148	0	NA	NA	NA	NA	NA
BDET_01149	37.7741	5.5489	0.967556	5.73496	9.75352e-09	1.34513e-07
BDET_01150	1.36202	0.379782	1.19146	0.318752	0.749914	NA
BDET_01151	17.849	-0.339258	0.902275	-0.376003	0.706915	0.806807
BDET_01152	139.549	1.1235	0.81816	1.37321	0.169688	0.294342
BDET_01153	1467.04	-1.16293	0.258011	-4.50728	6.56647e-06	5.36237e-05
BDET_01154	194.378	-0.259142	0.937282	-0.276482	0.782178	0.858465
BDET_01155	618.169	0.521184	0.33795	1.54219	0.123027	0.230989
BDET_01156	330.178	5.95727	0.654779	9.09814	9.18929e-20	6.18405e-18
BDET_01157	2.87392	-1.32669	1.15099	-1.15265	0.249056	NA
BDET_01158	47.9539	6.13622	0.895318	6.85368	7.19745e-12	1.60957e-10
BDET_01159	0.842236	-1.22283	1.20681	-1.01327	0.31093	NA
BDET_01160	0	NA	NA	NA	NA	NA
BDET_01161	563.774	1.10081	0.486574	2.26237	0.0236748	0.0639184
BDET_01162	16.2051	0.302965	1.00181	0.302417	0.762334	0.845771
BDET_01163	3.67284	-2.4364	1.21279	-2.00892	0.0445456	0.10563
BDET_01164	3.66328	0.460323	1.20114	0.383237	0.701544	0.80412
BDET_01165	811.035	-0.0876469	0.310408	-0.28236	0.777667	0.85534
BDET_01166	387.697	0.150118	0.479249	0.313237	0.754101	0.839713
BDET_01167	371.62	0.667974	0.357404	1.86896	0.0616281	0.136102
BDET_01168	292.016	0.216062	0.38419	0.562383	0.573855	0.703929
BDET_01169	385.128	0.488158	0.446329	1.09372	0.274079	0.422005
BDET_01170	1572.14	-0.000905701	0.337446	-0.00268399	0.997858	0.998468
BDET_01171	291.411	0.569737	0.58997	0.965704	NA	NA
BDET_01172	559.842	1.74094	0.3339	5.21395	1.84865e-07	2.0961e-06
BDET_01173	0	NA	NA	NA	NA	NA
BDET_01174	6.66344	1.2877	1.00357	1.28312	0.19945	0.333165
BDET_01175	0.262924	-0.032624	0.978099	-0.0333545	0.973392	NA
BDET_01176	28.4906	6.97021	0.964211	7.22892	4.86847e-13	1.2774e-11
BDET_01177	0.673542	0.266694	1.09132	0.244377	0.806939	NA
BDET_01178	0.281103	-0.0242042	0.985226	-0.0245672	0.9804	NA
BDET_01179	10.8513	1.40859	1.0391	1.35558	0.175232	0.301727
BDET_01180	96.9854	-1.07279	0.661752	-1.62113	0.10499	0.20529
BDET_01181	982.819	0.271959	0.286294	0.949927	0.34215	0.493108
BDET_01182	124.082	3.23487	0.75502	4.28448	1.83168e-05	0.000132994
BDET_01183	0	NA	NA	NA	NA	NA
BDET_01184	42.8993	5.30153	0.914805	5.79526	6.82149e-09	9.60825e-08
BDET_01185	534.937	1.15538	0.254983	4.53121	5.86461e-06	4.8602e-05
BDET_01186	357.819	1.37634	0.742451	1.85379	0.0637699	0.13994
BDET_01187	517.827	0.306244	0.436736	0.70121	0.483172	0.626529
BDET_01188	90.3926	1.38872	0.470532	2.95138	0.00316359	0.0119196
BDET_01189	200.062	0.263201	0.327839	0.802836	0.42207	0.571674
BDET_01190	1273.7	0.527654	0.233729	2.25754	0.0239741	0.0645259
BDET_01191	317.943	0.930336	0.298555	3.11612	0.00183245	0.0075685
BDET_01192	525.117	0.160873	0.322543	0.498765	0.617945	0.738048
BDET_01193	802.476	-0.628932	0.497722	-1.26362	0.206367	0.341789
BDET_01194	879.693	-1.48482	0.297206	-4.99593	5.85542e-07	6.13216e-06
BDET_01195	103.378	0.931783	0.651368	1.4305	0.152573	0.270955
BDET_01196	110.023	-1.38381	0.684886	-2.0205	0.0433315	0.103088
BDET_01197	39.6782	3.48641	0.634544	5.49436	3.92127e-08	4.99121e-07
BDET_01198	1124.78	-3.29233	0.696622	-4.72614	2.28827e-06	2.09197e-05
BDET_01199	1749.74	-2.88072	0.575342	-5.00697	5.52925e-07	5.80731e-06
BDET_01200	12.968	0.619462	1.04697	0.59167	0.554072	0.687083
BDET_01201	1420.3	-1.9209	0.388095	-4.94956	7.43806e-07	7.58202e-06
BDET_01202	297.18	-0.510909	0.644517	-0.792701	0.427952	0.57674
BDET_01203	866.664	0.779471	0.268109	2.90729	0.00364571	0.0133756
BDET_01204	276.096	-0.84361	0.646941	-1.304	0.192234	0.324467
BDET_01205	225.478	-0.648996	0.637196	-1.01852	0.308432	0.458985
BDET_01206	371.414	-1.92348	0.450582	-4.26887	1.96467e-05	0.000141519
BDET_01207	315.223	0.326527	0.480021	0.680235	0.496356	0.638852
BDET_01208	379.337	0.875083	0.314063	2.78633	0.00533085	0.0184147
BDET_01209	237.35	1.54566	0.403911	3.82673	0.000129856	0.000779995
BDET_01210	145.776	1.09578	0.415147	2.63949	0.00830304	0.0267515
BDET_01211	44.7819	0.927169	0.712107	1.30201	0.192914	0.325539
BDET_01212	977.821	-4.15368	0.491768	-8.44643	3.00354e-17	1.42678e-15
BDET_01213	1307.42	-1.76804	0.373767	-4.73033	2.24157e-06	2.05444e-05
BDET_01214	280.034	-1.7994	0.613846	-2.93135	0.00337493	0.0125565
BDET_01215	17.0868	-0.610287	0.844265	-0.722862	0.469765	0.615069
BDET_01216	107.742	0.51124	0.926707	0.551674	0.581172	0.709432
BDET_01217	196.006	0.79613	0.679372	1.17186	0.241253	0.383253
BDET_01218	202.241	1.50341	0.406314	3.70013	0.000215492	0.00120292
BDET_01219	27.7061	-2.45369	0.817142	-3.00277	0.00267536	0.0103538
BDET_01220	85.0995	0.000802691	0.585589	0.00137074	0.998906	0.999181
BDET_01221	184.935	-3.98137	0.627782	-6.34196	2.26866e-10	4.06123e-09
BDET_01222	571.487	-0.0142053	0.263979	-0.0538125	0.957085	0.973288
BDET_01223	12.9194	0.532507	0.802614	0.663466	0.507032	0.647419
BDET_01224	3930.7	-3.62672	0.588342	-6.16431	7.07921e-10	1.1747e-08
BDET_01225	330.122	0.0486469	0.715527	0.0679875	0.945796	0.965953
BDET_01226	401.386	1.90386	0.259643	7.33263	2.25687e-13	6.18979e-12
BDET_01227	8.43177	0.390639	0.883378	0.44221	0.658337	0.771616
BDET_01228	2406.23	-2.01588	0.209462	-9.62408	6.3269e-22	6.01202e-20
BDET_01229	452.456	0.214387	0.482658	0.444179	0.656913	0.770693
BDET_01230	1638.57	-0.31419	0.374043	-0.839984	0.400918	0.550722
BDET_01231	62.7506	0.533797	0.553055	0.965178	0.334456	0.485485
BDET_01232	0	NA	NA	NA	NA	NA
BDET_01233	0	NA	NA	NA	NA	NA
BDET_01234	0.283633	0.264483	0.934027	0.283164	0.777051	NA
BDET_01235	0	NA	NA	NA	NA	NA
BDET_01236	7.04564	-0.828905	1.08489	-0.764048	0.444839	0.592141
BDET_01237	1.21285	1.84951	1.15792	1.59728	0.110204	NA
BDET_01238	293.587	0.546076	0.558422	0.977891	0.328128	0.479171
BDET_01239	334.278	1.43238	0.233267	6.14053	8.2249e-10	1.34033e-08
BDET_01240	281.714	0.746142	0.467195	1.59707	0.110251	0.213112
BDET_01241	220.08	-0.802365	0.606142	-1.32372	0.185595	0.315238
BDET_01242	692.915	-0.0437523	0.286479	-0.152724	0.878616	0.922267
BDET_01243	272.93	1.51574	0.354303	4.2781	1.885e-05	0.000136592
BDET_01244	38.7122	-0.231137	0.611935	-0.377715	0.705642	0.806462
BDET_01245	576.602	0.304534	0.353516	0.861446	0.388993	0.539542
BDET_01246	11.9391	0.800485	1.0171	0.787029	0.431265	0.58018
BDET_01247	35.9701	0.161756	0.979388	0.16516	0.868818	0.915951
BDET_01248	240.09	0.615258	0.536934	1.14587	0.251847	0.396168
BDET_01249	480.65	0.296004	0.448532	0.65994	0.509293	0.649621
BDET_01250	346.527	-1.4889	0.32744	-4.5471	5.43891e-06	4.53846e-05
BDET_01251	3877.7	-0.732976	0.404341	-1.81277	0.0698679	0.149661
BDET_01252	89.6658	1.28901	0.696316	1.85119	0.0641422	0.140629
BDET_01253	269.729	1.21732	0.395181	3.0804	0.00206722	0.00837954
BDET_01254	792.522	0.996262	0.332085	3.00002	0.00269962	0.0104089
BDET_01255	87.8164	1.39385	0.409281	3.40561	0.000660157	0.00316283
BDET_01256	440.153	-1.7592	0.385096	-4.56823	4.91862e-06	4.15198e-05
BDET_01257	731.39	-3.1972	0.717994	-4.45296	8.46939e-06	6.65465e-05
BDET_01258	53.9976	-3.58879	1.00504	-3.57078	0.00035592	0.0018718
BDET_01259	511.491	0.27048	0.452876	0.59725	0.55034	0.683155
BDET_01260	52.4588	-1.83789	0.656444	-2.79977	0.00511389	0.0178092
BDET_01261	1121.73	-1.00222	0.494235	-2.02782	0.0425783	0.10193
BDET_01262	314.277	0.221229	0.481113	0.459829	0.645639	0.762023
BDET_01263	291.821	-0.10119	0.581328	-0.174066	0.861813	0.912139
BDET_01264	2.09048	-1.92759	1.16578	-1.65348	0.0982333	NA
BDET_01265	61.5071	3.54874	0.398789	8.8988	5.64519e-19	3.28234e-17
BDET_01266	446.247	4.57812	0.783047	5.84655	5.01875e-09	7.23736e-08
BDET_01267	4899.07	3.60812	0.549741	6.56331	5.26261e-11	1.02269e-09
BDET_01268	271.379	-0.0584906	0.579691	-0.1009	0.91963	0.949279
BDET_01269	141.706	-1.75053	0.486707	-3.59667	0.000322311	0.00171742
BDET_01270	286.558	0.859977	0.423798	2.02921	0.0424365	0.101657
BDET_01271	609.882	-1.36379	0.70315	-1.93954	0.0524351	0.119955
BDET_01272	1576.91	-2.61974	0.313301	-8.36172	6.18087e-17	2.86131e-15
BDET_01273	556.805	-0.22586	0.444756	-0.507829	0.611573	0.732759
BDET_01274	113.892	-1.28279	0.34235	-3.747	0.000178964	0.00103067
BDET_01275	1040.28	-0.368108	0.51918	-0.709017	0.478314	0.622673
BDET_01276	473.002	0.657286	0.455478	1.44307	0.149001	0.266537
BDET_01277	200.366	-0.0470663	0.405046	-0.1162	0.907494	0.941373
BDET_01278	504.945	1.76934	0.477891	3.70238	0.000213585	0.00119502
BDET_01279	298.899	0.581368	0.601646	0.966297	0.333896	0.485164
BDET_01280	3.80323	-0.977191	1.18597	-0.823959	0.409963	0.560815
BDET_01281	110.608	0.678982	0.49053	1.38418	0.166303	0.290621
BDET_01282	1357.43	-1.53508	0.692066	-2.21811	0.0265474	0.0699465
BDET_01283	239.393	1.94391	0.600063	3.23951	0.00119734	0.00522971
BDET_01284	159.17	-0.661651	0.558117	-1.18551	0.235817	0.376832
BDET_01285	47.911	-2.40451	0.753562	-3.19086	0.00141851	0.00606454
BDET_01286	41.2209	-2.09958	0.639129	-3.28506	0.00101961	0.00458006
BDET_01287	56.3336	-1.80683	0.844201	-2.14028	0.032332	0.0814802
BDET_01288	109.562	-4.71059	0.779846	-6.04042	1.53718e-09	2.35701e-08
BDET_01289	41.1203	-3.11387	0.991172	-3.14161	0.00168023	0.00702717
BDET_01290	57.5146	0.477749	0.814694	0.586414	0.557597	0.689845
BDET_01291	239.422	1.03119	0.714999	1.44222	0.149239	0.266569
BDET_01292	25.3023	-2.2774	0.892509	-2.55168	0.0107203	0.0329363
BDET_01293	151.996	-1.25097	0.392121	-3.19025	0.00142147	0.00607365
BDET_01294	285.305	-0.224913	0.588003	-0.382503	0.702089	0.804217
BDET_01295	421.204	0.507741	0.627643	0.808966	NA	NA
BDET_01296	269.679	0.183182	0.49657	0.368894	NA	NA
BDET_01297	372.267	-0.719721	0.441332	-1.63079	0.102934	0.20225
BDET_01298	118.822	0.395448	0.624821	0.632897	0.526801	0.663338
BDET_01299	8.79677	-3.81933	1.13295	-3.37113	0.000748615	0.00351481
BDET_01300	236.528	0.599077	0.400481	1.49589	0.134682	0.247188
BDET_01301	2893.52	-3.49591	0.375913	-9.29978	1.40737e-20	1.09987e-18
BDET_01302	2848.42	-3.35171	0.353883	-9.47126	2.76487e-21	2.30978e-19
BDET_01303	761.824	-0.085655	0.361511	-0.236936	0.812706	0.876935
BDET_01304	266.521	-1.39861	0.520373	-2.6877	0.00719464	0.0237577
BDET_01305	816.415	-0.746284	0.479582	-1.55611	0.119682	0.226346
BDET_01306	994.065	1.55289	0.250494	6.19931	5.6711e-10	9.58548e-09
BDET_01307	396.055	0.0499485	0.306484	0.162973	0.87054	0.917102
BDET_01308	40.9546	0.971926	0.837368	1.16069	0.245768	0.388144
BDET_01309	275.249	0.767643	0.570249	1.34615	0.178253	0.305408
BDET_01310	103.451	-0.761346	0.587843	-1.29515	0.195268	0.328251
BDET_01311	39.2337	-1.36387	0.723839	-1.88422	0.0595357	0.132468
BDET_01312	4.71871	-0.735976	1.18968	-0.618634	0.536157	0.671277
BDET_01313	216.828	-0.194773	0.706981	-0.275499	0.782933	0.858922
BDET_01314	248.45	2.46698	0.58214	4.23777	2.25746e-05	0.000160855
BDET_01315	34.6767	1.8742	0.931601	2.01181	0.0442403	0.104975
BDET_01316	282.22	0.43101	0.380873	1.13164	0.257787	0.403184
BDET_01317	87.1959	-1.57249	0.630918	-2.49239	0.0126887	0.0380138
BDET_01318	3171.75	-5.79008	0.623644	-9.28427	NA	NA
BDET_01319	620.239	-0.992404	0.330745	-3.00051	0.00269527	0.0104032
BDET_01320	192.433	-0.790356	0.420982	-1.87741	0.0604617	0.134097
BDET_01321	86.3028	-0.0332635	0.721965	-0.0460736	0.963252	0.97669
BDET_01322	229.593	-1.60229	0.418341	-3.83011	0.000128084	0.000770625
BDET_01323	72.1964	-2.21975	0.53911	-4.11743	3.83122e-05	0.000260236
BDET_01324	661.063	-0.0542509	0.549654	-0.0987	0.921376	0.949867
BDET_01325	213.482	0.364326	0.283003	1.28736	0.197969	0.33123
BDET_01326	199.498	-0.847979	0.504845	-1.67968	0.0930194	0.186707
BDET_01327	759.839	0.501669	0.37262	1.34633	0.178197	0.305384
BDET_01328	225.126	0.288121	0.38973	0.739283	0.459735	0.606086
BDET_01329	195.985	0.549153	0.684004	0.802851	NA	NA
BDET_01330	1766.07	-2.66976	0.586798	-4.5497	5.37223e-06	4.49314e-05
BDET_01331	50.0233	0.601351	0.740193	0.812425	0.416548	0.566212
BDET_01332	336.714	0.733478	0.401004	1.8291	0.0673841	0.145802
BDET_01333	250.969	-1.47426	1.02937	-1.4322	NA	NA
BDET_01334	4.79693	-0.315492	1.22803	-0.256909	NA	NA
BDET_01335	0	NA	NA	NA	NA	NA
BDET_01336	1.71786	-1.98411	1.17759	-1.68489	0.0920102	NA
BDET_01337	119.691	-0.249717	0.561179	-0.444987	0.656329	0.770438
BDET_01338	14.1483	-1.90569	1.1611	-1.64127	0.100741	0.199181
BDET_01339	99.2744	-0.39893	1.04983	-0.379996	0.703948	0.805335
BDET_01340	35.5262	-3.82151	0.831302	-4.59701	4.28589e-06	3.67333e-05
BDET_01341	4.62669	-2.6072	1.20969	-2.15527	0.0311406	0.0792472
BDET_01342	816.684	0.59734	0.430577	1.3873	0.16535	0.289234
BDET_01343	88.8442	-2.76759	0.629084	-4.39939	1.08554e-05	8.33123e-05
BDET_01344	113.002	-1.85003	0.656461	-2.81819	0.00482957	0.0169572
BDET_01345	180.573	0.571197	0.562323	1.01578	0.309734	0.460075
BDET_01346	8.47594	-3.6001	1.12976	-3.1866	0.00143956	0.0061365
BDET_01347	0	NA	NA	NA	NA	NA
BDET_01348	2.88414	-1.34535	1.18169	-1.13849	0.254916	NA
BDET_01349	15.4663	2.71341	1.08242	2.50679	0.0121832	0.0367874
BDET_01350	783.008	0.0330648	0.401429	0.0823678	0.934354	0.958353
BDET_01351	819.043	0.852533	0.273592	3.11607	0.00183277	0.0075685
BDET_01352	288.2	0.641556	0.337446	1.90121	0.0572739	0.128477
BDET_01353	6.17463	-0.743893	1.01489	-0.732983	0.463569	0.609482
BDET_01354	0	NA	NA	NA	NA	NA
BDET_01355	2708.95	-5.08134	0.555536	-9.14674	5.86786e-20	4.06964e-18
BDET_01356	249.519	1.33522	0.397919	3.35551	0.000792187	0.00369789
BDET_01357	53.5599	1.66392	0.803461	2.07094	0.0383645	0.0936941
BDET_01358	1.52862	0.77352	1.19923	0.645011	0.51892	NA
BDET_01359	604.75	0.957632	0.335592	2.85356	0.00432322	0.015448
BDET_01360	0	NA	NA	NA	NA	NA
BDET_01361	792.26	-0.761834	0.356169	-2.13897	0.0324381	0.081691
BDET_01362	15.3874	0.207041	0.699306	0.296066	0.76718	0.848427
BDET_01363	2097.3	-2.19318	0.907484	-2.41677	0.0156588	0.0451441
BDET_01364	74.4664	-1.88533	0.687187	-2.74354	0.00607807	0.0205604
BDET_01365	181.766	-1.63191	0.749329	-2.17783	0.0294187	0.0759288
BDET_01366	567.011	-6.3252	0.606714	-10.4253	1.89993e-25	2.76173e-23
BDET_01367	912.667	-3.935	0.768281	-5.12182	3.02598e-07	3.31217e-06
BDET_01368	0.764283	-0.912752	1.1939	-0.764515	0.44456	NA
BDET_01369	20.2905	-1.67983	0.932416	-1.80159	0.0716106	0.152674
BDET_01370	50.8446	-1.62467	0.719947	-2.25666	0.0240294	0.0646358
BDET_01371	3.32157	-0.199732	1.1682	-0.170975	0.864243	0.913475
BDET_01372	0.178813	-0.371014	0.6854	-0.54131	0.588294	NA
BDET_01373	100.517	-0.630457	0.774175	-0.81436	0.415439	0.565685
BDET_01374	710.609	-1.70375	0.713846	-2.38672	0.0169995	0.0483761
BDET_01375	66.2124	-0.752953	1.05436	-0.714134	0.475144	0.619956
BDET_01376	604.942	-0.545951	0.376994	-1.44817	0.14757	0.264758
BDET_01377	247.795	1.29901	0.311717	4.16727	3.08271e-05	0.000215227
BDET_01378	1244.41	-0.0316156	0.271673	-0.116374	0.907356	0.941373
BDET_01379	90.2777	5.54776	0.693251	8.00253	1.21891e-15	4.54311e-14
BDET_01380	206.729	6.7777	0.655113	10.3458	4.37077e-25	5.99372e-23
BDET_01381	6.33609	3.13512	1.21435	2.58172	0.00983104	0.0307718
BDET_01382	2119.3	7.23173	0.527402	13.712	8.60679e-43	6.25541e-40
BDET_01383	466.889	0.655234	0.257298	2.54659	0.0108781	0.0333314
BDET_01384	134.051	-0.0213154	0.485175	-0.0439335	0.964957	0.977465
BDET_01385	343.748	-0.373808	0.565617	-0.660885	0.508686	0.648961
BDET_01386	82.0522	0.273559	0.410637	0.666182	0.505295	0.645995
BDET_01387	79.6901	-0.0182003	0.674402	-0.0269873	0.97847	0.986726
BDET_01388	275.483	0.724265	0.520083	1.3926	0.163742	0.286834
BDET_01389	53.6733	-0.103039	0.828114	-0.124426	0.900978	0.937213
BDET_01390	64.0929	-0.882368	0.770378	-1.14537	0.252056	0.396267
BDET_01391	98.5024	-1.14877	0.733354	-1.56646	0.117242	0.22293
BDET_01392	469.186	-1.08258	0.486215	-2.22654	0.0259782	0.0687079
BDET_01393	110.221	-0.989638	0.774621	-1.27758	0.201398	0.335725
BDET_01394	97.6614	-2.65625	0.942786	-2.81745	0.00484063	0.0169796
BDET_01395	1.8491	-1.16464	1.21876	-0.9556	0.339274	NA
BDET_01396	319.812	0.750422	0.310998	2.41295	0.015824	0.0455145
BDET_01397	617.022	0.757808	0.2808	2.69875	0.00696	0.0231406
BDET_01398	51.1771	0.585073	0.717811	0.81508	0.415026	0.565506
BDET_01399	169.539	0.339261	0.680852	0.498289	NA	NA
BDET_01400	764.933	-0.164982	0.283916	-0.581094	0.561177	0.692841
BDET_01401	859.515	-0.466909	0.648446	-0.720043	0.471498	0.616673
BDET_01402	110.703	0.245071	0.547156	0.447899	0.654226	0.769155
BDET_01403	126.968	0.0923552	0.567932	0.162617	0.87082	0.917264
BDET_01404	269.601	-1.44256	0.442683	-3.25868	0.0011193	0.00493634
BDET_01405	220.075	-0.429163	0.269611	-1.59179	0.111433	0.214541
BDET_01406	78.4236	0.344154	0.755213	0.455705	0.648602	0.764894
BDET_01407	453.394	0.654004	0.330203	1.98061	0.0476347	0.111178
BDET_01408	19.0953	-0.722248	1.04998	-0.68787	0.491535	0.634317
BDET_01409	35.797	-2.02491	0.783226	-2.58534	0.00972827	0.0304763
BDET_01410	186.2	0.561218	0.408335	1.37441	0.169315	0.293939
BDET_01411	430.774	0.988747	0.441324	2.24041	0.0250642	0.0667032
BDET_01412	383.309	0.649649	0.374365	1.73534	0.0826812	0.171253
BDET_01413	54.9628	0.304816	0.915304	0.333021	0.739118	0.828634
BDET_01414	437.737	0.220813	0.423045	0.521961	0.601697	0.72523
BDET_01415	271.531	-0.265005	0.506785	-0.522914	0.601034	0.724791
BDET_01416	965.035	-3.87616	0.759869	-5.10109	3.3771e-07	3.66887e-06
BDET_01417	225.463	1.47047	0.287399	5.11648	3.11294e-07	3.40223e-06
BDET_01418	0	NA	NA	NA	NA	NA
BDET_01419	100.057	-1.41729	0.544358	-2.6036	0.009225	0.029151
BDET_01420	0.504953	0.582251	1.09198	0.533205	0.593892	NA
BDET_01421	5.33051	1.61783	1.09895	1.47216	0.140979	0.255966
BDET_01422	60.6635	6.92974	0.806104	8.59659	8.2121e-18	4.11624e-16
BDET_01423	11.2401	4.2212	1.22479	3.44646	NA	NA
BDET_01424	6.61516	1.38273	0.903064	1.53115	0.125733	0.234014
BDET_01425	0	NA	NA	NA	NA	NA
BDET_01426	0.0299807	0.00382675	0.196896	0.0194354	0.984494	NA
BDET_01427	713.956	0.186238	0.381632	0.488004	0.625547	0.744713
BDET_01428	382.507	0.293948	0.324686	0.905328	0.365292	0.516626
BDET_01429	379.241	-1.39771	0.696815	-2.00586	0.0448716	0.10623
BDET_01430	0.107263	-0.0699677	0.499512	-0.140072	0.888603	NA
BDET_01431	0	NA	NA	NA	NA	NA
BDET_01432	0.718293	0.251611	1.21716	0.20672	0.836229	NA
BDET_01433	124.759	-1.66758	0.666908	-2.50046	0.012403	0.0373272
BDET_01434	113.06	1.23423	0.411544	2.99902	0.00270849	0.0104376
BDET_01435	127.215	-0.0766904	0.738105	-0.103902	0.917247	0.947563
BDET_01436	28.5156	-0.638041	0.972767	-0.655904	0.511886	0.651766
BDET_01437	118.717	-0.230135	0.626288	-0.367458	0.713277	0.810395
BDET_01438	230.758	-0.0542231	0.331745	-0.163448	0.870166	0.91684
BDET_01439	93.3257	-1.90832	0.985557	-1.93629	0.0528325	0.120561
BDET_01440	376.597	-2.28419	0.538245	-4.24378	2.1979e-05	0.000157073
BDET_01441	56.1207	-0.0723635	0.741909	-0.0975368	0.9223	0.950685
BDET_01442	266.021	0.239968	0.336072	0.714039	0.475203	0.619956
BDET_01443	624.431	0.352261	0.418796	0.841129	0.400275	0.550182
BDET_01444	184.506	-0.925179	0.45615	-2.02823	0.0425364	0.101863
BDET_01445	145.012	0.317689	0.607879	0.522618	0.60124	0.724919
BDET_01446	17.7139	3.29861	1.06953	3.08415	0.00204133	0.00827923
BDET_01447	2.25253	-3.26598	1.20175	-2.71767	0.00657427	NA
BDET_01448	0.0513638	-0.0469685	0.261553	-0.179576	0.857486	NA
BDET_01449	92.3294	1.98617	0.389231	5.1028	3.3467e-07	3.64129e-06
BDET_01450	0	NA	NA	NA	NA	NA
BDET_01451	11.9398	-0.128025	0.905208	-0.141432	0.887529	0.928115
BDET_01452	0.0299807	0.00382675	0.196896	0.0194354	0.984494	NA
BDET_01453	2.03391	0.0719068	1.18978	0.060437	NA	NA
BDET_01454	91.6116	-1.17807	0.446787	-2.63677	0.00837003	0.0268936
BDET_01455	8.93718	-3.33414	1.14725	-2.90619	0.00365858	0.013416
BDET_01456	422.102	1.35507	0.898323	1.50844	NA	NA
BDET_01457	1952.53	-0.427889	0.328958	-1.30074	0.193348	0.325969
BDET_01458	202.245	-1.563	0.799175	-1.95576	0.0504929	0.116465
BDET_01459	1381.24	-1.0042	0.461683	-2.17509	0.0296235	0.0763217
BDET_01460	305.165	0.595254	0.280637	2.12109	0.0339146	0.084705
BDET_01461	800.928	-1.20919	0.351544	-3.43966	0.000582448	0.00284874
BDET_01462	61.3557	-0.391266	0.864266	-0.452715	0.650754	0.766064
BDET_01463	896.543	-3.38302	1.11927	-3.02252	0.00250681	0.00977964
BDET_01464	251.365	0.722754	0.438307	1.64896	0.0991549	0.196418
BDET_01465	1134.2	0.708133	0.276794	2.55834	0.0105174	0.0324451
BDET_01466	47.4714	-0.397139	0.766595	-0.518055	0.60442	0.727667
BDET_01467	218.561	-1.56082	0.637645	-2.44779	0.0143736	0.0421579
BDET_01468	240.612	-2.7809	0.451558	-6.15847	7.34531e-10	1.21056e-08
BDET_01469	726.996	-2.94825	0.484692	-6.08272	1.18157e-09	1.86283e-08
BDET_01470	23.3888	0.254514	1.00789	0.252523	0.800637	0.870331
BDET_01471	0	NA	NA	NA	NA	NA
BDET_01472	47.9055	-4.57726	0.866974	-5.27958	1.2948e-07	1.51539e-06
BDET_01473	178.747	-2.87976	0.653031	-4.40984	1.03446e-05	7.9729e-05
BDET_01474	132.151	0.438446	0.553345	0.792355	0.428154	0.576904
BDET_01475	371.562	-0.938285	0.65202	-1.43904	0.150138	0.267615
BDET_01476	54.1395	-1.42344	0.746992	-1.90557	0.0567061	0.127361
BDET_01477	186.086	0.319196	0.560561	0.569422	NA	NA
BDET_01478	36.9894	0.942664	0.937476	1.00553	0.31464	0.465175
BDET_01479	5.34684	-0.604565	1.04656	-0.577667	0.563489	0.694692
BDET_01480	50.8625	0.557015	0.630466	0.883496	0.376968	0.528782
BDET_01481	429.994	0.318465	0.348217	0.914558	0.360424	0.511433
BDET_01482	100.178	-1.51166	1.02732	-1.47146	0.141166	0.256179
BDET_01483	457.543	1.43679	0.565209	2.54206	0.0110201	0.0336248
BDET_01484	115.528	-1.62091	0.584761	-2.77192	0.00557263	0.0191137
BDET_01485	58.5102	-3.76394	0.915857	-4.10975	3.96088e-05	0.000267792
BDET_01486	0	NA	NA	NA	NA	NA
BDET_01487	113.051	0.790541	0.506097	1.56204	0.11828	0.224418
BDET_01488	86.3475	0.638325	0.453577	1.40731	0.159335	0.281079
BDET_01489	139.556	-0.361253	0.577837	-0.625181	0.531852	0.667828
BDET_01490	424.886	-0.0813816	0.531335	-0.153164	0.878269	0.922169
BDET_01491	139.375	-0.645359	0.674743	-0.956452	0.338844	0.489823
BDET_01492	199.314	-0.120914	0.396377	-0.305047	0.76033	0.844192
BDET_01493	231.294	-0.162682	0.568059	-0.286382	0.774585	0.853241
BDET_01494	1086.13	-1.06149	0.294563	-3.6036	0.000313844	0.00167969
BDET_01495	41.3093	-1.17595	1.07275	-1.09621	0.272989	0.420525
BDET_01496	1223.22	-1.49803	0.354639	-4.22411	2.39891e-05	0.000170101
BDET_01497	742.246	1.74639	0.488749	3.57319	0.000352664	0.00186141
BDET_01498	416.478	-0.211877	0.58447	-0.362512	0.71697	0.813065
BDET_01499	75.5399	-1.05477	0.623398	-1.69197	0.0906519	0.182974
BDET_01500	1055.52	0.643835	0.304679	2.11316	0.0345873	0.0860891
BDET_01501	252.121	0.340668	0.284741	1.19641	0.231535	0.371593
BDET_01502	50.7413	0.253838	0.747179	0.339728	0.734061	0.825672
BDET_01503	0.494383	-0.660412	1.06566	-0.619722	0.535441	NA
BDET_01504	0.107573	-0.0704426	0.500122	-0.140851	0.887988	NA
BDET_01505	0.0558996	0.00765753	0.273707	0.0279771	0.97768	NA
BDET_01506	102.757	-0.881594	0.897188	-0.982619	0.325795	0.476878
BDET_01507	1521.8	0.303472	0.312724	0.970415	NA	NA
BDET_01508	672.977	0.419539	0.521865	0.803922	0.421442	0.571144
BDET_01509	9.85064	-0.854917	1.11641	-0.765771	0.443813	0.591533
BDET_01510	420.054	0.0649776	0.539488	0.120443	0.904132	0.939137
BDET_01511	3336.68	-3.90848	0.431272	-9.06266	1.27302e-19	8.48837e-18
BDET_01512	70.2765	-0.811306	0.684881	-1.18459	0.236178	0.377141
BDET_01513	975.009	1.72666	0.459565	3.75717	0.000171849	0.000995216
BDET_01514	279.397	1.54703	0.473579	3.26668	0.00108817	0.00482541
BDET_01515	295.954	-1.08687	0.476831	-2.27937	0.0226452	0.0615962
BDET_01516	352.853	0.158155	0.409484	0.38623	0.699326	0.802786
BDET_01517	0	NA	NA	NA	NA	NA
BDET_01518	155.514	0.539364	0.43757	1.23264	0.217711	0.35526
BDET_01519	104.182	0.0836056	0.352658	0.237073	0.812601	0.876935
BDET_01520	95.6108	-3.59652	1.02321	-3.51493	0.000439877	0.00223881
BDET_01521	1094.91	-0.828513	0.450622	-1.8386	0.0659743	0.143606
BDET_01522	3610.01	0.105518	0.363757	0.290077	0.771758	0.851158
BDET_01523	183.664	0.693744	0.766521	0.905055	0.365436	0.51673
BDET_01524	643.713	-0.678264	0.369611	-1.83508	0.0664943	0.144428
BDET_01525	614.442	-0.0911409	0.339704	-0.268295	0.788472	0.862313
BDET_01526	3993.91	-3.01288	0.251037	-12.0017	3.47868e-33	9.3641e-31
BDET_01527	0.628778	-0.399851	1.17343	-0.340754	0.733288	NA
BDET_01528	0	NA	NA	NA	NA	NA
BDET_01529	16380.7	1.04802	0.560215	1.87075	0.0613795	0.135636
BDET_01530	534.423	0.285304	0.356048	0.801306	0.422954	0.572339
BDET_01531	287.238	-0.446062	0.473355	-0.94234	0.346019	0.497008
BDET_01532	263.76	0.0204439	0.274819	0.0743905	0.9407	0.962416
BDET_01533	35.7243	-0.487411	0.600058	-0.812273	0.416635	0.566212
BDET_01534	258.297	1.30347	0.382068	3.41163	0.000645755	0.00310407
BDET_01535	66.951	-1.67195	0.601979	-2.77742	0.00547925	0.0188467
BDET_01536	223.186	-0.455249	0.504337	-0.902669	0.366702	0.517736
BDET_01537	17.3694	-0.668159	1.10842	-0.602806	0.546638	0.679953
BDET_01538	112.771	0.351113	1.05511	0.332774	0.739305	0.828634
BDET_01539	116.118	0.127912	0.787775	0.162372	0.871013	0.917334
BDET_01540	427.825	-0.922378	0.313233	-2.94471	0.00323262	0.0121482
BDET_01541	113.135	0.767684	0.612131	1.25412	0.209799	0.34553
BDET_01542	572.448	0.664907	0.393051	1.69166	0.0907118	0.182985
BDET_01543	172.033	-5.13552	0.567544	-9.04867	1.44716e-19	9.54598e-18
BDET_01544	1885.5	-4.17906	0.49293	-8.47799	2.29113e-17	1.10278e-15
BDET_01545	2496.69	0.332545	0.509467	0.652731	0.51393	0.653149
BDET_01546	950.162	-0.627372	0.47303	-1.32628	0.184746	0.314089
BDET_01547	1127.92	-1.11722	0.262037	-4.2636	2.01156e-05	0.000144324
BDET_01548	307.44	2.29306	0.660098	3.47382	NA	NA
BDET_01549	739.828	-2.08692	0.275691	-7.56976	3.73927e-14	1.12768e-12
BDET_01550	1422.44	0.655626	0.308512	2.12512	0.0335767	0.0841501
BDET_01551	177.439	-0.149865	0.380782	-0.393572	0.693897	0.799373
BDET_01552	1188.93	-0.101306	0.426401	-0.237583	0.812205	0.876935
BDET_01553	124.539	0.703243	0.461488	1.52386	0.127544	0.236668
BDET_01554	214.868	0.747311	0.675872	1.1057	0.268856	0.415624
BDET_01555	378.419	-0.660069	0.687926	-0.959506	0.337304	0.488352
BDET_01556	325.988	1.32801	0.28388	4.67805	2.8961e-06	2.58903e-05
BDET_01557	128.189	0.711258	0.825596	0.861509	0.388958	0.539542
BDET_01558	177.626	-0.0583389	0.392849	-0.148502	0.881947	0.924562
BDET_01559	229.074	2.89359	0.540756	5.35101	8.74635e-08	1.0542e-06
BDET_01560	311.463	-0.19635	0.354319	-0.554163	0.579467	0.708232
BDET_01561	205.273	-2.56685	0.771632	-3.32652	0.000879366	0.00404508
BDET_01562	364.673	-0.574611	0.504365	-1.13928	0.254588	0.399383
BDET_01563	36.6024	-0.90473	0.935993	-0.966599	0.333744	0.485131
BDET_01564	765.288	-0.682624	0.386349	-1.76686	0.0772517	0.16232
BDET_01565	269.487	-0.499326	0.485484	-1.02851	NA	NA
BDET_01566	20.1922	-1.25342	1.03325	-1.21308	0.225098	0.36372
BDET_01567	27.3365	-0.161082	0.664847	-0.242284	0.80856	0.874908
BDET_01568	367.453	0.515673	0.400956	1.28611	0.198405	0.331725
BDET_01569	2258.75	1.46421	0.392341	3.732	0.000189969	0.00108741
BDET_01570	130.519	0.831313	0.411033	2.02249	0.0431253	0.102732
BDET_01571	754.094	0.956821	0.278162	3.4398	0.000582144	0.00284874
BDET_01572	262.544	2.98326	0.334867	8.9088	5.15884e-19	3.02375e-17
BDET_01573	283.257	0.653566	0.654467	0.998623	0.317977	0.468489
BDET_01574	755.978	0.473086	0.40368	1.17193	0.241224	0.383253
BDET_01575	16.8754	-0.188732	1.10754	-0.170407	0.86469	0.913588
BDET_01576	1214.57	-0.456069	0.362697	-1.25744	0.208594	0.344247
BDET_01577	453.205	1.36376	0.473833	2.87814	0.00400023	0.0145047
BDET_01578	326.674	-0.483779	0.492444	-0.982402	0.325902	0.476878
BDET_01579	715.331	-0.763426	0.491078	-1.55459	0.120043	0.226742
BDET_01580	249.418	-1.36233	0.528546	-2.57751	0.00995153	0.0310553
BDET_01581	353.62	0.408909	0.375748	1.08825	0.276483	0.424517
BDET_01582	200.405	0.882043	0.616484	1.43076	0.152498	0.270925
BDET_01583	433.156	0.972459	0.515513	1.88639	0.0592422	0.131956
BDET_01584	44.9235	-2.33435	0.907665	-2.57181	0.0101168	0.031436
BDET_01585	147.228	-0.284647	0.464216	-0.613178	0.539759	0.674513
BDET_01586	21.6868	-2.49701	0.754706	-3.30859	0.000937687	0.00426744
BDET_01587	568.396	-1.25796	0.370148	-3.39853	0.000677497	0.0032369
BDET_01588	266.717	1.02173	0.399893	2.555	0.0106188	0.0326886
BDET_01589	141.888	0.898445	0.335083	2.68126	0.00733449	0.0240882
BDET_01590	257.352	0.0548072	0.362314	0.15127	0.879763	0.923002
BDET_01591	1139.24	-2.05274	0.882069	-2.32719	0.0199551	0.0551249
BDET_01592	74.0517	-0.756078	0.460071	-1.6434	0.100301	0.198418
BDET_01593	101.736	-1.48396	0.869602	-1.70649	0.0879175	0.178637
BDET_01594	195.978	0.758185	0.378041	2.00557	0.0449026	0.106269
BDET_01595	469.96	0.872481	0.323816	2.69437	0.00705211	0.0233731
BDET_01596	1136.3	-2.46996	0.342914	-7.20285	5.89648e-13	1.53056e-11
BDET_01597	159.9	-0.205419	0.468844	-0.43814	0.661285	0.774197
BDET_01598	163.972	0.36514	0.672858	0.54267	0.587357	0.714104
BDET_01599	697.854	1.68184	0.411594	4.08616	4.38569e-05	0.000293781
BDET_01600	184.341	1.41621	0.800974	1.76812	0.0770415	0.161972
BDET_01601	306.116	-1.66898	0.438	-3.81046	0.000138711	0.000829069
BDET_01602	42.9443	-3.11713	1.07903	-2.88881	0.00386698	0.0140526
BDET_01603	456.141	-1.39704	0.70011	-1.99545	0.0459937	0.108126
BDET_01604	181.386	1.0761	0.45477	2.36625	0.0179695	0.0505717
BDET_01605	145.459	-3.01321	0.723414	-4.16526	3.10993e-05	0.000216711
BDET_01606	79.6757	0.0214499	0.84273	0.0254529	0.979694	0.987499
BDET_01607	256.546	-0.758518	0.35698	-2.12482	0.0336018	0.0841605
BDET_01608	60.4294	0.526735	0.488284	1.07875	0.280701	0.428689
BDET_01609	8.64626	1.27256	1.10835	1.14816	0.250901	0.394964
BDET_01610	883.932	-0.078815	0.301389	-0.261506	0.793703	0.865139
BDET_01611	225.861	1.48306	0.570903	2.59774	0.00938391	0.0295376
BDET_01612	38.0088	-0.776218	0.801773	-0.968127	0.332981	0.484215
BDET_01613	870.032	-0.623473	0.372548	-1.67353	0.0942221	0.188392
BDET_01614	625.937	0.0267474	0.385334	0.0694135	0.94466	0.965381
BDET_01615	130.463	-1.74946	0.746511	-2.34352	0.0191028	0.0532153
BDET_01616	125.583	-0.839108	0.708811	-1.18382	0.236483	0.377422
BDET_01617	316.13	0.483146	0.325808	1.48292	0.138096	0.251826
BDET_01618	147.066	0.353259	0.529223	0.667506	0.504449	0.645254
BDET_01619	66.0596	0.896359	0.621503	1.44224	0.149234	0.266569
BDET_01620	416.318	0.83424	0.466879	1.78685	0.0739624	0.156768
BDET_01621	18.5451	0.653464	1.00478	0.650357	0.515462	0.654274
BDET_01622	9.15381	-2.42459	1.11862	-2.16748	0.0301983	0.0774731
BDET_01623	48.0611	0.348788	1.09906	0.31735	0.750978	0.837775
BDET_01624	1320.79	-0.312769	0.403816	-0.774533	0.438615	0.586985
BDET_01625	296.72	-1.20526	0.460677	-2.61628	0.00888926	0.0283614
BDET_01626	456.886	0.333553	0.365925	0.911533	0.362015	0.51319
BDET_01627	178.471	-0.899457	0.84022	-1.0705	0.284393	0.432511
BDET_01628	26.4821	-0.511713	1.05232	-0.48627	0.626776	0.745932
BDET_01629	132.661	1.06519	0.592074	1.79909	0.0720043	0.153378
BDET_01630	1094.09	-0.578858	0.426045	-1.35868	0.174249	0.30046
BDET_01631	177.696	0.274959	0.407438	0.674847	0.499773	0.641644
BDET_01632	74.1391	3.44131	0.838069	4.10624	4.02154e-05	0.000270885
BDET_01633	478.122	0.161713	0.436802	0.370221	0.711218	0.809574
BDET_01634	35.8565	-1.18222	0.815487	-1.44971	0.14714	0.264313
BDET_01635	195.876	1.70828	0.44509	3.83806	0.000124012	0.000748603
BDET_01636	121.623	0.610685	0.776939	0.786014	0.431859	0.580498
BDET_01637	379.285	1.21926	0.246835	4.93956	7.82972e-07	7.94782e-06
BDET_01638	223.167	-1.17246	0.714647	-1.64062	0.100877	0.199231
BDET_01639	0.273197	-0.493233	0.869032	-0.567566	0.57033	NA
BDET_01640	0.42887	0.314357	1.11269	0.28252	0.777545	NA
BDET_01641	377.35	1.22014	0.432577	2.82063	0.00479289	0.016861
BDET_01642	37.7707	-2.08193	0.760973	-2.73588	0.00622135	0.0209725
BDET_01643	582.142	-0.0847272	0.431444	-0.19638	0.844312	0.898457
BDET_01644	130.041	-0.917661	0.735756	-1.24723	0.212312	0.348797
BDET_01645	195.958	-0.224185	0.681153	-0.329126	NA	NA
BDET_01646	302.502	0.340926	0.481007	0.708776	0.478463	0.622757
BDET_01647	439.475	-1.32645	0.330733	-4.01063	6.0558e-05	0.000392627
BDET_01648	1515.94	-0.395548	0.335197	-1.18005	0.237982	0.379227
BDET_01649	1.23997	-1.74413	1.2108	-1.44047	0.149733	NA
BDET_01650	9.22779	0.597676	1.06719	0.560046	0.575448	0.705169
BDET_01651	1.81944	1.62484	1.23118	1.31974	0.186922	NA
BDET_01652	27.6954	-0.234597	0.6516	-0.360033	0.718823	0.814658
BDET_01653	0	NA	NA	NA	NA	NA
BDET_01654	223.064	-1.56105	0.46002	-3.39345	0.000690194	0.00328079
BDET_01655	0.0887322	-0.0885671	0.460201	-0.192453	0.847387	NA
BDET_01656	0.0956997	0.0142216	0.364717	0.0389935	0.968896	NA
BDET_01657	0	NA	NA	NA	NA	NA
BDET_01658	0.159663	0.0737543	0.647897	0.113836	0.909367	NA
BDET_01659	0.510725	0.387512	1.03561	0.374188	0.708264	NA
BDET_01660	0	NA	NA	NA	NA	NA
BDET_01661	1.85251	0.503513	1.18026	0.426613	0.669661	NA
BDET_01662	0	NA	NA	NA	NA	NA
BDET_01663	0	NA	NA	NA	NA	NA
BDET_01664	0.332905	-0.965733	0.97762	-0.987842	0.32323	NA
BDET_01665	0.0299807	0.00382675	0.196896	0.0194354	0.984494	NA
BDET_01666	0.355064	0.151053	0.848131	0.178101	0.858644	NA
BDET_01667	0.0513638	-0.0469685	0.261553	-0.179576	0.857486	NA
BDET_01668	0	NA	NA	NA	NA	NA
BDET_01669	20.0568	2.27709	0.653068	3.48676	0.000488916	0.00246767
BDET_01670	0.698316	-0.823534	1.19623	-0.688441	0.491175	NA
BDET_01671	1.83269	2.03363	1.11678	1.82098	0.0686105	NA
BDET_01672	3.15805	2.12939	1.15696	1.84051	0.065693	0.143123
BDET_01673	0	NA	NA	NA	NA	NA
BDET_01674	0	NA	NA	NA	NA	NA
BDET_01675	0	NA	NA	NA	NA	NA
BDET_01676	0.261677	-0.469908	0.969651	-0.484615	0.627949	NA
BDET_01677	0	NA	NA	NA	NA	NA
BDET_01678	0.257604	0.392542	0.622037	0.631058	0.528002	NA
BDET_01679	5.83174	2.76737	1.23464	2.24144	NA	NA
BDET_01680	0.114651	-0.0811804	0.513652	-0.158045	0.874421	NA
BDET_01681	0.399384	0.894996	0.987597	0.906236	0.364811	NA
BDET_01682	54.0809	4.47295	0.974456	4.59021	4.4281e-06	3.78629e-05
BDET_01683	8.5721	0.265	1.12007	0.236592	0.812973	0.876935
BDET_01684	3.19816	-0.657236	1.0999	-0.597539	0.550147	0.683032
BDET_01685	0.902494	1.16277	1.015	1.14559	NA	NA
BDET_01686	0.386406	0.603413	0.744584	0.810403	0.417709	NA
BDET_01687	241.522	-0.134121	0.518319	-0.258762	0.795819	0.866519
BDET_01688	72.7336	1.20511	0.515884	2.33601	0.019491	0.0540276
BDET_01689	161.635	-0.0245043	0.565527	-0.04333	0.965438	0.97768
BDET_01690	0	NA	NA	NA	NA	NA
BDET_01691	30.7033	-2.29536	0.902837	-2.54239	0.0110097	0.0336184
BDET_01692	0	NA	NA	NA	NA	NA
BDET_01693	29.4956	-1.0571	0.677645	-1.55996	0.118769	0.225146
BDET_01694	414.374	-3.9028	0.801749	-4.86786	1.12811e-06	1.11099e-05
BDET_01695	4678.22	-3.45705	0.475635	-7.2683	3.64045e-13	9.62137e-12
BDET_01696	985.181	-2.7768	0.53874	-5.15425	2.54648e-07	2.82132e-06
BDET_01697	1167.91	0.836771	0.499103	1.67655	0.0936306	0.187571
BDET_01698	303.316	-0.358398	0.525418	-0.682119	0.495164	0.637868
BDET_01699	545.02	-0.187282	0.457787	-0.409102	0.682464	0.791273
BDET_01700	1078.04	-0.880112	0.269303	-3.26811	0.00108268	0.004804
BDET_01701	307.073	0.949649	0.449146	2.11434	0.0344861	0.0858953
BDET_01702	119.322	0.098768	0.768779	0.128474	0.897774	0.934774
BDET_01703	225.129	0.671263	0.327572	2.04921	0.0404419	0.0980425
BDET_01704	396.692	-0.877122	0.403878	-2.17175	0.0298746	0.0768052
BDET_01705	2.38774	-2.60724	1.1931	-2.18527	0.0288693	NA
BDET_01706	26.3358	-2.87507	0.695762	-4.13226	3.59209e-05	0.000245832
BDET_01707	0.0599613	0.0082566	0.284089	0.0290634	0.976814	NA
BDET_01708	245.859	-2.68718	0.732261	-3.6697	0.000242832	0.00134111
BDET_01709	6.10557	-0.504889	0.903564	-0.558774	0.576316	0.705994
BDET_01710	124.021	0.6612	0.399604	1.65464	0.0979976	0.194497
BDET_01711	15.6063	1.59238	0.85014	1.87308	0.0610572	0.135006
BDET_01712	137.638	-2.29959	0.6464	-3.55754	0.000374344	0.00195003
BDET_01713	171.29	-2.60299	0.82536	-3.15376	0.00161181	0.00679503
BDET_01714	197.475	-2.08417	1.20716	-1.72651	0.0842553	0.173524
BDET_01715	3.27192	-1.06566	1.19354	-0.892858	0.371933	0.523777
BDET_01716	3.8576	-3.54453	1.15585	-3.0666	0.00216508	0.00870823
BDET_01717	2.05991	-1.14525	1.18474	-0.966664	0.333712	NA
BDET_01718	0.436883	0.664685	0.769772	0.863483	0.387872	NA
BDET_01719	12.3003	-0.392113	0.777533	-0.504304	0.614048	0.734755
BDET_01720	0.62117	-0.583569	1.14343	-0.510369	0.609793	NA
BDET_01721	143.423	-2.77342	0.703349	-3.94316	8.04135e-05	0.000508213
BDET_01722	2171.72	-3.53979	0.411431	-8.60362	7.72392e-18	3.89844e-16
BDET_01723	435.616	3.52642	0.744511	4.73655	2.17382e-06	1.99992e-05
BDET_01724	3593.41	2.25445	0.349399	6.45235	1.10129e-10	2.07363e-09
BDET_01725	6.9829	0.50963	1.06454	0.478731	0.63213	0.750461
BDET_01726	879.814	2.07129	0.547003	3.78661	0.000152718	0.000899342
BDET_01727	1251.28	1.73088	0.387018	4.47236	7.73623e-06	6.16523e-05
BDET_01728	16.5535	-3.31909	1.05665	-3.14114	0.0016829	0.00703351
BDET_01729	218.146	-1.63653	0.864742	-1.89251	0.0584233	0.130532
BDET_01730	289.992	-2.23342	0.762065	-2.93075	0.00338143	0.012571
BDET_01731	34.9389	-0.871678	0.797845	-1.09254	0.274595	0.422428
BDET_01732	155.943	-1.00218	0.534645	-1.87447	0.0608652	0.134745
BDET_01733	653.694	0.394899	0.60256	0.655369	0.51223	0.651766
BDET_01734	216.023	1.09111	0.413504	2.63869	0.00832268	0.026777
BDET_01735	125.852	-2.56194	0.615614	-4.1616	3.16031e-05	0.0002198
BDET_01736	336.282	-0.358461	0.45485	-0.788086	0.430646	0.579725
BDET_01737	1312.21	0.0731858	0.267606	0.273484	0.784481	0.859842
BDET_01738	42.4389	0.476422	0.735669	0.647603	0.517242	0.655618
BDET_01739	266.525	-1.17167	0.953081	-1.22935	0.21894	0.356943
BDET_01740	43.4211	-0.788678	0.70321	-1.12154	0.262058	0.407763
BDET_01741	222.209	6.7004	0.872402	7.6804	1.58592e-14	4.96831e-13
BDET_01742	480.363	-0.253819	0.376715	-0.673769	0.500458	0.642297
BDET_01743	0	NA	NA	NA	NA	NA
BDET_01744	1131.42	0.154304	0.373301	0.41335	0.67935	0.789119
BDET_01745	1395.82	-0.0430612	0.252204	-0.17074	0.864428	0.913475
BDET_01746	145.942	1.92393	0.686647	2.80192	0.00507989	0.0177162
BDET_01747	1.2474	0.789289	1.22378	0.644961	0.518952	NA
BDET_01748	0.06131	-0.0569698	0.287395	-0.198228	0.842867	NA
BDET_01749	4.46163	4.60245	1.18654	3.87889	NA	NA
BDET_01750	0.06131	-0.0569698	0.287395	-0.198228	0.842867	NA
BDET_01751	0.839803	1.12353	1.13663	0.98847	0.322922	NA
BDET_01752	243.01	-1.54856	0.52313	-2.96018	0.00307461	0.0116266
BDET_01753	36.4649	-4.34759	0.915277	-4.75003	2.03384e-06	1.88066e-05
BDET_01754	89.2475	2.59437	0.456262	5.68615	1.29939e-08	1.75538e-07
BDET_01755	19.6111	-2.38467	0.882166	-2.7032	0.00686761	0.0228543
BDET_01756	336.892	-0.299772	0.423295	-0.708188	0.478829	0.622897
BDET_01757	5558.79	6.19167	0.521013	11.8839	1.43525e-32	3.72549e-30
BDET_01758	288.648	-0.200229	0.570371	-0.35105	0.725551	0.82011
BDET_01759	1206.24	-2.02841	0.491669	-4.12555	3.69849e-05	0.000252157
BDET_01760	347.333	0.71989	0.462033	1.55809	0.119211	0.225691
BDET_01761	1508.96	-1.4908	0.386889	-3.8533	0.000116538	0.000708192
BDET_01762	0	NA	NA	NA	NA	NA
BDET_01763	146.225	-0.872512	0.478078	-1.82504	0.0679949	0.146774
BDET_01764	119.767	-0.607101	0.615452	-0.986431	0.323922	0.475225
BDET_01765	24.8009	3.65418	1.03279	3.53817	0.000402908	0.00207683
BDET_01766	898.075	-0.0538283	0.368561	-0.14605	0.883882	0.92579
BDET_01767	215.864	-0.795255	0.654944	-1.21423	0.224659	0.363171
BDET_01768	106.716	0.732851	0.559099	1.31077	0.189935	0.321411
BDET_01769	69.8723	0.192801	0.725475	0.265758	0.790425	0.863881
BDET_01770	2329.27	-0.246575	0.286201	-0.861545	0.388938	0.539542
BDET_01771	391.015	-2.05921	0.987623	-2.08502	0.0370677	0.0912629
BDET_01772	603.696	0.614629	0.228993	2.68405	0.00727369	0.0239534
BDET_01773	131.371	0.662113	0.531097	1.24669	0.212511	0.348968
BDET_01774	15.7682	-1.36681	1.00777	-1.35627	0.175013	0.301563
BDET_01775	24.3271	0.0647577	1.08552	0.0596562	0.952429	0.970047
BDET_01776	465.396	1.40255	0.319689	4.38722	1.1481e-05	8.77435e-05
BDET_01777	68.6691	1.14329	0.987096	1.15823	0.246769	0.389219
BDET_01778	45.2872	0.609463	0.75435	0.807932	0.41913	0.56854
BDET_01779	0.413265	0.904346	0.999164	0.905103	0.365411	NA
BDET_01780	679.772	0.0160098	0.284624	0.056249	0.955143	0.97213
BDET_01781	27.401	-1.52662	1.0307	-1.48114	0.138569	0.252537
BDET_01782	60.5315	-1.58753	0.601466	-2.63943	0.00830455	0.0267515
BDET_01783	642.189	-0.773951	0.402425	-1.92322	0.0544526	0.123367
BDET_01784	9.38491	-1.07922	1.12169	-0.962138	0.33598	0.487211
BDET_01785	757.982	-2.13466	0.651892	-3.27455	0.00105829	0.0047188
BDET_01786	23.1328	-1.67228	1.09535	-1.52671	0.126834	0.235642
BDET_01787	345.591	0.235474	0.635028	0.370809	0.71078	0.809202
BDET_01788	238.681	0.0911272	0.442838	0.20578	0.836963	0.894303
BDET_01789	452.079	-0.139961	0.479714	-0.291759	0.770471	0.850126
BDET_01790	77.2993	-1.35903	0.583264	-2.33005	0.0198036	0.054748
BDET_01791	30.4921	-1.26898	0.929736	-1.36488	0.172291	0.297932
BDET_01792	125.013	0.0582224	0.624459	0.0932365	0.925716	0.952854
BDET_01793	49.2357	-0.0724737	0.89306	-0.0811521	0.935321	0.959209
BDET_01794	60.5585	-0.983821	0.714247	-1.37742	0.168381	0.293045
BDET_01795	942.946	-1.8315	0.890444	-2.05684	0.0397016	0.0965055
BDET_01796	103.284	0.00812191	0.533326	0.0152288	0.98785	0.992032
BDET_01797	493.506	1.44531	0.398279	3.62889	0.000284637	0.00154318
BDET_01798	42.5439	-1.00562	1.02589	-0.980239	0.326968	0.477765
BDET_01799	54.2199	-1.79485	0.558767	-3.21216	0.0013174	0.00570271
BDET_01800	269.841	-1.52951	0.53196	-2.87523	0.00403737	0.0146061
BDET_01801	327.795	-1.45165	0.468803	-3.09649	0.00195824	0.00799576
BDET_01802	193.161	0.596374	0.502206	1.18751	0.235027	0.375907
BDET_01803	559.346	-1.51541	0.505528	-2.99767	0.00272056	0.0104785
BDET_01804	1464.23	-3.41928	0.684892	-4.99243	5.96238e-07	6.23519e-06
BDET_01805	3365.71	-4.06462	0.57171	-7.10959	1.1639e-12	2.92438e-11
BDET_01806	1768.14	-1.17936	0.341351	-3.45497	0.000550358	0.00272109
BDET_01807	249.662	-0.673841	0.477493	-1.41121	0.158184	0.279452
BDET_01808	46.0842	-3.70749	0.749391	-4.94733	7.52371e-07	7.64788e-06
BDET_01809	38.6642	4.10009	0.79619	5.14963	2.60994e-07	2.88283e-06
BDET_01810	178.549	-0.449832	0.295862	-1.52041	0.128408	0.237952
BDET_01811	992.016	-2.47284	0.311922	-7.92774	2.23165e-15	7.87361e-14
BDET_01812	338.159	-0.120265	0.455819	-0.263844	0.7919	0.864454
BDET_01813	3356.28	-3.43784	0.469788	-7.31786	2.51964e-13	6.85869e-12
BDET_01814	63.5097	-1.54973	0.723302	-2.14258	0.0321472	0.0810989
BDET_01815	287.802	-0.20307	0.692195	-0.293372	0.769238	0.849798
BDET_01816	151.133	0.154013	0.33877	0.454624	0.64938	0.765562
BDET_01817	5879.4	0.948003	0.544394	1.74139	0.0816152	0.169625
BDET_01818	841.628	-2.75619	0.234313	-11.7629	6.06372e-32	1.42165e-29
BDET_01819	3509.05	-0.00725919	0.291938	-0.0248655	0.980162	0.987499
BDET_01820	291.151	0.199075	0.515563	0.386131	0.6994	0.802786
BDET_01821	169.573	0.870526	0.549652	1.58378	0.113244	0.21688
BDET_01822	71.8391	0.297071	0.429774	0.691226	0.489423	0.632266
BDET_01823	104.568	-1.50767	0.983499	-1.53296	0.125285	0.233599
BDET_01824	232.064	0.0999805	0.423174	0.236263	0.813229	0.876935
BDET_01825	114.48	0.0785897	0.506374	0.155201	0.876663	0.920882
BDET_01826	196.671	0.020724	0.462553	0.0448034	0.964264	0.977289
BDET_01827	843.811	1.17267	0.391326	2.99666	0.00272959	0.0104969
BDET_01828	98.8917	-1.59059	0.610141	-2.60691	0.00913621	0.0289459
BDET_01829	80.2693	1.40977	0.68327	2.06327	0.0390866	0.0951377
BDET_01830	2079.05	-2.88646	0.473454	-6.0966	1.0835e-09	1.72316e-08
BDET_01831	245.463	0.700331	0.299637	2.33727	0.0194254	0.0539022
BDET_01832	347.561	1.015	0.368569	2.75391	0.00588883	0.0200469
BDET_01833	538.033	0.390675	0.603763	0.647067	0.517589	0.655852
BDET_01834	69.1795	-0.0465834	0.878088	-0.0530509	0.957691	0.973627
BDET_01835	248.756	0.0902806	0.318729	0.283252	0.776984	0.854976
BDET_01836	107.63	-0.120905	0.407129	-0.296971	0.766489	0.848164
BDET_01837	43.9109	0.969059	0.933513	1.03808	0.299234	0.448882
BDET_01838	174.904	-0.444879	0.390852	-1.13823	0.255024	0.399896
BDET_01839	439.374	0.0291843	0.433135	0.0673793	0.94628	0.966221
BDET_01840	677.781	-3.00335	0.586111	-5.12419	2.98816e-07	3.2757e-06
BDET_01841	3563.61	-0.256936	0.492107	-0.522113	0.601592	0.725223
BDET_01842	261.485	-0.522584	0.451174	-1.15828	0.246751	0.389219
BDET_01843	9.04102	-1.51844	1.12636	-1.34809	0.177628	0.304553
BDET_01844	0.154401	-0.324708	0.647793	-0.501254	0.616193	NA
BDET_01845	0.0478499	0.00642084	0.251987	0.0254808	0.979671	NA
BDET_01846	12.2735	0.47747	0.848101	0.562988	0.573443	0.70378
BDET_01847	0.484719	-1.31019	1.1347	-1.15466	0.24823	NA
BDET_01848	0	NA	NA	NA	NA	NA
BDET_01849	0	NA	NA	NA	NA	NA
BDET_01850	0.756504	-1.23845	1.17788	-1.05142	0.293064	NA
BDET_01851	2.29852	-1.92185	1.22093	-1.57409	0.115467	NA
BDET_01852	154.686	-0.922814	0.437701	-2.10832	0.0350033	0.0869262
BDET_01853	0	NA	NA	NA	NA	NA
BDET_01854	0.645081	-0.757063	1.16369	-0.650573	0.515322	NA
BDET_01855	11.1604	0.81751	0.753168	1.08543	0.277732	0.425587
BDET_01856	2125	0.586642	0.284142	2.06461	0.0389601	0.0948935
BDET_01857	433.227	0.134908	0.49261	0.273863	0.78419	0.859782
BDET_01858	2854.13	-0.545819	0.528649	-1.03248	0.301848	0.451406
BDET_01859	225.804	1.16104	0.391337	2.96685	0.00300865	0.0114068
BDET_01860	70.1332	-1.4208	0.465554	-3.05185	0.00227437	0.00906754
BDET_01861	4168.76	-0.380109	0.253806	-1.49763	0.134228	0.246746
BDET_01862	91.5973	-3.21158	0.645699	-4.97381	6.56511e-07	6.80674e-06
BDET_01863	563.615	-2.28679	0.527169	-4.33787	1.43872e-05	0.000106809
BDET_01864	354.953	-0.17641	0.792255	-0.222668	0.823794	0.884392
BDET_01865	17.6729	-3.07823	0.92841	-3.3156	0.000914478	0.00419069
BDET_01866	85.5163	-0.138918	0.517979	-0.268193	0.788551	0.862313
BDET_01867	165.703	2.24409	0.320763	6.9961	2.63184e-12	6.25104e-11
BDET_01868	141.152	-0.654313	0.723441	-0.904446	0.365759	0.516784
BDET_01869	980.079	0.335665	0.226663	1.4809	0.138633	0.252591
BDET_01870	197.841	0.012238	0.532103	0.0229992	0.981651	0.988725
BDET_01871	423.343	-0.290707	0.411113	-0.707122	0.479491	0.623313
BDET_01872	236.579	0.0962655	0.437632	0.219969	0.825895	0.886255
BDET_01873	486.531	-0.389102	0.315959	-1.2315	0.218138	0.355875
BDET_01874	131.959	-0.963035	0.693441	-1.38878	0.164901	0.288516
BDET_01875	44.4344	-0.927953	1.04321	-0.889515	0.373726	0.525579
BDET_01876	68.5055	0.31836	0.778198	0.409099	0.682467	0.791273
BDET_01877	231.498	0.225581	0.347373	0.649391	0.516086	0.654439
BDET_01878	217.7	2.13317	0.400421	5.32731	9.96753e-08	1.19348e-06
BDET_01879	60.4385	-0.551924	0.612994	-0.900373	0.367922	0.519133
BDET_01880	2759.41	-1.29558	0.299736	-4.3224	1.54344e-05	0.000113781
BDET_01881	55.7188	-0.338685	0.838652	-0.403845	0.686327	0.793419
BDET_01882	339.834	-0.183284	0.543086	-0.337486	0.735751	0.82637
BDET_01883	465.285	-1.15083	0.698427	-1.64775	0.0994049	0.19686
BDET_01884	235.312	-2.09547	0.554455	-3.77933	0.00015725	0.000922435
BDET_01885	43.7002	0.366128	0.51391	0.712435	0.476195	0.620916
BDET_01886	1424.09	-1.42263	0.795631	-1.78805	0.0737685	0.15654
BDET_01887	17.3374	1.76829	0.733691	2.41013	0.015947	0.0458091
BDET_01888	181.915	-0.0427387	0.441962	-0.0967024	0.922963	0.951043
BDET_01889	85.247	-1.00334	0.693475	-1.44683	0.147943	0.265144
BDET_01890	1812.94	0.109523	0.315267	0.347397	0.728293	0.821803
BDET_01891	49.2942	-0.976554	0.676998	-1.44248	0.149168	0.266569
BDET_01892	101.222	0.346695	0.44452	0.77993	0.435432	0.584102
BDET_01893	25.5393	-1.15749	1.00054	-1.15687	0.247327	0.390013
BDET_01894	4086.06	-2.54015	0.309558	-8.20572	2.29204e-16	9.62921e-15
BDET_01895	2281.41	0.180741	0.197675	0.914335	0.360541	0.511499
BDET_01896	1848.39	-7.0348	0.531004	-13.2481	4.62709e-40	2.24198e-37
BDET_01897	0	NA	NA	NA	NA	NA
BDET_01898	53.3585	-2.4606	0.766958	-3.20825	0.00133543	0.00575678
BDET_01899	100.294	-2.41447	0.715933	-3.37248	0.000744951	0.00350214
BDET_01900	0.756459	-0.551307	1.19962	-0.459568	0.645827	NA
BDET_01901	502.389	-2.8417	0.747345	-3.80239	0.000143307	0.000851638
BDET_01902	80.9743	-0.191964	0.768604	-0.249756	0.802776	0.871743
BDET_01903	301.029	-0.994766	0.688621	-1.44458	0.148577	0.26604
BDET_01904	195.576	0.426366	0.277522	1.53633	0.124458	0.232714
BDET_01905	95.0868	-0.393902	0.549831	-0.716405	0.473741	0.618715
BDET_01906	99.9434	-1.2528	0.382708	-3.27352	0.00106217	0.0047303
BDET_01907	86.2711	-2.64655	0.675135	-3.92003	8.85371e-05	0.000553776
BDET_01908	81.8104	-2.22982	0.879627	-2.53496	0.011246	0.0342565
BDET_01909	441.653	-0.44637	0.439542	-1.01553	0.309851	0.460155
BDET_01910	1196.55	-0.909709	0.404758	-2.24754	0.0246055	0.0657473
BDET_01911	242.124	1.25762	0.614596	2.04625	0.0407314	0.0985472
BDET_01912	113.69	-0.75768	0.527635	-1.43599	0.151004	0.268929
BDET_01913	429.187	0.205984	0.398243	0.517233	0.604994	0.728186
BDET_01914	1004.67	-3.48826	0.528697	-6.59784	4.17202e-11	8.28477e-10
BDET_01915	390.843	-0.0628095	0.276919	-0.226816	0.820567	0.882504
BDET_01916	86.793	2.82613	0.624567	4.52495	6.04095e-06	4.98177e-05
BDET_01917	732.039	8.99835	0.598948	15.0236	5.1438e-51	9.34629e-48
BDET_01918	1617.43	0.755473	0.3744	2.01782	0.0436097	0.103682
BDET_01919	169.018	0.405615	0.378336	1.0721	0.283674	0.431869
BDET_01920	197.62	-3.09176	0.766339	-4.03445	5.47294e-05	0.000358354
BDET_01921	565.249	-2.27395	0.671717	-3.38528	0.000711061	0.00336677
BDET_01922	1448.79	-0.812945	0.461629	-1.76104	0.0782324	0.164049
BDET_01923	341.443	0.782522	0.641668	1.21951	0.22265	0.361164
BDET_01924	150.628	-5.3057	0.573188	-9.25648	2.11281e-20	1.56693e-18
BDET_01925	143.703	-0.829156	0.689439	-1.20265	0.22911	0.368728
BDET_01926	44.7727	2.88262	0.942312	3.0591	0.00222005	0.00889
BDET_01927	122.509	-0.106746	0.491115	-0.217354	0.827932	0.887576
BDET_01928	227.57	-1.15712	0.642999	-1.79956	0.0719295	0.153264
BDET_01929	189.51	0.224886	0.598301	0.375874	0.707011	0.806807
BDET_01930	297.962	0.376036	0.615276	0.611166	0.54109	0.675407
BDET_01931	119.836	-0.979341	0.68867	-1.42208	0.155004	0.274439
BDET_01932	13.856	-3.53196	1.12204	-3.14782	0.00164496	0.00690274
BDET_01933	345.524	-1.83644	0.565437	-3.24783	0.00116289	0.00509458
BDET_01934	0.0599613	0.0082566	0.284089	0.0290634	0.976814	NA
BDET_01935	10.8682	-2.70918	0.985771	-2.74829	0.00599078	0.0203367
BDET_01936	318.331	-0.302665	0.436676	-0.693109	0.488241	0.6313
BDET_01937	618.35	-0.0842165	0.355238	-0.237071	0.812602	0.876935
BDET_01938	1151.34	-0.39398	0.588289	-0.669704	0.503046	0.644481
BDET_01939	389.683	-1.78564	0.539535	-3.30959	0.000934314	0.00425945
BDET_01940	49.812	0.365285	1.03229	0.353858	0.723446	0.818876
BDET_01941	18.6069	1.47648	1.0053	1.4687	0.141915	0.257024
BDET_01942	2.12412	0.677719	1.13227	0.598549	0.549474	NA
BDET_01943	0.129682	0.0201765	0.424788	0.0474979	0.962116	NA
BDET_01944	887.931	-0.177626	0.350267	-0.507115	0.612074	0.733238
BDET_01945	129.423	-0.232041	0.535176	-0.433579	0.664594	0.77707
BDET_01946	4.72523	1.12168	1.15424	0.971794	0.331153	0.482232
BDET_01947	281.257	-0.209203	0.574267	-0.364296	0.715637	0.811947
BDET_01948	701.389	-2.56732	0.497405	-5.16143	2.45065e-07	2.72762e-06
BDET_01949	54.842	2.11292	0.668693	3.15977	0.00157891	0.00666795
BDET_01950	1.05866	0.419843	1.17917	0.35605	0.721803	NA
BDET_01951	48.8013	4.68464	0.772344	6.06549	1.31552e-09	2.05176e-08
BDET_01952	0.0299807	0.00382675	0.196896	0.0194354	0.984494	NA
BDET_01953	164.038	3.73115	0.454278	8.21335	2.15104e-16	9.08938e-15
BDET_01954	0.0558996	0.00765753	0.273707	0.0279771	0.97768	NA
BDET_01955	709.889	0.0689517	0.292411	0.235804	0.813584	0.877059
BDET_01956	1980.84	-2.00511	0.523323	-3.83149	0.00012737	0.000766963
BDET_01957	130.326	-1.09221	0.526318	-2.07518	0.0379696	0.0928857
BDET_01958	610.016	-0.909761	0.428612	-2.12258	0.0337894	0.0844503
BDET_01959	0.887	-0.708491	1.22236	-0.579609	0.562178	NA
BDET_01960	59.4603	0.985349	0.819601	1.20223	0.229275	0.36891
BDET_01961	58.4944	3.30421	0.889925	3.71291	0.000204893	0.00115528
BDET_01962	298.86	0.412208	0.525096	0.785014	0.432445	0.581123
BDET_01963	299.932	0.34348	0.333407	1.03021	0.30291	0.45225
BDET_01964	1284.52	-4.18014	0.600764	-6.95804	3.45043e-12	8.01205e-11
BDET_01965	4.19974	0.0251982	1.18458	0.0212719	0.983029	0.98929
BDET_01966	13.0708	4.7075	1.05396	4.46648	7.95163e-06	6.31611e-05
BDET_01967	95.0314	-1.35983	0.602043	-2.25869	0.023903	0.0644148
BDET_01968	1.59889	0.363347	1.20439	0.301685	0.762892	NA
BDET_01969	339.766	-1.84071	0.902114	-2.04044	0.0413068	0.0994757
BDET_01970	298.154	-0.477548	0.325976	-1.46498	0.142927	0.258021
BDET_01971	75.5093	-1.39386	0.435259	-3.20236	0.00136307	0.00586548
BDET_01972	151.637	-0.305769	0.311702	-0.980968	0.326609	0.477424
BDET_01973	94.4887	-0.83934	0.658035	-1.27553	0.202123	0.336578
BDET_01974	8.54816	-1.95882	0.932166	-2.10136	0.0356094	0.0881803
BDET_01975	53.9496	0.0989905	0.618221	0.160121	0.872785	0.918476
BDET_01976	170.616	1.0337	0.394359	2.62123	0.00876136	0.0280641
BDET_01977	137.408	-0.68116	0.499494	-1.3637	0.172662	0.298309
BDET_01978	211.588	0.719544	0.484364	1.48554	0.1374	0.251099
BDET_01979	182.3	-0.939245	0.33663	-2.79014	0.00526846	0.0182335
BDET_01980	167.084	4.10114	0.586538	6.99211	2.70785e-12	6.38981e-11
BDET_01981	1835.87	-0.0874965	0.3365	-0.260019	0.794849	0.865851
BDET_01982	438.545	-0.400039	0.313741	-1.27506	0.202288	0.336746
BDET_01983	1222.28	0.767981	0.299987	2.56005	0.0104658	0.0322994
BDET_01984	21.0515	-0.045535	1.13014	-0.0402916	0.967861	0.979996
BDET_01985	15.1699	3.16168	1.22503	2.5809	NA	NA
BDET_01986	25.679	3.12006	0.945787	3.29891	0.000970615	0.00439528
BDET_01987	1.34549	1.70336	1.1944	1.42612	0.153835	NA
BDET_01988	18.9319	3.33256	1.00168	3.32696	0.000878004	0.00404394
BDET_01989	847.571	-1.6597	0.480959	-3.45082	0.000558881	0.00275865
BDET_01990	381.771	-0.74793	0.437535	-1.70942	0.0873733	0.17783
BDET_01991	345.627	-1.75167	0.68205	-2.56825	0.0102214	0.0316932
BDET_01992	31.5653	-5.35049	0.949843	-5.63303	1.7707e-08	2.3657e-07
BDET_01993	1105.66	0.12413	0.32564	0.381189	0.703063	0.804449
BDET_01994	403.775	-3.95849	0.966284	-4.09661	4.19236e-05	0.000281609
BDET_01995	92.8541	-1.39391	0.476982	-2.92235	0.00347405	0.01283
BDET_01996	1427.37	-2.86446	0.383778	-7.46384	8.40347e-14	2.46276e-12
BDET_01997	177.951	-4.03117	0.791293	-5.0944	3.49839e-07	3.78931e-06
BDET_01998	1327.78	-0.317961	0.433279	-0.733848	0.463041	0.609006
BDET_01999	152.051	-0.947393	0.593059	-1.59747	0.110161	0.212996
[truncated: 6,820 more rows]

## Sheet: AZvHL
	baseMean	log2FoldChange	lfcSE	stat	pvalue	padj
BDET_00001	0.327451	-0.00918798	0.902316	-0.0101827	0.991876	NA
BDET_00002	2.18441	2.25037	1.14278	1.9692	NA	NA
BDET_00003	0	NA	NA	NA	NA	NA
BDET_00004	4.58178	-0.327843	1.01931	-0.321633	0.747731	0.899442
BDET_00005	0	NA	NA	NA	NA	NA
BDET_00006	0.665792	-0.952077	1.02639	-0.927596	0.353617	NA
BDET_00007	3.58357	2.74596	1.17834	2.33036	0.0197871	0.137095
BDET_00008	0	NA	NA	NA	NA	NA
BDET_00009	43.2415	-0.0428715	0.839518	-0.0510668	0.959272	0.987944
BDET_00010	47.5852	1.77467	1.17328	1.51257	NA	NA
BDET_00011	593.539	-0.509734	0.418373	-1.21837	0.223083	0.521896
BDET_00012	1774.3	0.170352	0.307613	0.553786	0.579725	0.817509
BDET_00013	351.287	-0.124745	0.592242	-0.210632	0.833174	0.941791
BDET_00014	111.69	-1.81895	0.933337	-1.94887	0.0513114	0.238752
BDET_00015	100.919	-0.351387	0.519348	-0.676593	0.498664	0.762899
BDET_00016	428.505	0.0790726	0.4979	0.158812	0.873817	0.956969
BDET_00017	1412.91	-0.00193119	0.243872	-0.00791888	0.993682	0.998303
BDET_00018	196.547	-0.0507738	0.447577	-0.113441	0.909681	0.970148
BDET_00019	233.388	-0.16932	0.40557	-0.417486	0.676323	0.865786
BDET_00020	19.5303	1.18306	0.974344	1.21421	0.224666	0.524473
BDET_00021	158.083	0.258164	0.42167	0.612242	0.540378	0.792609
BDET_00022	0.794628	-0.361538	1.04558	-0.345778	0.72951	NA
BDET_00023	1013.32	-0.542349	0.380833	-1.42411	0.154414	0.430606
BDET_00024	1842.39	-0.833307	0.547739	-1.52136	0.12817	0.391373
BDET_00025	3913.32	0.0368506	0.206605	0.178363	0.858438	0.952248
BDET_00026	11.9468	-1.40505	0.881387	-1.59413	0.110907	0.360013
BDET_00027	81.6704	0.0647636	0.417633	0.155073	0.876764	0.95819
BDET_00028	3831.99	-0.252847	0.381459	-0.662843	0.507431	0.767696
BDET_00029	166.64	-1.48524	0.545579	-2.72233	0.00648242	0.0683747
BDET_00030	152.849	-2.08312	0.538389	-3.86918	0.000109203	0.00385255
BDET_00031	3446.78	0.0931663	0.852929	0.109231	0.913019	0.972006
BDET_00032	2631.49	-0.942844	0.53083	-1.77617	0.0757052	0.292052
BDET_00033	3364.35	-0.180433	0.582363	-0.309829	0.756691	0.903961
BDET_00034	446.213	-0.634208	0.429216	-1.47759	0.139516	0.409203
BDET_00035	91.6631	1.00807	0.959731	1.05037	NA	NA
BDET_00036	4039.24	0.462463	0.478781	0.965917	0.334086	0.637915
BDET_00037	662.118	-0.55047	0.426265	-1.29138	0.196573	0.489644
BDET_00038	170.77	-0.769591	0.443569	-1.735	0.0827414	0.305978
BDET_00039	1876.17	-0.291795	0.499529	-0.58414	0.559126	0.803587
BDET_00040	1209.88	-1.1954	0.585864	-2.04041	0.0413096	0.20908
BDET_00041	2799.21	0.739952	0.325699	2.27189	0.0230933	0.149043
BDET_00042	4106.83	0.411466	0.399888	1.02895	0.303501	0.605927
BDET_00043	23.4178	-0.0767698	0.893706	-0.0859005	0.931546	0.97792
BDET_00044	73.532	0.00525189	0.834858	0.00629076	0.994981	0.998553
BDET_00045	64.3659	-1.22259	0.554566	-2.20459	0.0274827	0.165215
BDET_00046	354.691	0.00372992	0.471805	0.00790563	0.993692	0.998303
BDET_00047	152.538	-0.31534	0.376748	-0.837005	0.40259	0.696188
BDET_00048	41.8533	0.222881	0.969148	0.229977	0.81811	0.933735
BDET_00049	275.252	0.499876	0.423764	1.17961	0.238156	0.53822
BDET_00050	299.213	-1.1595	0.394629	-2.9382	0.00330127	0.0435365
BDET_00051	3503.05	0.0650638	0.422652	0.153942	0.877656	0.95819
BDET_00052	705.055	0.0756449	0.429372	0.176176	0.860156	0.952554
BDET_00053	761.751	-0.208093	0.31153	-0.667971	0.504152	0.76643
BDET_00054	318.001	0.361087	0.416116	0.867757	0.385528	0.683058
BDET_00055	229.548	0.193193	0.71789	0.269112	0.787844	0.919847
BDET_00056	576.851	-0.230836	0.648459	-0.355977	0.721858	0.888343
BDET_00057	428.542	-0.610199	0.550396	-1.10866	0.267579	0.568312
BDET_00058	316.055	-0.608329	0.570062	-1.06713	0.285914	0.58836
BDET_00059	341.767	-1.18831	0.65682	-1.80919	0.0704219	0.282588
BDET_00060	200.369	-0.514455	0.598045	-0.860229	0.389663	0.685345
BDET_00061	0.164656	0.0740695	0.660171	0.112198	0.910667	NA
BDET_00062	1.78793	0.840147	1.17469	0.715207	0.474481	NA
BDET_00063	13853.5	-1.15131	0.806047	-1.42834	NA	NA
BDET_00064	199.329	-1.37767	0.694304	-1.98425	0.0472282	0.225974
BDET_00065	297.524	0.31711	0.422126	0.751221	0.452519	0.731201
BDET_00066	62.8231	0.521792	0.749356	0.69632	0.486228	0.754464
BDET_00067	228.964	0.897073	0.506322	1.77175	0.0764368	0.293472
BDET_00068	315.313	-0.248866	0.45262	-0.549834	0.582433	0.818628
BDET_00069	67.3229	-0.917753	0.58259	-1.5753	0.115188	0.367545
BDET_00070	1219.16	-0.492115	0.403666	-1.21912	0.2228	0.521518
BDET_00071	338.602	0.618514	0.592127	1.04456	0.296225	0.598211
BDET_00072	2401.86	-0.234991	0.406296	-0.578374	0.563011	0.80503
BDET_00073	280.57	-0.158073	0.454653	-0.347677	0.728083	0.890967
BDET_00074	84.7558	-0.419329	0.596339	-0.703172	0.481949	0.751674
BDET_00075	177.993	0.613329	0.816212	0.751433	NA	NA
BDET_00076	18.1905	0.697692	1.20303	0.579946	0.561951	0.804621
BDET_00077	120.186	-1.60109	0.640763	-2.49872	0.0124642	0.103531
BDET_00078	19540.8	0.0872744	0.244977	0.356255	0.72165	0.888343
BDET_00079	138.888	0.908537	0.514969	1.76426	0.0776886	0.295852
BDET_00080	11.3076	0.934335	0.963326	0.969906	NA	NA
BDET_00081	92.1431	-0.435579	0.584884	-0.744727	0.456437	0.735235
BDET_00082	347.375	0.623617	0.395154	1.57816	0.114529	0.367018
BDET_00083	261.133	-0.589392	0.521408	-1.13039	0.258314	0.558092
BDET_00084	791.11	0.309637	0.294612	1.051	0.293259	0.596364
BDET_00085	166.676	0.66698	0.71043	0.938839	0.347813	0.648514
BDET_00086	353.82	-0.280747	0.310138	-0.905231	0.365343	0.665992
BDET_00087	236.454	-0.354775	0.581459	-0.610147	0.541765	0.793367
BDET_00088	567.527	-0.424199	0.426565	-0.994454	0.320002	0.624034
BDET_00089	333.316	0.202258	0.329213	0.614368	0.538972	0.791523
BDET_00090	199.071	0.492465	0.477101	1.0322	0.301977	0.604119
BDET_00091	2365.54	0.948507	0.244524	3.879	0.000104888	0.00375691
BDET_00092	27.5193	1.80601	0.636228	2.83862	0.00453088	0.0538079
BDET_00093	273.569	0.325438	0.406849	0.7999	0.423769	0.709955
BDET_00094	115.475	-0.177081	0.53654	-0.330043	0.741367	0.8975
BDET_00095	198.361	1.44534	0.309959	4.663	3.11634e-06	0.000266466
BDET_00096	768.183	-0.202895	0.501041	-0.404947	0.685517	0.871342
BDET_00097	2218.84	0.0215983	0.36355	0.0594093	0.952626	0.985769
BDET_00098	6.07012	-0.581375	1.15602	-0.502909	0.615028	0.837341
BDET_00099	97.8508	-0.921524	0.472963	-1.94841	0.0513664	0.238812
BDET_00100	155.085	-1.11269	0.66286	-1.67862	0.0932265	0.327171
BDET_00101	312.267	-0.0288397	0.390188	-0.0739124	0.94108	0.98202
BDET_00102	1032.85	0.340157	0.361593	0.940717	0.34685	0.647549
BDET_00103	127.714	0.063495	0.650066	0.0976746	0.922191	0.975097
BDET_00104	654.891	0.592629	0.471914	1.2558	0.20919	0.504442
BDET_00105	143.87	0.422609	0.587035	0.719905	0.471584	0.745102
BDET_00106	293.5	0.447141	0.280609	1.59347	0.111056	0.360337
BDET_00107	147.349	1.06806	0.724835	1.47352	0.140612	0.411752
BDET_00108	242.071	0.429195	0.359379	1.19427	0.232374	0.532942
BDET_00109	193.259	-0.730318	0.368164	-1.98367	0.0472922	0.226131
BDET_00110	48.4842	-0.180861	0.782919	-0.231008	0.817308	0.933458
BDET_00111	606.675	0.726141	0.335158	2.16656	0.0302681	0.174997
BDET_00112	804.531	-0.376076	0.394253	-0.953895	0.340137	0.641112
BDET_00113	830.003	0.0865009	0.373739	0.231447	0.816967	0.933457
BDET_00114	1.9073	0.352825	1.14483	0.30819	0.757938	NA
BDET_00115	0.231861	-0.219348	0.819877	-0.267538	0.789055	NA
BDET_00116	0.596437	-0.105029	1.14884	-0.0914213	0.927158	NA
BDET_00117	0.331727	0.240492	0.98249	0.244778	0.806628	NA
BDET_00118	324.399	-0.0441971	0.313709	-0.140886	0.88796	0.962886
BDET_00119	684.672	-0.306808	0.336039	-0.913011	0.361237	0.662328
BDET_00120	220.181	-0.0178348	0.468296	-0.0380846	0.96962	0.991138
BDET_00121	203.726	0.383421	0.343257	1.11701	0.263992	0.565245
BDET_00122	131.994	0.646579	0.395133	1.63636	0.101765	0.341381
BDET_00123	217.197	0.415317	0.272145	1.52609	0.126989	0.389521
BDET_00124	72.9778	0.747483	0.734772	1.0173	0.309011	0.612958
BDET_00125	339.316	-0.0477137	0.401466	-0.118849	0.905395	0.969261
BDET_00126	184.552	-1.9972	0.375839	-5.31397	1.07263e-07	2.36239e-05
BDET_00127	5860.1	-0.445609	0.280591	-1.58811	0.112262	0.363115
BDET_00128	146.247	0.145288	0.395228	0.367605	0.713168	0.886338
BDET_00129	165.146	1.0448	0.475649	2.19657	0.0280512	0.167248
BDET_00130	24.8891	-0.741306	0.828209	-0.895071	0.370749	0.669205
BDET_00131	25.141	0.737645	0.933337	0.790331	0.429334	0.713561
BDET_00132	717.422	0.16717	0.44494	0.375713	0.70713	0.882872
BDET_00133	95.8596	1.1037	0.590169	1.87014	0.0614639	0.264801
BDET_00134	636.638	-0.601785	0.442528	-1.35988	0.173868	0.459395
BDET_00135	184.91	0.770146	0.366937	2.09885	0.0358302	0.194194
BDET_00136	633.951	0.405412	0.390577	1.03798	0.299278	0.601483
BDET_00137	257.123	0.179912	0.447873	0.401703	0.687902	0.871564
BDET_00138	435.339	-0.630844	0.389673	-1.61891	0.105468	0.348902
BDET_00139	266.064	-1.0415	0.44901	-2.31955	0.0203651	0.139241
BDET_00140	137.581	-0.0371732	0.352112	-0.105572	0.915922	0.972496
BDET_00141	960	-0.475953	0.506136	-0.940365	0.34703	0.647718
BDET_00142	238.051	-0.112443	0.410186	-0.274127	0.783987	0.917556
BDET_00143	267.324	0.362645	0.399808	0.907047	0.364382	0.665357
BDET_00144	1272.97	1.26843	0.558968	2.26924	NA	NA
BDET_00145	496.328	0.5505	0.316855	1.73739	0.0823185	0.30525
BDET_00146	333.921	0.193359	0.497406	0.388736	0.697472	0.878092
BDET_00147	533.033	0.467686	0.272082	1.71891	0.0856299	0.309939
BDET_00148	429.729	-0.0982207	0.916142	-0.107211	0.914621	0.972496
BDET_00149	196.387	-1.03486	0.543574	-1.9038	0.0569363	0.252633
BDET_00150	69.0129	-0.737002	0.679278	-1.08498	NA	NA
BDET_00151	1484.48	-0.268807	0.317137	-0.847606	0.396657	0.691179
BDET_00152	137.892	-0.241722	0.558469	-0.43283	0.665138	0.860353
BDET_00153	0	NA	NA	NA	NA	NA
BDET_00154	123.54	-0.0381432	0.487419	-0.0782554	0.937625	0.980632
BDET_00155	2111.36	0.740199	0.255102	2.90158	0.00371285	0.0472887
BDET_00156	72.0272	0.476409	0.715229	0.666093	0.505352	0.766548
BDET_00157	317.343	-0.181017	0.413497	-0.43777	0.661553	0.858988
BDET_00158	151.813	0.0696188	0.345246	0.20165	0.84019	0.944451
BDET_00159	583.855	0.0782615	0.359642	0.21761	0.827733	0.938981
BDET_00160	7.63214	-0.945151	1.2162	-0.777133	0.437081	0.718272
BDET_00161	24.0864	1.94201	0.891408	2.17859	0.0293622	0.172937
BDET_00162	961.603	-0.660167	0.3233	-2.04196	0.0411551	0.208588
BDET_00163	199.384	-0.225702	0.431881	-0.522602	0.601251	0.829359
BDET_00164	272.219	-0.481991	0.461144	-1.04521	0.295926	0.597774
BDET_00165	119.091	-0.221985	0.459326	-0.483285	0.628894	0.843477
BDET_00166	37.8803	1.06969	1.04114	1.02743	0.30422	0.60627
BDET_00167	104.227	0.475512	0.344574	1.38	0.167586	0.450962
BDET_00168	149.841	0.728342	0.47126	1.54552	0.12222	0.380435
BDET_00169	587.959	0.133897	0.197977	0.676328	0.498832	0.762923
BDET_00170	135.127	-1.20027	0.602407	-1.99245	0.0463217	0.223254
BDET_00171	280.549	0.551571	0.311006	1.77351	0.0761447	0.293125
BDET_00172	168.905	-0.505532	0.37009	-1.36597	0.171948	0.457269
BDET_00173	867.259	-0.059294	0.443638	-0.133654	0.893676	0.964682
BDET_00174	554.786	1.02849	0.638732	1.6102	NA	NA
BDET_00175	515.511	0.29675	0.48521	0.611591	0.540809	0.792779
BDET_00176	3013.48	-0.0886819	0.839423	-0.105646	0.915863	0.972496
BDET_00177	17.6631	0.813784	1.06176	0.766447	0.44341	0.722904
BDET_00178	859.426	-0.675177	0.370714	-1.82129	0.0685628	0.278699
BDET_00179	180.625	-0.731694	0.437108	-1.67394	0.0941417	0.328259
BDET_00180	1061.81	0.225482	0.536428	0.420339	0.674237	0.865482
BDET_00181	2.66652	0.302454	1.16763	0.259033	0.79561	NA
BDET_00182	745.285	-0.243138	0.251513	-0.9667	0.333694	0.637915
BDET_00183	162.353	-0.799132	0.512758	-1.5585	0.119115	0.3751
BDET_00184	217.899	-0.417514	0.430798	-0.969165	0.332463	0.636718
BDET_00185	309.534	-0.520727	0.357626	-1.45607	0.145374	0.418447
BDET_00186	4108.7	-0.14211	0.418841	-0.339293	0.734389	0.89376
BDET_00187	119.436	-0.506578	0.569518	-0.889485	0.373742	0.672366
BDET_00188	507.949	0.551407	0.63529	0.867961	0.385416	0.683053
BDET_00189	106.721	0.719361	0.441151	1.63065	0.102965	0.343438
BDET_00190	53.6922	-0.761873	0.858547	-0.887398	0.374865	0.67331
BDET_00191	0.161479	0.0726629	0.65528	0.110888	0.911705	NA
BDET_00192	149.707	-0.0365057	0.606031	-0.0602373	0.951967	0.985721
BDET_00193	478.337	-0.200317	0.371247	-0.53958	0.589487	0.821551
BDET_00194	65.0148	-0.353905	0.837048	-0.422801	0.672441	0.864033
BDET_00195	246.846	0.00985868	0.385565	0.0255694	0.979601	0.994213
BDET_00196	120.867	0.362392	0.361177	1.00336	0.315685	0.61877
BDET_00197	1263.81	-0.280174	0.334981	-0.836386	0.402938	0.696188
BDET_00198	90.157	-1.59929	0.62819	-2.54586	0.0109007	0.0946555
BDET_00199	638.778	0.272251	0.37779	0.72064	0.471131	0.74484
BDET_00200	276.92	0.347148	0.382847	0.906755	0.364536	0.665357
BDET_00201	98.2358	-0.239717	0.33495	-0.715681	0.474188	0.746484
BDET_00202	110.463	1.15343	0.450441	2.56066	NA	NA
BDET_00203	0	NA	NA	NA	NA	NA
BDET_00204	8448.9	0.0593067	0.318685	0.186098	0.852368	0.949921
BDET_00205	446.56	-0.780138	0.525005	-1.48596	0.137289	0.406111
BDET_00206	1014.95	-0.508373	0.472084	-1.07687	0.281538	0.583269
BDET_00207	458.663	0.918611	0.355981	2.58051	0.00986557	0.0888513
BDET_00208	211.708	0.409998	0.429299	0.955041	0.339557	0.641112
BDET_00209	185.266	-0.491475	0.328854	-1.49451	0.135042	0.402248
BDET_00210	255.274	-1.4924	0.716352	-2.08333	0.0372207	0.19796
BDET_00211	38.8152	1.47373	0.945879	1.55805	0.11922	0.375118
BDET_00212	419.232	0.341116	0.18206	1.87364	0.0609795	0.263652
BDET_00213	562.608	-0.139595	0.399521	-0.349407	0.726784	0.890786
BDET_00214	62.2957	-2.08156	1.00238	-2.07661	0.0378378	0.198986
BDET_00215	48.2435	-0.451044	0.994837	-0.453384	0.650272	0.852946
BDET_00216	10.0859	2.17013	1.12735	1.92499	0.0542308	0.245882
BDET_00217	125.848	0.0107568	0.518046	0.0207642	0.983434	0.99521
BDET_00218	218.776	-0.424286	0.38003	-1.11646	0.264227	0.565245
BDET_00219	396.852	1.10197	0.234286	4.70351	2.55727e-06	0.000231327
BDET_00220	406.442	-0.79094	0.301611	-2.62239	0.00873163	0.0825519
BDET_00221	90.6323	-1.63582	0.568643	-2.87671	0.0040184	0.0503405
BDET_00222	5047.49	0.528756	0.339687	1.5566	0.119566	0.375867
BDET_00223	139.089	0.16239	0.452868	0.358582	0.719908	0.887882
BDET_00224	254.019	-0.57734	0.439414	-1.31389	0.188884	0.479836
BDET_00225	164.502	0.854235	0.339469	2.51639	0.0118565	0.100552
BDET_00226	20.0648	0.633612	0.960342	0.659777	0.509397	0.769548
BDET_00227	41.8773	-1.0189	0.692829	-1.47063	0.141391	0.412703
BDET_00228	1260.42	-0.364854	0.540114	-0.675513	0.49935	0.763094
BDET_00229	4.69255	0.860639	1.22036	0.705232	0.480666	0.750669
BDET_00230	31.6697	0.309266	0.95725	0.323078	0.746636	0.899375
BDET_00231	64.825	0.233542	0.649632	0.359498	0.719222	0.88779
BDET_00232	136.052	-0.738623	0.36499	-2.02368	0.0430031	0.214808
BDET_00233	1267.15	-0.51592	0.587905	-0.877558	0.380184	0.678835
BDET_00234	296.417	-0.527599	0.533032	-0.989806	0.322269	0.627104
BDET_00235	2116.7	-0.442255	0.415295	-1.06492	0.286914	0.589118
BDET_00236	94.0627	-1.89985	0.540651	-3.51399	0.000441422	0.0107299
BDET_00237	41.8157	-0.514708	0.720051	-0.714822	0.474719	0.746971
BDET_00238	271.696	-0.883222	0.38477	-2.29545	0.0217071	0.14408
BDET_00239	171.336	0.236703	0.608794	0.388806	0.697419	0.878092
BDET_00240	103.208	0.278185	0.663358	0.419358	0.674954	0.865786
BDET_00241	106.869	0.545748	0.56556	0.96497	0.33456	0.638043
BDET_00242	316.108	0.908355	0.373402	2.43265	0.0149889	0.116602
BDET_00243	156.595	-0.0720129	0.628279	-0.114619	0.908747	0.969795
BDET_00244	148.995	-1.24914	0.712595	-1.75295	0.0796108	0.298715
BDET_00245	1.29358	-1.74988	1.21143	-1.44448	0.148604	NA
BDET_00246	76.4862	-0.970312	0.685141	-1.41622	0.156711	0.43406
BDET_00247	270.297	-0.782713	0.426482	-1.83528	0.0664644	0.274156
BDET_00248	1230.98	-0.8625	0.54979	-1.56878	0.116699	0.370379
BDET_00249	2327.04	0.586652	0.479224	1.22417	0.220888	0.518209
BDET_00250	21.1753	0.651986	0.964795	0.675777	0.499182	0.762998
BDET_00251	617.73	0.565295	0.560829	1.00796	0.313471	0.617284
BDET_00252	14.4506	-1.2934	1.18603	-1.09052	0.275482	0.577504
BDET_00253	537.843	0.342138	0.553664	0.617953	0.536606	0.790124
BDET_00254	70.8116	-0.26298	0.449333	-0.585267	0.558368	0.803587
BDET_00255	1557.52	0.0560366	0.536535	0.104442	0.916819	0.972771
BDET_00256	1360.02	0.198568	0.530187	0.374524	0.708014	0.883295
BDET_00257	73.6405	-0.820664	0.465156	-1.76428	0.0776854	0.295852
BDET_00258	159.512	-0.351007	0.386073	-0.909171	0.36326	0.664014
BDET_00259	376.246	-0.0428968	0.658197	-0.0651733	0.948036	0.984259
BDET_00260	0	NA	NA	NA	NA	NA
BDET_00261	1869.04	0.08592	0.34832	0.24667	0.805164	0.927406
BDET_00262	1276.87	-0.374774	0.407639	-0.919376	0.357899	0.660038
BDET_00263	0.216971	-0.359481	0.816454	-0.440295	0.659724	NA
BDET_00264	35.1146	-0.697067	0.590333	-1.1808	0.237681	0.537619
BDET_00265	159.037	0.195367	0.49192	0.397152	0.691255	0.873899
BDET_00266	101.569	-0.203355	0.433184	-0.469442	0.638754	0.849432
BDET_00267	715.562	-0.99194	0.367253	-2.70097	0.00691373	0.0710735
BDET_00268	44.8818	0.33153	0.794942	0.417049	0.676643	0.865786
BDET_00269	71.1075	0.0610995	0.535907	0.114011	0.909229	0.969951
BDET_00270	0	NA	NA	NA	NA	NA
BDET_00271	59.5098	0.608547	0.583474	1.04297	0.296961	0.599365
BDET_00272	0.233431	-0.726246	0.885288	-0.82035	0.412017	NA
BDET_00273	117.839	-0.0687545	0.417512	-0.164677	0.869198	0.956013
BDET_00274	217.701	0.632878	0.576893	1.09705	0.272622	0.573222
BDET_00275	670.371	-0.963231	0.516433	-1.86516	0.0621588	0.26571
BDET_00276	84.4017	0.899423	0.604026	1.48905	0.136475	0.404468
BDET_00277	320.804	1.25182	0.46996	2.66367	0.00772928	0.0768488
BDET_00278	183.094	0.91793	0.869086	1.0562	0.290876	0.593584
BDET_00279	135.993	-0.997351	0.650205	-1.5339	0.125054	0.385776
BDET_00280	542.733	0.248235	0.299425	0.829038	0.407083	0.698295
BDET_00281	393.923	-0.524171	0.418554	-1.25234	0.210446	0.506189
BDET_00282	367.286	-0.284267	0.540266	-0.526161	0.598776	0.827476
BDET_00283	21.4469	1.50445	0.926686	1.62347	0.104489	0.346455
BDET_00284	388.612	0.0497312	0.404753	0.122868	0.902211	0.968278
BDET_00285	573.784	-0.598023	0.508036	-1.17713	0.239145	0.538779
BDET_00286	0.235745	0.0158632	0.831722	0.0190727	0.984783	NA
BDET_00287	52.8998	0.269465	0.644823	0.417889	0.676028	0.865786
BDET_00288	0.06131	0.00837372	0.286999	0.0291768	0.976724	NA
BDET_00289	91.669	-1.34836	0.52916	-2.54812	0.0108306	0.094159
BDET_00290	345.452	-0.20538	0.577494	-0.35564	0.72211	0.888343
BDET_00291	393.638	-0.493989	0.356839	-1.38435	0.166253	0.449024
BDET_00292	406.627	-0.304287	0.315246	-0.965235	0.334427	0.638043
BDET_00293	854.787	1.68349	0.781886	2.15311	0.0313098	0.178227
BDET_00294	208.357	0.772854	0.391075	1.97623	0.0481288	0.228478
BDET_00295	497.844	-0.85244	0.460058	-1.8529	0.0638972	0.269689
BDET_00296	255.335	0.566661	0.67944	0.834011	0.404275	0.696819
BDET_00297	691.565	0.069589	0.32717	0.2127	0.831561	0.9414
BDET_00298	354.051	0.5325	0.44105	1.20735	0.227299	0.527629
BDET_00299	181.907	-0.430768	0.491635	-0.876195	0.380924	0.679567
BDET_00300	585.673	0.111052	0.364584	0.304601	0.76067	0.905538
BDET_00301	158.911	-1.65496	0.506132	-3.26983	0.00107614	0.0206369
BDET_00302	151.511	-1.30103	0.598426	-2.17409	0.0296985	0.173747
BDET_00303	460.745	-0.10052	0.68397	-0.146965	0.883159	0.961042
BDET_00304	258.042	0.219125	0.427007	0.513165	0.607836	0.832596
BDET_00305	220.087	-0.507313	0.425419	-1.1925	0.233064	0.533277
BDET_00306	65.3085	-0.39658	0.465812	-0.851373	0.394562	0.688868
BDET_00307	890.76	-1.51234	0.498012	-3.03676	0.00239138	0.0353983
BDET_00308	342.166	0.0137463	0.340102	0.0404182	0.96776	0.99017
BDET_00309	265.681	-0.619405	0.484302	-1.27896	0.20091	0.495492
BDET_00310	4855.39	-0.930046	0.329147	-2.82562	0.00471891	0.05514
BDET_00311	416.819	0.0473589	0.535685	0.0884081	0.929552	0.97792
BDET_00312	2283.68	-1.12852	0.602715	-1.87239	0.061153	0.264088
BDET_00313	33.7447	-0.502896	0.919071	-0.547178	0.584256	0.819345
BDET_00314	224.734	-0.48813	0.74764	-0.652895	0.513824	0.772224
BDET_00315	41.0134	-1.0556	0.824694	-1.28	0.200547	0.495217
BDET_00316	2145.73	-0.414012	0.230042	-1.79972	0.0719041	0.284493
BDET_00317	477.369	-1.23501	0.511961	-2.41232	0.0158515	0.119348
BDET_00318	1778.84	-0.963249	0.541141	-1.78003	0.0750707	0.291455
BDET_00319	675.89	-1.10321	0.472358	-2.33554	0.019515	0.136118
BDET_00320	2.10664	-0.570726	1.20654	-0.473027	0.636194	NA
BDET_00321	0.612384	-0.451715	1.15939	-0.389614	0.696822	NA
BDET_00322	88.5362	0.154739	0.306214	0.505329	0.613328	0.836804
BDET_00323	95.9858	-0.339522	0.509172	-0.666812	0.504892	0.766548
BDET_00324	1896.42	0.254867	0.346465	0.735621	0.461962	0.738831
BDET_00325	85.354	-0.977557	0.611011	-1.5999	0.109621	0.357503
BDET_00326	57.016	0.603764	0.815315	0.740528	0.458979	0.736881
BDET_00327	16.0909	0.0866961	1.05045	0.0825322	0.934223	0.978668
BDET_00328	326.799	0.635952	0.403628	1.57559	0.11512	0.367545
BDET_00329	60.6	0.431013	0.669539	0.643746	0.51974	0.777418
BDET_00330	1092.59	0.270564	0.482504	0.56075	0.574968	0.813819
BDET_00331	473.443	0.312009	0.263043	1.18615	0.235561	0.536432
BDET_00332	39.2572	1.73782	0.954972	1.81976	0.0687953	0.278865
BDET_00333	111.552	1.13118	0.498368	2.26978	0.0232209	0.149121
BDET_00334	1492.19	0.822288	0.336273	2.4453	0.0144733	0.114215
BDET_00335	494.459	0.219745	0.692387	0.317373	0.750961	0.900588
BDET_00336	454.625	-0.997597	0.581719	-1.71491	0.0863612	0.31181
BDET_00337	193.674	0.783591	0.452617	1.73124	0.0834081	0.306382
BDET_00338	1626.59	-0.0539005	0.422286	-0.12764	0.898434	0.966949
BDET_00339	113.712	-0.394345	0.689845	-0.571643	NA	NA
BDET_00340	22.5542	0.335325	1.14368	0.293198	0.769371	0.909885
BDET_00341	740.17	-0.249466	0.25689	-0.971102	0.331497	0.635703
BDET_00342	32.2087	-0.0905622	0.866303	-0.104539	0.916742	0.972771
BDET_00343	338.508	0.335896	0.367126	0.914932	0.360227	0.661877
BDET_00344	46.5377	0.216044	0.70438	0.306715	0.75906	0.904838
BDET_00345	75.6071	1.25924	0.961175	1.31011	0.19016	0.481978
BDET_00346	185.362	-0.303465	0.271954	-1.11587	0.264478	0.565245
BDET_00347	169.954	0.15241	0.519571	0.293337	0.769264	0.909885
BDET_00348	1076.8	1.53708	0.565146	2.71979	0.00653242	0.0684116
BDET_00349	721.752	-0.223736	0.373639	-0.598804	0.549304	0.798468
BDET_00350	23.8316	-2.04879	0.869705	-2.35573	NA	NA
BDET_00351	217.678	-0.038588	0.349896	-0.110284	0.912184	0.97171
BDET_00352	358.405	0.252274	0.449604	0.561103	0.574727	0.813777
BDET_00353	167.586	0.0692111	0.452009	0.153119	0.878305	0.958486
BDET_00354	157.444	0.427264	0.356475	1.19858	0.230692	0.53138
BDET_00355	161.583	0.0302574	0.885454	0.0341716	0.97274	0.992211
BDET_00356	214.329	0.234609	0.670914	0.349686	0.726574	0.890786
BDET_00357	37.0755	0.226546	1.0494	0.215882	0.82908	0.939469
BDET_00358	154.413	0.0377566	0.363284	0.103931	0.917224	0.972843
BDET_00359	2187.75	-0.188123	0.423654	-0.444049	0.657007	0.857367
BDET_00360	327.341	-0.748271	0.326622	-2.29094	0.021967	0.144614
BDET_00361	1148.96	-0.135955	0.400248	-0.339676	0.7341	0.89376
BDET_00362	328.597	-1.42367	0.634924	-2.24228	0.0249434	0.156149
BDET_00363	243.04	0.0650968	0.321708	0.202348	0.839645	0.944081
BDET_00364	49.72	-2.89456	0.916475	-3.15836	0.00158657	0.0270527
BDET_00365	84.9683	-1.51927	0.578216	-2.62751	0.00860119	0.0817525
BDET_00366	345.447	0.0575399	0.667206	0.0862402	0.931276	0.97792
BDET_00367	23.7911	-2.45133	0.980924	-2.499	0.0124543	0.103531
BDET_00368	52.9403	-2.77021	0.980176	-2.82624	0.00470984	0.0551226
BDET_00369	1301.62	0.0385294	0.339578	0.113463	0.909664	0.970148
BDET_00370	12819.8	-0.695926	0.541864	-1.28432	0.19903	0.493485
BDET_00371	2063.47	0.596268	0.593779	1.00419	0.315286	0.618331
BDET_00372	30.3518	0.0720443	0.930932	0.0773894	0.938314	0.980682
BDET_00373	156.46	-1.14259	0.509327	-2.24333	0.0248757	0.155859
BDET_00374	181.39	-2.22106	0.459261	-4.83616	1.3237e-06	0.000143591
BDET_00375	790.868	0.127868	0.295435	0.432812	0.665152	0.860353
BDET_00376	1971.21	0.0230321	0.505309	0.0455802	0.963645	0.989093
BDET_00377	1463.9	0.404736	0.389431	1.0393	0.298665	0.600802
BDET_00378	347.114	0.55956	0.89363	0.626165	0.531206	0.786271
BDET_00379	412.614	0.830228	0.710172	1.16905	0.242383	0.541241
BDET_00380	703.404	0.170178	0.478142	0.355915	NA	NA
BDET_00381	264.74	-0.724243	0.442664	-1.6361	0.101818	0.341381
BDET_00382	497.635	-0.391776	0.408533	-0.958982	0.337568	0.639693
BDET_00383	107.662	-0.452559	0.626	-0.722937	0.469718	0.743616
BDET_00384	232.966	-0.325262	0.593853	-0.547715	0.583888	0.819235
BDET_00385	1124.53	1.51222	0.708906	2.13317	0.0329105	0.185263
BDET_00386	407.037	-1.19631	0.503592	-2.37556	0.0175225	0.127416
BDET_00387	3426.51	-1.95046	0.660814	-2.95161	0.00316124	0.0426975
BDET_00388	473.941	0.430518	0.836656	0.51457	0.606854	0.832034
BDET_00389	199.527	-0.648165	0.793446	-0.816899	0.413986	0.703167
BDET_00390	187.08	-0.0478313	0.707691	-0.0675878	0.946114	0.984211
BDET_00391	187.404	0.483411	0.480074	1.00695	0.313959	0.617551
BDET_00392	755.922	0.222213	0.31121	0.714028	0.47521	0.747419
BDET_00393	1196.79	0.165632	0.284096	0.583015	0.559883	0.803769
BDET_00394	16.9189	0.674061	0.972537	0.693095	0.48825	0.756445
BDET_00395	282.999	1.19363	0.643029	1.85626	0.0634162	0.268439
BDET_00396	176.978	1.10318	0.613033	1.79954	0.0719334	0.284493
BDET_00397	27.6481	2.01245	0.757813	2.6556	0.00791682	0.0777561
BDET_00398	0.87477	0.695655	1.14588	0.607091	0.54379	NA
BDET_00399	89.6555	0.556679	0.618235	0.900432	0.36789	0.667639
BDET_00400	524.249	-0.378726	0.575169	-0.65846	0.510242	0.770185
BDET_00401	33.5384	-2.45141	1.06995	-2.29114	0.0219551	0.144614
BDET_00402	228.95	-0.313684	0.52829	-0.593772	0.552665	0.80198
BDET_00403	0.388868	-0.847229	1.03002	-0.822539	0.41077	NA
BDET_00404	2.65782	-0.149578	1.10904	-0.134872	0.892713	NA
BDET_00405	398.046	0.0599678	0.832751	0.0720116	0.942593	0.982566
BDET_00406	117.178	-0.624451	0.509738	-1.22504	0.220559	0.517896
BDET_00407	294.96	0.876589	0.75579	1.15983	0.246117	0.544207
BDET_00408	179.399	0.617718	0.607317	1.01713	0.309093	0.612958
BDET_00409	1855.71	-0.21071	0.367494	-0.573369	0.566395	0.807327
BDET_00410	269.813	0.745901	0.490277	1.52139	0.128163	0.391373
BDET_00411	339.764	-0.567309	0.830871	-0.682789	0.49474	0.759472
BDET_00412	218.002	1.95351	0.741202	2.6356	NA	NA
BDET_00413	375.951	1.36566	0.742395	1.83953	0.0658376	0.273573
BDET_00414	122.888	-1.61064	0.788715	-2.0421	0.0411411	0.208588
BDET_00415	231.769	-1.6264	0.842812	-1.92973	0.0536403	0.244578
BDET_00416	823.416	-0.00706773	0.277947	-0.0254283	0.979713	0.994213
BDET_00417	628.295	-0.549598	0.260058	-2.11337	0.0345693	0.191083
BDET_00418	9.65873	-3.45974	1.13425	-3.05024	0.00228658	0.0344075
BDET_00419	237.761	-1.27276	0.591707	-2.15099	0.0314768	0.178807
BDET_00420	18.5647	-2.21361	1.06375	-2.08096	0.0374379	0.198557
BDET_00421	1305.56	0.0995735	0.518099	0.19219	0.847593	0.948039
BDET_00422	785.17	0.589388	0.398396	1.4794	0.139033	0.408538
BDET_00423	190.335	0.669971	0.308055	2.17484	0.0296422	0.173747
BDET_00424	76.1175	-0.446183	0.963953	-0.462868	0.643459	0.849549
BDET_00425	3.15799	1.41907	1.19663	1.18589	0.235667	0.536432
BDET_00426	588.07	1.13048	0.398444	2.83724	0.00455052	0.0538652
BDET_00427	557.656	0.930841	0.298483	3.11858	0.00181726	0.0293508
BDET_00428	209.312	-0.758365	0.418021	-1.81418	0.06965	0.281503
BDET_00429	982.67	-0.332049	0.412257	-0.805442	0.420565	0.708254
BDET_00430	129.008	0.482052	0.474423	1.01608	0.309591	0.613443
BDET_00431	568.662	-0.798508	0.508716	-1.56965	0.116496	0.370062
BDET_00432	778.833	0.862533	0.510875	1.68835	NA	NA
BDET_00433	69.7966	-0.562072	0.843422	-0.666419	0.505143	0.766548
BDET_00434	33.7609	2.12917	0.990016	2.15065	0.0315042	0.178807
BDET_00435	110.507	0.80782	0.918673	0.879334	0.37922	0.677858
BDET_00436	987.588	-0.126778	0.522394	-0.242687	0.808248	0.92923
BDET_00437	147.536	-0.639788	0.348108	-1.8379	0.066077	0.273589
BDET_00438	7.55746	-0.122561	0.995738	-0.123086	0.902039	0.96825
BDET_00439	457.546	-0.0618599	0.436354	-0.141765	0.887265	0.962484
BDET_00440	261.008	-0.661944	0.47346	-1.3981	0.162083	0.442699
BDET_00441	31.7948	1.46132	0.807802	1.809	0.0704506	0.282588
BDET_00442	1040.69	-0.230456	0.819731	-0.281136	0.778606	0.913906
BDET_00443	291.462	0.0335677	0.512028	0.0655582	0.94773	0.984211
BDET_00444	526.004	0.457398	0.361	1.26703	0.205145	0.500936
BDET_00445	51.3865	-0.954865	0.786557	-1.21398	0.224755	0.524473
BDET_00446	484.364	-1.00163	0.556626	-1.79946	0.0719452	0.284493
BDET_00447	82.4614	0.645141	0.917238	0.703352	0.481836	0.75166
BDET_00448	48.0909	0.3066	1.04029	0.294727	0.768203	0.909627
BDET_00449	453.639	-1.04476	0.739775	-1.41226	0.157873	0.435179
BDET_00450	187.202	-0.580316	0.709453	-0.817977	0.413371	0.702905
BDET_00451	99.3647	-1.5898	0.533325	-2.98092	0.00287381	0.0403626
BDET_00452	156.414	0.505325	0.607779	0.831429	0.405731	0.697289
BDET_00453	30862.4	-0.168062	0.592226	-0.28378	NA	NA
BDET_00454	885.007	0.303724	0.494569	0.614119	0.539137	0.791605
BDET_00455	1946.62	-0.377738	0.604475	-0.624902	0.532035	0.787061
BDET_00456	3.42134	1.91835	1.20993	1.5855	0.112852	0.364213
BDET_00457	117.388	-0.881975	0.568518	-1.55136	0.120816	0.378325
BDET_00458	52.8507	-1.98024	1.01012	-1.9604	0.0499489	0.234476
BDET_00459	113.841	-1.05735	0.75734	-1.39613	0.162675	0.443314
BDET_00460	70.3002	0.926839	0.511262	1.81285	0.0698555	0.282061
BDET_00461	705.685	0.125086	0.426959	0.292969	0.769546	0.909885
BDET_00462	153.985	-0.791154	0.658593	-1.20128	0.229643	0.530529
BDET_00463	1.45705	-1.64553	1.21756	-1.3515	0.176535	NA
BDET_00464	203.47	-0.647523	0.588884	-1.09958	0.271517	0.572076
BDET_00465	301.418	2.24321	0.963159	2.32902	NA	NA
BDET_00466	153.758	0.307782	0.641788	0.479569	0.631534	0.845294
BDET_00467	190.53	-0.548058	0.4058	-1.35056	0.176836	0.46382
BDET_00468	51.4615	1.6402	0.957541	1.71293	0.0867253	0.312284
BDET_00469	1571.73	-0.599667	0.367994	-1.62956	0.103195	0.34373
BDET_00470	287.099	1.00711	0.393069	2.56216	0.0104023	0.091864
BDET_00471	272.822	0.620551	0.456346	1.35983	0.173885	0.459395
BDET_00472	290.824	0.296903	0.294719	1.00741	0.313738	0.617284
BDET_00473	728.012	-1.29222	0.589733	-2.1912	0.0284377	0.169137
BDET_00474	948.99	0.537338	0.3778	1.42228	0.154945	0.431305
BDET_00475	18.2448	0.283667	0.955555	0.296861	0.766573	0.908734
BDET_00476	60.7087	-0.904562	0.730151	-1.23887	NA	NA
BDET_00477	474.357	-0.474905	0.485929	-0.977314	0.328414	0.63263
BDET_00478	121.635	-2.24842	0.516692	-4.35156	1.35171e-05	0.000779699
BDET_00479	269.236	0.0119781	0.593771	0.020173	0.983905	0.995271
BDET_00480	344.565	0.595611	0.306217	1.94506	0.0517677	0.239531
BDET_00481	350.19	-0.755457	0.592906	-1.27416	0.202606	0.497145
BDET_00482	11158.3	0.121643	0.376654	0.322957	0.746728	0.899375
BDET_00483	365.563	0.588111	0.418055	1.40678	0.159493	0.437929
BDET_00484	121.499	0.421248	0.788173	0.534461	0.593023	0.823808
BDET_00485	469.538	-0.251736	0.703122	-0.358026	0.720324	0.887905
BDET_00486	1059.13	-0.394489	0.580889	-0.679113	0.497066	0.761526
BDET_00487	1326.8	0.375095	0.463281	0.809649	0.418142	0.707362
BDET_00488	6.46188	0.203782	1.18001	0.172696	0.862891	0.952903
BDET_00489	240.404	-1.84101	0.459359	-4.00778	6.1291e-05	0.00260505
BDET_00490	177.942	-0.155986	0.265055	-0.588504	0.556194	0.803587
BDET_00491	214.254	-1.56802	0.504732	-3.10663	0.00189231	0.0299637
BDET_00492	103.989	-1.72984	0.95052	-1.81989	0.0687753	0.278865
BDET_00493	611.3	-0.296573	0.439252	-0.675176	0.499564	0.7631
BDET_00494	163.693	-0.436203	0.724815	-0.601813	0.547298	0.796668
BDET_00495	221.726	-1.80921	0.506696	-3.5706	0.000356163	0.00916687
BDET_00496	37.0055	-2.01745	0.629588	-3.20439	0.00135348	0.0243993
BDET_00497	190.27	0.109882	0.571762	0.192182	0.8476	0.948039
BDET_00498	649.448	-0.0510961	0.244219	-0.209222	0.834275	0.942074
BDET_00499	130.767	-0.0683093	0.325808	-0.209661	0.833932	0.941883
BDET_00500	139.738	0.563144	0.33216	1.6954	0.09	0.319863
BDET_00501	167.106	-0.0906741	0.407946	-0.22227	0.824104	0.937191
BDET_00502	630.442	-0.810654	0.469025	-1.72838	0.0839204	0.306382
BDET_00503	417.315	0.799998	0.376342	2.12572	0.0335266	0.187439
BDET_00504	988.188	0.251832	0.337899	0.745286	0.456099	0.734854
BDET_00505	309.947	1.25346	0.697598	1.79682	0.0723637	0.285062
BDET_00506	303.564	-0.137803	0.497978	-0.276724	0.781992	0.9164
BDET_00507	104.094	0.514691	0.572308	0.899326	0.368479	0.667639
BDET_00508	19.4933	0.177734	0.987392	0.180004	0.85715	0.95169
BDET_00509	333.999	-0.362311	0.467331	-0.775278	0.438176	0.719068
BDET_00510	649.415	0.726873	0.359486	2.02198	0.0431789	0.21539
BDET_00511	53.1986	-1.27531	0.795104	-1.60395	0.108724	0.35581
BDET_00512	167.115	0.143016	0.498989	0.286611	0.77441	0.911557
BDET_00513	65.3984	-2.06558	0.903186	-2.287	0.022196	0.145334
BDET_00514	10.0322	-2.70355	1.15019	-2.35052	0.0187474	0.132806
BDET_00515	74.5064	-2.39304	0.594794	-4.0233	5.73877e-05	0.00247064
BDET_00516	108.106	-0.192926	0.402558	-0.47925	0.63176	0.845294
BDET_00517	389.779	0.759535	0.326701	2.32486	0.0200793	0.138591
BDET_00518	58.7104	0.371296	0.386935	0.959584	0.337265	0.639693
BDET_00519	241.516	0.606112	0.480034	1.26264	0.206717	0.502445
BDET_00520	733.422	0.385739	0.365516	1.05533	0.291276	0.593827
BDET_00521	931.526	-0.280814	0.446036	-0.629578	0.528971	0.784957
BDET_00522	176.513	-0.127215	0.655172	-0.194171	0.846042	0.946879
BDET_00523	24.8033	1.36474	1.04969	1.30014	0.193553	0.485753
BDET_00524	0.931562	0.769619	1.15826	0.66446	0.506396	NA
BDET_00525	12.601	0.69139	1.12854	0.61264	0.540114	0.792438
BDET_00526	5.67144	-1.54169	1.17995	-1.30657	0.191359	0.48342
BDET_00527	317.972	0.814416	0.428465	1.90078	0.0573315	0.253921
BDET_00528	172.943	0.333312	0.524912	0.634987	0.525437	0.782556
BDET_00529	121.087	0.268855	0.603629	0.445398	0.656032	0.857253
BDET_00530	53.1261	-0.0532818	0.425381	-0.125257	0.90032	0.967119
BDET_00531	241.765	-0.47969	0.386493	-1.24114	0.214556	0.510408
BDET_00532	619.422	-0.212469	0.342768	-0.619862	0.535348	0.789392
BDET_00533	378.348	-0.460556	0.610016	-0.75499	0.450255	0.729945
BDET_00534	0	NA	NA	NA	NA	NA
BDET_00535	156.708	0.178043	0.766934	0.232149	0.816422	0.933127
BDET_00536	0.185582	-0.376407	0.686631	-0.548194	0.583559	NA
BDET_00537	336.005	0.925499	0.395384	2.34076	0.0192446	0.135664
BDET_00538	1006.58	-0.363708	0.41837	-0.869344	0.384659	0.682878
BDET_00539	21.2355	-1.89175	0.684639	-2.76314	0.00572489	0.0631389
BDET_00540	60.3866	-0.806593	0.570711	-1.41331	0.157564	0.434767
BDET_00541	9778.53	-0.190958	0.295014	-0.647284	0.517448	0.776066
BDET_00542	40.3102	-0.285116	0.787285	-0.362151	0.717239	0.886766
BDET_00543	191.905	0.622819	0.378383	1.646	0.0997635	0.337247
BDET_00544	148.535	-0.267607	0.583135	-0.458911	0.646298	0.851113
BDET_00545	108.01	0.564031	0.472627	1.1934	0.232714	0.533249
BDET_00546	52.4943	0.144033	0.929222	0.155004	0.876818	0.95819
BDET_00547	519.29	0.762451	0.969704	0.786272	0.431708	0.715464
BDET_00548	471.718	-0.707636	0.240881	-2.9377	0.00330657	0.0435365
BDET_00549	228.151	-0.342571	0.426725	-0.802789	0.422096	0.708989
BDET_00550	746.051	0.25757	0.530777	0.485271	0.627484	0.842519
BDET_00551	197.471	1.28477	0.578028	2.22268	0.0262375	0.160923
BDET_00552	367.515	0.386684	0.405166	0.954382	0.33989	0.641112
BDET_00553	349.697	0.909882	0.6022	1.51093	0.130806	0.39563
BDET_00554	2897.98	-0.113911	0.261332	-0.435885	0.66292	0.859608
BDET_00555	148.457	-0.145416	0.738277	-0.196967	NA	NA
BDET_00556	1185.78	-0.878039	0.404141	-2.17261	0.0298099	0.174023
BDET_00557	1484.69	1.28819	0.479608	2.68593	0.00723287	0.0730118
BDET_00558	622.648	-0.232247	0.669912	-0.346683	0.72883	0.890967
BDET_00559	173.938	-1.62213	0.590414	-2.74744	0.00600618	0.0653487
BDET_00560	9.90125	0.724771	1.03151	0.702631	0.482286	0.751716
BDET_00561	242.076	-0.206356	0.367555	-0.56143	0.574505	0.813777
BDET_00562	6.02574	-2.32047	1.18265	-1.96209	0.0497517	0.234042
BDET_00563	449.954	-1.53414	0.782238	-1.96121	0.0498541	0.234372
BDET_00564	603.514	-0.215263	0.5016	-0.429153	0.667812	0.861035
BDET_00565	317.682	-0.14339	0.379695	-0.377646	0.705694	0.882178
BDET_00566	472.021	-0.433255	0.488687	-0.886568	0.375311	0.673443
BDET_00567	91.9502	-2.88046	0.494406	-5.8261	5.67363e-09	2.17341e-06
BDET_00568	371.131	0.771283	0.363285	2.12308	0.0337471	0.187993
BDET_00569	328.611	0.246969	0.352622	0.700379	0.483691	0.752408
BDET_00570	20.6139	-0.341986	0.926037	-0.369301	0.711904	0.885524
BDET_00571	151.342	-1.06335	0.632233	-1.68189	0.0925895	0.325721
BDET_00572	49.1046	-1.57435	0.475924	-3.30798	0.000939706	0.0185592
BDET_00573	802.056	-0.198164	0.245937	-0.805753	0.420385	0.708254
BDET_00574	100.933	-0.48218	0.497521	-0.969163	0.332464	0.636718
BDET_00575	187.309	-0.18349	0.46406	-0.395401	0.692547	0.874619
BDET_00576	266.282	-0.579113	0.612108	-0.946096	0.3441	0.645065
BDET_00577	749.815	-0.680843	0.464636	-1.46533	0.142832	0.414355
BDET_00578	364.862	1.04242	0.522668	1.99442	0.0461058	0.222952
BDET_00579	407.721	0.363527	0.282996	1.28457	0.198944	0.493485
BDET_00580	170.697	-1.82193	0.54812	-3.32396	0.000887498	0.0177695
BDET_00581	216.059	0.0706555	0.528059	0.133802	0.893559	0.964682
BDET_00582	112.579	-2.0563	0.642034	-3.20279	0.00136103	0.0244245
BDET_00583	269.337	0.586199	0.476848	1.22932	0.218952	0.515164
BDET_00584	356.103	1.39916	0.273786	5.11042	3.21446e-07	4.70363e-05
BDET_00585	311.651	0.202192	0.524749	0.385311	0.700007	0.878953
BDET_00586	4.88596	0.529753	1.2095	0.437993	0.661391	0.858988
BDET_00587	154.701	-0.937589	0.471936	-1.98669	0.0469569	0.225567
BDET_00588	177.81	1.13167	0.780885	1.44922	0.147277	0.422085
BDET_00589	137.393	0.553981	0.420522	1.31736	0.187716	0.477704
BDET_00590	88.7254	0.372978	0.613392	0.608058	0.543149	0.793808
BDET_00591	51.7643	0.418573	0.392372	1.06678	0.286073	0.58836
BDET_00592	975.69	0.0508294	0.387103	0.131307	0.895532	0.9654
BDET_00593	46.1866	-3.45847	0.668709	-5.17186	2.31777e-07	3.74346e-05
BDET_00594	168.968	1.1244	0.641323	1.75325	0.0795584	0.298673
BDET_00595	165.683	1.01566	0.522202	1.94496	0.0517803	0.239531
BDET_00596	221.102	-0.510704	0.559309	-0.913098	0.361191	0.662328
BDET_00597	323.545	0.0351824	0.370448	0.0949726	0.924337	0.97552
BDET_00598	179.438	1.13999	0.513701	2.21916	0.0264756	0.161893
BDET_00599	770.405	-0.152891	0.466144	-0.327991	0.742918	0.897933
BDET_00600	242.808	-0.11556	0.540392	-0.213844	0.830668	0.940829
BDET_00601	134.386	-0.176478	0.37728	-0.467763	0.639954	0.849432
BDET_00602	935.124	-1.37535	0.824372	-1.66836	0.0952442	0.32943
BDET_00603	4202.61	-1.34794	0.464768	-2.90025	0.00372867	0.0473775
BDET_00604	41.9235	0.81136	0.468627	1.73136	0.0833882	0.306382
BDET_00605	78.1263	0.172859	0.893962	0.193362	0.846675	0.947296
BDET_00606	645.822	1.03869	0.286268	3.62837	0.00028522	0.0078522
BDET_00607	308.311	0.601128	0.470923	1.27649	0.201783	0.496802
BDET_00608	87.6888	-1.30231	0.475693	-2.73772	0.0061867	0.0665162
BDET_00609	1554.12	-0.800626	0.707095	-1.13227	0.257519	0.557835
BDET_00610	183.812	-0.678081	0.393211	-1.72447	0.0846233	0.307521
BDET_00611	99.5259	0.454145	0.731693	0.620678	0.534812	0.789241
BDET_00612	1674.07	-0.556618	0.321717	-1.73015	0.0836038	0.306382
BDET_00613	377.957	-0.281244	0.48772	-0.57665	0.564176	0.805585
BDET_00614	33.9658	0.67991	0.824666	0.824467	0.409674	0.70074
BDET_00615	1464.85	-0.675498	0.242247	-2.78847	0.0052957	0.0595807
BDET_00616	7.8181	0.862827	1.03072	0.837111	0.40253	0.696188
BDET_00617	504.86	-0.301536	0.495205	-0.608911	0.542583	0.793808
BDET_00618	98.138	-0.183085	0.356465	-0.513613	0.607523	0.83248
BDET_00619	139.735	0.595322	0.347124	1.71501	0.0863434	0.31181
BDET_00620	38.8456	0.668258	0.966652	0.691313	0.489369	0.757103
BDET_00621	623.643	-0.103262	0.335402	-0.307877	0.758176	0.904708
BDET_00622	11894.4	-1.09702	0.858473	-1.27787	NA	NA
BDET_00623	24965.8	-1.09645	0.85618	-1.28063	NA	NA
BDET_00624	343.144	0.891497	0.411507	2.16642	0.030279	0.174997
BDET_00625	444.457	-0.279559	0.312234	-0.895353	0.370598	0.669205
BDET_00626	912.04	1.02394	0.656696	1.55923	0.118942	0.3751
BDET_00627	561.273	-0.295283	0.381137	-0.774742	0.438492	0.719068
BDET_00628	6.18978	1.33286	0.99484	1.33977	0.180319	0.468719
BDET_00629	241.729	0.945683	0.417771	2.26364	0.0235962	0.150173
BDET_00630	393.686	0.651901	0.523094	1.24624	0.212676	0.508297
BDET_00631	40.8095	1.38412	0.959377	1.44272	0.149099	0.424911
BDET_00632	67.6431	0.420339	0.568503	0.739378	0.459677	0.73735
BDET_00633	53.3271	-3.41584	1.14129	-2.99296	0.00276289	0.0395288
BDET_00634	334.788	-0.25637	0.341425	-0.75088	0.452725	0.731201
BDET_00635	1304.3	-0.531309	0.436103	-1.21831	0.223106	0.521896
BDET_00636	813.568	-0.799383	0.463678	-1.72401	0.0847068	0.307671
BDET_00637	283.165	0.752952	0.67692	1.11232	0.266	0.566747
BDET_00638	106.715	-0.262309	0.718921	-0.364865	0.715213	0.886766
BDET_00639	450.547	1.21018	0.36211	3.34203	0.000831683	0.0168846
BDET_00640	6592.44	1.4462	0.432089	3.34701	0.00081689	0.0167244
BDET_00641	271.791	1.15085	0.36527	3.15068	0.00162891	0.0275781
BDET_00642	46.4974	-0.86556	0.519465	-1.66625	0.0956631	0.329854
BDET_00643	0	NA	NA	NA	NA	NA
BDET_00644	250.76	0.54648	0.470601	1.16124	0.245545	0.543596
BDET_00645	145.202	0.524281	0.60862	0.861425	0.389004	0.685302
BDET_00646	246.797	0.181862	0.31335	0.580381	0.561658	0.804609
BDET_00647	552.061	0.199174	0.441748	0.450877	0.652078	0.854629
BDET_00648	37.5274	-0.66828	0.719939	-0.928245	0.35328	0.655369
BDET_00649	4.4588	-2.39551	1.19836	-1.99899	0.0456093	0.221843
BDET_00650	73.0284	-0.735752	0.600662	-1.2249	0.220612	0.517896
BDET_00651	754.4	-0.0299936	0.466487	-0.0642968	0.948734	0.984354
BDET_00652	482.964	-0.730823	0.346776	-2.10748	0.0350759	0.191985
BDET_00653	23819.4	-0.733995	0.415969	-1.76454	0.0776404	0.295852
BDET_00654	32.3192	0.129059	0.865812	0.149061	0.881506	0.959962
BDET_00655	1.72187	1.47656	1.22935	1.20109	0.229716	NA
BDET_00656	24.2481	2.82221	1.19471	2.36225	NA	NA
BDET_00657	81.7691	0.692541	0.551034	1.2568	0.208825	0.504305
BDET_00658	154.677	-0.201172	0.342733	-0.586964	0.557228	0.803587
BDET_00659	459.801	-2.56737	0.697075	-3.68306	0.000230453	0.00675408
BDET_00660	120.064	1.06639	0.489461	2.17871	0.0293532	0.172937
BDET_00661	174.468	-1.57367	0.480738	-3.27344	0.00106246	0.0205418
BDET_00662	323.385	0.44205	0.430702	1.02635	0.304728	0.606619
BDET_00663	535.31	-0.0739669	0.350762	-0.210875	0.832985	0.941791
BDET_00664	1822.49	0.530999	0.419145	1.26686	0.205204	0.500936
BDET_00665	412.933	0.173563	0.323758	0.536088	0.591898	0.82349
BDET_00666	254.778	-0.620972	0.310022	-2.00299	0.0451782	0.220817
BDET_00667	459.817	0.282327	0.561089	0.503177	NA	NA
BDET_00668	101.296	-3.37913	0.641921	-5.26409	1.40884e-07	2.73035e-05
BDET_00669	6.64529	-0.555628	1.13901	-0.487816	0.62568	0.841937
BDET_00670	47.0674	-2.65703	0.956902	-2.77671	0.00549129	0.0613068
BDET_00671	501.444	-0.258564	0.796199	-0.324747	0.745372	0.898908
BDET_00672	235.47	-1.02129	0.341211	-2.99313	0.00276131	0.0395288
BDET_00673	2592.02	-0.296194	0.275884	-1.07362	0.282993	0.584543
BDET_00674	242.332	-0.994816	0.438077	-2.27087	0.0231549	0.149043
BDET_00675	150.402	-0.27027	0.594333	-0.454746	0.649292	0.852811
BDET_00676	458.576	0.692499	0.294617	2.35051	0.0187478	0.132806
BDET_00677	216.352	-0.110353	0.481223	-0.229319	0.818621	0.934025
BDET_00678	105.69	-0.741874	0.370141	-2.0043	0.045038	0.220681
BDET_00679	96.0933	-0.0542622	0.464415	-0.11684	0.906987	0.969509
BDET_00680	177.824	0.765011	0.3452	2.21614	0.0266821	0.162281
BDET_00681	156.033	-1.0566	0.942958	-1.12052	0.262492	0.563269
BDET_00682	1642.16	-1.31023	0.515427	-2.54202	0.0110214	0.0952902
BDET_00683	0.976802	-0.00954748	1.08116	-0.00883078	0.992954	NA
BDET_00684	158.676	0.301535	0.631627	0.477394	0.633082	0.846438
BDET_00685	139.935	0.555295	0.457863	1.2128	0.225207	0.524954
BDET_00686	321.991	0.282095	0.522117	0.54029	0.588997	0.821551
BDET_00687	460.288	0.095392	0.406942	0.234412	0.814665	0.932733
BDET_00688	100.019	-0.281504	0.482049	-0.583973	0.559238	0.803587
BDET_00689	84.5228	1.31227	0.901115	1.45627	0.145317	0.418447
BDET_00690	32.5339	1.46074	0.677828	2.15502	0.0311599	0.178157
BDET_00691	97.1694	-0.535916	0.561923	-0.953717	0.340227	0.641112
BDET_00692	315.703	-0.856425	0.4611	-1.85735	0.0632611	0.268094
BDET_00693	522.813	0.0352977	0.215005	0.164171	0.869597	0.956017
BDET_00694	1087.39	0.0687451	0.307137	0.223826	0.822893	0.93684
BDET_00695	63.5387	-3.63695	0.61446	-5.91893	3.24042e-09	1.47196e-06
BDET_00696	71.0465	-4.62947	0.833506	-5.55421	2.78867e-08	8.10723e-06
BDET_00697	159.29	0.82742	0.577396	1.43302	0.151852	0.427777
BDET_00698	2047.34	0.733355	0.322041	2.27721	0.0227738	0.147786
BDET_00699	86.4073	-0.480017	0.655869	-0.73188	0.464242	0.739382
BDET_00700	159.216	0.190311	0.910587	0.208998	0.83445	0.942074
BDET_00701	1648.44	-0.174121	0.329092	-0.529096	0.596739	0.825903
BDET_00702	474.438	0.513932	0.398843	1.28856	0.197552	0.490707
BDET_00703	153.73	-0.234971	0.411931	-0.570412	0.568398	0.80923
BDET_00704	333.894	-0.206158	0.350424	-0.588311	0.556324	0.803587
BDET_00705	154.416	-0.201714	0.413286	-0.488073	0.625498	0.841937
BDET_00706	68.0888	0.0130114	0.846836	0.0153648	0.987741	0.997079
BDET_00707	68.0841	-0.292081	0.788294	-0.370523	0.710993	0.88525
BDET_00708	295.275	-1.19151	0.526569	-2.26277	0.0236498	0.150251
BDET_00709	646.461	0.444319	0.379307	1.1714	0.241439	0.540502
BDET_00710	114.937	-0.304119	0.389037	-0.781722	0.434378	0.717339
BDET_00711	0	NA	NA	NA	NA	NA
BDET_00712	133.405	0.769765	0.569208	1.35234	0.176265	0.463027
BDET_00713	327.19	-1.34647	0.599451	-2.24617	0.024693	0.154981
BDET_00714	375.885	0.367777	0.3731	0.985733	0.324264	0.628802
BDET_00715	150.727	-2.315	0.783416	-2.95501	0.00312661	0.0426224
BDET_00716	611.473	0.11075	0.259361	0.42701	0.669372	0.862282
BDET_00717	456.199	1.12932	0.521129	2.16706	0.0302304	0.174997
BDET_00718	224.625	0.726437	0.497587	1.45992	0.144312	0.416686
BDET_00719	133.299	-0.511259	0.519414	-0.984298	0.324969	0.629665
BDET_00720	8.20512	-0.0945395	1.21622	-0.077732	0.938041	0.980682
BDET_00721	478.026	0.378851	0.348163	1.08814	0.276532	0.579036
BDET_00722	934.036	0.266595	0.344637	0.773555	0.439194	0.719095
BDET_00723	113.593	-0.123077	0.448326	-0.274525	0.783681	0.917345
BDET_00724	436.188	0.0753695	0.449473	0.167684	0.866832	0.954421
BDET_00725	135.026	0.355914	0.297387	1.19681	0.231383	0.531761
BDET_00726	24.3338	0.713895	0.915449	0.779831	0.435491	0.717883
BDET_00727	17.0409	1.33754	0.835673	1.60055	0.109477	0.357286
BDET_00728	440.318	0.0765642	0.420482	0.182087	0.855515	0.950932
BDET_00729	41.0592	0.369278	0.629978	0.586176	0.557757	0.803587
BDET_00730	518.063	-0.207857	0.31289	-0.664312	0.50649	0.766767
BDET_00731	2782.29	0.644348	0.375952	1.71391	0.0865452	0.312284
BDET_00732	501.916	0.537792	0.427021	1.2594	0.207885	0.503635
BDET_00733	8679.8	-0.106814	0.301388	-0.354408	0.723033	0.888469
BDET_00734	351.443	0.110077	0.37361	0.29463	0.768277	0.909627
BDET_00735	698.636	0.757606	0.514988	1.47111	0.14126	0.412652
BDET_00736	438.5	-0.712049	0.483937	-1.47137	0.141191	0.412652
BDET_00737	977.603	-0.487053	0.460252	-1.05823	0.289951	0.592799
BDET_00738	214.262	1.50364	0.528867	2.84313	0.00446731	0.05349
BDET_00739	829.649	-0.298689	0.538002	-0.555182	0.57877	0.81648
BDET_00740	119.093	0.350813	0.460763	0.761374	0.446434	0.726367
BDET_00741	143.273	1.08745	0.55894	1.94555	0.0517083	0.239531
BDET_00742	207.951	-0.0744882	0.800508	-0.0930512	0.925863	0.975949
BDET_00743	1398.36	-0.264627	0.322141	-0.821464	0.411382	0.702025
BDET_00744	469.544	-0.436415	0.32378	-1.34788	0.177698	0.465242
BDET_00745	1081.52	-1.27597	0.691793	-1.84444	0.0651187	0.271995
BDET_00746	838.288	-0.753316	0.493569	-1.52626	0.126945	0.389521
BDET_00747	58.6158	0.890729	0.809865	1.09985	0.271398	0.572076
BDET_00748	219.798	2.74691	0.598913	4.58649	4.5076e-06	0.000344855
BDET_00749	24.6324	0.102775	0.76975	0.133517	0.893784	0.964682
BDET_00750	19.427	1.94864	1.04562	1.86363	0.0623737	0.26604
BDET_00751	1507.37	-0.6095	0.321149	-1.89787	0.0577129	0.255198
BDET_00752	112.777	-1.30443	0.51318	-2.54186	0.0110263	0.0952902
BDET_00753	266.654	0.444149	0.502986	0.883024	0.377224	0.675202
BDET_00754	90.3544	-0.88353	0.613715	-1.43964	0.149969	0.426104
BDET_00755	73.6964	-0.541551	0.806843	-0.671198	0.502095	0.765197
BDET_00756	27.6786	-0.137497	0.809149	-0.169928	0.865066	0.953586
BDET_00757	467.193	0.0986251	0.398186	0.247686	0.804377	0.926941
BDET_00758	279.779	0.430839	0.239758	1.79698	0.0723391	0.285062
BDET_00759	156.429	1.22558	0.6463	1.8963	0.0579205	0.255266
BDET_00760	139.156	0.328624	0.540215	0.608322	NA	NA
BDET_00761	278.324	0.761422	0.368717	2.06506	0.0389173	0.20247
BDET_00762	4293.36	0.73848	0.231855	3.18509	0.00144707	0.0254871
BDET_00763	881.467	-0.993961	0.587931	-1.69061	0.0909116	0.321218
BDET_00764	137.383	-1.35877	0.60731	-2.23736	0.0252626	0.156697
BDET_00765	216.408	-1.48124	0.348549	-4.24972	2.14039e-05	0.00112727
BDET_00766	268.321	0.0685865	0.457356	0.149963	0.880794	0.959761
BDET_00767	144.234	-0.0464756	0.479498	-0.0969255	0.922786	0.975393
BDET_00768	178.755	0.427192	0.496249	0.860843	0.389325	0.685302
BDET_00769	77.6289	-0.134322	0.741271	-0.181204	0.856207	0.951225
BDET_00770	110.966	-0.135944	0.600868	-0.226246	0.82101	0.934989
BDET_00771	954.446	1.60366	0.384923	4.1662	3.09725e-05	0.001521
BDET_00772	7035.68	0.0811351	0.470064	0.172604	0.862962	0.952903
BDET_00773	632.869	0.215008	0.463542	0.463837	0.642764	0.849432
BDET_00774	342.61	-0.945527	0.484201	-1.95276	0.0508486	0.236902
BDET_00775	73.2546	0.539935	0.521978	1.0344	0.300949	0.603188
BDET_00776	460.004	-0.445837	0.394933	-1.12889	0.258944	0.558685
BDET_00777	1568.91	0.16194	0.309638	0.522998	0.600976	0.829137
BDET_00778	112.861	1.93118	0.525475	3.67512	0.000237736	0.00689159
BDET_00779	1590.99	0.236712	0.328249	0.721135	0.470826	0.744553
BDET_00780	210.969	-0.100131	0.373849	-0.267838	0.788824	0.920819
BDET_00781	360.943	-0.16015	0.64627	-0.247806	0.804284	0.926941
BDET_00782	211.277	-0.734632	0.345821	-2.12431	0.0336441	0.187952
BDET_00783	454.19	1.24636	0.543498	2.29321	0.0218357	0.144275
BDET_00784	944.023	0.204484	0.395774	0.516667	0.605389	0.831296
BDET_00785	275.982	0.729078	0.519467	1.40351	0.160464	0.439768
BDET_00786	121.85	0.147517	0.721632	0.204422	0.838024	0.943572
BDET_00787	135.118	0.181298	0.558656	0.324525	0.74554	0.898908
BDET_00788	286.907	0.81931	0.371861	2.20327	0.0275758	0.16543
BDET_00789	28.9255	0.351532	1.09983	0.319623	0.749254	0.899837
BDET_00790	653.484	-0.428236	0.333056	-1.28578	0.19852	0.492775
BDET_00791	57.815	0.0769328	0.623487	0.123391	0.901797	0.968133
BDET_00792	15.5946	0.66025	0.955953	0.690672	0.489772	0.757103
BDET_00793	104.02	-0.431626	1.00483	-0.429552	0.667522	0.861035
BDET_00794	191.649	-2.92411	0.572533	-5.10732	3.26765e-07	4.70363e-05
BDET_00795	143.43	-0.0183369	0.538301	-0.0340644	0.972826	0.992211
BDET_00796	145.686	0.19308	0.461305	0.418551	0.675545	0.865786
BDET_00797	419.582	-0.341709	0.255588	-1.33695	0.181238	0.470107
BDET_00798	359.376	-0.505712	0.281626	-1.79569	0.0725439	0.285583
BDET_00799	9091.73	-0.999021	0.499235	-2.0011	0.0453813	0.221488
BDET_00800	1690.48	-0.408057	0.397113	-1.02756	0.304157	0.60627
BDET_00801	64.1717	0.0422061	1.0154	0.0415661	0.966845	0.99017
BDET_00802	595.729	-0.168564	0.229788	-0.733564	0.463215	0.739222
BDET_00803	112.135	0.456832	0.621203	0.7354	0.462096	0.738831
BDET_00804	98.7425	-0.235216	0.59882	-0.392799	0.694468	0.876436
BDET_00805	48.6673	0.324044	0.43428	0.746163	0.455569	0.734163
BDET_00806	86.7318	-0.415686	0.569642	-0.729733	0.465554	0.740089
BDET_00807	877.798	-1.455	0.562091	-2.58856	0.00963795	0.0878903
BDET_00808	79.8924	-1.05706	0.490974	-2.15299	0.0313196	0.178227
BDET_00809	421.659	-0.0261831	0.244157	-0.107239	0.9146	0.972496
BDET_00810	702.274	0.880152	0.462224	1.90417	0.0568881	0.252574
BDET_00811	111.596	0.779467	0.370539	2.1036	0.0354131	0.193167
BDET_00812	210.259	-0.270966	0.400967	-0.675781	0.499179	0.762998
BDET_00813	525.093	-0.959021	0.523496	-1.83196	NA	NA
BDET_00814	223.626	-0.410391	0.424998	-0.96563	0.334229	0.637915
BDET_00815	56.5174	-0.485874	0.645672	-0.752509	0.451745	0.73043
BDET_00816	27.4097	-1.10284	0.992061	-1.11166	0.266284	0.566887
BDET_00817	34.9505	0.902931	1.04718	0.862248	0.388551	0.685268
BDET_00818	105.716	-0.724324	0.547266	-1.32353	0.185658	0.474242
BDET_00819	388.294	0.533979	0.478584	1.11575	0.26453	0.565245
BDET_00820	279.638	0.174898	0.368865	0.474153	0.635391	0.848121
BDET_00821	50.1163	0.248627	0.682071	0.364517	0.715472	0.886766
BDET_00822	807.998	0.381091	0.358076	1.06427	0.287205	0.589329
BDET_00823	12.9407	1.8424	0.810427	2.27338	0.0230035	0.148878
BDET_00824	0.0587516	0.00797585	0.280563	0.0284281	0.977321	NA
BDET_00825	39.5262	0.00535442	0.704673	0.00759845	0.993937	0.998303
BDET_00826	0.0956997	-0.0936101	0.364508	-0.256812	0.797324	NA
BDET_00827	0.558599	0.110047	1.13739	0.0967537	0.922922	NA
BDET_00828	15.6801	1.9211	1.09164	1.75982	0.0784377	0.297108
BDET_00829	32.2056	-0.614092	0.483435	-1.27027	0.203989	0.499312
BDET_00830	312.234	1.24404	0.480282	2.59023	0.00959106	0.0875727
BDET_00831	46.7378	-0.881656	0.487258	-1.80942	0.0703854	0.282588
BDET_00832	288.371	0.899786	0.74808	1.20279	0.229056	0.529848
BDET_00833	341.004	-1.31165	0.363675	-3.60664	0.000310189	0.00827774
BDET_00834	491.527	-0.0319522	0.586436	-0.0544853	0.956548	0.987308
BDET_00835	1592.48	0.589397	0.260218	2.26501	0.0235121	0.1499
BDET_00836	1330.01	0.233655	0.453202	0.515565	0.606158	0.831604
BDET_00837	693.866	0.732886	0.34601	2.11811	0.0341662	0.189557
BDET_00838	7.40128	0.0803476	0.879	0.0914079	0.927168	0.976555
BDET_00839	51.8239	0.559849	1.05091	0.532726	0.594223	0.823808
BDET_00840	634.938	-0.172289	0.212734	-0.809877	0.418011	0.707362
BDET_00841	253.085	0.209484	0.434603	0.482013	0.629797	0.843961
BDET_00842	0.12568	-0.268751	0.59415	-0.452329	0.651032	NA
BDET_00843	380.593	-1.18503	0.874002	-1.35586	0.175143	0.462033
BDET_00844	1860.23	-0.114201	0.709608	-0.160935	0.872145	0.956897
BDET_00845	113.04	-0.0523273	0.766091	-0.0683043	0.945543	0.984211
BDET_00846	378.082	-0.377885	0.440037	-0.858758	0.390474	0.685345
BDET_00847	399.585	-0.834491	0.541744	-1.54038	0.123468	0.382673
BDET_00848	244.254	-0.0984231	0.367946	-0.267493	0.789089	0.920836
BDET_00849	670.262	1.39165	0.45754	3.0416	0.00235327	0.0352651
BDET_00850	302.35	0.651746	0.722952	0.901507	0.367319	0.667639
BDET_00851	152.857	-2.76915	0.799552	-3.46338	0.000533442	0.0120902
BDET_00852	28.0572	-3.4367	1.06074	-3.23992	0.00119564	0.0221681
BDET_00853	258.086	-0.0747413	0.313802	-0.23818	0.811741	0.930952
BDET_00854	644.138	-0.731928	0.375991	-1.94666	0.0515752	0.239367
BDET_00855	117.104	-0.447459	0.860951	-0.519726	0.603255	0.830402
BDET_00856	27.5028	-1.14244	0.754448	-1.51427	0.129956	0.394537
BDET_00857	458.635	0.298515	0.51225	0.582752	0.56006	0.803769
BDET_00858	285.003	-0.962867	0.372446	-2.58525	0.00973079	0.088074
BDET_00859	1190.63	-0.7984	0.459875	-1.73613	0.0825417	0.305922
BDET_00860	1043.41	-0.98409	0.688727	-1.42885	0.153046	0.42931
BDET_00861	397.345	-0.426062	0.725736	-0.587076	0.557153	0.803587
BDET_00862	665.382	0.758342	0.348825	2.17399	0.0297058	0.173747
BDET_00863	1124.2	0.810429	0.471847	1.71757	0.0858759	0.310675
BDET_00864	530.871	0.795983	0.339622	2.34373	0.0190919	0.134718
BDET_00865	69.7454	-2.51517	0.739132	-3.40288	0.000666806	0.014296
BDET_00866	32.1491	-0.940655	0.934725	-1.00634	0.31425	0.617593
BDET_00867	42.5672	-1.76975	0.956041	-1.85112	0.0641524	0.270139
BDET_00868	269.176	-0.447665	0.331234	-1.35151	0.176533	0.463193
BDET_00869	314.505	2.43336	0.869977	2.79704	NA	NA
BDET_00870	219.766	1.29654	0.709175	1.82824	0.067513	0.276357
BDET_00871	39.5962	1.00024	0.774924	1.29076	0.196787	0.489644
BDET_00872	0	NA	NA	NA	NA	NA
BDET_00873	11719.5	0.839328	0.172835	4.85624	1.19638e-06	0.000133774
BDET_00874	221.832	0.568691	0.344221	1.65211	0.0985114	0.334491
BDET_00875	29.9803	0.258872	0.917648	0.282104	0.777864	0.913478
BDET_00876	48.6868	1.49304	0.829881	1.79911	0.0720019	0.284562
BDET_00877	767.84	0.313677	0.849266	0.369351	0.711866	0.885524
BDET_00878	1169.27	-0.166307	0.524079	-0.317332	0.750992	0.900588
BDET_00879	0	NA	NA	NA	NA	NA
BDET_00880	107.236	0.398995	0.794186	0.502395	0.61539	0.837405
BDET_00881	259.298	0.843784	0.459982	1.83438	0.0665973	0.274393
BDET_00882	1846.1	0.246665	0.366182	0.673613	0.500557	0.763815
BDET_00883	7.86723	-0.0891678	1.16554	-0.0765035	0.939019	0.980855
BDET_00884	24.6531	-0.00638582	0.649443	-0.00983277	0.992155	0.997751
BDET_00885	17.9697	0.121813	0.867247	0.140459	0.888297	0.962886
BDET_00886	0.742452	-0.421774	1.22166	-0.345246	0.72991	NA
BDET_00887	214.455	-0.877118	0.270664	-3.24061	0.00119273	0.0221681
BDET_00888	143.758	0.580482	0.544398	1.06628	0.286296	0.58836
BDET_00889	45.6253	0.6419	0.725582	0.884669	NA	NA
BDET_00890	755.215	-0.586107	0.376853	-1.55527	0.119882	0.376231
BDET_00891	63.8299	0.0874716	0.60076	0.145602	0.884236	0.961584
BDET_00892	645.994	-1.04537	0.597865	-1.74851	0.0803758	0.300627
BDET_00893	462.611	1.27011	0.458571	2.76971	0.00561054	0.0621607
BDET_00894	721.195	0.531789	0.301518	1.7637	0.077782	0.295852
BDET_00895	185.65	-0.598486	1.01996	-0.586774	0.557355	0.803587
BDET_00896	1306.51	-0.185127	0.743037	-0.24915	0.803245	0.926517
BDET_00897	618.932	0.415704	0.300991	1.38112	0.167243	0.450694
BDET_00898	121.515	0.350867	0.522562	0.671437	0.501942	0.765135
BDET_00899	354.905	-1.73697	0.635104	-2.73494	0.0062391	0.0667445
BDET_00900	46.9839	-1.05655	0.722823	-1.46169	0.143825	0.416036
BDET_00901	0	NA	NA	NA	NA	NA
BDET_00902	2.67704	-0.382721	1.22267	-0.313022	0.754264	NA
BDET_00903	0	NA	NA	NA	NA	NA
BDET_00904	0.397049	-0.26008	1.10443	-0.235489	0.813829	NA
BDET_00905	0.0516731	0.00689396	0.262047	0.0263081	0.979012	NA
BDET_00906	3654.1	-0.176951	0.523219	-0.338196	0.735216	0.894467
BDET_00907	639.664	0.495927	0.372015	1.33308	0.182505	0.471808
BDET_00908	79.8963	-0.225072	0.413755	-0.543973	0.58646	0.820506
BDET_00909	699.126	0.0586707	0.457642	0.128202	0.897989	0.966901
BDET_00910	44.5323	0.257922	0.73764	0.349659	0.726595	0.890786
BDET_00911	225.846	0.396578	0.481826	0.823073	0.410467	0.701205
BDET_00912	1005.13	0.0246677	0.591759	0.0416854	0.966749	0.99017
BDET_00913	193.029	0.0225925	0.391757	0.0576697	0.954012	0.986154
BDET_00914	0	NA	NA	NA	NA	NA
BDET_00915	1425.45	-0.115263	0.49801	-0.231447	0.816968	0.933457
BDET_00916	95.8831	-0.207661	0.376251	-0.551922	0.581002	0.81804
BDET_00917	463.138	-0.109948	0.442267	-0.248601	0.803669	0.926712
BDET_00918	5667.7	0.880756	0.458903	1.91927	0.0549508	0.247164
BDET_00919	247.436	-0.533626	0.778319	-0.685614	0.492957	0.75897
BDET_00920	126.283	-0.949666	0.508475	-1.86768	0.0618072	0.265336
BDET_00921	148.718	-0.519554	0.490706	-1.05879	0.289696	0.592799
BDET_00922	117.479	-0.286423	0.666433	-0.429785	0.667352	0.861035
BDET_00923	84.2543	0.19289	0.916448	0.210475	0.833297	0.941791
BDET_00924	155.832	-0.580855	0.433253	-1.34068	0.180023	0.468654
BDET_00925	344.245	-0.33462	0.293536	-1.13996	0.254302	0.55488
BDET_00926	1731.01	0.126183	0.45831	0.275323	0.783068	0.917086
BDET_00927	1.6615	-0.0882052	1.22818	-0.071818	0.942747	NA
BDET_00928	14.7599	-0.0814803	1.10013	-0.0740645	0.940959	0.98202
BDET_00929	556.495	0.362132	0.416714	0.869018	0.384837	0.682884
BDET_00930	141.297	0.625153	0.729041	0.857501	0.391168	0.685612
BDET_00931	10.6892	-2.62959	1.12022	-2.34738	0.018906	0.133796
BDET_00932	133.624	-2.93253	0.594102	-4.93607	7.97144e-07	0.000100076
BDET_00933	246.541	0.100593	0.315248	0.319091	0.749658	0.899837
BDET_00934	220.244	-0.261992	0.572671	-0.457491	0.647318	0.851851
BDET_00935	633.109	0.46869	0.24849	1.88615	0.0592751	0.258809
BDET_00936	180.614	1.05114	0.915412	1.14827	0.250857	0.550135
BDET_00937	1086.91	0.0862054	0.495137	0.174104	0.861784	0.952872
BDET_00938	0	NA	NA	NA	NA	NA
BDET_00939	2.39215	-2.19575	1.19468	-1.83794	0.0660709	NA
BDET_00940	1002.23	2.85876	0.434076	6.58587	4.52242e-11	4.10862e-08
BDET_00941	3.87277	-1.25105	1.21966	-1.02574	0.305016	0.607026
BDET_00942	402.572	-0.252774	0.319127	-0.792079	0.428315	0.71275
BDET_00943	1.3528	0.631242	1.23201	0.512369	0.608393	NA
BDET_00944	0	NA	NA	NA	NA	NA
BDET_00945	31.3729	1.53216	0.904991	1.69302	0.0904524	0.320374
BDET_00946	920.188	0.00610118	0.449047	0.013587	0.98916	0.997265
BDET_00947	192.052	-0.360933	0.429682	-0.840001	0.400908	0.695046
BDET_00948	327.199	1.38637	0.399252	3.47242	0.000515792	0.0117886
BDET_00949	1697.93	0.593772	0.61824	0.960423	0.336842	0.639209
BDET_00950	198.489	1.1845	0.418178	2.83252	0.00461823	0.0544008
BDET_00951	672.684	-0.693709	0.510395	-1.35916	0.174096	0.459558
BDET_00952	1052.6	1.80872	0.373205	4.84644	1.25694e-06	0.000138416
BDET_00953	184.818	0.987502	0.61143	1.61507	0.106296	0.350685
BDET_00954	66.869	-0.220727	0.599674	-0.368077	0.712815	0.886338
BDET_00955	275.088	-0.058205	0.418583	-0.139052	0.889409	0.963372
BDET_00956	521.245	0.85453	0.544409	1.56965	0.116497	0.370062
BDET_00957	0	NA	NA	NA	NA	NA
BDET_00958	99.7895	-3.21852	1.04256	-3.08714	0.00202094	0.0313342
BDET_00959	36.4318	-1.67019	0.938856	-1.77897	0.0752451	0.291455
BDET_00960	1.84936	-0.780724	1.22045	-0.639702	0.522367	NA
BDET_00961	1.79774	0.351095	1.23618	0.284015	0.776399	NA
BDET_00962	1.3694	0.359157	1.2329	0.291311	0.770813	NA
BDET_00963	6.12557	-2.66343	1.1508	-2.31442	0.0206445	0.140359
BDET_00964	3.30635	1.35632	1.21333	1.11785	0.263633	0.564883
BDET_00965	378.408	0.420963	0.541619	0.777231	0.437022	0.718272
BDET_00966	308.125	-0.0425878	0.336887	-0.126416	0.899403	0.966949
BDET_00967	134.208	-1.10415	0.608879	-1.81341	NA	NA
BDET_00968	927.749	0.958592	0.32226	2.97459	0.00293379	0.0408967
BDET_00969	401.259	-0.226298	0.652052	-0.347055	0.72855	0.890967
BDET_00970	36.5622	-0.243355	0.981714	-0.247888	0.804221	0.926941
BDET_00971	121.37	0.813518	0.424903	1.9146	0.0555437	0.248885
BDET_00972	491.491	0.362069	0.403464	0.897401	0.369505	0.668549
BDET_00973	40.3875	1.46996	0.761987	1.92912	0.0537163	0.244771
BDET_00974	308.67	0.0100209	0.38379	0.0261103	0.979169	0.994126
BDET_00975	102.373	0.0157903	0.483199	0.0326787	0.973931	0.992339
BDET_00976	205.242	-1.27584	0.533434	-2.39174	0.0167686	0.123782
BDET_00977	279.002	0.0450916	0.262979	0.171465	0.863858	0.953169
BDET_00978	1593.8	-0.239512	0.437352	-0.547641	0.583938	0.819235
BDET_00979	215.795	-0.326456	0.272125	-1.19965	0.230274	0.530973
BDET_00980	69.6517	0.279894	0.508887	0.550011	0.582312	0.818628
BDET_00981	411.811	-0.131808	0.425187	-0.310001	0.75656	0.903961
BDET_00982	526.987	0.124678	0.344651	0.36175	0.717539	0.886766
BDET_00983	73.0806	0.422531	0.513798	0.822368	0.410867	0.701476
BDET_00984	243.507	-0.0860778	0.454394	-0.189434	0.849753	0.949532
BDET_00985	236.874	0.0380266	0.730268	0.0520721	0.958471	0.987549
BDET_00986	1597.25	-0.489592	0.339735	-1.4411	0.149557	0.4256
BDET_00987	30.7058	-1.69845	0.878114	-1.9342	0.0530885	0.243014
BDET_00988	984.164	0.124788	0.43672	0.285739	0.775078	0.911827
BDET_00989	295.299	0.0187406	0.659712	0.0284073	0.977337	0.99365
BDET_00990	299.907	0.363411	0.442594	0.821092	0.411594	0.702221
BDET_00991	179.054	-0.768567	0.522384	-1.47127	0.141218	0.412652
BDET_00992	288.806	0.565933	0.588688	0.961347	0.336378	0.638995
BDET_00993	177.993	0.341871	0.40896	0.835952	0.403182	0.696229
BDET_00994	235.562	-0.33784	0.571643	-0.590999	0.554521	0.803161
BDET_00995	449.212	0.301166	0.306277	0.983314	0.325453	0.629832
BDET_00996	40.8656	0.600139	0.596861	1.00549	0.31466	0.617593
BDET_00997	59.8306	-0.114976	0.778626	-0.147665	0.882607	0.960585
BDET_00998	55.5589	1.49349	0.89393	1.6707	0.09478	0.328767
BDET_00999	58.0789	0.329538	0.814629	0.404525	0.685827	0.871564
BDET_01000	268.484	-0.645968	0.371568	-1.73849	0.0821244	0.304842
BDET_01001	90.6757	-0.066475	0.78225	-0.0849792	0.932278	0.978029
BDET_01002	65.5773	0.727807	1.09413	0.66519	0.505929	0.766548
BDET_01003	242.033	0.537271	0.565699	0.949746	0.342241	0.643503
BDET_01004	615.467	-0.0810413	0.356403	-0.227387	0.820123	0.934858
BDET_01005	138.564	0.425525	0.478751	0.888824	0.374098	0.672506
BDET_01006	200.89	0.461887	0.555555	0.831398	0.405749	0.697289
BDET_01007	473.736	0.00942784	0.295798	0.0318726	0.974574	0.992339
BDET_01008	98.2354	0.0531689	1.02068	0.0520918	0.958456	0.987549
BDET_01009	223.928	1.22574	0.66508	1.84299	0.0653298	0.272414
BDET_01010	894.008	-0.116578	0.436403	-0.267134	NA	NA
BDET_01011	271.34	-0.69045	0.477777	-1.44513	0.148422	0.423525
BDET_01012	148.888	-3.85669	0.630045	-6.1213	9.28165e-10	4.8185e-07
BDET_01013	152.556	-2.18969	0.603817	-3.62642	0.000287379	0.0078811
BDET_01014	60.4819	-2.58423	0.68535	-3.77068	0.000162805	0.0051984
BDET_01015	159.36	-1.9145	0.674289	-2.83928	0.00452151	0.0537845
BDET_01016	595.684	-0.243146	0.584053	-0.416308	0.677185	0.865786
BDET_01017	202.874	0.114594	0.803457	0.142626	0.886585	0.962156
BDET_01018	0.205455	0.0337185	0.536417	0.0628588	0.949879	NA
BDET_01019	186.002	-0.0420309	0.421118	-0.0998079	0.920497	0.974391
BDET_01020	277.285	-0.939149	0.615428	-1.52601	0.127007	0.389521
BDET_01021	22.5175	-0.319751	1.02538	-0.311837	0.755164	0.903591
BDET_01022	3.89628	-1.52467	1.22526	-1.24436	0.213366	0.509528
BDET_01023	429.056	-1.59858	0.414645	-3.85529	0.000115591	0.00401969
BDET_01024	11649	-1.29323	0.619268	-2.08832	0.0367692	0.197079
BDET_01025	293.042	-2.05428	0.510627	-4.02305	5.74489e-05	0.00247064
BDET_01026	311.901	-0.400781	0.591813	-0.677208	0.498274	0.762899
BDET_01027	100.483	0.531474	0.439117	1.21032	0.226155	0.525888
BDET_01028	69.0264	-2.05218	0.599208	-3.42482	0.000615211	0.0136322
BDET_01029	614.285	0.955228	0.395748	2.41373	0.0157903	0.119212
BDET_01030	62.2002	-0.419983	0.654259	-0.641921	0.520924	0.778388
BDET_01031	693.293	0.154829	0.413355	0.374566	0.707983	0.883295
BDET_01032	245.29	-0.15046	0.321518	-0.467967	0.639808	0.849432
BDET_01033	644.024	-1.46359	0.480103	-3.04848	NA	NA
BDET_01034	751.996	0.558996	0.252034	2.21794	0.0265589	0.161893
BDET_01035	206.909	-1.16994	0.507196	-2.30669	0.0210721	0.141676
BDET_01036	1365.18	-0.124978	0.38731	-0.322682	0.746936	0.899375
BDET_01037	678.5	-0.000206682	0.589099	-0.000350844	0.99972	0.999875
BDET_01038	119.261	0.789057	0.876053	0.900695	0.367751	0.667639
BDET_01039	135.37	-0.465894	0.398708	-1.16851	0.242602	0.541533
BDET_01040	665.205	-0.583004	0.592978	-0.983179	0.32552	0.629832
BDET_01041	157.241	-0.0953904	0.407327	-0.234186	0.814841	0.932756
BDET_01042	150.332	-1.18207	0.532083	-2.2216	0.0263107	0.161196
BDET_01043	165.8	1.53141	0.462332	3.31237	0.000925099	0.0184209
BDET_01044	34.4567	0.665594	1.01648	0.654803	0.512595	0.771608
BDET_01045	154.286	-2.05548	0.546405	-3.76183	0.000168677	0.00528963
BDET_01046	394.52	0.287507	0.350622	0.819992	0.412221	0.702308
BDET_01047	497.876	0.301501	0.40745	0.73997	0.459318	0.737166
BDET_01048	1074.13	-0.39433	0.440356	-0.895479	0.370531	0.669205
BDET_01049	1036.12	-0.515008	0.298916	-1.72291	0.0849039	0.307925
BDET_01050	24.8933	-1.85246	1.10859	-1.67101	0.0947203	0.328767
BDET_01051	1356.7	-0.142813	0.45961	-0.310726	0.756009	0.903961
BDET_01052	154.247	0.59415	0.496106	1.19763	0.231062	0.531761
BDET_01053	965.95	-0.0508715	0.286395	-0.177627	0.859016	0.952554
BDET_01054	460.446	-0.141774	0.299632	-0.47316	0.636099	0.848498
BDET_01055	1774.65	0.340221	0.380471	0.89421	0.37121	0.669467
BDET_01056	69.5062	-0.692969	0.57002	-1.21569	0.224102	0.523721
BDET_01057	0.320372	-0.0114274	0.898138	-0.0127234	0.989848	NA
BDET_01058	916.705	0.837437	0.448705	1.86634	0.0619936	0.265509
BDET_01059	117.765	-0.819647	0.492306	-1.66491	0.0959298	0.329854
BDET_01060	2852.57	-0.218972	0.284794	-0.76888	0.441965	0.721194
BDET_01061	57.3864	-0.087308	0.501121	-0.174225	0.861688	0.952872
BDET_01062	1357.54	-0.568782	0.430157	-1.32227	0.186079	0.474701
BDET_01063	322.909	-0.254185	0.516707	-0.491932	0.622767	0.840689
BDET_01064	60.8763	-0.61612	0.682867	-0.902255	0.366922	0.667639
BDET_01065	85.4685	-0.993444	0.623752	-1.59269	0.11123	0.36074
BDET_01066	136.593	-1.00184	0.619986	-1.61591	0.106114	0.350244
BDET_01067	477.788	-0.853985	0.567432	-1.505	0.132324	0.397737
BDET_01068	157.716	-1.64561	0.783672	-2.09987	0.0357403	0.193851
BDET_01069	300.886	-0.24239	0.722972	-0.33527	0.737422	0.895353
BDET_01070	571.569	0.283836	0.345969	0.82041	0.411982	0.702308
BDET_01071	52.6855	-0.0802224	0.77672	-0.103284	0.917738	0.972843
BDET_01072	444.628	0.651068	0.502713	1.29511	0.195283	0.487905
BDET_01073	1088.66	-0.235781	0.275337	-0.856335	0.391813	0.68573
BDET_01074	14.4429	-1.71458	0.995149	-1.72293	0.0849006	0.307925
BDET_01075	1316.37	-0.76556	0.513315	-1.4914	0.135856	0.40335
BDET_01076	381.124	0.177424	0.408907	0.433898	0.664362	0.86025
BDET_01077	1139.11	-0.719838	0.371058	-1.93996	0.0523845	0.241121
BDET_01078	529.423	-0.053417	0.332943	-0.160439	0.872535	0.956919
BDET_01079	2131.14	0.224885	0.468388	0.480126	0.631138	0.844954
BDET_01080	11.6817	-0.238696	1.10111	-0.216778	0.828381	0.938981
BDET_01081	130.214	0.0776968	0.420124	0.184938	0.853278	0.950099
BDET_01082	1185.28	0.0647636	0.359618	0.18009	0.857082	0.95169
BDET_01083	233.805	-0.917667	0.667291	-1.37521	0.169065	0.452865
BDET_01084	529.99	-0.0342392	0.511515	-0.0669369	0.946632	0.984211
BDET_01085	585.356	-1.38001	0.403896	-3.41676	0.000633719	0.0138731
BDET_01086	328.391	0.431796	0.365717	1.18069	0.237728	0.537619
BDET_01087	178.387	1.02503	0.672482	1.52425	0.127445	0.390048
BDET_01088	239.423	0.294852	0.384655	0.766536	0.443357	0.722904
BDET_01089	133.685	0.757702	0.499483	1.51697	0.129273	0.39378
BDET_01090	31.1655	1.97532	0.947124	2.08559	0.0370154	0.197629
BDET_01091	823.584	-0.270622	0.359443	-0.752891	0.451515	0.730339
BDET_01092	2545.57	-0.779707	0.276624	-2.81866	0.00482251	0.0558905
BDET_01093	165.652	-1.52461	0.89184	-1.70951	0.0873557	0.313631
BDET_01094	663.596	-0.393189	0.600095	-0.655212	0.512331	0.771608
BDET_01095	760.84	-0.605517	0.471269	-1.28486	0.198839	0.493399
BDET_01096	205.494	-0.66137	0.522349	-1.26615	0.205461	0.500936
BDET_01097	80.97	0.285339	0.996478	0.286348	0.774612	0.911574
BDET_01098	127.844	-0.239842	0.718281	-0.333911	0.738447	0.895999
BDET_01099	361.284	-1.6486	0.437649	-3.76694	0.000165258	0.00522215
BDET_01100	257.366	-0.674602	0.400051	-1.68629	0.0917396	0.323201
BDET_01101	839.2	-0.344159	0.568475	-0.605407	0.544909	0.79542
BDET_01102	180.935	-1.18498	0.749005	-1.58207	0.113633	0.365437
BDET_01103	1892.1	-0.703565	0.599869	-1.17286	0.24085	0.540502
BDET_01104	512.914	-0.194591	0.308049	-0.631689	0.52759	0.784478
BDET_01105	254.08	0.053509	0.734287	0.0728721	0.941908	0.98232
BDET_01106	1317.06	-0.562066	0.342422	-1.64145	0.100705	0.339325
BDET_01107	381.241	-0.657336	0.551212	-1.19253	0.233054	0.533277
BDET_01108	266.401	0.307594	0.793244	0.387767	0.698189	0.87869
BDET_01109	64.7057	1.52844	0.897457	1.70307	0.0885544	0.316583
BDET_01110	611.294	-1.03725	0.457922	-2.26512	0.0235055	0.1499
BDET_01111	142.828	-1.39995	0.634369	-2.20684	0.0273254	0.164677
BDET_01112	610.12	0.479757	0.436007	1.10034	0.271182	0.572076
BDET_01113	287.685	-1.34764	0.950315	-1.4181	0.156163	0.433013
BDET_01114	3.82757	2.07654	1.14359	1.8158	0.0694013	0.280851
BDET_01115	163.489	0.807485	0.324242	2.49038	0.0127608	0.105153
BDET_01116	75.5866	1.69077	0.899345	1.88	0.0601078	0.2611
BDET_01117	910.141	-0.19717	0.341017	-0.578183	0.56314	0.805056
BDET_01118	130.625	-0.13341	0.723396	-0.184422	0.853682	0.950099
BDET_01119	87.2094	0.585417	0.825349	0.709296	0.478141	0.748788
BDET_01120	310.753	-0.405919	0.438257	-0.926213	0.354336	0.65613
BDET_01121	2362.02	0.431599	0.216251	1.99582	0.045953	0.222745
BDET_01122	125.614	-0.579289	0.379291	-1.52729	0.126688	0.389167
BDET_01123	163.758	0.0157175	0.319925	0.0491286	0.960817	0.988687
BDET_01124	19275.4	0.65285	0.276933	2.35743	0.0184021	0.131253
BDET_01125	0.790605	-1.06353	1.05695	-1.00623	NA	NA
BDET_01126	0.0478499	-0.0436339	0.251783	-0.1733	0.862416	NA
BDET_01127	15.1298	0.965874	0.848489	1.13835	0.254976	0.555509
BDET_01128	452.049	-0.155359	0.478978	-0.324356	0.745668	0.898908
BDET_01129	26.0894	2.06299	0.977754	2.10993	0.0348648	0.191647
BDET_01130	711.836	-0.216655	0.346069	-0.626046	0.531285	0.786271
BDET_01131	159.119	0.936197	0.324072	2.88885	0.0038665	0.0487039
BDET_01132	1265.24	1.05623	0.288714	3.65838	0.000253816	0.00720475
BDET_01133	6522.89	0.0217547	0.385405	0.0564462	0.954986	0.986616
BDET_01134	1411.96	0.429407	0.281916	1.52317	0.127715	0.390507
BDET_01135	157.542	-0.11293	0.644179	-0.175309	NA	NA
BDET_01136	37.5004	-0.959327	0.517905	-1.85232	0.0639798	0.269769
BDET_01137	11.9659	-0.25567	1.13198	-0.225861	0.82131	0.935184
BDET_01138	1622.23	0.871496	0.25867	3.36914	0.000754032	0.015569
BDET_01139	2105.65	-0.271452	0.296224	-0.916376	0.35947	0.661424
BDET_01140	69.4289	1.50361	0.745504	2.0169	0.0437059	0.217274
BDET_01141	390.421	0.592353	0.333828	1.77442	0.0759929	0.292696
BDET_01142	34.0648	-1.02994	0.80243	-1.28353	0.199306	0.493728
BDET_01143	0.359547	0.0606323	0.682272	0.0888683	0.929187	NA
BDET_01144	476.835	0.144514	0.328675	0.439687	0.660164	0.858584
BDET_01145	103.615	0.710139	0.571586	1.2424	0.214088	0.510024
BDET_01146	0.267787	-0.25026	0.968797	-0.25832	0.79616	NA
BDET_01147	0	NA	NA	NA	NA	NA
BDET_01148	0	NA	NA	NA	NA	NA
BDET_01149	37.7741	-0.222194	0.885089	-0.251042	0.801782	0.925711
BDET_01150	1.36202	0.664953	1.19601	0.555977	0.578227	NA
BDET_01151	17.849	-1.0016	0.900721	-1.11199	0.26614	0.566747
BDET_01152	139.549	-0.355035	0.817192	-0.434457	0.663957	0.86025
BDET_01153	1467.04	-0.619134	0.258224	-2.39766	0.0165	0.122245
BDET_01154	194.378	-0.452795	0.937295	-0.483087	0.629034	0.843509
BDET_01155	618.169	0.0397535	0.337808	0.117681	0.906321	0.969509
BDET_01156	330.178	0.709678	0.636312	1.1153	0.264723	0.565385
BDET_01157	2.87392	-1.3634	1.15186	-1.18365	0.23655	NA
BDET_01158	47.9539	1.13648	0.819327	1.38709	0.165414	0.447787
BDET_01159	0.842236	-0.977309	1.20735	-0.809465	0.418248	NA
BDET_01160	0	NA	NA	NA	NA	NA
BDET_01161	563.774	1.39881	0.486852	2.87317	0.00406382	0.0506272
BDET_01162	16.2051	0.395516	1.0028	0.394411	0.693277	0.875085
BDET_01163	3.67284	-1.15109	1.21597	-0.946644	0.34382	0.644874
BDET_01164	3.66328	1.1086	1.20426	0.920562	0.357279	0.659229
BDET_01165	811.035	0.488907	0.310796	1.57308	0.1157	0.368317
BDET_01166	387.697	-0.502237	0.479021	-1.04847	0.294424	0.59739
BDET_01167	371.62	-0.187175	0.356837	-0.52454	0.599903	0.828443
BDET_01168	292.016	-0.749751	0.38347	-1.95518	0.0505623	0.236036
BDET_01169	385.128	0.0854435	0.44622	0.191483	0.848147	0.948505
BDET_01170	1572.14	0.611686	0.337642	1.81164	0.070042	0.282404
BDET_01171	291.411	0.610762	0.590143	1.03494	NA	NA
BDET_01172	559.842	1.11318	0.333547	3.33742	0.000845614	0.0171196
BDET_01173	0	NA	NA	NA	NA	NA
BDET_01174	6.66344	0.10854	0.993775	0.10922	0.913028	0.972006
BDET_01175	0.262924	-0.672777	0.983365	-0.684158	0.493875	NA
BDET_01176	28.4906	0.954225	0.754354	1.26496	0.205887	0.501638
BDET_01177	0.673542	0.241459	1.09035	0.221451	0.824741	NA
BDET_01178	0.281103	-0.701491	0.990702	-0.708074	0.478899	NA
BDET_01179	10.8513	-0.568501	1.02983	-0.552034	0.580925	0.81804
BDET_01180	96.9854	-1.70311	0.661278	-2.57548	0.0100101	0.0896297
BDET_01181	982.819	0.36381	0.286436	1.27013	0.204039	0.499312
BDET_01182	124.082	0.499035	0.749748	0.665604	0.505664	0.766548
BDET_01183	0	NA	NA	NA	NA	NA
BDET_01184	42.8993	-0.736146	0.825597	-0.891653	0.372579	0.671104
BDET_01185	534.937	-0.135379	0.253892	-0.533214	0.593886	0.823808
BDET_01186	357.819	0.180251	0.742077	0.242901	0.808082	0.92923
BDET_01187	517.827	0.88087	0.437178	2.0149	0.0439151	0.217718
BDET_01188	90.3926	0.94723	0.46979	2.01628	0.0437706	0.217298
BDET_01189	200.062	0.388804	0.32846	1.18372	0.236525	0.537093
BDET_01190	1273.7	0.415568	0.233782	1.77759	0.0754709	0.291767
BDET_01191	317.943	0.787319	0.298671	2.63607	0.00838722	0.0807395
BDET_01192	525.117	0.598669	0.323031	1.85328	0.0638416	0.269611
BDET_01193	802.476	-0.611049	0.497781	-1.22755	0.219617	0.516116
BDET_01194	879.693	0.0870465	0.298045	0.292058	0.770242	0.910115
BDET_01195	103.378	-0.0430289	0.650224	-0.0661755	0.947238	0.984211
BDET_01196	110.023	-0.149821	0.686568	-0.218217	0.82726	0.938981
BDET_01197	39.6782	0.596391	0.60858	0.979972	0.3271	0.631822
BDET_01198	1124.78	-0.417647	0.697145	-0.599082	0.549118	0.798468
BDET_01199	1749.74	0.655768	0.576073	1.13834	0.254978	0.555509
BDET_01200	12.968	1.47576	1.05148	1.40351	0.160466	0.439768
BDET_01201	1420.3	-0.335087	0.388469	-0.862584	0.388366	0.685268
BDET_01202	297.18	-0.65477	0.644557	-1.01584	0.309703	0.61346
BDET_01203	866.664	0.245702	0.267941	0.917002	0.359142	0.660988
BDET_01204	276.096	-0.0205212	0.647463	-0.0316947	0.974715	0.992339
BDET_01205	225.478	0.836234	0.638485	1.30972	0.190292	0.482064
BDET_01206	371.414	-0.913144	0.451294	-2.02339	0.0430326	0.214808
BDET_01207	315.223	-0.100271	0.479886	-0.208947	0.83449	0.942074
BDET_01208	379.337	0.151108	0.31353	0.481958	0.629836	0.843961
BDET_01209	237.35	0.916192	0.403278	2.27186	0.0230948	0.149043
BDET_01210	145.776	-0.0787517	0.413121	-0.190626	0.848818	0.949093
BDET_01211	44.7819	-0.378398	0.708844	-0.533825	0.593463	0.823808
BDET_01212	977.821	-0.925844	0.493006	-1.87796	0.060387	0.261713
BDET_01213	1307.42	-0.103742	0.374225	-0.277217	0.781613	0.916214
BDET_01214	280.034	-1.04884	0.614313	-1.70733	0.0877602	0.314517
BDET_01215	17.0868	-0.17902	0.847118	-0.211328	0.832631	0.941791
BDET_01216	107.742	1.24435	0.927431	1.34171	0.179689	0.46826
BDET_01217	196.006	0.58456	0.67939	0.860419	0.389558	0.685345
BDET_01218	202.241	0.537578	0.405008	1.32733	0.1844	0.472778
BDET_01219	27.7061	-1.96241	0.819017	-2.39606	0.0165723	0.122656
BDET_01220	85.0995	-0.248693	0.585548	-0.424718	0.671042	0.863516
BDET_01221	184.935	-1.76729	0.630039	-2.80504	0.00503101	0.0575833
BDET_01222	571.487	-0.00538658	0.26416	-0.0203914	0.983731	0.995271
BDET_01223	12.9194	1.99083	0.819626	2.42895	0.0151427	0.117332
BDET_01224	3930.7	-0.262866	0.588614	-0.446584	0.655175	0.856883
BDET_01225	330.122	0.439962	0.715761	0.614678	0.538768	0.791501
BDET_01226	401.386	0.243907	0.257294	0.94797	0.343145	0.644272
BDET_01227	8.43177	-0.172348	0.880109	-0.195826	0.844746	0.946032
BDET_01228	2406.23	-0.748775	0.209791	-3.56915	0.00035814	0.00916687
BDET_01229	452.456	-0.656072	0.482358	-1.36014	0.173787	0.459395
BDET_01230	1638.57	-0.00122999	0.37414	-0.0032875	0.997377	0.99944
BDET_01231	62.7506	0.23345	0.552803	0.422303	0.672804	0.864184
BDET_01232	0	NA	NA	NA	NA	NA
BDET_01233	0	NA	NA	NA	NA	NA
BDET_01234	0.283633	-0.88237	0.945718	-0.933015	0.350812	NA
BDET_01235	0	NA	NA	NA	NA	NA
BDET_01236	7.04564	-1.36696	1.08346	-1.26166	0.20707	0.502835
BDET_01237	1.21285	1.17602	1.16194	1.01212	0.31148	NA
BDET_01238	293.587	-0.249005	0.55807	-0.44619	0.65546	0.856883
BDET_01239	334.278	0.183443	0.231275	0.793183	0.427671	0.712698
BDET_01240	281.714	-0.390055	0.4664	-0.83631	0.40298	0.696188
BDET_01241	220.08	-0.999501	0.606166	-1.64889	0.09917	0.335553
BDET_01242	692.915	-0.0506192	0.286607	-0.176615	0.859811	0.952554
BDET_01243	272.93	1.04355	0.353908	2.94863	0.00319183	0.0427223
BDET_01244	38.7122	0.406191	0.615347	0.660101	0.509189	0.769548
BDET_01245	576.602	-0.393566	0.353259	-1.1141	0.265236	0.565983
BDET_01246	11.9391	2.6948	1.03306	2.60857	0.00909227	0.0847213
BDET_01247	35.9701	0.484837	0.980249	0.494606	0.620878	0.840028
BDET_01248	240.09	0.105451	0.536703	0.19648	0.844235	0.946032
BDET_01249	480.65	-0.657303	0.448175	-1.46662	0.142479	0.414355
BDET_01250	346.527	-1.20159	0.327867	-3.66485	0.000247482	0.00712528
BDET_01251	3877.7	-0.97219	0.404341	-2.40438	0.0161999	0.12076
BDET_01252	89.6658	0.498328	0.695341	0.716667	0.473579	0.746186
BDET_01253	269.729	0.160099	0.39414	0.406199	0.684597	0.870782
BDET_01254	792.522	-0.866284	0.331229	-2.61537	0.0089132	0.0836405
BDET_01255	87.8164	0.394986	0.406206	0.972379	0.330862	0.635484
BDET_01256	440.153	-0.626642	0.385921	-1.62376	0.104427	0.346407
BDET_01257	731.39	-1.05261	0.718441	-1.46514	0.142884	0.414355
BDET_01258	53.9976	-0.452652	1.01066	-0.447876	0.654243	0.8563
BDET_01259	511.491	0.313114	0.45301	0.691187	0.489448	0.757103
BDET_01260	52.4588	-1.50869	0.657628	-2.29414	0.0217824	0.144275
BDET_01261	1121.73	0.646993	0.494644	1.308	0.190874	0.482767
BDET_01262	314.277	-1.27341	0.480206	-2.6518	0.00800651	0.0782141
BDET_01263	291.821	0.756066	0.582021	1.29904	0.193932	0.485846
BDET_01264	2.09048	-1.85711	1.16714	-1.59117	0.111571	NA
BDET_01265	61.5071	1.54986	0.376784	4.11339	3.89894e-05	0.0018401
BDET_01266	446.247	-2.84964	0.758428	-3.7573	0.000171759	0.00533481
BDET_01267	4899.07	-1.14088	0.549086	-2.07778	0.0377292	0.198978
BDET_01268	271.379	-0.0366862	0.579846	-0.0632688	0.949552	0.984641
BDET_01269	141.706	-0.746479	0.488379	-1.52848	0.126393	0.388425
BDET_01270	286.558	-0.0924201	0.423076	-0.218448	0.82708	0.938981
BDET_01271	609.882	0.0538907	0.703495	0.0766042	0.938938	0.980855
BDET_01272	1576.91	0.0812365	0.314244	0.258514	0.79601	0.923343
BDET_01273	556.805	0.0163438	0.444957	0.0367311	0.970699	0.991573
BDET_01274	113.892	0.400971	0.348251	1.15138	0.249574	0.548505
BDET_01275	1040.28	0.0208565	0.519295	0.0401632	0.967963	0.99017
BDET_01276	473.002	0.91548	0.455767	2.00866	0.0445735	0.219634
BDET_01277	200.366	-0.28537	0.405033	-0.70456	0.481084	0.751132
BDET_01278	504.945	0.811435	0.477439	1.69956	0.0892144	0.318453
BDET_01279	298.899	0.501414	0.601737	0.833278	0.404688	0.696819
BDET_01280	3.80323	-1.00747	1.18657	-0.849057	0.39585	0.690006
BDET_01281	110.608	0.0748481	0.489747	0.15283	0.878532	0.958488
BDET_01282	1357.43	0.17101	0.692266	0.247029	0.804886	0.927233
BDET_01283	239.393	0.386841	0.598748	0.646084	0.518225	0.77675
BDET_01284	159.17	-1.16547	0.557855	-2.08919	0.0366902	0.196946
BDET_01285	47.911	-1.81575	0.755088	-2.40469	0.0161861	0.12076
BDET_01286	41.2209	-2.17088	0.63953	-3.3945	0.000687544	0.0145705
BDET_01287	56.3336	-2.55338	0.843558	-3.02691	0.00247066	0.0362296
BDET_01288	109.562	-3.09858	0.781517	-3.96483	7.34485e-05	0.00288553
BDET_01289	41.1203	-1.07462	0.994572	-1.08048	0.279928	0.581955
BDET_01290	57.5146	1.21674	0.816592	1.49003	0.136217	0.404092
BDET_01291	239.422	0.950341	0.715096	1.32897	0.183858	0.47235
BDET_01292	25.3023	-3.49557	0.889875	-3.92816	8.55996e-05	0.00329174
BDET_01293	151.996	0.256542	0.395499	0.648654	0.516562	0.775217
BDET_01294	285.305	-0.0245807	0.588245	-0.0417865	0.966669	0.99017
BDET_01295	421.204	-0.734229	0.627269	-1.17052	NA	NA
BDET_01296	269.679	-0.256341	0.496414	-0.516385	NA	NA
BDET_01297	372.267	0.219431	0.442103	0.496335	0.619658	0.839612
BDET_01298	118.822	-0.338565	0.624184	-0.542412	0.587534	0.820506
BDET_01299	8.79677	-1.51619	1.14206	-1.32759	0.184314	0.472778
BDET_01300	236.528	-0.534202	0.399368	-1.33762	0.181021	0.469711
BDET_01301	2893.52	0.0952792	0.37667	0.252951	0.800306	0.925031
BDET_01302	2848.42	-0.00538295	0.354579	-0.0151812	0.987888	0.997079
BDET_01303	761.824	0.423341	0.361825	1.17002	0.241995	0.540851
BDET_01304	266.521	-1.16594	0.52066	-2.23935	0.0251334	0.156395
BDET_01305	816.415	-0.0564104	0.47982	-0.117566	0.906412	0.969509
BDET_01306	994.065	0.766032	0.250142	3.06239	0.00219575	0.0333167
BDET_01307	396.055	-0.440513	0.306247	-1.43842	0.150314	0.426585
BDET_01308	40.9546	1.66337	0.840092	1.97999	0.047705	0.227357
BDET_01309	275.249	-1.00001	0.569131	-1.75708	0.0789041	0.297295
BDET_01310	103.451	0.048657	0.589434	0.0825487	0.93421	0.978668
BDET_01311	39.2337	-0.373674	0.72719	-0.51386	0.60735	0.8324
BDET_01312	4.71871	0.0744474	1.19255	0.062427	0.950223	0.984943
BDET_01313	216.828	0.347031	0.70742	0.490558	0.623739	0.841064
BDET_01314	248.45	0.56376	0.580157	0.971736	0.331182	0.635603
BDET_01315	34.6767	0.343613	0.928057	0.37025	0.711196	0.88525
BDET_01316	282.22	-0.634316	0.379985	-1.66932	0.0950542	0.329135
BDET_01317	87.1959	-2.12929	0.630463	-3.37735	0.000731884	0.0152854
BDET_01318	3171.75	-0.705429	0.624681	-1.12926	NA	NA
BDET_01319	620.239	-0.108638	0.331337	-0.327877	0.743005	0.897933
BDET_01320	192.433	-0.560882	0.421526	-1.3306	0.183321	0.471808
BDET_01321	86.3028	-1.1117	0.720872	-1.54216	0.123034	0.381816
BDET_01322	229.593	-1.14881	0.418987	-2.74188	0.00610885	0.0659719
BDET_01323	72.1964	-2.18052	0.539632	-4.04075	5.32803e-05	0.00234692
BDET_01324	661.063	-0.344703	0.54964	-0.627142	0.530566	0.786008
BDET_01325	213.482	0.0615285	0.28283	0.217546	0.827783	0.938981
BDET_01326	199.498	0.208553	0.506176	0.412017	0.680327	0.867088
BDET_01327	759.839	0.366352	0.372663	0.983066	0.325575	0.629832
BDET_01328	225.126	-0.48896	0.389038	-1.25684	0.20881	0.504305
BDET_01329	195.985	-1.06295	0.683009	-1.55627	NA	NA
BDET_01330	1766.07	-0.729322	0.58702	-1.24241	0.214084	0.510024
BDET_01331	50.0233	1.49002	0.743501	2.00406	0.0450633	0.220681
BDET_01332	336.714	1.22092	0.401744	3.03906	0.00237318	0.0353983
BDET_01333	250.969	-4.86145	1.02821	-4.72807	NA	NA
BDET_01334	4.79693	-2.80866	1.2253	-2.29222	NA	NA
BDET_01335	0	NA	NA	NA	NA	NA
BDET_01336	1.71786	-1.43445	1.18187	-1.21371	0.224857	NA
BDET_01337	119.691	-0.431968	0.561244	-0.76966	0.441501	0.720762
BDET_01338	14.1483	0.0440071	1.16488	0.0377784	0.969864	0.991138
BDET_01339	99.2744	1.59129	1.05115	1.51385	0.130063	0.394622
BDET_01340	35.5262	-3.19083	0.833043	-3.83033	0.000127973	0.00434631
BDET_01341	4.62669	-1.24912	1.21283	-1.02992	0.303049	0.605599
BDET_01342	816.684	0.757701	0.430718	1.75916	0.0785505	0.297192
BDET_01343	88.8442	-2.70831	0.62946	-4.3026	1.68808e-05	0.00095108
BDET_01344	113.002	-2.44106	0.656106	-3.72053	0.000198809	0.00599561
BDET_01345	180.573	-0.513254	0.561445	-0.914166	0.36063	0.66205
BDET_01346	8.47594	-1.9099	1.13591	-1.68139	0.0926881	0.32591
BDET_01347	0	NA	NA	NA	NA	NA
BDET_01348	2.88414	-2.55522	1.17672	-2.17147	0.0298956	NA
BDET_01349	15.4663	-0.670307	1.06404	-0.629963	0.528719	0.784957
BDET_01350	783.008	0.743324	0.401796	1.85	0.0643134	0.270256
BDET_01351	819.043	0.354966	0.273436	1.29817	0.194229	0.486275
BDET_01352	288.2	0.475692	0.337524	1.40936	0.15873	0.436822
BDET_01353	6.17463	-1.44274	1.01129	-1.42664	0.153685	0.429869
BDET_01354	0	NA	NA	NA	NA	NA
BDET_01355	2708.95	-2.90232	0.555716	-5.22268	1.76356e-07	3.28655e-05
BDET_01356	249.519	0.299555	0.3968	0.754927	0.450293	0.729945
BDET_01357	53.5599	-0.50059	0.798433	-0.626965	0.530682	0.786019
BDET_01358	1.52862	0.340996	1.19694	0.284891	0.775728	NA
BDET_01359	604.75	0.0456215	0.335158	0.136119	0.891727	0.964682
BDET_01360	0	NA	NA	NA	NA	NA
BDET_01361	792.26	0.201606	0.356648	0.565278	0.571884	0.812125
BDET_01362	15.3874	0.630559	0.704537	0.894998	0.370788	0.669205
BDET_01363	2097.3	1.52289	0.907801	1.67756	0.0934321	0.32726
BDET_01364	74.4664	-0.951534	0.688942	-1.38115	0.167232	0.450694
BDET_01365	181.766	-2.02859	0.749252	-2.70749	0.00677945	0.0698909
BDET_01366	567.011	-2.59069	0.608995	-4.25404	2.09947e-05	0.00111379
BDET_01367	912.667	-1.20521	0.768766	-1.56773	0.116945	0.370836
BDET_01368	0.764283	-0.871474	1.19342	-0.730236	0.465246	NA
BDET_01369	20.2905	-1.06292	0.934653	-1.13724	0.25544	0.555739
BDET_01370	50.8446	-0.509037	0.722823	-0.704234	0.481287	0.751287
BDET_01371	3.32157	-1.47311	1.16167	-1.26809	0.204766	0.500417
BDET_01372	0.178813	0.0802571	0.680947	0.117861	0.906178	NA
BDET_01373	100.517	-1.06374	0.774	-1.37434	0.169336	0.452934
BDET_01374	710.609	0.347521	0.714312	0.486511	0.626605	0.842107
BDET_01375	66.2124	0.836986	1.05564	0.792868	0.427855	0.712698
BDET_01376	604.942	-0.527391	0.377106	-1.39852	0.161956	0.442518
BDET_01377	247.795	-0.13471	0.309487	-0.435268	0.663368	0.860036
BDET_01378	1244.41	0.529717	0.271963	1.94775	0.051445	0.238915
BDET_01379	90.2777	1.4346	0.655812	2.18751	0.028705	0.170308
BDET_01380	206.729	0.58285	0.598218	0.974311	0.329902	0.63432
BDET_01381	6.33609	0.280806	1.20255	0.233509	0.815366	0.932947
BDET_01382	2119.3	0.833913	0.51823	1.60916	0.107582	0.353485
BDET_01383	466.889	0.065562	0.25692	0.255185	0.79858	0.924617
BDET_01384	134.051	-0.0620458	0.485468	-0.127806	0.898302	0.966949
BDET_01385	343.748	-0.205343	0.56581	-0.362919	0.716666	0.886766
BDET_01386	82.0522	0.24167	0.411225	0.587684	0.556744	0.803587
BDET_01387	79.6901	-1.3865	0.672512	-2.06168	0.0392383	0.203557
BDET_01388	275.483	0.415957	0.520024	0.79988	0.42378	0.709955
BDET_01389	53.6733	-0.474464	0.827905	-0.57309	0.566584	0.807437
BDET_01390	64.0929	-0.619142	0.771075	-0.802959	0.421999	0.708989
BDET_01391	98.5024	-0.533465	0.734223	-0.726571	0.467489	0.741534
BDET_01392	469.186	-0.015111	0.486803	-0.0310412	0.975237	0.992581
BDET_01393	110.221	0.255417	0.776032	0.329132	0.742056	0.897829
BDET_01394	97.6614	-0.232821	0.945054	-0.246358	0.805405	0.927517
BDET_01395	1.8491	-1.1464	1.21862	-0.940743	0.346837	NA
BDET_01396	319.812	-0.135512	0.310174	-0.43689	0.662191	0.859209
BDET_01397	617.022	0.451286	0.280743	1.60747	0.107951	0.354056
BDET_01398	51.1771	-0.0297519	0.716871	-0.0415025	0.966895	0.99017
BDET_01399	169.539	0.683896	0.68134	1.00375	NA	NA
BDET_01400	764.933	-0.778871	0.283728	-2.74514	0.00604858	0.0655158
BDET_01401	859.515	-0.785725	0.648434	-1.21173	0.225617	0.525554
BDET_01402	110.703	0.708116	0.548413	1.29121	0.196631	0.489644
BDET_01403	126.968	-1.48717	0.566031	-2.62736	0.00860494	0.0817525
BDET_01404	269.601	-0.82493	0.443343	-1.8607	0.062786	0.267391
BDET_01405	220.075	-0.813972	0.269313	-3.0224	0.00250776	0.0364528
BDET_01406	78.4236	0.0209654	0.755087	0.0277655	0.977849	0.993987
BDET_01407	453.394	0.0954226	0.329935	0.289216	0.772416	0.911055
BDET_01408	19.0953	-0.745852	1.05035	-0.710096	0.477644	0.748788
BDET_01409	35.797	-1.84963	0.784134	-2.35882	0.018333	0.130888
BDET_01410	186.2	-0.279656	0.407412	-0.686421	0.492448	0.758823
BDET_01411	430.774	1.26429	0.441702	2.86231	0.00420562	0.0514586
BDET_01412	383.309	-0.133279	0.373909	-0.356449	0.721504	0.888343
BDET_01413	54.9628	0.244085	0.915518	0.266609	0.78977	0.920836
BDET_01414	437.737	-0.504098	0.422761	-1.19239	0.233107	0.533277
BDET_01415	271.531	-0.314599	0.506914	-0.620616	0.534852	0.789241
BDET_01416	965.035	-0.903721	0.760428	-1.18844	0.234661	0.53507
BDET_01417	225.463	0.183704	0.284939	0.644715	0.519112	0.777247
BDET_01418	0	NA	NA	NA	NA	NA
BDET_01419	100.057	-1.23742	0.54498	-2.27058	0.0231727	0.149043
BDET_01420	0.504953	-1.633	1.1158	-1.46352	0.143325	NA
BDET_01421	5.33051	-0.364343	1.08406	-0.33609	0.736803	0.8952
BDET_01422	60.6635	0.206519	0.619958	0.333117	0.739046	0.896539
BDET_01423	11.2401	2.00283	1.21719	1.64545	NA	NA
BDET_01424	6.61516	0.469196	0.892548	0.525682	0.599109	0.827661
BDET_01425	0	NA	NA	NA	NA	NA
BDET_01426	0.0299807	-0.0264194	0.196725	-0.134296	0.893168	NA
BDET_01427	713.956	0.0128228	0.381658	0.0335975	0.973198	0.992313
BDET_01428	382.507	1.13165	0.325862	3.47278	0.000515097	0.0117886
BDET_01429	379.241	0.0640282	0.697398	0.0918101	0.926849	0.976555
BDET_01430	0.107263	-0.0786951	0.498712	-0.157797	0.874617	NA
BDET_01431	0	NA	NA	NA	NA	NA
BDET_01432	0.718293	0.57291	1.21583	0.471209	0.637492	NA
BDET_01433	124.759	-0.647245	0.668147	-0.968716	0.332687	0.63681
BDET_01434	113.06	0.0132639	0.408655	0.0324575	0.974107	0.992339
BDET_01435	127.215	0.531457	0.738882	0.719272	0.471973	0.745232
BDET_01436	28.5156	-0.0928865	0.974166	-0.0953497	0.924037	0.97552
BDET_01437	118.717	-0.0701724	0.626758	-0.111961	0.910854	0.971257
BDET_01438	230.758	-0.0820515	0.332026	-0.247124	0.804813	0.927233
BDET_01439	93.3257	-0.45385	0.986522	-0.460051	0.64548	0.850805
BDET_01440	376.597	-0.681848	0.539162	-1.26464	0.205999	0.501743
BDET_01441	56.1207	0.189115	0.742859	0.254577	0.79905	0.924617
BDET_01442	266.021	0.144719	0.33624	0.430404	0.666902	0.861035
BDET_01443	624.431	1.02973	0.419246	2.45615	0.0140433	0.112038
BDET_01444	184.506	-0.53451	0.456844	-1.17001	0.241999	0.540851
BDET_01445	145.012	-0.266454	0.607502	-0.438607	0.660946	0.858988
BDET_01446	17.7139	1.10779	1.05825	1.04681	0.295185	0.597607
BDET_01447	2.25253	1.07158	1.20939	0.886051	0.37559	NA
BDET_01448	0.0513638	0.00684735	0.261213	0.0262137	0.979087	NA
BDET_01449	92.3294	1.03822	0.385706	2.69175	0.00710781	0.0722512
BDET_01450	0	NA	NA	NA	NA	NA
BDET_01451	11.9398	-1.23523	0.899937	-1.37257	0.169885	0.453777
BDET_01452	0.0299807	-0.0264194	0.196725	-0.134296	0.893168	NA
BDET_01453	2.03391	-1.9078	1.19375	-1.59816	NA	NA
BDET_01454	91.6116	-0.714952	0.448322	-1.59473	0.110773	0.359739
BDET_01455	8.93718	-2.14828	1.15066	-1.86699	0.0619031	0.265464
BDET_01456	422.102	0.569083	0.898207	0.633577	NA	NA
BDET_01457	1952.53	0.182296	0.329107	0.55391	0.57964	0.817509
BDET_01458	202.245	0.623041	0.80065	0.778169	0.436469	0.718086
BDET_01459	1381.24	0.0960126	0.461906	0.207862	0.835337	0.942298
BDET_01460	305.165	-0.120526	0.279935	-0.43055	0.666796	0.861035
BDET_01461	800.928	0.374674	0.352343	1.06338	0.287611	0.589829
BDET_01462	61.3557	1.39177	0.867726	1.60392	0.108731	0.35581
BDET_01463	896.543	-0.0170537	1.11952	-0.0152331	0.987846	0.997079
BDET_01464	251.365	0.262858	0.438061	0.600048	0.548474	0.797839
BDET_01465	1134.2	0.174994	0.276674	0.632491	0.527066	0.783858
BDET_01466	47.4714	0.0059629	0.767893	0.00776527	0.993804	0.998303
BDET_01467	218.561	-0.395901	0.638531	-0.620018	0.535246	0.789392
BDET_01468	240.612	0.00033075	0.455726	0.000725765	0.999421	0.999875
BDET_01469	726.996	-0.697995	0.485562	-1.4375	0.150577	0.426996
BDET_01470	23.3888	-0.085538	1.00766	-0.0848878	0.932351	0.978029
BDET_01471	0	NA	NA	NA	NA	NA
BDET_01472	47.9055	-4.30994	0.867631	-4.96748	6.78297e-07	8.80333e-05
BDET_01473	178.747	-0.505699	0.655567	-0.771391	0.440475	0.720057
BDET_01474	132.151	0.0677361	0.553148	0.122456	0.902538	0.968278
BDET_01475	371.562	0.427415	0.652667	0.654874	0.512549	0.771608
BDET_01476	54.1395	-1.81635	0.746724	-2.43243	0.014998	0.116602
BDET_01477	186.086	0.25802	0.56073	0.46015	NA	NA
BDET_01478	36.9894	0.82972	0.937712	0.884835	0.376246	0.67442
BDET_01479	5.34684	1.28341	1.06666	1.20321	0.228897	0.529647
BDET_01480	50.8625	0.832833	0.632096	1.31757	0.187647	0.477694
BDET_01481	429.994	0.24722	0.348343	0.709702	0.477889	0.748788
BDET_01482	100.178	-0.366017	1.02791	-0.356079	0.721781	0.888343
BDET_01483	457.543	1.09113	0.565151	1.93068	0.0535222	0.244346
BDET_01484	115.528	-1.66474	0.584979	-2.84582	0.00442975	0.0532937
BDET_01485	58.5102	-2.75671	0.917136	-3.00578	0.002649	0.0382003
BDET_01486	0	NA	NA	NA	NA	NA
BDET_01487	113.051	0.126592	0.505218	0.25057	0.802147	0.925941
BDET_01488	86.3475	-0.073015	0.452158	-0.161481	0.871714	0.956897
BDET_01489	139.556	-0.712252	0.577708	-1.23289	0.217616	0.513518
BDET_01490	424.886	0.619328	0.531788	1.16462	0.244175	0.543244
BDET_01491	139.375	0.363828	0.675953	0.538244	0.590408	0.82252
BDET_01492	199.314	-0.452169	0.396242	-1.14114	0.25381	0.554294
BDET_01493	231.294	0.750879	0.569008	1.31963	0.186959	0.476277
BDET_01494	1086.13	0.494309	0.29528	1.67404	0.0941231	0.328259
BDET_01495	41.3093	-0.093265	1.07385	-0.0868514	0.93079	0.97792
BDET_01496	1223.22	-1.12455	0.354772	-3.16977	0.0015256	0.0264001
BDET_01497	742.246	-0.0822257	0.488098	-0.168461	0.86622	0.954037
BDET_01498	416.478	0.503522	0.584868	0.860917	0.389284	0.685302
BDET_01499	75.5399	-1.08632	0.623728	-1.74165	0.0815699	0.303248
BDET_01500	1055.52	0.640708	0.304773	2.10224	0.035532	0.193577
BDET_01501	252.121	-0.0123294	0.284523	-0.0433337	0.965436	0.989981
BDET_01502	50.7413	-0.534604	0.746001	-0.716626	0.473605	0.746186
BDET_01503	0.494383	-0.331103	1.06214	-0.311733	0.755244	NA
BDET_01504	0.107573	-0.0786161	0.499319	-0.157447	0.874893	NA
BDET_01505	0.0558996	-0.0516778	0.273493	-0.188955	0.850128	NA
BDET_01506	102.757	0.480361	0.898389	0.534691	0.592864	0.823808
BDET_01507	1521.8	0.365406	0.3128	1.16818	NA	NA
BDET_01508	672.977	-0.798012	0.52157	-1.53002	0.126012	0.387417
BDET_01509	9.85064	-0.336412	1.11832	-0.300818	0.763553	0.90693
BDET_01510	420.054	-0.237264	0.53946	-0.439818	0.660069	0.858584
BDET_01511	3336.68	-0.896488	0.431641	-2.07693	0.0378079	0.198978
BDET_01512	70.2765	-1.13378	0.684736	-1.65579	0.0977635	0.333654
BDET_01513	975.009	-0.00126886	0.459068	-0.002764	0.997795	0.99972
BDET_01514	279.397	1.53871	0.473845	3.2473	0.00116507	0.0217121
BDET_01515	295.954	0.351735	0.478167	0.735589	0.461981	0.738831
BDET_01516	352.853	-0.331187	0.409294	-0.809166	0.41842	0.707362
BDET_01517	0	NA	NA	NA	NA	NA
BDET_01518	155.514	0.987595	0.438816	2.25059	0.0244115	0.153779
BDET_01519	104.182	0.317712	0.354031	0.897413	0.369498	0.668549
BDET_01520	95.6108	-1.28292	1.02484	-1.25182	0.210635	0.506308
BDET_01521	1094.91	0.120014	0.450877	0.266179	0.790101	0.920836
BDET_01522	3610.01	0.758999	0.363842	2.08607	0.0369727	0.197586
BDET_01523	183.664	1.22639	0.767068	1.5988	0.109865	0.357751
BDET_01524	643.713	0.319807	0.370204	0.863868	0.38766	0.684359
BDET_01525	614.442	0.106279	0.339935	0.312644	0.754551	0.90322
BDET_01526	3993.91	-0.463909	0.251454	-1.84491	0.0650509	0.271875
BDET_01527	0.628778	-1.14155	1.17576	-0.970906	0.331595	NA
BDET_01528	0	NA	NA	NA	NA	NA
BDET_01529	16380.7	-0.238793	0.560202	-0.426262	0.669917	0.862526
BDET_01530	534.423	0.0706228	0.35606	0.198345	0.842775	0.945895
BDET_01531	287.238	-0.310924	0.473619	-0.656485	0.511512	0.771348
BDET_01532	263.76	-0.323455	0.274628	-1.17779	0.23888	0.538617
BDET_01533	35.7243	-0.548122	0.600658	-0.912535	0.361487	0.662453
BDET_01534	258.297	0.437427	0.381173	1.14758	0.251142	0.550287
BDET_01535	66.951	-0.548162	0.604937	-0.906148	0.364858	0.665609
BDET_01536	223.186	-0.344435	0.504628	-0.682552	0.49489	0.759472
BDET_01537	17.3694	0.426095	1.11073	0.383616	0.701263	0.879788
BDET_01538	112.771	1.82476	1.056	1.728	0.0839885	0.30644
BDET_01539	116.118	1.3794	0.789387	1.74743	0.080562	0.300886
BDET_01540	427.825	0.135341	0.314328	0.430572	0.66678	0.861035
BDET_01541	113.135	0.0258781	0.611365	0.0423284	0.966237	0.99017
BDET_01542	572.448	0.555717	0.393121	1.4136	0.157478	0.434695
BDET_01543	172.033	-1.36453	0.575561	-2.37078	0.0177506	0.128498
BDET_01544	1885.5	-1.61446	0.493331	-3.27257	0.00106575	0.020546
BDET_01545	2496.69	-0.0175639	0.509458	-0.0344757	0.972498	0.992155
BDET_01546	950.162	-1.48819	0.4729	-3.14694	0.0016499	0.0276939
BDET_01547	1127.92	-0.115873	0.262507	-0.441409	0.658917	0.858092
BDET_01548	307.44	1.40744	0.659584	2.13383	NA	NA
BDET_01549	739.828	0.0305469	0.277248	0.110179	0.912268	0.97171
BDET_01550	1422.44	0.502597	0.308537	1.62897	0.103319	0.343988
BDET_01551	177.439	-0.478548	0.380624	-1.25727	0.208654	0.504305
BDET_01552	1188.93	0.315159	0.426544	0.738867	0.459988	0.737595
BDET_01553	124.539	0.528207	0.461588	1.14433	0.252488	0.551906
BDET_01554	214.868	0.9798	0.676217	1.44894	0.147354	0.422138
BDET_01555	378.419	0.00622911	0.688218	0.00905107	0.992778	0.997957
BDET_01556	325.988	0.334302	0.282669	1.18266	0.236942	0.537484
BDET_01557	128.189	0.735344	0.8258	0.890462	0.373218	0.671921
BDET_01558	177.626	-0.272301	0.392867	-0.693113	0.488239	0.756445
BDET_01559	229.074	0.930386	0.53785	1.72982	0.0836618	0.306382
BDET_01560	311.463	-0.19498	0.354541	-0.549949	0.582354	0.818628
BDET_01561	205.273	-0.122716	0.773404	-0.15867	0.873929	0.956969
BDET_01562	364.673	-0.410666	0.504568	-0.813897	0.415704	0.704603
BDET_01563	36.6024	-0.576139	0.936838	-0.614983	0.538566	0.791501
BDET_01564	765.288	-0.0677292	0.386652	-0.175168	0.860947	0.952872
BDET_01565	269.487	-1.0369	0.48527	-2.13675	NA	NA
BDET_01566	20.1922	-0.23616	1.03574	-0.228011	0.819638	0.934619
BDET_01567	27.3365	0.0812374	0.666981	0.121799	0.903058	0.968278
BDET_01568	367.453	-0.0697495	0.400681	-0.174077	0.861805	0.952872
BDET_01569	2258.75	1.02203	0.392306	2.60517	0.00918275	0.0851138
BDET_01570	130.519	-0.0987461	0.409434	-0.241177	0.809418	0.930095
BDET_01571	754.094	0.189217	0.277822	0.681073	0.495825	0.760105
BDET_01572	262.544	0.906833	0.329812	2.74954	0.00596787	0.0650292
BDET_01573	283.257	0.262489	0.654385	0.401123	0.68833	0.871564
BDET_01574	755.978	-0.808992	0.403283	-2.00601	0.0448547	0.220249
BDET_01575	16.8754	-0.21752	1.10785	-0.196344	0.844341	0.946032
BDET_01576	1214.57	0.640431	0.363068	1.76394	0.0777414	0.295852
BDET_01577	453.205	0.0814655	0.473184	0.172164	0.863308	0.952903
BDET_01578	326.674	-1.28458	0.492116	-2.61032	0.0090457	0.0844642
BDET_01579	715.331	-0.23243	0.491289	-0.473103	0.63614	0.848498
BDET_01580	249.418	-0.873332	0.529023	-1.65084	0.0987714	0.334828
BDET_01581	353.62	0.0600499	0.375646	0.159858	0.872993	0.956969
BDET_01582	200.405	0.498398	0.616353	0.808624	0.418731	0.707589
BDET_01583	433.156	0.370547	0.515318	0.719066	0.4721	0.745271
BDET_01584	44.9235	-2.47615	0.907778	-2.72771	0.00637762	0.0678661
BDET_01585	147.228	-0.700357	0.46395	-1.50955	0.131157	0.396213
BDET_01586	21.6868	-1.51344	0.759744	-1.99204	0.0463671	0.223324
BDET_01587	568.396	-0.471069	0.370641	-1.27096	0.203743	0.498924
BDET_01588	266.717	-0.236547	0.398661	-0.593354	0.552944	0.80198
BDET_01589	141.888	-0.411047	0.332104	-1.23771	0.215825	0.511617
BDET_01590	257.352	0.254476	0.362831	0.701362	0.483077	0.752095
BDET_01591	1139.24	-0.321351	0.882209	-0.364257	0.715666	0.886766
BDET_01592	74.0517	0.0434916	0.463095	0.0939151	0.925177	0.97552
BDET_01593	101.736	-0.79618	0.87022	-0.914918	0.360235	0.661877
BDET_01594	195.978	0.41508	0.377842	1.09855	0.271963	0.572272
BDET_01595	469.96	1.14887	0.324294	3.54266	0.000396107	0.00992726
BDET_01596	1136.3	-0.749241	0.343491	-2.18125	0.0291647	0.172332
BDET_01597	159.9	-0.578028	0.468658	-1.23337	0.217438	0.513264
BDET_01598	163.972	1.1835	0.673894	1.7562	0.0790537	0.297393
BDET_01599	697.854	0.0322633	0.410848	0.0785286	0.937408	0.980581
BDET_01600	184.341	-0.106047	0.800127	-0.132537	0.894559	0.964801
BDET_01601	306.116	-0.204986	0.439376	-0.466538	0.64083	0.849432
BDET_01602	42.9443	-1.46197	1.08071	-1.35278	0.176125	0.463027
BDET_01603	456.141	-2.47124	0.699914	-3.53078	0.000414344	0.010249
BDET_01604	181.386	0.359771	0.454028	0.792398	0.428128	0.712698
BDET_01605	145.459	-1.12459	0.725227	-1.55067	0.12098	0.378674
BDET_01606	79.6757	0.0379438	0.842986	0.0450112	0.964098	0.98928
BDET_01607	256.546	-1.0203	0.356945	-2.85843	0.00425749	0.0519185
BDET_01608	60.4294	0.675871	0.489687	1.38021	0.167522	0.450962
BDET_01609	8.64626	1.18719	1.10894	1.07056	0.284365	0.586483
BDET_01610	883.932	-0.985173	0.301115	-3.27175	0.00106882	0.0205508
BDET_01611	225.861	0.226604	0.569893	0.397626	0.690906	0.873899
BDET_01612	38.0088	-0.763308	0.802293	-0.951408	0.341397	0.642484
BDET_01613	870.032	0.0982007	0.372872	0.263363	0.792271	0.921325
BDET_01614	625.937	-0.333209	0.385279	-0.864853	0.38712	0.683898
BDET_01615	130.463	0.00413082	0.748345	0.00551994	0.995596	0.998894
BDET_01616	125.583	0.333873	0.710212	0.470103	0.638281	0.849172
BDET_01617	316.13	-0.175702	0.325316	-0.540098	0.58913	0.821551
BDET_01618	147.066	-0.800227	0.527996	-1.51559	0.129622	0.394017
BDET_01619	66.0596	-1.09553	0.616502	-1.777	0.0755675	0.291842
BDET_01620	416.318	0.469541	0.466798	1.00588	0.314475	0.617593
BDET_01621	18.5451	0.507366	1.005	0.50484	0.613671	0.836804
BDET_01622	9.15381	-1.29649	1.12248	-1.15502	0.248081	0.546354
BDET_01623	48.0611	-0.670954	1.09856	-0.610757	0.54136	0.793268
BDET_01624	1320.79	-0.00858392	0.403924	-0.0212513	0.983045	0.994955
BDET_01625	296.72	-1.08793	0.460906	-2.36041	0.0182548	0.130458
BDET_01626	456.886	-0.375523	0.365605	-1.02713	0.304361	0.606277
BDET_01627	178.471	-0.0730217	0.840697	-0.0868585	0.930784	0.97792
BDET_01628	26.4821	0.1557	1.0536	0.147778	0.882518	0.960585
BDET_01629	132.661	-0.990542	0.589224	-1.68109	0.0927445	0.325951
BDET_01630	1094.09	-0.590399	0.426092	-1.38561	0.165865	0.448477
BDET_01631	177.696	0.00507112	0.407372	0.0124484	0.990068	0.997265
BDET_01632	74.1391	0.567472	0.829828	0.683843	0.494074	0.759425
BDET_01633	478.122	0.202766	0.436947	0.464052	0.64261	0.849432
BDET_01634	35.8565	-1.17039	0.815997	-1.4343	0.151485	0.427675
BDET_01635	195.876	0.271459	0.443026	0.612738	0.540049	0.792438
BDET_01636	121.623	1.13526	0.777712	1.45974	0.144361	0.416686
BDET_01637	379.285	0.0569724	0.245412	0.23215	0.816422	0.933127
BDET_01638	223.167	-0.423971	0.715125	-0.592863	0.553273	0.802151
BDET_01639	0.273197	-0.0286802	0.863682	-0.0332069	0.97351	NA
BDET_01640	0.42887	0.0781487	1.11328	0.0701971	0.944037	NA
BDET_01641	377.35	0.725426	0.43236	1.67783	0.0933805	0.327237
BDET_01642	37.7707	-2.89873	0.759565	-3.81631	0.000135464	0.00453709
BDET_01643	582.142	-0.464385	0.431386	-1.07649	0.281706	0.5833
BDET_01644	130.041	-1.22009	0.735707	-1.65839	0.0972382	0.332779
BDET_01645	195.958	-0.460819	0.681152	-0.676529	NA	NA
BDET_01646	302.502	1.07323	0.481837	2.22738	0.0259222	0.159663
BDET_01647	439.475	-0.907574	0.331167	-2.74053	0.00613403	0.0661456
BDET_01648	1515.94	0.45589	0.335452	1.35903	0.174136	0.459558
BDET_01649	1.23997	-0.751749	1.21337	-0.619553	0.535552	NA
BDET_01650	9.22779	0.349391	1.06704	0.327439	0.743336	0.897933
BDET_01651	1.81944	1.4221	1.23093	1.15531	0.247964	NA
BDET_01652	27.6954	0.00913802	0.653766	0.0139775	0.988848	0.997265
BDET_01653	0	NA	NA	NA	NA	NA
BDET_01654	223.064	-0.523441	0.461232	-1.13488	0.256427	0.556503
BDET_01655	0.0887322	-0.0357533	0.459215	-0.0778574	0.937941	NA
BDET_01656	0.0956997	-0.0936101	0.364508	-0.256812	0.797324	NA
BDET_01657	0	NA	NA	NA	NA	NA
BDET_01658	0.159663	-0.329766	0.6493	-0.507878	0.611539	NA
BDET_01659	0.510725	-1.26258	1.05117	-1.20112	0.229704	NA
BDET_01660	0	NA	NA	NA	NA	NA
BDET_01661	1.85251	1.33183	1.18959	1.11958	0.262894	NA
BDET_01662	0	NA	NA	NA	NA	NA
BDET_01663	0	NA	NA	NA	NA	NA
BDET_01664	0.332905	0.284874	0.961276	0.29635	0.766963	NA
BDET_01665	0.0299807	-0.0264194	0.196725	-0.134296	0.893168	NA
BDET_01666	0.355064	-0.653124	0.852697	-0.76595	0.443706	NA
BDET_01667	0.0513638	0.00684735	0.261213	0.0262137	0.979087	NA
BDET_01668	0	NA	NA	NA	NA	NA
BDET_01669	20.0568	0.545551	0.635019	0.859109	0.39028	0.685345
BDET_01670	0.698316	-1.00097	1.19626	-0.836745	0.402736	NA
BDET_01671	1.83269	2.0237	1.11525	1.81457	0.0695903	NA
BDET_01672	3.15805	0.624154	1.14271	0.546206	0.584925	0.819594
BDET_01673	0	NA	NA	NA	NA	NA
BDET_01674	0	NA	NA	NA	NA	NA
BDET_01675	0	NA	NA	NA	NA	NA
BDET_01676	0.261677	-0.219809	0.965396	-0.227688	0.819889	NA
BDET_01677	0	NA	NA	NA	NA	NA
BDET_01678	0.257604	0.391554	0.621126	0.630395	0.528436	NA
BDET_01679	5.83174	1.32652	1.23541	1.07375	NA	NA
BDET_01680	0.114651	-0.0768396	0.512784	-0.149848	0.880885	NA
BDET_01681	0.399384	0.368302	0.991098	0.37161	0.710183	NA
BDET_01682	54.0809	0.385284	0.955994	0.40302	0.686934	0.871564
BDET_01683	8.5721	-2.05226	1.11039	-1.84822	0.0645698	0.270486
BDET_01684	3.19816	-1.44049	1.09403	-1.31668	0.187946	0.477954
BDET_01685	0.902494	0.875521	1.01552	0.862141	NA	NA
BDET_01686	0.386406	0.601671	0.743438	0.80931	0.418337	NA
BDET_01687	241.522	-0.188474	0.518458	-0.363528	0.71621	0.886766
BDET_01688	72.7336	0.712588	0.51494	1.38383	0.166411	0.449286
BDET_01689	161.635	0.430926	0.56629	0.760963	0.446679	0.72644
BDET_01690	0	NA	NA	NA	NA	NA
BDET_01691	30.7033	-2.37504	0.903113	-2.62984	0.00854243	0.0813714
BDET_01692	0	NA	NA	NA	NA	NA
BDET_01693	29.4956	-0.306481	0.681582	-0.449662	0.652954	0.855538
BDET_01694	414.374	-0.0742076	0.803923	-0.0923068	0.926454	0.976295
BDET_01695	4678.22	-0.721454	0.475829	-1.51621	0.129468	0.39384
BDET_01696	985.181	-1.07869	0.53911	-2.00086	0.045407	0.221488
BDET_01697	1167.91	0.134862	0.499011	0.270258	0.786962	0.919277
BDET_01698	303.316	-0.106951	0.525713	-0.20344	0.838791	0.943705
BDET_01699	545.02	1.19419	0.458644	2.60374	0.00922126	0.0851138
BDET_01700	1078.04	0.480799	0.269994	1.78078	0.074949	0.291299
BDET_01701	307.073	0.243772	0.448726	0.543253	0.586955	0.820506
BDET_01702	119.322	-0.388154	0.768572	-0.505033	0.613535	0.836804
BDET_01703	225.129	0.422549	0.327526	1.29012	0.197008	0.489846
BDET_01704	396.692	-0.605027	0.404185	-1.4969	0.134418	0.401208
BDET_01705	2.38774	-0.695232	1.20277	-0.578025	0.563247	NA
BDET_01706	26.3358	-1.9458	0.700196	-2.77894	0.00545368	0.0612618
BDET_01707	0.0599613	-0.0557873	0.283875	-0.196521	0.844203	NA
BDET_01708	245.859	0.406039	0.734856	0.552543	0.580577	0.817819
BDET_01709	6.10557	0.21034	0.913546	0.230246	0.817901	0.933643
BDET_01710	124.021	-1.33487	0.394914	-3.38016	0.000724427	0.0151733
BDET_01711	15.6063	-0.071332	0.839451	-0.0849746	0.932282	0.978029
BDET_01712	137.638	-0.73655	0.648248	-1.13622	0.255866	0.556276
BDET_01713	171.29	-0.96429	0.826347	-1.16693	0.243238	0.541698
BDET_01714	197.475	-0.671985	1.20725	-0.556624	0.577784	0.816129
BDET_01715	3.27192	-2.71236	1.18741	-2.28427	0.0223558	0.145986
BDET_01716	3.8576	-0.255546	1.18128	-0.216329	0.828731	0.93922
BDET_01717	2.05991	-2.36387	1.17846	-2.00589	0.0448675	NA
BDET_01718	0.436883	0.662379	0.768389	0.862037	0.388667	NA
BDET_01719	12.3003	-1.41593	0.77121	-1.83599	0.0663591	0.274156
BDET_01720	0.62117	-0.758268	1.14339	-0.663173	0.50722	NA
BDET_01721	143.423	-0.699049	0.7056	-0.990715	0.321825	0.626828
BDET_01722	2171.72	-1.27054	0.411785	-3.08545	0.00203246	0.0314297
BDET_01723	435.616	1.19903	0.743078	1.6136	0.106615	0.351538
BDET_01724	3593.41	-0.784902	0.348926	-2.24948	0.0244818	0.153842
BDET_01725	6.9829	-2.00035	1.04515	-1.91394	0.0556276	0.249107
BDET_01726	879.814	-2.19668	0.544717	-4.03271	5.51382e-05	0.00241412
BDET_01727	1251.28	-0.195004	0.386467	-0.504582	0.613852	0.836894
BDET_01728	16.5535	-1.68717	1.06135	-1.58965	0.111915	0.362153
BDET_01729	218.146	-0.216698	0.865347	-0.250417	0.802265	0.925941
BDET_01730	289.992	-1.08775	0.76252	-1.42652	0.153719	0.429869
BDET_01731	34.9389	0.791748	0.803834	0.984965	0.324641	0.629366
BDET_01732	155.943	-0.589509	0.535332	-1.1012	0.270808	0.572076
BDET_01733	653.694	1.00898	0.602804	1.6738	0.0941689	0.328259
BDET_01734	216.023	-0.274283	0.411862	-0.665959	0.505437	0.766548
BDET_01735	125.852	-2.50889	0.615886	-4.07364	4.62849e-05	0.00208943
BDET_01736	336.282	-0.674885	0.454798	-1.48392	0.13783	0.407048
BDET_01737	1312.21	0.0933727	0.26769	0.348809	0.727233	0.890786
BDET_01738	42.4389	1.4889	0.739904	2.01228	0.04419	0.218507
BDET_01739	266.525	0.766293	0.953688	0.803505	0.421683	0.708787
BDET_01740	43.4211	-1.84773	0.701087	-2.63553	0.0084006	0.0807613
BDET_01741	222.209	0.29427	0.839341	0.350596	0.725891	0.890786
BDET_01742	480.363	0.432624	0.3773	1.14663	0.251534	0.550482
BDET_01743	0	NA	NA	NA	NA	NA
BDET_01744	1131.42	0.860585	0.373585	2.30359	0.0212458	0.142091
BDET_01745	1395.82	-0.246721	0.252214	-0.978221	0.327965	0.632603
BDET_01746	145.942	-1.65875	0.680348	-2.43809	0.0147652	0.115639
BDET_01747	1.2474	0.400935	1.22229	0.328019	0.742897	NA
BDET_01748	0.06131	0.00837372	0.286999	0.0291768	0.976724	NA
BDET_01749	4.46163	2.0049	1.13576	1.76525	NA	NA
BDET_01750	0.06131	0.00837372	0.286999	0.0291768	0.976724	NA
BDET_01751	0.839803	0.55159	1.13904	0.48426	0.628201	NA
BDET_01752	243.01	-0.903809	0.52374	-1.72568	0.0844043	0.307186
BDET_01753	36.4649	-4.10572	0.915982	-4.48231	7.38386e-06	0.000483477
BDET_01754	89.2475	0.605486	0.44772	1.35238	0.176255	0.463027
BDET_01755	19.6111	-3.04439	0.880724	-3.45669	0.000546852	0.012305
BDET_01756	336.892	-0.781652	0.423123	-1.84734	0.0646979	0.270722
BDET_01757	5558.79	0.536262	0.519163	1.03294	0.301634	0.603766
BDET_01758	288.648	-0.390255	0.570397	-0.684182	0.49386	0.759425
BDET_01759	1206.24	-0.0479205	0.492114	-0.0973769	0.922427	0.975156
BDET_01760	347.333	0.635306	0.462146	1.37469	0.169229	0.452865
BDET_01761	1508.96	-0.170106	0.387183	-0.439343	0.660413	0.858584
BDET_01762	0	NA	NA	NA	NA	NA
BDET_01763	146.225	-0.643051	0.478685	-1.34337	0.179152	0.467532
BDET_01764	119.767	0.791575	0.617812	1.28126	0.200104	0.49451
BDET_01765	24.8009	1.40544	1.02122	1.37623	0.168749	0.452738
BDET_01766	898.075	-0.499352	0.368495	-1.35511	0.175382	0.462137
BDET_01767	215.864	-0.253815	0.655405	-0.387264	0.698561	0.878767
BDET_01768	106.716	-0.160283	0.557909	-0.287293	0.773888	0.91146
BDET_01769	69.8723	0.210516	0.72589	0.29001	0.771808	0.910486
BDET_01770	2329.27	-0.460262	0.286205	-1.60816	0.107801	0.353883
BDET_01771	391.015	0.533354	0.988194	0.539726	0.589386	0.821551
BDET_01772	603.696	0.932208	0.229536	4.06128	4.88047e-05	0.00217615
BDET_01773	131.371	1.09468	0.532265	2.05665	0.03972	0.204271
BDET_01774	15.7682	-1.0722	1.00911	-1.06252	0.287997	0.59004
BDET_01775	24.3271	1.07256	1.08752	0.986245	0.324013	0.628651
BDET_01776	465.396	0.00694741	0.318548	0.0218096	0.9826	0.994955
BDET_01777	68.6691	1.00238	0.987186	1.01539	0.309922	0.613596
BDET_01778	45.2872	1.2557	0.756926	1.65895	0.0971268	0.332779
BDET_01779	0.413265	0.33016	1.00307	0.329151	0.742042	NA
BDET_01780	679.772	0.572613	0.285126	2.00828	0.0446139	0.219684
BDET_01781	27.401	-0.520182	1.03252	-0.503799	0.614402	0.837206
BDET_01782	60.5315	-1.76142	0.60157	-2.92803	0.00341118	0.0445907
BDET_01783	642.189	-0.173965	0.402758	-0.431935	0.665789	0.86087
BDET_01784	9.38491	-1.54646	1.12107	-1.37945	0.167756	0.451073
BDET_01785	757.982	-0.128006	0.652369	-0.196216	0.844441	0.946032
BDET_01786	23.1328	-2.02289	1.09521	-1.84702	0.0647436	0.270746
BDET_01787	345.591	-0.636375	0.634763	-1.00254	0.316083	0.619217
BDET_01788	238.681	-0.0506548	0.442928	-0.114363	0.90895	0.969795
BDET_01789	452.079	-0.226547	0.479782	-0.472187	0.636793	0.848536
BDET_01790	77.2993	-1.91409	0.582676	-3.285	0.00101984	0.0198718
BDET_01791	30.4921	-0.606702	0.931404	-0.651385	0.514798	0.773208
BDET_01792	125.013	-0.755699	0.623792	-1.21146	0.22572	0.525554
BDET_01793	49.2357	0.286583	0.893918	0.320591	0.74852	0.899511
BDET_01794	60.5585	-0.972461	0.714654	-1.36074	0.173595	0.459395
BDET_01795	942.946	-0.316016	0.890583	-0.354842	0.722708	0.888469
BDET_01796	103.284	0.580186	0.534879	1.08471	0.278052	0.580379
BDET_01797	493.506	-0.119018	0.397308	-0.29956	0.764513	0.907527
BDET_01798	42.5439	0.979742	1.02892	0.952208	0.340992	0.642054
BDET_01799	54.2199	-0.332184	0.564097	-0.588877	0.555944	0.803587
BDET_01800	269.841	0.715656	0.534237	1.33958	0.180381	0.468719
BDET_01801	327.795	-0.521347	0.469535	-1.11035	0.26685	0.567427
BDET_01802	193.161	0.551037	0.502426	1.09675	0.272749	0.573262
BDET_01803	559.346	-1.51013	0.505601	-2.98681	0.00281902	0.0399388
BDET_01804	1464.23	0.321435	0.685659	0.468797	0.639215	0.849432
BDET_01805	3365.71	-0.625209	0.572057	-1.09291	0.274431	0.575965
BDET_01806	1768.14	-0.952495	0.341425	-2.78976	0.00527468	0.0595283
BDET_01807	249.662	-0.797903	0.477577	-1.67073	0.0947751	0.328767
BDET_01808	46.0842	-2.76976	0.751728	-3.68452	0.00022913	0.00675408
BDET_01809	38.6642	1.49931	0.775183	1.93413	0.0530966	0.243014
BDET_01810	178.549	-0.638298	0.295911	-2.15706	0.0310009	0.178114
BDET_01811	992.016	-1.42506	0.312333	-4.56263	5.05162e-06	0.000367152
BDET_01812	338.159	0.592065	0.456515	1.29692	0.194658	0.486888
BDET_01813	3356.28	-1.07657	0.469997	-2.2906	0.0219868	0.144614
BDET_01814	63.5097	-1.52407	0.723687	-2.10598	0.0352061	0.192534
BDET_01815	287.802	0.868333	0.692846	1.25328	0.210102	0.505972
BDET_01816	151.133	-0.539378	0.337748	-1.59698	0.11027	0.358632
BDET_01817	5879.4	-0.212795	0.544361	-0.390908	0.695865	0.877289
BDET_01818	841.628	-0.551918	0.235962	-2.33901	0.0193347	0.135878
BDET_01819	3509.05	0.0486582	0.291971	0.166655	0.867642	0.954994
BDET_01820	291.151	0.715169	0.51613	1.38564	0.165858	0.448477
BDET_01821	169.573	0.519218	0.549505	0.944884	0.344718	0.645448
BDET_01822	71.8391	-0.786969	0.426727	-1.8442	0.0651545	0.271995
BDET_01823	104.568	-0.467753	0.984105	-0.475308	0.634568	0.847586
BDET_01824	232.064	-1.81075	0.421136	-4.29969	1.71038e-05	0.000956232
BDET_01825	114.48	0.172073	0.506943	0.339432	0.734284	0.89376
BDET_01826	196.671	-0.629927	0.462085	-1.36323	0.172811	0.458707
BDET_01827	843.811	0.823632	0.391278	2.10498	0.0352934	0.192739
BDET_01828	98.8917	-0.656165	0.61178	-1.07255	0.283472	0.58514
BDET_01829	80.2693	0.297997	0.681456	0.437295	0.661898	0.859048
BDET_01830	2079.05	-0.0782539	0.473926	-0.165118	0.868851	0.95592
BDET_01831	245.463	0.814329	0.300243	2.71223	0.00668319	0.0692467
BDET_01832	347.561	0.047621	0.367823	0.129467	0.896988	0.966396
BDET_01833	538.033	0.900876	0.604017	1.49147	0.135837	0.40335
BDET_01834	69.1795	-0.149136	0.878224	-0.169816	0.865155	0.953586
BDET_01835	248.756	0.00345329	0.318923	0.010828	0.991361	0.997751
BDET_01836	107.63	0.358088	0.408904	0.875728	0.381178	0.679853
BDET_01837	43.9109	2.00173	0.936387	2.13772	0.0325398	0.183475
BDET_01838	174.904	0.431449	0.392685	1.09872	0.271892	0.572272
BDET_01839	439.374	-0.07871	0.433205	-0.181692	0.855824	0.950945
BDET_01840	677.781	-1.33726	0.586572	-2.27979	0.0226199	0.14705
BDET_01841	3563.61	1.30053	0.492245	2.64203	0.00824099	0.0798194
BDET_01842	261.485	-1.13043	0.450875	-2.5072	0.0121691	0.101778
BDET_01843	9.04102	-0.990251	1.12828	-0.877668	0.380124	0.678835
BDET_01844	0.154401	0.0694601	0.643901	0.107874	0.914096	NA
BDET_01845	0.0478499	-0.0436339	0.251783	-0.1733	0.862416	NA
BDET_01846	12.2735	-0.322484	0.844059	-0.382063	0.702414	0.88035
BDET_01847	0.484719	0.11787	1.12228	0.105028	0.916354	NA
BDET_01848	0	NA	NA	NA	NA	NA
BDET_01849	0	NA	NA	NA	NA	NA
BDET_01850	0.756504	-0.344962	1.17395	-0.293847	0.768874	NA
BDET_01851	2.29852	-1.06227	1.22266	-0.868825	0.384943	NA
BDET_01852	154.686	-0.908739	0.43803	-2.0746	0.0380234	0.199678
BDET_01853	0	NA	NA	NA	NA	NA
BDET_01854	0.645081	-0.720893	1.16276	-0.619982	0.53527	NA
BDET_01855	11.1604	0.753964	0.754394	0.99943	0.317586	0.621086
BDET_01856	2125	1.13399	0.284328	3.98832	6.65424e-05	0.00271702
BDET_01857	433.227	0.0977829	0.492708	0.19846	0.842685	0.945895
BDET_01858	2854.13	-0.600365	0.52866	-1.13564	0.256109	0.556291
BDET_01859	225.804	-0.712634	0.38875	-1.83314	0.0667813	0.274529
BDET_01860	70.1332	-0.900303	0.467573	-1.92548	0.0541692	0.245756
BDET_01861	4168.76	-0.0862369	0.253862	-0.3397	0.734083	0.89376
BDET_01862	91.5973	-2.8815	0.646383	-4.45788	8.27742e-06	0.000532392
BDET_01863	563.615	-1.55804	0.527444	-2.95394	0.00313745	0.0426224
BDET_01864	354.953	-0.240361	0.792299	-0.303372	0.761606	0.905976
BDET_01865	17.6729	-3.38831	0.928099	-3.65081	0.000261416	0.00733579
BDET_01866	85.5163	0.677414	0.520582	1.30126	0.193169	0.485292
BDET_01867	165.703	0.416952	0.315109	1.3232	0.185769	0.474242
BDET_01868	141.152	-1.26198	0.723173	-1.74506	0.0809743	0.301497
BDET_01869	980.079	-0.601864	0.226285	-2.65977	0.00781944	0.0774087
BDET_01870	197.841	0.00639572	0.532317	0.0120149	0.990414	0.997265
BDET_01871	423.343	0.41726	0.411725	1.01344	0.310849	0.614836
BDET_01872	236.579	0.320431	0.438116	0.731384	0.464545	0.739542
BDET_01873	486.531	0.368644	0.316708	1.16398	0.24443	0.543244
BDET_01874	131.959	0.524399	0.695254	0.754255	0.450696	0.729945
BDET_01875	44.4344	0.755696	1.04532	0.722931	0.469723	0.743616
BDET_01876	68.5055	1.21921	0.780242	1.5626	0.118146	0.373503
BDET_01877	231.498	0.152236	0.34759	0.437976	0.661404	0.858988
BDET_01878	217.7	1.69622	0.399946	4.24113	2.22402e-05	0.00115458
BDET_01879	60.4385	-1.01221	0.61247	-1.65267	0.0983978	0.334491
BDET_01880	2759.41	-0.158355	0.299922	-0.527986	0.597509	0.826551
BDET_01881	55.7188	0.700354	0.840724	0.833037	0.404824	0.696866
BDET_01882	339.834	0.0756085	0.543349	0.139153	0.88933	0.963372
BDET_01883	465.285	-0.131737	0.698749	-0.188532	0.850459	0.94963
BDET_01884	235.312	-1.40773	0.555044	-2.53626	0.0112044	0.0962572
BDET_01885	43.7002	0.384986	0.514961	0.747602	0.4547	0.733088
BDET_01886	1424.09	-0.635816	0.795693	-0.799072	0.424249	0.710143
BDET_01887	17.3374	1.19248	0.729828	1.63391	0.102277	0.341958
BDET_01888	181.915	-0.690145	0.441435	-1.56341	0.117956	0.373227
BDET_01889	85.247	-1.3359	0.69335	-1.92673	0.0540135	0.24551
BDET_01890	1812.94	0.216382	0.315337	0.686191	0.492592	0.75883
BDET_01891	49.2942	-0.817952	0.677865	-1.20666	0.227564	0.528075
BDET_01892	101.222	0.969163	0.446839	2.16893	0.030088	0.174804
BDET_01893	25.5393	-1.67531	1.00007	-1.6752	0.0938954	0.328259
BDET_01894	4086.06	0.08177	0.30991	0.26385	0.791895	0.921325
BDET_01895	2281.41	-0.0796933	0.197668	-0.403166	0.686826	0.871564
BDET_01896	1848.39	-2.44011	0.532539	-4.58204	4.60467e-06	0.000345894
BDET_01897	0	NA	NA	NA	NA	NA
BDET_01898	53.3585	-1.25894	0.769508	-1.63604	0.101832	0.341381
BDET_01899	100.294	-1.14962	0.717574	-1.60209	0.109136	0.356799
BDET_01900	0.756459	-1.3942	1.19962	-1.1622	0.245154	NA
BDET_01901	502.389	-1.3744	0.747702	-1.83817	0.0660371	0.273589
BDET_01902	80.9743	0.443032	0.76974	0.575561	0.564912	0.806003
BDET_01903	301.029	-0.473136	0.688908	-0.686791	0.492215	0.758823
BDET_01904	195.576	-0.603227	0.275721	-2.18782	0.028683	0.170308
BDET_01905	95.0868	-0.0423868	0.550866	-0.0769457	0.938667	0.980855
BDET_01906	99.9434	-0.0764325	0.386558	-0.197726	0.843259	0.946032
BDET_01907	86.2711	-1.33617	0.677305	-1.97277	0.0485217	0.229593
BDET_01908	81.8104	-0.931784	0.880966	-1.05768	0.290199	0.593103
BDET_01909	441.653	-0.157268	0.439814	-0.357578	0.720659	0.887905
BDET_01910	1196.55	-1.17691	0.404752	-2.90774	0.00364047	0.0467039
BDET_01911	242.124	-0.243847	0.613597	-0.397406	0.691068	0.873899
BDET_01912	113.69	-0.842603	0.527846	-1.59631	0.110421	0.358916
BDET_01913	429.187	-0.149785	0.398165	-0.376189	0.706776	0.88262
BDET_01914	1004.67	-0.189691	0.529872	-0.357994	0.720348	0.887905
BDET_01915	390.843	0.295504	0.277552	1.06468	0.287021	0.589118
BDET_01916	86.793	-0.223766	0.613779	-0.364571	0.715432	0.886766
BDET_01917	732.039	0.244756	0.496763	0.492702	0.622223	0.840689
BDET_01918	1617.43	0.397842	0.374375	1.06268	0.287927	0.59004
BDET_01919	169.018	0.670761	0.379272	1.76855	0.0769688	0.294892
BDET_01920	197.62	-0.626514	0.768195	-0.815565	0.414749	0.70364
BDET_01921	565.249	-0.757654	0.672125	-1.12725	0.259636	0.559288
BDET_01922	1448.79	0.930651	0.462015	2.01433	0.0439749	0.217769
BDET_01923	341.443	0.291137	0.641549	0.453804	0.64997	0.852946
BDET_01924	150.628	2.97028	0.714682	4.15609	3.23745e-05	0.00156836
BDET_01925	143.703	0.546677	0.690988	0.791152	0.428855	0.713233
BDET_01926	44.7727	1.12988	0.937678	1.20498	0.228211	0.529165
BDET_01927	122.509	-0.255987	0.491243	-0.521101	0.602297	0.829856
BDET_01928	227.57	-1.38014	0.643007	-2.14639	0.0318417	0.180098
BDET_01929	189.51	-0.201961	0.59814	-0.337648	0.735629	0.89452
BDET_01930	297.962	1.16739	0.615921	1.89535	0.0580456	0.255266
BDET_01931	119.836	-0.701341	0.689141	-1.0177	0.308819	0.612748
BDET_01932	13.856	-2.85207	1.12363	-2.53828	0.0111399	0.0959301
BDET_01933	345.524	-0.716999	0.566066	-1.26663	0.205286	0.500936
BDET_01934	0.0599613	-0.0557873	0.283875	-0.196521	0.844203	NA
BDET_01935	10.8682	-2.41691	0.987762	-2.44685	0.0144111	0.113971
BDET_01936	318.331	-0.386207	0.436785	-0.884204	0.376586	0.674644
BDET_01937	618.35	-0.568825	0.355117	-1.60179	0.109201	0.356799
BDET_01938	1151.34	-1.04265	0.588236	-1.7725	0.0763118	0.293302
BDET_01939	389.683	-0.599053	0.540175	-1.109	0.267431	0.568164
BDET_01940	49.812	0.413064	1.03255	0.400043	0.689125	0.872419
BDET_01941	18.6069	0.71228	1.00342	0.70985	0.477797	0.748788
BDET_01942	2.12412	0.944933	1.13806	0.830299	0.40637	NA
BDET_01943	0.129682	-0.129114	0.424625	-0.304065	0.761078	NA
BDET_01944	887.931	-0.0846233	0.350382	-0.241517	0.809154	0.929939
BDET_01945	129.423	-0.192655	0.535544	-0.359738	0.719043	0.88779
BDET_01946	4.72523	1.11618	1.15536	0.966089	0.334	0.637915
BDET_01947	281.257	-0.549953	0.574208	-0.957759	0.338184	0.640114
BDET_01948	701.389	-0.529176	0.498163	-1.06226	0.28812	0.59004
BDET_01949	54.842	1.80078	0.668266	2.6947	0.00704512	0.0718804
BDET_01950	1.05866	0.175206	1.17936	0.14856	0.881901	NA
BDET_01951	48.8013	1.03425	0.73842	1.40062	0.161328	0.441132
BDET_01952	0.0299807	-0.0264194	0.196725	-0.134296	0.893168	NA
BDET_01953	164.038	0.315632	0.440679	0.716241	0.473843	0.746269
BDET_01954	0.0558996	-0.0516778	0.273493	-0.188955	0.850128	NA
BDET_01955	709.889	1.05625	0.293214	3.60232	0.000315394	0.00827774
BDET_01956	1980.84	-0.444626	0.523502	-0.849329	0.395698	0.690006
BDET_01957	130.326	-0.0979755	0.528072	-0.185535	0.85281	0.949921
BDET_01958	610.016	-0.897792	0.428701	-2.09422	0.0362407	0.195544
BDET_01959	0.887	0.33271	1.22154	0.272369	0.785338	NA
BDET_01960	59.4603	-0.0675642	0.818182	-0.0825785	0.934187	0.978668
BDET_01961	58.4944	0.834238	0.882782	0.945011	0.344653	0.645448
BDET_01962	298.86	0.323179	0.525196	0.61535	0.538324	0.791501
BDET_01963	299.932	-0.321916	0.332906	-0.966986	0.333551	0.637915
BDET_01964	1284.52	0.105271	0.602296	0.174782	0.861251	0.952872
BDET_01965	4.19974	-1.8543	1.17699	-1.57546	0.115151	0.367545
BDET_01966	13.0708	-0.146782	0.962281	-0.152536	0.878764	0.958488
BDET_01967	95.0314	-2.66509	0.600436	-4.43859	9.05517e-06	0.000572287
BDET_01968	1.59889	-2.37935	1.20625	-1.97251	0.0485511	NA
BDET_01969	339.766	0.684757	0.902949	0.758356	0.448238	0.727999
BDET_01970	298.154	-0.764135	0.325915	-2.34458	0.0190484	0.134542
BDET_01971	75.5093	-0.77393	0.437601	-1.76858	0.0769648	0.294892
BDET_01972	151.637	0.0634723	0.313042	0.20276	0.839323	0.944081
BDET_01973	94.4887	0.768978	0.661118	1.16315	0.244769	0.543307
BDET_01974	8.54816	0.994274	0.966515	1.02872	0.303611	0.605927
BDET_01975	53.9496	-0.641986	0.616831	-1.04078	0.297977	0.600416
BDET_01976	170.616	0.317174	0.39341	0.806217	0.420118	0.708254
BDET_01977	137.408	-0.629583	0.49987	-1.25949	0.207852	0.503635
BDET_01978	211.588	-0.425891	0.483347	-0.881129	0.378248	0.67662
BDET_01979	182.3	-0.560148	0.337603	-1.65919	0.0970776	0.332779
BDET_01980	167.084	2.62085	0.581657	4.50584	6.61123e-06	0.000453306
BDET_01981	1835.87	0.149721	0.336587	0.444822	0.656449	0.857367
BDET_01982	438.545	0.0806036	0.314316	0.256441	0.79761	0.924272
BDET_01983	1222.28	-0.249939	0.299718	-0.833914	0.40433	0.696819
BDET_01984	21.0515	-0.0260874	1.13042	-0.0230776	0.981588	0.994777
BDET_01985	15.1699	1.68435	1.2232	1.377	NA	NA
BDET_01986	25.679	2.03765	0.940128	2.16741	0.0302034	0.174997
BDET_01987	1.34549	1.09492	1.19637	0.915201	0.360086	NA
BDET_01988	18.9319	1.28396	0.988525	1.29886	0.193991	0.485846
BDET_01989	847.571	1.10905	0.482167	2.30014	0.0214404	0.143094
BDET_01990	381.771	-1.2979	0.437359	-2.96759	0.00300142	0.0414721
BDET_01991	345.627	-0.312022	0.68268	-0.457054	0.647632	0.851851
BDET_01992	31.5653	-3.89051	0.952895	-4.08283	4.44908e-05	0.00204658
BDET_01993	1105.66	0.777142	0.325954	2.3842	0.0171161	0.125025
BDET_01994	403.775	-0.204751	0.967663	-0.211593	0.832425	0.941791
BDET_01995	92.8541	-0.4922	0.479393	-1.02671	0.304555	0.60644
BDET_01996	1427.37	-0.302209	0.384519	-0.785939	0.431903	0.715464
BDET_01997	177.951	-0.998262	0.794188	-1.25696	0.208768	0.504305
BDET_01998	1327.78	0.281557	0.433437	0.64959	0.515957	0.774629
BDET_01999	152.051	-0.33243	0.593888	-0.559753	0.575648	0.814089
[truncated: 6,820 more rows]
