# Supplementary material for: First in Vivo Batrachochytrium dendrobatidis Transcriptomes Reveal Mechanisms of Host Exploitation, Host-Specific Gene Expression, and Expressed Genotype Shifts
Source: G3 (Bethesda). 2016 Nov 16;7(1):269–78. doi: 10.1534/g3.116.035873 (PMC5217115; doi:10.1534/g3.116.035873)
Supplement: Supplementary file 6 [file 269FileS2.csv]

Transcript	Position (bp)	Allele count	Allele states	Major alleles	Minor alleles	MA Freq Culture	MA Freq Azet	MA Freq Hlem	CU-AZ	CU-HL	AZ-HL	CU-AZ	CU-HL	AZ-HL
BDET_00011	576	2	G/A	GGG	AAN	0.222	0.227	0	1	0.02016645	0.011783831	NS	lower	lower
BDET_00011	580	2	T/C	TTT	CCN	0.02	0.105	0	0.416042184	1	0.247350127	NS	NS	NS
BDET_00011	720	2	C/T	CCC	ANT	0.007	0	0.341	1	7.41E-10	8.32E-14	NS	higher	higher
BDET_00011	727	2	A/G	AAA	TTG	0.008	0.003	0.333	1	8.93E-10	2.01E-14	NS	higher	higher
BDET_00011	795	2	C/G	CCC	GGT	0.039	0.012	0.114	0.256534419	0.689853471	1	NS	NS	NS
BDET_00011	908	2	G/T	GGG	TNT	0.006	0	0.167	0.936479925	0.000498519	1.03E-05	NS	higher	higher
BDET_00011	960	2	T/C	TTT	NCN	0	0.218	0	2.23E-12	1	0.014837778	higher	NS	lower
BDET_00011	999	2	G/A	GGG	NNA	0	0	0.429	1	1.61E-15	1.19E-21	NS	higher	higher
BDET_00011	1206	3	C/T/G	CCT	GGC	0.011	0.006	0.321	1	1.23E-34	4.46E-44	NS	higher	higher
BDET_00012	5	2	C/G	CCC	GAG	0.083	0.035	0.16	0.929107712	0.517124644	0.063704464	NS	NS	NS
BDET_00012	7	2	C/T	CCC	TTA	0.189	0.135	0.138	1	0.048297502	0.087144322	NS	lower	NS
BDET_00012	135	2	G/A	GGA	NTG	0	0.001	0.267	1	4.01E-86	5.13E-133	NS	higher	higher
BDET_00012	702	4	G/C/T/A	GGG	CCC	0.258	0.371	0.184	0.002346897	0.257867667	0.000196039	higher	NS	lower
BDET_00012	703	3	T/A/G	TTT	AAA	0.321	0.357	0.409	0.861924006	0.150782467	0.36802469	NS	NS	NS
BDET_00012	704	4	A/G/T/C	AGA	GAG	0.401	0.441	0.366	0.043155244	0.788356613	0.03258933	higher	NS	lower
BDET_00013	387	2	G/A	GGG	NAN	0	0.103	0	0.686012814	1	0.164197098	NS	NS	NS
BDET_00013	735	2	C/G	CCC	NGN	0	0.16	0	0.218705811	1	0.001203266	NS	NS	lower
BDET_00015	805	2	C/T	CCC	NTT	0	0.054	0.143	0.580612911	0.042032631	0.188950157	NS	higher	NS
BDET_00015	895	2	A/G	AAA	GGN	0.104	0.061	0	0.779730633	0.124106862	0.403470635	NS	NS	NS
BDET_00015	896	2	G/C	GGG	CCN	0.108	0.065	0	0.80004811	0.121672797	0.415544377	NS	NS	NS
BDET_00015	897	2	G/A	GGG	AAC	0.108	0.076	0.1	1	0.13069943	0.251360219	NS	NS	NS
BDET_00016	57	2	T/G	TTT	AGG	0.006	0.014	0.152	0.59673644	5.28E-05	0.001440042	NS	higher	higher
BDET_00016	61	3	T/A/C	TTT	CAA	0.008	0.016	0.243	0.109413604	8.12E-10	2.29E-06	NS	higher	higher
BDET_00016	117	2	G/T	GGT	NAG	0	0.002	0.308	1	7.92E-44	6.10E-43	NS	higher	higher
BDET_00016	343	2	G/T	GGG	TTT	0.002	0.005	0.108	0.980758672	2.20E-07	1.23E-06	NS	higher	higher
BDET_00017	870	2	A/G	AAG	NNA	0	0	0.333	1	9.95E-18	4.43E-19	NS	higher	higher
BDET_00017	1075	2	G/T	GGG	TTT	0.03	0.103	0.054	0.042585982	0.706281698	0.582674774	higher	NS	NS
BDET_00017	2061	2	G/A	GGA	ANG	0.002	0	0.412	1	8.56E-35	6.71E-31	NS	higher	higher
BDET_00017	2062	2	C/T	CCT	ANC	0.005	0	0.42	1	4.30E-35	5.98E-30	NS	higher	higher
BDET_00017	2517	2	G/A	GGG	NNA	0	0	0.466	1	1.82E-40	1.39E-37	NS	higher	higher
BDET_00019	1199	2	C/A	CCC	NAN	0	0.182	0	0.00000547	1	0.029878332	higher	NS	lower
BDET_00019	1343	2	C/T	CCC	TGT	0.006	0.009	0.324	1	2.29E-08	4.49E-08	NS	higher	higher
BDET_00019	1350	2	A/G	AAG	TNA	0.006	0	0.216	1	8.01E-27	6.32E-23	NS	higher	higher
BDET_00021	4015	3	C/T/G	CCT	TNG	0.009	0	0.172	1	2.80E-22	2.49E-13	NS	higher	higher
BDET_00023	1212	2	G/A	GGG	NAA	0	0.006	0.109	0.687751179	2.60E-05	0.000537705	NS	higher	higher
BDET_00023	1264	2	G/A	GGG	NNA	0	0	0.203	1	5.08E-12	1.36E-11	NS	higher	higher
BDET_00023	1334	2	A/G	AAG	NGA	0	0.003	0.18	1	4.40E-47	2.88E-41	NS	higher	higher
BDET_00024	1299	2	C/T	CCT	NNC	0	0	0.491	1	6.60E-17	1.17E-12	NS	higher	higher
BDET_00024	1447	2	T/G	TTT	AAG	0.006	0.02	0.138	1	1.10E-05	0.000211533	NS	higher	higher
BDET_00024	1448	2	T/G	TTT	GCG	0.007	0.019	0.136	1	0.000108017	0.000169933	NS	higher	higher
BDET_00024	1449	2	C/A	CCC	ANA	0.007	0	0.136	1	9.92E-05	8.21E-05	NS	higher	higher
BDET_00024	1450	2	C/A	CCC	NNA	0	0	0.145	1	7.21E-06	5.38E-05	NS	higher	higher
BDET_00024	1454	2	A/C	AAA	NNC	0	0	0.141	1	8.75E-06	5.74E-05	NS	higher	higher
BDET_00024	1580	2	A/T	AAA	TCT	0.004	0.007	0.167	1	6.27E-07	1.87E-06	NS	higher	higher
BDET_00025	1038	2	T/C	TTC	AGT	0.002	0.011	0.143	1	1.09E-36	5.04E-20	NS	higher	higher
BDET_00025	1131	2	T/C	TTT	GCC	0.007	0.013	0.171	0.435908969	8.56E-08	0.00543938	NS	higher	higher
BDET_00025	1132	2	G/T	GGG	ANT	0.003	0	0.171	1	4.73E-08	0.000684134	NS	higher	higher
BDET_00025	1565	2	A/T	AAA	TCT	0.001	0.013	0.158	1	8.35E-08	9.25E-05	NS	higher	higher
BDET_00025	1566	2	T/C	TTT	CNC	0.001	0	0.237	1	9.19E-12	6.78E-07	NS	higher	higher
BDET_00025	1569	2	A/T	AAA	NCT	0	0.006	0.214	1	2.65E-12	1.16E-06	NS	higher	higher
BDET_00025	1571	2	C/G	CCC	NNG	0	0	0.231	1	1.17E-12	7.57E-07	NS	higher	higher
BDET_00025	1612	2	G/T	GGG	TTN	0.001	0.174	0	9.89E-25	1	5.09E-05	higher	NS	lower
BDET_00025	1744	2	A/T	AAA	GTT	0.002	0.009	0.282	0.360025806	8.01E-15	5.73E-08	NS	higher	higher
BDET_00025	1749	2	T/C	TTC	GGT	0.001	0.004	0.25	1	5.29E-44	1.08E-28	NS	higher	higher
BDET_00025	1919	2	A/G	AAA	TNG	0.001	0	0.132	1	5.29E-11	2.22E-06	NS	higher	higher
BDET_00027	1057	2	G/C	GGG	CCC	0.105	0.222	0.136	0.493637735	0.802758397	0.580221238	NS	NS	NS
BDET_00027	1062	2	C/T	CCT	TTC	0.103	0.247	0.13	0.203948912	3.33E-10	3.23E-07	NS	higher	lower
BDET_00027	1064	2	G/T	GGT	NNG	0	0	0.478	1	4.62E-08	5.22E-09	NS	higher	higher
BDET_00027	1065	2	A/T	AAT	NNA	0	0	0.478	1	1.13E-07	6.63E-09	NS	higher	higher
BDET_00028	30	2	C/G	CCC	GGG	0.006	0.135	0.213	3.39E-09	9.19E-09	0.276350306	higher	higher	NS
BDET_00028	38	2	A/T	AAA	NTT	0	0.042	0.209	0.001569872	4.04E-10	0.002437762	higher	higher	higher
BDET_00028	126	2	A/C	AAA	TNC	0.004	0	0.229	1	8.36E-11	1.96E-08	NS	higher	higher
BDET_00028	364	2	G/A	GGG	TTA	0.005	0.006	0.182	1	3.48E-09	7.88E-07	NS	higher	higher
BDET_00028	390	3	A/G/T	AAA	GGG	0.314	0.174	0.354	0.016700423	0.846764965	0.039358671	lower	NS	higher
BDET_00028	393	3	C/T/A	CCC	TTT	0.304	0.354	0.436	0.510114629	0.090761045	0.470221576	NS	NS	NS
BDET_00028	394	3	T/A/G	TTT	AAA	0.139	0.216	0.196	0.079260342	0.370034116	0.737165158	NS	NS	NS
BDET_00028	396	3	C/T/G	CCC	TTT	0.22	0.215	0.415	1	0.03080077	0.028242007	NS	higher	higher
BDET_00028	397	3	T/G/C	TTT	GGG	0.241	0.232	0.431	1	0.019397631	0.017910435	NS	higher	higher
BDET_00028	399	2	C/G	CCC	GGG	0.092	0.099	0.346	1	5.64E-06	0.000064396	NS	higher	higher
BDET_00028	401	2	T/C	TTT	CCC	0.135	0.109	0.125	0.901287471	1	0.79921428	NS	NS	NS
BDET_00028	1479	2	T/C	TTC	AAT	0.003	0.001	0.146	1	6.72E-81	4.91E-93	NS	higher	higher
BDET_00028	1484	4	T/G/A/C	TTG	AGT	0.065	0.142	0.385	4.17E-08	7.77E-22	6.64E-11	higher	higher	higher
BDET_00028	1485	3	T/A/C	TTA	AAT	0.138	0.355	0.388	2.42E-12	3.33E-13	0.00061492	higher	higher	higher
BDET_00028	1486	2	T/G	TGG	GTT	0.251	0.454	0.224	1.50E-17	8.00E-16	0.000331001	higher	lower	lower
BDET_00029	2928	2	T/A	TTT	NNA	0	0	0.214	1	0.000192655	1.45E-05	NS	higher	higher
BDET_00029	2930	2	T/A	TTT	NNA	0	0	0.214	1	0.00022218	1.86E-05	NS	higher	higher
BDET_00029	2931	2	A/G	AAA	NCG	0	0.006	0.194	1	0.000284992	2.71E-05	NS	higher	higher
BDET_00029	3041	2	A/T	AAA	TNT	0.008	0	0.25	0.970418275	9.62E-05	1.76E-06	NS	higher	higher
BDET_00029	3042	2	T/C	TTT	CNC	0.025	0	0.286	0.238603354	0.000595297	1.07E-06	NS	higher	higher
BDET_00034	995	2	C/A	CCC	NNA	0	0	0.175	1	0.00004506	5.92E-09	NS	higher	higher
BDET_00034	998	2	A/C	AAA	NNC	0	0	0.196	1	3.35E-05	1.74E-09	NS	higher	higher
BDET_00034	1083	2	C/G	CCC	NGG	0	0.005	0.15	1	0.000108435	2.61E-05	NS	higher	higher
BDET_00034	1087	2	C/T	CCC	NAT	0	0.005	0.15	1	0.000108435	1.40E-06	NS	higher	higher
BDET_00034	1144	2	C/T	CCC	TAT	0.006	0.006	0.207	1	0.000077125	1.85E-06	NS	higher	higher
BDET_00034	1298	2	G/A	GGG	NCA	0	0.002	0.121	1	1.24E-05	4.11E-10	NS	higher	higher
BDET_00034	1301	2	T/C	TTT	AAC	0.006	0.002	0.174	1	1.09E-06	1.84E-11	NS	higher	higher
BDET_00034	1306	2	C/T	CCC	NAT	0	0.002	0.18	1	3.67E-06	0.000000005	NS	higher	higher
BDET_00034	1307	2	C/A	CCC	NAA	0	0.004	0.211	1	1.86E-07	1.18E-10	NS	higher	higher
BDET_00034	1308	2	A/C	AAA	NTC	0	0.004	0.231	1	8.18E-08	9.40E-12	NS	higher	higher
BDET_00035	498	2	G/A	GGA	NNG	0	0	0.455	1	0.000125012	9.53E-06	NS	higher	higher
BDET_00035	522	2	G/A	GGG	NNA	0	0	0.318	1	0.005803483	0.002671318	NS	higher	higher
BDET_00035	524	2	G/A	GGG	NNA	0	0	0.304	1	0.005180986	0.003267683	NS	higher	higher
BDET_00035	529	2	T/C	TTT	NNC	0	0	0.318	1	0.004968524	0.004804234	NS	higher	higher
BDET_00035	530	2	C/A	CCC	NNA	0	0	0.25	1	0.015686952	0.015110776	NS	higher	higher
BDET_00036	388	2	G/A	GGG	TNA	0.002	0	0.286	1	6.54E-11	0.000180364	NS	higher	higher
BDET_00036	389	2	A/T	AAA	TNT	0.004	0	0.276	1	3.52E-09	0.000446589	NS	higher	higher
BDET_00036	390	2	G/T	GGG	CNT	0.004	0	0.276	1	6.87E-10	0.000401943	NS	higher	higher
BDET_00036	391	2	G/T	GGG	NNT	0	0	0.276	1	1.28E-10	0.000966593	NS	higher	higher
BDET_00036	393	2	C/G	CCC	TNG	0.002	0	0.25	1	2.47E-09	0.003300507	NS	higher	higher
BDET_00036	394	2	G/C	GGG	CNC	0.002	0	0.276	1	1.13E-09	0.001226067	NS	higher	higher
BDET_00036	401	2	A/T	AAA	TNT	0.002	0	0.4	1	5.24E-11	0.000109732	NS	higher	higher
BDET_00036	402	2	A/G	AAA	TNG	0.002	0	0.381	1	1.30E-11	0.000405127	NS	higher	higher
BDET_00036	1328	2	G/T	GGG	TNT	0.004	0	0.114	1	0.000027932	0.000399325	NS	higher	higher
BDET_00036	2507	3	G/C/A	GGG	CCC	0.27	0.28	0.367	1	0.490353274	0.437023279	NS	NS	NS
BDET_00036	2508	2	T/A	TTT	AAA	0.118	0.055	0.034	0.118094839	0.283701066	1	NS	NS	NS
BDET_00036	2509	4	T/G/C/A	TTT	GGG	0.393	0.355	0.448	1	0.641424411	0.442083601	NS	NS	NS
BDET_00036	2510	4	A/T/C/G	AAA	TTT	0.302	0.356	0.407	0.547939977	0.333128683	0.85107587	NS	NS	NS
BDET_00037	325	2	G/A	GGG	NNA	0	0	0.276	1	3.09E-07	6.93E-10	NS	higher	higher
BDET_00037	387	2	C/T	CCT	NAC	0	0.002	0.278	1	1.57E-31	5.98E-46	NS	higher	higher
BDET_00037	675	2	T/C	TTC	NNT	0	0	0.293	1	2.79E-26	5.62E-40	NS	higher	higher
BDET_00039	1	4	A/T/C/G	AAT	TTA	0.197	0.176	0.267	1	7.62E-06	1.52E-06	NS	higher	higher
BDET_00039	2	4	T/A/G/C	TTA	AAT	0.398	0.465	0.033	0.413479287	4.10E-09	2.24E-07	NS	lower	lower
BDET_00039	3	4	T/G/A/C	TTT	GGA	0.35	0.35	0.483	1	0.000344309	0.00013552	NS	higher	higher
BDET_00039	4	4	A/G/T/C	AAG	GGT	0.36	0.332	0.241	1	0.005032485	0.002147471	NS	lower	lower
BDET_00039	6	2	T/A	TTT	AAA	0.043	0.034	0.103	1	0.189685773	0.112508433	NS	NS	NS
BDET_00039	327	4	T/A/G/C	TTT	GAA	0.197	0.179	0.189	1	0.84155914	0.769130295	NS	NS	NS
BDET_00039	328	2	T/A	TTT	AAA	0.193	0.103	0.138	0.001385325	0.382745777	0.429446405	lower	NS	NS
BDET_00039	329	2	T/A	TTT	AAA	0.278	0.167	0.177	0.000683083	0.123961948	0.884488442	lower	NS	NS
BDET_00039	330	2	T/A	ATT	TAA	0.433	0.374	0.324	0.00571732	0.021402523	0.731737673	lower	lower	NS
BDET_00040	332	2	G/T	GGG	TTT	0.01	0.011	0.143	1	0.0026928	6.34E-05	NS	higher	higher
BDET_00040	681	2	T/C	TTC	NGT	0	0.008	0.246	1	5.84E-30	1.47E-50	NS	higher	higher
BDET_00040	801	2	T/C	TTC	CGT	0.007	0.005	0.116	0.627476691	9.18E-46	1.66E-86	NS	higher	higher
BDET_00040	937	2	T/A	TTT	NAA	0	0.003	0.122	1	2.49E-06	5.35E-09	NS	higher	higher
BDET_00040	940	2	A/G	AAA	NTG	0	0.001	0.41	1	3.44E-21	6.51E-36	NS	higher	higher
BDET_00040	948	2	C/T	CCC	NTT	0	0.02	0.314	0.236951532	4.80E-14	1.97E-15	NS	higher	higher
BDET_00040	950	2	C/T	CCC	TGT	0.005	0.004	0.338	0.653053532	3.98E-13	3.54E-25	NS	higher	higher
BDET_00040	952	2	T/C	TTT	NCC	0	0.005	0.31	1	4.97E-14	2.15E-21	NS	higher	higher
BDET_00040	957	3	C/G/T	CCC	AGT	0.005	0.023	0.158	0.110843258	1	0.657512259	NS	NS	NS
BDET_00040	1005	2	C/T	CCT	TTC	0.004	0.006	0.181	1	6.34E-47	7.55E-73	NS	higher	higher
BDET_00040	1347	2	G/A	GGG	AAA	0.03	0.007	0.265	0.544592777	0.00131196	8.28E-08	NS	higher	higher
BDET_00040	1350	3	G/A/T	GGG	AAA	0.185	0.221	0.075	1	0.175999419	0.029072574	NS	NS	lower
BDET_00040	1351	3	T/G/A	GTT	TGG	0.304	0.378	0.24	0.529989529	0.006639961	0.026625237	NS	lower	lower
BDET_00041	1	4	A/G/C/T	AAA	CGG	0.071	0.086	0.121	0.864660521	0.332543516	0.550962133	NS	NS	NS
BDET_00041	3	4	C/G/T/A	CCC	GGG	0.079	0.053	0.158	0.414726217	0.084215556	0.021205656	NS	NS	higher
BDET_00041	4	4	A/G/C/T	AAA	GGG	0.2	0.168	0.3	0.704190555	0.193162613	0.063783658	NS	NS	NS
BDET_00041	5	3	A/T/G	AAA	TTT	0.163	0.225	0.053	0.084873057	0.093628582	0.014618052	NS	NS	lower
BDET_00041	603	4	C/A/T/G	CCC	AAA	0.284	0.348	0.348	1	1	0.8397958	NS	NS	NS
BDET_00041	604	4	T/G/C/A	TTT	GGG	0.231	0.403	0.427	0.001445036	0.011919113	0.929853638	higher	higher	NS
BDET_00041	605	4	A/T/G/C	AAA	TTG	0.288	0.09	0.156	2.01E-07	0.022348841	0.79948723	lower	lower	NS
BDET_00041	606	3	C/G/T	TCC	CGG	0.376	0.213	0.167	0.028258239	0.036459555	0.711639168	lower	lower	NS
BDET_00042	527	3	A/C/T	AAA	CCC	0.054	0.057	0.189	1	0.007677004	0.051189651	NS	higher	NS
BDET_00042	528	3	T/C/G	TTC	CCT	0.377	0.461	0.225	0.616683796	7.68E-06	0.001200002	NS	lower	lower
BDET_00042	529	4	T/A/G/C	TTT	AAA	0.18	0.119	0.057	0.661798106	0.087529565	0.372459917	NS	NS	NS
BDET_00042	530	3	G/C/A	GCG	CGC	0.374	0.407	0.409	0.248362715	1	0.480084724	NS	NS	NS
BDET_00046	2512	2	A/G	AAA	GGN	0.008	0.118	0	0.00396132	1	0.051992931	higher	NS	NS
BDET_00046	2513	2	A/G	AAA	GGN	0.023	0.123	0	0.024759338	1	0.051288227	higher	NS	NS
BDET_00046	2557	2	A/G	AAA	NGN	0	0.144	0	1.52E-05	1	0.010767126	higher	NS	lower
BDET_00046	2646	2	G/A	GGG	AAN	0.01	0.101	0	0.000954102	1	0.03492574	higher	NS	lower
BDET_00046	2650	2	C/G	CCC	GGN	0.01	0.102	0	0.000997739	1	0.035419309	higher	NS	lower
BDET_00046	2652	2	T/G	TTT	GGG	0.012	0.121	0.024	0.000705618	0.56614654	0.096222835	higher	NS	NS
BDET_00046	2672	2	A/T	AAA	NTT	0	0.01	0.114	1	0.001548391	0.007415789	NS	higher	higher
BDET_00046	2674	2	G/T	GGG	NTT	0	0.011	0.125	1	0.001241556	0.00731122	NS	higher	higher
BDET_00046	2675	2	G/C	GGG	NCC	0	0.011	0.161	1	0.000239826	0.001332708	NS	higher	higher
BDET_00046	2676	2	C/T	CCC	NTT	0	0.012	0.167	1	0.000317784	0.001489699	NS	higher	higher
BDET_00046	2677	2	G/C	GGG	NCC	0	0.012	0.172	1	0.000293317	0.001521718	NS	higher	higher
BDET_00047	182	2	G/A	GGA	NNG	0	0	0.4	1	4.44E-09	3.74E-11	NS	higher	higher
BDET_00049	2616	2	T/G	TTG	NNT	0	0	0.194	1	2.35E-19	3.04E-16	NS	higher	higher
BDET_00049	2643	2	T/A	TTT	NAN	0	0.14	0	0.011800505	1	0.119329068	higher	NS	NS
BDET_00049	2645	2	G/T	GGG	NTN	0	0.101	0	0.038508636	1	0.211738227	higher	NS	NS
BDET_00049	2646	2	C/A	CCC	AAN	0.014	0.127	0	0.075443131	1	0.119579246	NS	NS	NS
BDET_00049	2946	2	C/T	CCC	NAT	0	0.004	0.222	1	0.000186544	1.17E-06	NS	higher	higher
BDET_00049	3025	2	T/C	TTC	NNT	0	0	0.469	1	1.32E-10	1.04E-18	NS	higher	higher
BDET_00050	422	2	T/A	TTT	CAA	0.02	0.027	0.15	0.0449456	0.000630831	0.028453276	higher	higher	higher
BDET_00051	604	2	G/C	GGG	CCC	0.302	0.451	0.161	0.000166812	0.012498043	1.12E-06	higher	lower	lower
BDET_00051	606	4	A/T/C/G	AAA	TTT	0.329	0.36	0.162	1	0.00969481	0.003842455	NS	lower	lower
BDET_00051	607	3	A/T/C	AAA	TTT	0.158	0.193	0.162	1	1	0.60106015	NS	NS	NS
BDET_00051	608	3	A/C/T	AAA	CCT	0.158	0.23	0.075	0.398435275	0.012356136	0.000422348	NS	lower	lower
BDET_00051	609	3	C/A/T	CCC	ATT	0.155	0.162	0.033	1	0.002434844	0.014236575	NS	lower	lower
BDET_00052	485	2	T/A	TTT	ANA	0.006	0	0.318	1	3.90E-06	4.74E-06	NS	higher	higher
BDET_00052	703	2	G/T	GGG	NTN	0	0.114	0	0.000160088	1	0.05367831	higher	NS	NS
BDET_00052	704	2	C/A	CCC	NAN	0	0.115	0	0.000223533	1	0.092303449	higher	NS	NS
BDET_00052	705	2	G/C	GGG	NCN	0	0.114	0	0.000237089	1	0.054407373	higher	NS	NS
BDET_00052	706	2	C/A	CCC	NAN	0	0.113	0	0.000232828	1	0.092755151	higher	NS	NS
BDET_00052	708	2	T/G	TTT	NGN	0	0.124	0	0.000116259	1	0.054459322	higher	NS	NS
BDET_00052	710	2	A/G	AAA	NGN	0	0.126	0	8.32E-05	1	0.053250007	higher	NS	NS
BDET_00052	889	2	A/C	AAA	GNC	0.008	0	0.231	1	1.57E-06	6.19E-06	NS	higher	higher
BDET_00052	891	2	T/A	TTT	CAA	0.004	0.013	0.16	0.564953313	0.000151906	0.004973155	NS	higher	higher
BDET_00052	977	2	A/C	AAA	GCC	0.004	0.017	0.167	0.266992638	5.10E-06	0.000678882	NS	higher	higher
BDET_00052	1211	2	G/A	GGG	AAA	0.003	0.003	0.114	1	1.32E-06	1.56E-06	NS	higher	higher
BDET_00052	1431	2	T/A	TTT	AAA	0.015	0.034	0.122	0.588424861	0.000388026	0.007965228	NS	higher	higher
BDET_00052	1432	3	G/C/A	GGG	CCC	0.01	0.032	0.123	0.214639598	1.05E-06	0.000482168	NS	higher	higher
BDET_00053	120	2	C/T	CCT	NNC	0	0	0.321	1	0.00000002	1.30E-17	NS	higher	higher
BDET_00053	121	2	C/T	CCT	NNC	0	0	0.208	1	1.69E-09	2.74E-19	NS	higher	higher
BDET_00053	123	2	G/T	GGT	NNG	0	0	0.208	1	1.69E-09	9.34E-20	NS	higher	higher
BDET_00053	124	2	C/T	CCT	NAC	0	0.007	0.208	1	3.93E-09	7.41E-20	NS	higher	higher
BDET_00053	147	2	C/T	CCC	NTT	0	0.037	0.128	1	0.073976385	0.04978992	NS	NS	higher
BDET_00053	723	3	G/C/T	GGG	CCN	0.241	0.131	0	0.514194878	0.016441677	0.090638593	NS	lower	NS
BDET_00053	724	2	A/T	TAA	ATN	0.379	0.352	0	0.067677913	6.20E-06	0.000434384	NS	lower	lower
BDET_00053	725	2	C/A	CCC	AAA	0.375	0.301	0.042	1	0.005796927	0.007868303	NS	lower	lower
BDET_00053	728	3	A/G/T	AAA	GTG	0.167	0.25	0.229	1	0.873885543	1	NS	NS	NS
BDET_00053	730	2	A/T	AAA	TTT	0.161	0.084	0.2	0.644159287	0.875653738	0.053279163	NS	NS	NS
BDET_00053	731	2	C/T	CCC	TTN	0.091	0.217	0	0.494122683	0.071571168	5.77E-05	NS	NS	lower
BDET_00053	732	3	A/T/C	AAA	TCT	0.152	0.189	0.367	1	0.099278772	0.001931823	NS	NS	higher
BDET_00053	735	2	C/T	CCC	GTT	0.033	0.027	0.314	1	0.000581987	1.74E-06	NS	higher	higher
BDET_00053	736	2	A/C	AAA	NCC	0	0.019	0.319	1	0.000530138	6.74E-07	NS	higher	higher
BDET_00053	737	2	G/T	GGG	NTT	0	0.018	0.333	1	0.000240315	8.76E-08	NS	higher	higher
BDET_00053	858	2	C/G	CCC	NNG	0	0	0.429	1	8.59E-07	1.17E-11	NS	higher	higher
BDET_00053	859	2	T/A	TTT	NNA	0	0	0.429	1	1.25E-06	1.94E-11	NS	higher	higher
BDET_00053	862	2	A/G	AAA	NNG	0	0	0.45	1	1.69E-06	3.34E-11	NS	higher	higher
BDET_00053	863	2	G/T	GGG	NCT	0	0.003	0.409	1	1.54E-06	2.58E-11	NS	higher	higher
BDET_00053	923	2	A/T	AAA	NTT	0	0.006	0.125	1	0.021069989	0.000921992	NS	higher	higher
BDET_00053	929	2	A/G	AAA	TGG	0.02	0.006	0.148	1	0.019638394	0.000603865	NS	higher	higher
BDET_00053	1029	2	C/T	CCT	NNC	0	0	0.36	1	9.31E-12	3.64E-21	NS	higher	higher
BDET_00053	1159	2	T/A	TTA	NNT	0	0	0.242	1	2.33E-22	9.13E-48	NS	higher	higher
BDET_00053	1439	2	G/T	GGG	NCT	0	0.002	0.105	1	0.001024195	2.93E-07	NS	higher	higher
BDET_00053	1566	2	T/A	TTT	GCA	0.008	0.01	0.116	1	0.00158689	7.12E-05	NS	higher	higher
BDET_00053	1915	3	C/G/T	CCC	GGG	0.182	0.143	0.344	1	0.050361812	0.001529074	NS	NS	higher
BDET_00053	1916	3	T/A/G	TTA	AAT	0.435	0.298	0.379	0.849095743	0.870583871	0.10933359	NS	NS	NS
BDET_00053	1917	2	A/T	AAA	TTT	0.348	0.19	0.061	0.562639953	0.015498345	0.108659995	NS	lower	NS
BDET_00053	1918	3	T/G/A	TTT	GGA	0.381	0.217	0.161	0.495815889	0.014794234	0.160922603	NS	lower	NS
BDET_00054	2943	2	T/C	TTT	NNC	0	0	0.429	1	8.19E-09	1.85E-08	NS	higher	higher
BDET_00054	2950	2	A/G	AAA	NNG	0	0	0.429	1	1.87E-07	6.18E-08	NS	higher	higher
BDET_00054	2955	2	A/G	AAA	NNG	0	0	0.333	1	2.08E-06	4.40E-07	NS	higher	higher
BDET_00054	2956	2	A/T	AAA	NNT	0	0	0.36	1	6.69E-07	1.26E-07	NS	higher	higher
BDET_00054	2957	2	A/T	AAA	CNT	0.01	0	0.375	1	3.84E-07	6.55E-08	NS	higher	higher
BDET_00054	2993	2	C/A	CCC	NNA	0	0	0.219	1	5.33E-05	1.17E-05	NS	higher	higher
BDET_00054	2995	2	A/C	AAA	NNC	0	0	0.242	1	1.16E-05	3.42E-06	NS	higher	higher
BDET_00054	3039	2	A/G	AAG	GTA	0.007	0.009	0.178	1	9.84E-29	1.73E-27	NS	higher	higher
BDET_00054	3138	2	A/T	AAT	NNA	0	0	0.103	1	8.26E-26	1.35E-26	NS	higher	higher
BDET_00054	3195	2	T/C	TTC	NNT	0	0	0.242	1	1.44E-21	2.07E-25	NS	higher	higher
BDET_00056	3726	2	A/G	AAA	CNG	0.011	0	0.25	1	0.000000172	1.92E-08	NS	higher	higher
BDET_00056	3793	2	C/T	CCC	AAT	0.005	0.003	0.333	0.987298304	8.21E-10	8.09E-13	NS	higher	higher
BDET_00056	3874	2	A/G	AAA	NCG	0	0.003	0.25	1	7.96E-07	2.63E-08	NS	higher	higher
BDET_00056	3878	2	A/G	AAA	NGG	0	0.008	0.233	1	1.01E-06	2.01E-06	NS	higher	higher
BDET_00056	3879	2	T/C	TTT	NNC	0	0	0.206	1	0.000001937	6.46E-08	NS	higher	higher
BDET_00056	3988	2	G/A	GGG	AAA	0.005	0.014	0.111	1	0.008749677	0.021938797	NS	higher	higher
BDET_00057	569	2	C/T	CCC	GTT	0.005	0.007	0.13	1	0.000784893	0.003100831	NS	higher	higher
BDET_00057	570	2	T/A	TTT	AAA	0.002	0.015	0.13	0.212766699	0.000411296	0.013145969	NS	higher	higher
BDET_00059	2096	2	C/A	CCC	AAA	0.263	0.316	0.435	1	0.324550726	0.365047964	NS	NS	NS
BDET_00059	2097	2	A/T	AAA	TTT	0.314	0.341	0.5	1	0.310574071	0.235831537	NS	NS	NS
BDET_00059	2098	2	C/A	CCC	AAA	0.351	0.347	0.435	1	0.682650077	0.669049078	NS	NS	NS
BDET_00059	2101	2	T/C	CTC	TCT	0.447	0.472	0.458	1	1	0.693472421	NS	NS	NS
BDET_00059	2107	2	A/G	AAG	GGA	0.469	0.376	0.455	0.999822909	0.88465631	0.257801629	NS	NS	NS
BDET_00059	2108	2	C/T	CCT	TTC	0.379	0.33	0.5	1	0.650214291	0.233072348	NS	NS	NS
BDET_00059	2109	2	A/C	AAC	CCA	0.371	0.306	0.458	1	0.351291672	0.044879841	NS	NS	higher
BDET_00059	2110	2	G/A	GGA	AAG	0.368	0.237	0.458	0.499953839	0.249937403	0.008215576	NS	NS	higher
BDET_00059	2114	2	G/T	GGG	TTT	0.054	0.041	0.35	1	0.00626542	0.000187371	NS	higher	higher
BDET_00059	2115	2	T/G	TTT	GGG	0.088	0.053	0.45	1	0.007373933	3.89E-05	NS	higher	higher
BDET_00060	449	2	C/G	CCC	NNG	0	0	0.261	1	0.000001223	1.27E-05	NS	higher	higher
BDET_00060	451	2	C/G	CCC	NTG	0	0.007	0.333	1	2.31E-09	6.82E-08	NS	higher	higher
BDET_00060	452	2	C/G	CCC	NAG	0	0.007	0.31	1	3.49E-09	1.03E-07	NS	higher	higher
BDET_00060	453	2	T/A	TTT	ANA	0.004	0	0.308	1	3.23E-08	8.54E-08	NS	higher	higher
BDET_00060	465	2	T/A	TTT	GAA	0.008	0.02	0.103	0.238078354	0.001831825	0.07088563	NS	higher	NS
BDET_00060	502	2	G/A	GGA	CAG	0.004	0.02	0.381	0.165566454	1.25E-25	8.97E-19	NS	higher	higher
BDET_00060	523	2	C/T	CCT	NNC	0	0	0.119	1	2.32E-39	8.29E-36	NS	higher	higher
BDET_00060	533	2	A/G	AAG	TNA	0.004	0	0.114	1	2.71E-40	1.92E-37	NS	higher	higher
BDET_00063	656	3	A/T/C	AAA	TTT	0.442	0.426	0.2	1	0.051184473	0.124618055	NS	NS	NS
BDET_00063	657	4	G/C/T/A	GGC	CCG	0.383	0.217	0.3	0.011977421	0.029498927	0.000360785	lower	lower	higher
BDET_00067	1636	2	C/G	CCC	NGN	0	0.182	0	0.088764795	1	0.002157628	NS	NS	lower
BDET_00067	1637	2	G/T	GGG	NTN	0	0.182	0	0.089572489	1	0.002253252	NS	NS	lower
BDET_00067	1643	2	C/G	CCC	NGN	0	0.23	0	0.027579472	1	3.84E-05	higher	NS	lower
BDET_00067	1658	2	A/C	AAA	NNC	0	0	0.102	1	0.121087823	0.007360209	NS	NS	higher
BDET_00067	1661	2	A/T	AAA	GNT	0.038	0	0.103	1	0.215632954	0.008574717	NS	NS	higher
BDET_00067	1663	2	A/T	AAA	NNT	0	0	0.107	1	0.114081111	0.007282445	NS	NS	higher
BDET_00067	1664	2	G/C	GGG	NNC	0	0	0.103	1	0.118657519	0.007236039	NS	NS	higher
BDET_00067	1667	2	C/A	CCC	NTA	0	0.013	0.107	1	0.103152957	0.007605849	NS	NS	higher
BDET_00067	1668	2	A/T	AAA	NNT	0	0	0.111	1	0.103515493	0.007673878	NS	NS	higher
BDET_00067	1847	2	C/G	CCC	NTG	0	0.02	0.132	1	0.009489842	0.006860585	NS	higher	higher
BDET_00067	1850	2	C/A	CCC	NAA	0	0.013	0.167	1	0.003166188	0.001073404	NS	higher	higher
BDET_00067	1851	2	T/G	TTT	NGG	0	0.013	0.132	1	0.009956257	0.005070569	NS	higher	higher
BDET_00067	1981	2	A/T	AAA	CCT	0.016	0.006	0.313	1	1.91E-05	1.42E-08	NS	higher	higher
BDET_00067	1982	2	T/C	TTT	NAC	0	0.007	0.313	1	0.000017235	3.24E-08	NS	higher	higher
BDET_00070	152	2	A/T	AAA	TNT	0.004	0	0.267	1	1.26E-07	1.17E-06	NS	higher	higher
BDET_00070	153	2	G/A	GGG	TNA	0.004	0	0.212	1	0.000000316	1.07E-05	NS	higher	higher
BDET_00070	154	2	G/T	GGG	NNT	0	0	0.226	1	2.05E-07	8.98E-06	NS	higher	higher
BDET_00070	155	2	T/G	TTT	CNG	0.004	0	0.2	1	0.000023701	0.00010763	NS	higher	higher
BDET_00070	445	2	A/T	AAA	TTN	0.01	0.124	0	0.000000326	1	0.101968746	higher	NS	NS
BDET_00070	510	3	A/G/T	AAG	TTA	0.004	0.018	0.15	1	1.67E-45	3.44E-35	NS	higher	higher
BDET_00071	602	2	C/G	CCC	NGG	0	0.007	0.359	1	4.73E-08	1.10E-11	NS	higher	higher
BDET_00071	678	2	C/G	CCC	NNG	0	0	0.176	1	3.51E-06	2.29E-08	NS	higher	higher
BDET_00071	697	2	A/G	AAA	NGG	0	0.004	0.135	1	5.56E-05	0.000002926	NS	higher	higher
BDET_00071	698	2	T/A	TTT	NNA	0	0	0.132	1	5.22E-05	4.05E-07	NS	higher	higher
BDET_00071	765	2	G/A	GGA	NNG	0	0	0.271	1	9.49E-30	7.66E-45	NS	higher	higher
BDET_00071	804	3	C/A/T	CCA	GTC	0.009	0.008	0.337	1	3.75E-25	7.27E-39	NS	higher	higher
BDET_00071	849	2	C/T	CCT	TNC	0.009	0	0.306	0.722350063	9.41E-25	6.98E-46	NS	higher	higher
BDET_00072	2	3	T/A/C	TTT	AAA	0.199	0.133	0.273	0.340283706	0.493124484	0.134147285	NS	NS	NS
BDET_00072	3	4	T/A/G/C	TTA	AAT	0.283	0.292	0.318	1	0.183908245	0.365488497	NS	NS	NS
BDET_00072	4	3	T/A/G	TTT	AAG	0.288	0.359	0.13	0.375070968	0.013974652	0.001903684	NS	lower	lower
BDET_00072	537	2	G/A	GGG	TTA	0.002	0.002	0.397	1	1.60E-24	1.14E-26	NS	higher	higher
BDET_00072	542	3	C/G/T	CCC	GGT	0.15	0.175	0.028	1	0.038194878	0.024981818	NS	lower	lower
BDET_00072	543	3	T/A/G	TTA	AAT	0.24	0.317	0.419	0.088060903	0.004841113	0.077985849	NS	higher	NS
BDET_00072	544	3	T/G/A	TTG	AGA	0.342	0.326	0.367	1	0.004764802	0.005638954	NS	higher	higher
BDET_00072	545	3	G/T/A	GGT	TTG	0.247	0.302	0.419	0.326736049	0.048100572	0.257057564	NS	higher	NS
BDET_00072	546	4	A/C/T/G	AAA	CCC	0.401	0.236	0.323	0.010182749	0.370216766	0.69911623	lower	NS	NS
BDET_00073	313	2	C/T	CCC	NTN	0	0.167	0	0.000228812	1	0.096295085	higher	NS	NS
BDET_00073	315	2	A/G	AAA	NGN	0	0.184	0	5.89E-05	1	0.101972141	higher	NS	NS
BDET_00073	1038	2	C/T	CCT	NNC	0	0	0.37	1	5.98E-19	8.09E-17	NS	higher	higher
BDET_00075	1405	2	A/G	AAA	NCG	0	0.016	0.159	1	0.007212106	0.000121207	NS	higher	higher
BDET_00075	1598	3	C/T/G	CCC	TTG	0.086	0.107	0.194	1	0.317274527	0.224173895	NS	NS	NS
BDET_00075	1605	2	G/A	GGG	AAA	0.257	0.259	0.138	1	0.422786416	0.232945631	NS	NS	NS
BDET_00075	1607	2	G/T	GGG	TTT	0.286	0.3	0.143	1	0.283731991	0.158701737	NS	NS	NS
BDET_00075	1609	2	T/C	TTT	CCC	0.371	0.269	0.304	0.9346172	0.880858132	0.822983937	NS	NS	NS
BDET_00075	1610	2	C/A	CCC	AAA	0.361	0.284	0.19	1	0.290537533	0.447177018	NS	NS	NS
BDET_00075	1611	2	G/A	GGG	AAN	0.194	0.083	0	0.436823661	0.049074104	0.378568701	NS	lower	NS
BDET_00075	1612	2	T/G	TTT	GGG	0.026	0.148	0.435	0.252593054	0.000209396	0.011585278	NS	higher	higher
BDET_00078	1	4	A/T/C/G	AAA	TTC	0.267	0.163	0.129	0.209266015	0.000384399	0.011789349	NS	lower	lower
BDET_00078	2	4	T/A/G/C	TTT	ACA	0.015	0.033	0.22	1	4.12E-07	6.70E-05	NS	higher	higher
BDET_00078	3	3	G/T/A	GGG	TTA	0.321	0.23	0.072	0.172035018	2.02E-08	3.49E-05	NS	lower	lower
BDET_00078	4	4	C/A/T/G	CCC	AAA	0.233	0.233	0.157	1	0.031364	0.10030319	NS	lower	NS
BDET_00078	1350	4	T/A/G/C	TTA	AAT	0.258	0.184	0.408	0.008105552	8.66E-12	2.37E-21	lower	higher	higher
BDET_00078	1351	4	G/T/A/C	GTG	TGT	0.319	0.341	0.294	7.89E-14	1	1.18E-11	higher	NS	lower
BDET_00078	1352	4	A/C/G/T	AAA	CCT	0.252	0.143	0.121	0.000032847	7.75E-19	2.10E-06	lower	lower	lower
BDET_00078	1353	4	T/G/C/A	TGT	GTG	0.277	0.31	0.326	0.000000026	0.851768158	1.88E-09	higher	NS	higher
BDET_00082	654	2	C/T	CCT	NNC	0	0	0.333	1	7.45E-08	2.53E-10	NS	higher	higher
BDET_00082	915	2	A/G	AAA	NNG	0	0	0.238	1	0.00052619	2.32E-05	NS	higher	higher
BDET_00082	1128	2	A/G	AAG	NNA	0	0	0.273	1	3.36E-20	3.14E-23	NS	higher	higher
BDET_00084	363	2	G/A	GGA	NNG	0	0	0.357	1	8.04E-27	1.07E-23	NS	higher	higher
BDET_00084	744	2	T/C	TTC	NNT	0	0	0.241	1	6.01E-47	9.69E-51	NS	higher	higher
BDET_00084	798	2	G/A	GGA	TAG	0.004	0.006	0.253	1	2.22E-48	1.06E-48	NS	higher	higher
BDET_00084	810	2	T/C	TTC	GGT	0.004	0.007	0.278	1	5.15E-45	8.46E-47	NS	higher	higher
BDET_00084	984	3	T/C/A	TTC	CAT	0.004	0.008	0.455	0.580343529	2.03E-36	1.70E-44	NS	higher	higher
BDET_00084	1152	3	G/T/C	GGG	TTT	0.245	0.177	0.26	0.368450744	0.796537454	0.112665357	NS	NS	NS
BDET_00084	1153	2	T/C	TTT	CCC	0.463	0.323	0.419	0.239128577	0.779793085	0.426828952	NS	NS	NS
BDET_00084	1154	2	A/G	AAG	GGA	0.47	0.34	0.3	0.285061623	0.071891634	0.001192818	NS	NS	lower
BDET_00084	1155	2	T/A	ATA	TAT	0.463	0.34	0.4	0.059627596	1	0.088776856	NS	NS	NS
BDET_00084	1156	2	C/T	CTC	TCT	0.427	0.386	0.207	0.11326547	0.059822616	0.000357313	NS	NS	lower
BDET_00085	816	2	T/C	TTT	NCN	0	0.207	0	0.003480627	1	0.039373621	higher	NS	lower
BDET_00085	818	2	C/G	CCC	NGN	0	0.179	0	0.009470169	1	0.075639382	higher	NS	NS
BDET_00085	825	2	C/T	CCC	NTN	0	0.176	0	0.010103658	1	0.075809707	higher	NS	NS
BDET_00085	827	2	C/T	CCC	NTN	0	0.103	0	0.110549476	1	0.379863845	NS	NS	NS
BDET_00085	1045	2	A/T	AAA	NNT	0	0	0.24	1	0.004522045	0.000114834	NS	higher	higher
BDET_00085	1152	2	A/G	AAA	NNG	0	0	0.304	1	0.000702038	6.62E-06	NS	higher	higher
BDET_00086	835	2	A/C	AAA	NCC	0	0.003	0.113	1	3.07E-05	0.000057085	NS	higher	higher
BDET_00086	838	2	G/A	GGG	NAA	0	0.007	0.117	1	3.70E-05	0.000184687	NS	higher	higher
BDET_00086	839	2	T/C	TTT	NAC	0	0.004	0.125	1	3.24E-05	5.68E-05	NS	higher	higher
BDET_00086	854	2	G/A	GGG	NAA	0	0.003	0.118	1	7.53E-05	7.01E-05	NS	higher	higher
BDET_00086	855	2	T/C	TTT	NCC	0	0.007	0.122	1	7.69E-05	0.000241057	NS	higher	higher
BDET_00088	450	2	C/T	CCC	TTN	0.01	0.109	0	0.027801013	1	0.088227464	higher	NS	NS
BDET_00088	528	2	C/T	CCC	NAT	0	0.007	0.3	1	6.33E-05	0.000002498	NS	higher	higher
BDET_00088	1029	2	G/T	GGG	ACT	0.01	0.012	0.205	1	6.03E-05	2.50E-06	NS	higher	higher
BDET_00088	1034	2	G/A	GGG	NAN	0	0.211	0	2.15E-07	1	9.70E-05	higher	NS	lower
BDET_00088	1035	2	T/A	TTT	CAN	0.011	0.227	0	5.91E-07	1	0.000153193	higher	NS	lower
BDET_00088	1177	2	G/A	GGG	ACA	0.006	0.006	0.125	0.883568085	0.000717754	5.05E-06	NS	higher	higher
BDET_00088	1194	2	C/T	CCT	NNC	0	0	0.14	1	5.49E-37	6.41E-49	NS	higher	higher
BDET_00088	1271	2	T/G	TTT	AAG	0.005	0.006	0.127	1	1.11E-05	4.47E-06	NS	higher	higher
BDET_00088	1428	2	T/C	TTT	CAC	0.008	0.002	0.146	0.46985761	4.85E-06	5.82E-10	NS	higher	higher
BDET_00088	1523	2	G/C	GGG	NAC	0	0.003	0.11	1	1.65E-06	0.000000014	NS	higher	higher
BDET_00089	234	2	G/A	GGA	NNG	0	0	0.28	1	1.36E-11	2.01E-17	NS	higher	higher
BDET_00089	327	2	T/A	TTT	CNA	0.011	0	0.113	1	0.002594206	0.000196478	NS	higher	higher
BDET_00089	428	2	A/G	AAA	NNG	0	0	0.269	1	5.52E-05	1.33E-06	NS	higher	higher
BDET_00089	455	2	T/A	TTT	NAA	0	0.005	0.267	1	8.17E-06	8.86E-07	NS	higher	higher
BDET_00089	457	2	C/T	CCC	TNT	0.01	0	0.2	0.892189762	0.000541583	2.61E-06	NS	higher	higher
BDET_00089	458	2	C/A	CCC	NNA	0	0	0.194	1	0.000238834	1.02E-05	NS	higher	higher
BDET_00089	604	2	G/C	GGG	CCN	0.009	0.309	0	3.83E-11	1	1.51E-05	higher	NS	lower
BDET_00089	697	2	C/A	CCC	ANA	0.007	0	0.227	0.98332034	0.00032936	0.000011308	NS	higher	higher
BDET_00089	704	2	T/G	TTT	GNG	0.022	0	0.208	0.253026792	0.003358878	1.56E-05	NS	higher	higher
BDET_00089	755	2	T/G	TTT	NGN	0	0.102	0	7.63E-06	1	0.002884233	higher	NS	lower
BDET_00089	823	2	C/G	CCC	GGG	0.101	0.097	0.04	1	0.543761065	0.520755573	NS	NS	NS
BDET_00089	825	3	A/G/C	AAA	GGN	0.148	0.182	0	1	0.055835463	0.014598277	NS	NS	lower
BDET_00089	826	2	A/C	AAA	CCN	0.159	0.233	0	0.510563083	0.056510196	0.004903513	NS	NS	lower
BDET_00089	828	2	T/A	TTT	AAA	0.291	0.378	0.042	0.480059612	0.011829725	0.000770935	NS	lower	lower
BDET_00089	830	2	T/A	TTT	AAA	0.311	0.41	0.091	0.507283602	0.048751901	0.003770052	NS	lower	lower
BDET_00089	993	4	A/C/G/T	AAA	GCG	0.186	0.323	0.333	0.049632312	1	0.06631231	higher	NS	NS
BDET_00089	994	2	T/A	TTT	AAN	0.111	0.044	0	0.159031074	0.142386886	0.645315277	NS	NS	NS
BDET_00089	995	4	A/C/T/G	AAA	CTC	0.121	0.08	0.048	1	0.514763035	0.734803869	NS	NS	NS
BDET_00090	131	2	A/G	AAA	GCG	0.006	0.013	0.111	1	0.002315741	0.011408711	NS	higher	higher
BDET_00090	258	2	T/A	TTT	AAA	0.003	0.008	0.108	1	0.000001633	1.93E-05	NS	higher	higher
BDET_00091	649	2	C/T	CCC	TTT	0.158	0.147	0.06	1	0.000538449	0.003069691	NS	lower	lower
BDET_00091	650	2	T/A	TTT	AAA	0.44	0.424	0.344	1	0.030404701	0.080978549	NS	lower	NS
BDET_00091	651	3	C/A/T	CCC	AAT	0.367	0.307	0.36	0.289863676	0.318829494	1	NS	NS	NS
BDET_00091	652	3	T/A/C	TTT	AAA	0.212	0.231	0.38	1	3.26E-05	0.000463044	NS	higher	higher
BDET_00091	653	4	T/A/C/G	TTA	AAT	0.315	0.374	0.325	0.488297406	1.37E-05	0.00173868	NS	higher	lower
BDET_00091	654	3	T/A/C	TTT	AAA	0.434	0.339	0.232	0.415487605	0.000693148	0.042936237	NS	lower	lower
BDET_00093	587	2	C/A	CCC	AAA	0.186	0.163	0.227	1	0.868358422	0.57601716	NS	NS	NS
BDET_00093	589	2	C/A	CCC	AAA	0.194	0.172	0.227	1	0.872065717	0.587398887	NS	NS	NS
BDET_00093	593	2	T/C	TTT	CCN	0.092	0.178	0	0.473094513	0.255579444	0.049374696	NS	NS	lower
BDET_00093	594	2	G/T	GGG	TTN	0.08	0.186	0	0.296935634	0.410730181	0.049449181	NS	NS	lower
BDET_00093	596	2	T/A	TTT	AAA	0.072	0.169	0.045	0.365107577	1	0.213500487	NS	NS	NS
BDET_00093	597	2	C/A	CCC	AAN	0.082	0.176	0	0.302077695	0.410764813	0.049228222	NS	NS	lower
BDET_00093	598	2	G/T	GGG	TTT	0.072	0.143	0.05	0.661792543	1	0.493449315	NS	NS	NS
BDET_00093	660	2	T/C	TTT	NNC	0	0	0.372	1	1.74E-08	3.31E-09	NS	higher	higher
BDET_00093	864	2	G/C	GGG	NNC	0	0	0.29	1	5.54E-07	2.56E-08	NS	higher	higher
BDET_00093	865	2	T/C	TTT	NNC	0	0	0.345	1	2.38E-07	7.42E-09	NS	higher	higher
BDET_00093	1084	2	G/A	GGG	NAA	0	0.028	0.421	0.33958345	4.40E-12	5.63E-10	NS	higher	higher
BDET_00093	1088	2	T/C	TTT	NAC	0	0.025	0.459	1	1.16E-12	3.53E-15	NS	higher	higher
BDET_00093	1147	2	T/C	TTC	AGT	0.017	0.026	0.324	1	2.25E-17	2.89E-21	NS	higher	higher
BDET_00094	1088	2	T/A	TTT	AAA	0.033	0.07	0.107	1	0.415218297	0.716293578	NS	NS	NS
BDET_00094	1092	3	C/A/G	CCC	AAG	0.024	0.092	0.103	0.747105354	1	0.714342015	NS	NS	NS
BDET_00094	1093	2	C/G	CCC	NGG	0	0.133	0.034	0.085909748	0.506509268	0.317340816	NS	NS	NS
BDET_00095	185	2	C/T	CCT	NNC	0	0	0.483	1	3.40E-11	1.60E-05	NS	higher	higher
BDET_00095	222	2	G/A	GGA	NNG	0	0	0.436	1	5.64E-16	2.32E-09	NS	higher	higher
BDET_00095	228	2	C/T	CCT	ANC	0.017	0	0.436	1	1.78E-15	2.63E-08	NS	higher	higher
BDET_00096	225	2	A/G	AAA	GCG	0.003	0.001	0.121	0.657313847	0.000178651	8.10E-06	NS	higher	higher
BDET_00096	746	2	T/A	TTT	AAN	0.16	0.198	0	1	0.029341774	0.009788748	NS	lower	lower
BDET_00096	748	2	T/A	TTT	AAA	0.096	0.144	0.121	0.969341388	0.846320612	1	NS	NS	NS
BDET_00096	749	4	A/G/T/C	AAA	GGG	0.128	0.202	0.152	0.685141698	0.873136737	0.644449373	NS	NS	NS
BDET_00097	1110	2	C/T	CCT	AAC	0.001	0.016	0.133	1	5.26E-42	2.39E-24	NS	higher	higher
BDET_00097	1113	2	C/G	CCG	NNC	0	0	0.125	1	7.83E-44	1.31E-25	NS	higher	higher
BDET_00097	1242	2	C/T	CCT	ANC	0.001	0	0.396	1	2.23E-39	8.71E-26	NS	higher	higher
BDET_00097	1344	2	C/T	CCT	TNC	0.001	0	0.238	1	1.48E-26	3.23E-17	NS	higher	higher
BDET_00097	1365	2	A/C	AAC	GTA	0.002	0.006	0.375	1	1.56E-31	9.12E-19	NS	higher	higher
BDET_00097	1410	2	C/T	CCT	GNC	0.001	0	0.421	1	9.41E-32	7.72E-18	NS	higher	higher
BDET_00097	1438	2	A/T	AAA	CNT	0.002	0	0.111	1	3.91E-06	0.000263645	NS	higher	higher
BDET_00097	1632	2	A/G	AAA	GNG	0.002	0	0.485	1	1.18E-22	5.83E-15	NS	higher	higher
BDET_00097	1652	2	T/G	TTT	GNG	0.002	0	0.125	1	4.31E-05	0.000682019	NS	higher	higher
BDET_00097	1659	2	C/A	CCC	ANA	0.003	0	0.147	1	5.38E-06	0.000154147	NS	higher	higher
BDET_00097	2383	2	C/T	CCC	TTT	0.11	0.131	0.1	1	1	1	NS	NS	NS
BDET_00099	940	2	C/A	CCA	NAC	0	0.08	0.35	0.263753575	5.82E-08	7.34E-07	NS	higher	higher
BDET_00100	937	2	T/C	TTC	NNT	0	0	0.476	1	4.44E-09	5.74E-08	NS	higher	higher
BDET_00101	636	2	C/T	CCC	GNT	0.012	0	0.294	1	4.37E-06	3.72E-10	NS	higher	higher
BDET_00101	817	2	G/A	GGG	TTA	0.008	0.006	0.241	1	2.23E-07	9.41E-12	NS	higher	higher
BDET_00101	918	2	A/G	AAA	NGG	0	0.021	0.239	0.482844718	1.62E-07	3.76E-07	NS	higher	higher
BDET_00101	960	2	C/G	CCC	ANG	0.01	0	0.323	1	3.74E-07	1.00E-11	NS	higher	higher
BDET_00101	961	2	G/T	GGG	NNT	0	0	0.344	1	7.67E-08	1.50E-12	NS	higher	higher
BDET_00102	138	2	T/G	TTT	CAG	0.002	0.003	0.259	1	6.23E-21	1.75E-21	NS	higher	higher
BDET_00102	139	2	G/T	GGG	TAT	0.001	0.003	0.223	1	3.40E-22	1.98E-21	NS	higher	higher
BDET_00102	140	2	T/G	TTT	AGG	0.001	0.007	0.238	0.362247784	6.19E-23	2.36E-17	NS	higher	higher
BDET_00102	146	2	A/G	AAA	GCG	0.001	0.003	0.23	1	8.58E-23	1.70E-19	NS	higher	higher
BDET_00102	147	2	C/T	CCC	NAT	0	0.001	0.206	1	6.60E-22	1.18E-18	NS	higher	higher
BDET_00102	333	3	A/G/T	AAA	CGG	0.004	0.003	0.104	1	1.64E-09	0.000000014	NS	higher	higher
BDET_00102	360	2	G/A	GGG	AAA	0.001	0.017	0.122	0.006227543	6.99E-14	9.68E-07	higher	higher	higher
BDET_00102	363	2	G/A	GGG	TAA	0.002	0.006	0.409	0.553249565	5.25E-51	1.93E-39	NS	higher	higher
BDET_00102	369	2	G/A	GGG	ATA	0.001	0.005	0.206	1	4.01E-25	3.20E-22	NS	higher	higher
BDET_00102	372	2	G/A	GGG	TNA	0.003	0	0.271	1	2.30E-35	6.51E-30	NS	higher	higher
BDET_00102	375	2	A/G	AAG	GCA	0.002	0.003	0.489	1	2.32E-64	2.09E-57	NS	higher	higher
BDET_00102	378	2	A/G	AAG	GCA	0.005	0.005	0.406	0.514284598	2.83E-77	3.89E-72	NS	higher	higher
BDET_00102	381	2	G/A	GGG	TNA	0.001	0	0.416	1	4.39E-49	2.43E-43	NS	higher	higher
BDET_00102	390	2	A/G	AAA	GCG	0.003	0.001	0.236	0.764399705	2.88E-24	8.64E-25	NS	higher	higher
BDET_00102	560	2	T/A	TTT	AAA	0.114	0.102	0.206	1	0.0842089	0.04170502	NS	NS	higher
BDET_00102	561	3	C/T/A	CCC	TTT	0.429	0.391	0.404	1	0.542682139	0.797252185	NS	NS	NS
BDET_00102	562	2	A/T	AAT	TTA	0.453	0.422	0.442	1	0.270691653	0.138396011	NS	NS	NS
BDET_00102	563	2	A/C	AAA	CCC	0.144	0.138	0.222	1	0.260273749	0.224186969	NS	NS	NS
BDET_00102	564	3	A/T/C	AAA	TTT	0.234	0.217	0.154	1	0.249674969	0.301387892	NS	NS	NS
BDET_00104	377	2	T/C	TTT	NNC	0	0	0.148	1	0.000003094	0.000000001	NS	higher	higher
BDET_00104	393	2	A/T	AAA	NNT	0	0	0.106	1	0.000298837	2.99E-06	NS	higher	higher
BDET_00104	394	2	T/A	TTT	ANA	0.006	0	0.101	0.83306864	0.001974948	5.10E-06	NS	higher	higher
BDET_00104	398	2	T/A	TTT	GGA	0.008	0.003	0.121	1	0.000423345	4.03E-06	NS	higher	higher
BDET_00104	422	2	T/A	TTT	GGA	0.006	0.005	0.108	1	0.000145185	2.86E-06	NS	higher	higher
BDET_00104	848	2	T/C	TTT	ANC	0.007	0	0.109	1	9.29E-08	1.69E-10	NS	higher	higher
BDET_00105	2	3	T/G/A	TTT	GGA	0.32	0.106	0.121	0.127848798	0.044420475	0.767292614	NS	lower	NS
BDET_00105	3	3	G/A/T	GGG	AAA	0.267	0.267	0.273	1	0.652284607	0.84190803	NS	NS	NS
BDET_00105	4	3	C/T/A	CCA	TTT	0.212	0.242	0.324	1	0.062022067	0.158498881	NS	NS	NS
BDET_00105	5	2	A/T	AAA	TTT	0.265	0.157	0.031	0.656200288	0.019268452	0.09597024	NS	lower	NS
BDET_00105	132	2	A/C	AAA	CCC	0.259	0.156	0.364	0.762567302	0.48750503	0.016901345	NS	NS	higher
BDET_00105	133	3	T/A/G	TTT	AAA	0.286	0.319	0.323	1	0.456864368	0.512672612	NS	NS	NS
BDET_00106	897	2	T/C	TTT	NNC	0	0	0.381	1	5.79E-06	0.000260523	NS	higher	higher
BDET_00106	919	2	T/C	TTC	AAT	0.011	0.046	0.343	1	1.44E-15	4.65E-13	NS	higher	higher
BDET_00106	921	2	A/G	AAA	GGG	0.011	0.013	0.114	1	0.030172177	0.043670729	NS	higher	higher
BDET_00106	923	2	C/A	CCC	AAA	0.023	0.013	0.114	1	0.076901095	0.042333295	NS	NS	higher
BDET_00106	977	2	A/T	AAA	NTN	0	0.247	0	0.000114263	1	0.014578136	higher	NS	lower
BDET_00106	978	2	G/A	GGG	AAN	0.015	0.247	0	0.000583016	1	0.014578136	higher	NS	lower
BDET_00106	1154	2	T/A	TTT	NAN	0	0.118	0	0.006429894	1	0.014177941	higher	NS	lower
BDET_00106	1157	2	A/G	AAA	GGN	0.015	0.133	0	0.053782269	1	0.01389691	NS	NS	lower
BDET_00106	1274	2	C/G	CCC	NNG	0	0	0.2	1	0.000145232	1.40E-05	NS	higher	higher
BDET_00106	1276	2	G/C	GGG	CNC	0.009	0	0.172	0.958148856	0.002380627	7.28E-05	NS	higher	higher
BDET_00106	1278	2	T/G	TTT	NNG	0	0	0.233	1	2.51E-05	2.60E-06	NS	higher	higher
BDET_00106	1504	2	C/T	CCC	GNT	0.007	0	0.282	1	7.94E-11	3.98E-14	NS	higher	higher
BDET_00106	1505	2	T/A	TTT	CNA	0.006	0	0.275	1	1.60E-10	1.61E-13	NS	higher	higher
BDET_00106	1551	2	G/A	GGA	TTG	0.008	0.004	0.244	1	6.41E-34	8.52E-45	NS	higher	higher
BDET_00106	1619	2	A/G	AAG	NNA	0	0	0.429	1	3.65E-09	1.83E-11	NS	higher	higher
BDET_00107	2449	2	A/G	AAG	NNA	0	0	0.206	1	1.82E-09	3.91E-10	NS	higher	higher
BDET_00107	2459	2	A/C	AAC	NNA	0	0	0.297	1	1.27E-07	1.81E-08	NS	higher	higher
BDET_00107	2667	2	T/C	TTC	CNT	0.033	0	0.328	0.804669491	9.77E-09	1.38E-18	NS	higher	higher
BDET_00107	2958	2	A/G	AAG	NTA	0	0.019	0.364	1	7.74E-07	2.43E-09	NS	higher	higher
BDET_00108	272	2	G/A	GGG	AAN	0.003	0.162	0	1.66E-08	1	0.016695945	higher	NS	lower
BDET_00108	321	2	G/T	GGG	ATN	0.003	0.104	0	0.000000203	1	0.036730775	higher	NS	lower
BDET_00111	274	2	A/C	AAA	NNC	0	0	0.154	1	0.000472608	1.25E-05	NS	higher	higher
BDET_00111	275	2	T/C	TTT	NAC	0	0.004	0.158	1	0.000437362	1.24E-05	NS	higher	higher
BDET_00111	278	2	C/G	CCC	GNG	0.009	0	0.154	0.841639749	0.002363919	1.16E-05	NS	higher	higher
BDET_00111	360	2	T/G	TTT	NNG	0	0	0.103	1	0.000362873	0.000051103	NS	higher	higher
BDET_00111	550	2	A/T	AAA	NNT	0	0	0.19	1	7.01E-07	4.38E-09	NS	higher	higher
BDET_00111	703	2	C/G	CCC	GGG	0.009	0.011	0.125	1	0.002264918	0.000212242	NS	higher	higher
BDET_00111	706	2	C/T	CCC	GAT	0.009	0.011	0.116	1	0.000642048	5.30E-06	NS	higher	higher
BDET_00111	805	2	A/G	AAG	NNA	0	0	0.172	1	4.34E-71	3.02E-88	NS	higher	higher
BDET_00111	828	2	T/C	TTC	ANT	0.009	0	0.256	1	2.87E-60	7.26E-75	NS	higher	higher
BDET_00112	651	2	C/T	CCC	TTN	0.016	0.174	0	0.010069405	1	0.022541669	higher	NS	lower
BDET_00112	941	2	C/A	CCC	NNA	0	0	0.333	1	5.01E-06	2.36E-08	NS	higher	higher
BDET_00112	942	2	A/T	AAA	NNT	0	0	0.379	1	5.58E-07	0.000000001	NS	higher	higher
BDET_00112	943	2	A/C	AAA	NTC	0	0.006	0.385	1	1.04E-06	2.50E-09	NS	higher	higher
BDET_00112	945	2	C/A	CCC	NNA	0	0	0.379	1	3.35E-07	6.46E-10	NS	higher	higher
BDET_00112	1310	2	T/C	TTT	NGC	0	0.006	0.296	1	8.92E-06	1.18E-07	NS	higher	higher
BDET_00112	1434	2	A/G	AAG	NTA	0	0.007	0.219	1	4.71E-36	1.13E-46	NS	higher	higher
BDET_00112	1437	2	G/A	GGA	NNG	0	0	0.283	1	4.33E-27	9.97E-34	NS	higher	higher
BDET_00112	1563	2	G/A	GGA	CTG	0.007	0.007	0.125	1	7.59E-32	1.08E-39	NS	higher	higher
BDET_00112	1575	2	A/G	AAG	TTA	0.008	0.005	0.25	1	1.41E-15	1.66E-18	NS	higher	higher
BDET_00112	1968	2	G/T	GGG	ANT	0.003	0	0.16	1	3.79E-07	1.48E-08	NS	higher	higher
BDET_00112	1973	2	C/A	CCC	ATA	0.007	0.002	0.167	0.497177729	2.63E-06	1.68E-09	NS	higher	higher
BDET_00113	1640	2	T/C	TTT	CGC	0.016	0.004	0.385	0.379357825	5.56E-07	1.58E-11	NS	higher	higher
BDET_00113	1656	2	G/A	GGG	NNA	0	0	0.273	1	4.54E-05	9.19E-07	NS	higher	higher
BDET_00113	1700	2	G/A	GGG	TTA	0.008	0.003	0.449	1	9.59E-14	8.04E-21	NS	higher	higher
BDET_00113	1703	2	A/G	AAG	TTA	0.008	0.003	0.489	0.846999689	8.58E-15	6.56E-23	NS	higher	higher
BDET_00113	1962	2	T/C	TTT	NCC	0	0.004	0.372	1	6.74E-11	1.11E-13	NS	higher	higher
BDET_00113	2011	3	C/A/T	CCC	AAN	0.145	0.213	0	0.868482923	0.132154926	0.019015277	NS	NS	lower
BDET_00113	2039	2	A/G	AAA	NNG	0	0	0.433	1	3.54E-09	1.07E-12	NS	higher	higher
BDET_00113	2098	2	T/C	TTT	NNC	0	0	0.447	1	9.08E-12	1.74E-17	NS	higher	higher
BDET_00113	2225	2	A/G	AAA	NTG	0	0.002	0.141	1	1.05E-06	9.94E-09	NS	higher	higher
BDET_00113	2335	2	G/A	GGG	AAA	0.005	0.036	0.128	0.092542317	0.000647583	0.028725774	NS	higher	higher
BDET_00113	2339	2	C/G	CCC	NGG	0	0.033	0.15	0.027175634	1.78E-05	0.006010122	higher	higher	higher
BDET_00113	2375	2	C/T	CCC	GAT	0.004	0.004	0.212	1	8.56E-09	2.47E-11	NS	higher	higher
BDET_00113	2387	2	C/T	CCC	AAT	0.004	0.007	0.189	1	2.33E-08	5.58E-11	NS	higher	higher
BDET_00113	2550	2	T/G	TTT	ACG	0.003	0.005	0.108	1	7.75E-07	1.44E-08	NS	higher	higher
BDET_00113	2617	2	A/T	AAA	TTT	0.156	0.298	0.048	0.59531003	0.459151287	0.033886541	NS	NS	lower
BDET_00113	2618	2	A/C	AAC	CCA	0.321	0.421	0.273	1	0.014030658	0.07081724	NS	lower	NS
BDET_00113	2619	3	G/T/A	TGG	GTT	0.321	0.297	0.238	0.55175219	0.024521042	0.395882329	NS	lower	NS
BDET_00118	511	2	C/T	CCC	GNT	0.006	0	0.37	1	1.53E-09	1.11E-06	NS	higher	higher
BDET_00118	512	2	T/A	TTT	NNA	0	0	0.4	1	1.25E-09	3.44E-06	NS	higher	higher
BDET_00118	513	2	A/G	AAA	NNG	0	0	0.4	1	0.000000001	2.73E-06	NS	higher	higher
BDET_00118	549	2	C/T	CCT	NNC	0	0	0.111	1	2.20E-25	6.35E-19	NS	higher	higher
BDET_00118	850	2	G/A	GGA	NNG	0	0	0.37	1	1.17E-18	2.24E-16	NS	higher	higher
BDET_00118	1091	2	G/A	GGA	TTG	0.013	0.003	0.279	1	1.70E-33	7.32E-33	NS	higher	higher
BDET_00118	1095	3	G/A/T	GGG	AAT	0.009	0.041	0.143	0.092034642	1	0.412867086	NS	NS	NS
BDET_00119	1125	2	C/T	CCC	TNT	0.058	0	0.364	0.000932893	0.000094856	1.07E-08	lower	higher	higher
BDET_00120	1353	2	T/C	TTT	NNC	0	0	0.214	1	0.002402488	0.00034779	NS	higher	higher
BDET_00120	1354	2	T/A	TTT	NAA	0	0.013	0.222	1	0.002812803	0.001694666	NS	higher	higher
BDET_00121	490	2	G/A	GGG	NAA	0	0.013	0.114	0.864660521	0.000563814	0.028214848	NS	higher	higher
BDET_00121	642	2	T/C	TTC	GNT	0.005	0	0.306	1	1.33E-23	4.89E-22	NS	higher	higher
BDET_00122	445	2	C/T	CCC	NNT	0	0	0.122	1	0.003569594	0.000145024	NS	higher	higher
BDET_00122	449	2	A/T	AAA	NNT	0	0	0.125	1	0.003606632	0.000128346	NS	higher	higher
BDET_00122	450	2	G/T	GGG	NNT	0	0	0.103	1	0.00688422	0.000222151	NS	higher	higher
BDET_00123	792	2	C/T	CCC	GNT	0.012	0	0.191	1	1.69E-05	6.32E-11	NS	higher	higher
BDET_00123	846	2	A/G	AAG	NNA	0	0	0.422	1	7.74E-17	1.83E-28	NS	higher	higher
BDET_00123	908	2	G/T	GGG	NAT	0	0.011	0.257	1	2.03E-05	0.000000035	NS	higher	higher
BDET_00123	918	2	A/T	AAT	NNA	0	0	0.455	1	4.68E-13	1.47E-23	NS	higher	higher
BDET_00123	969	2	T/C	TTT	NCC	0	0.006	0.259	1	0.00114618	5.64E-06	NS	higher	higher
BDET_00123	970	2	G/T	GGG	ATT	0.022	0.005	0.214	1	0.003826961	3.82E-05	NS	higher	higher
BDET_00123	971	2	T/A	TTT	AAA	0.146	0.086	0.217	0.719610763	0.598322625	0.08049112	NS	NS	NS
BDET_00123	972	2	A/C	AAA	CCC	0.14	0.082	0.05	0.740169329	0.49387486	1	NS	NS	NS
BDET_00123	973	3	T/G/A	TTT	AGG	0.095	0.115	0.05	0.468393113	1	0.514666336	NS	NS	NS
BDET_00124	635	2	G/A	GGA	NNG	0	0	0.318	1	5.46E-08	3.33E-07	NS	higher	higher
BDET_00127	162	3	T/A/C	TTT	AAC	0.035	0.022	0.235	1	1	1	NS	NS	NS
BDET_00127	198	2	G/A	GGG	AAA	0.002	0.004	0.13	1	4.55E-07	8.86E-05	NS	higher	higher
BDET_00127	200	2	A/C	AAA	GNC	0.002	0	0.133	1	2.02E-08	1.35E-05	NS	higher	higher
BDET_00127	201	3	A/T/G	AAA	TTG	0.007	0.009	0.158	1	1	1	NS	NS	NS
BDET_00127	246	2	A/T	AAA	TTT	0.191	0.179	0.037	1	0.004557242	0.009363702	NS	lower	lower
BDET_00127	1847	3	T/C/A	TTT	CCC	0.139	0.187	0.176	0.275694211	0.512822192	1	NS	NS	NS
BDET_00128	2702	2	C/T	CCC	NNT	0	0	0.256	1	0.000425074	0.000000803	NS	higher	higher
BDET_00128	2703	2	C/T	CCC	NNT	0	0	0.231	1	0.001109721	4.20E-06	NS	higher	higher
BDET_00128	2704	2	G/T	GGG	NNT	0	0	0.235	1	0.001191148	6.09E-06	NS	higher	higher
BDET_00128	2705	2	G/A	GGG	NNA	0	0	0.27	1	0.000347378	6.22E-07	NS	higher	higher
BDET_00128	2706	2	C/A	CCC	NNA	0	0	0.256	1	0.000425074	0.000000853	NS	higher	higher
BDET_00128	2707	2	C/T	CCC	NNT	0	0	0.25	1	0.000440575	0.000001115	NS	higher	higher
BDET_00128	2708	2	A/G	AAA	NNG	0	0	0.25	1	0.000704594	1.18E-06	NS	higher	higher
BDET_00129	3412	2	G/A	GGG	NNA	0	0	0.235	1	0.003893225	5.81E-07	NS	higher	higher
BDET_00129	3413	2	C/T	CCC	GNT	0.029	0	0.242	1	0.007355767	6.28E-07	NS	higher	higher
BDET_00129	3414	2	C/G	CCC	NNG	0	0	0.235	1	0.003893225	7.21E-07	NS	higher	higher
BDET_00129	3415	2	A/T	AAA	NNT	0	0	0.25	1	0.003337376	3.90E-07	NS	higher	higher
BDET_00129	3421	2	C/A	CCC	NNA	0	0	0.258	1	0.002253562	4.16E-07	NS	higher	higher
BDET_00129	3491	2	C/T	CCT	NNC	0	0	0.311	1	2.33E-09	4.71E-20	NS	higher	higher
BDET_00132	44	2	A/C	AAA	GCN	0.006	0.146	0	1.60E-11	1	0.02305938	higher	NS	lower
BDET_00132	471	3	T/A/C	TTT	AAC	0.006	0.027	0.107	0.104965505	1	1	NS	NS	NS
BDET_00132	474	3	T/A/C	TTT	ACA	0.007	0.028	0.185	0.27573391	3.04E-05	0.003468566	NS	higher	higher
BDET_00132	475	2	C/G	CCC	GGG	0.016	0.046	0.188	0.075279314	8.10E-05	0.011208218	NS	higher	higher
BDET_00133	102	2	C/T	CCT	NNC	0	0	0.135	1	5.02E-16	2.90E-14	NS	higher	higher
BDET_00133	183	2	T/C	TTT	ACN	0.03	0.216	0	0.037591941	1	0.000106536	higher	NS	lower
BDET_00133	271	2	G/A	GGG	NTA	0	0.017	0.378	1	9.48E-06	1.41E-10	NS	higher	higher
BDET_00133	272	2	C/A	CCC	GGA	0.024	0.017	0.357	1	3.19E-05	0.000000001	NS	higher	higher
BDET_00133	345	2	A/G	AAA	NGG	0	0.014	0.114	1	0.0124812	0.011044054	NS	higher	higher
BDET_00133	347	2	A/G	AAA	TGG	0.015	0.02	0.114	1	0.014229777	0.021716761	NS	higher	higher
BDET_00134	2200	2	T/C	TTC	ANT	0.007	0	0.48	1	2.14E-12	1.17E-12	NS	higher	higher
BDET_00134	2886	2	T/G	TTT	GNG	0.004	0	0.135	1	0.000301887	8.06E-05	NS	higher	higher
BDET_00134	2889	2	C/A	CCC	GNA	0.009	0	0.143	1	0.000220672	4.71E-05	NS	higher	higher
BDET_00135	221	2	C/T	CCC	NNT	0	0	0.184	1	0.002190477	7.73E-05	NS	higher	higher
BDET_00135	222	2	T/C	TTT	NNC	0	0	0.179	1	0.002637935	0.000106314	NS	higher	higher
BDET_00135	223	2	G/C	GGG	NNC	0	0	0.175	1	0.002734173	0.000111226	NS	higher	higher
BDET_00135	266	2	A/C	AAA	CCC	0.257	0.253	0.273	1	0.949135189	0.893958906	NS	NS	NS
BDET_00135	267	2	C/T	CCC	TTT	0.254	0.216	0.27	1	0.953913258	0.440905811	NS	NS	NS
BDET_00135	269	2	A/T	AAA	TTT	0.322	0.245	0.304	0.825212264	0.950849467	0.452176079	NS	NS	NS
BDET_00135	347	3	G/A/T	GGG	AAA	0.054	0.215	0.12	0.031097701	0.372783703	0.13548513	higher	NS	NS
BDET_00135	348	3	G/C/A	GGG	CCC	0.078	0.235	0.115	0.063898859	0.842619476	0.070785138	NS	NS	NS
BDET_00135	350	2	A/T	AAA	TTT	0.067	0.224	0.1	0.030902502	0.617691063	0.050716038	higher	NS	NS
BDET_00135	352	2	A/T	AAA	TTN	0.034	0.211	0	0.009585816	0.584188095	0.000121518	higher	NS	lower
BDET_00135	354	2	G/C	GGG	CCN	0.048	0.195	0	0.035335279	0.308014089	0.000130597	higher	NS	lower
BDET_00135	355	2	G/T	GGG	TTN	0.017	0.164	0	0.013515746	1	0.000618277	higher	NS	lower
BDET_00135	480	2	T/G	TTT	GGG	0.015	0.025	0.129	1	0.024977916	0.002359838	NS	higher	higher
BDET_00135	483	2	C/T	CCC	TTT	0.024	0.07	0.101	0.594149529	0.072063274	0.385338084	NS	NS	NS
BDET_00135	486	2	G/A	GGG	AAA	0.024	0.074	0.122	0.448483029	0.043887341	0.20876132	NS	higher	NS
BDET_00135	489	2	A/T	AAA	TTT	0.148	0.19	0.012	1	0.001655843	1.28E-05	NS	lower	lower
BDET_00135	490	2	C/A	CCC	AAA	0.171	0.179	0.012	1	0.000999722	3.82E-05	NS	lower	lower
BDET_00135	492	2	C/G	CCC	GGG	0.146	0.165	0.009	1	0.000573885	4.45E-06	NS	lower	lower
BDET_00135	493	2	A/T	AAA	TTN	0.128	0.134	0	1	0.000182732	0.000008624	NS	lower	lower
BDET_00136	279	2	C/A	CCA	NNC	0	0	0.364	1	4.71E-12	1.55E-19	NS	higher	higher
BDET_00136	420	2	G/C	GGG	NCN	0	0.293	0	3.74E-06	1	0.000063244	higher	NS	lower
BDET_00136	534	2	T/C	TTC	NAT	0	0.008	0.255	1	1.75E-20	1.00E-25	NS	higher	higher
BDET_00136	540	2	G/T	GGG	NNT	0	0	0.13	1	0.002794681	0.000697036	NS	higher	higher
BDET_00136	541	2	C/G	CCC	NAG	0	0.009	0.13	1	0.002557569	0.000697036	NS	higher	higher
BDET_00136	644	2	A/T	AAA	TNT	0.011	0	0.179	1	0.004233489	0.001885697	NS	higher	higher
BDET_00136	830	2	T/A	TTT	NAA	0	0.006	0.167	1	0.000589141	0.000215664	NS	higher	higher
BDET_00136	831	2	T/A	TTT	CNA	0.011	0	0.171	1	0.000519322	3.28E-05	NS	higher	higher
BDET_00136	982	2	A/C	AAA	NNC	0	0	0.113	1	0.000143755	1.82E-05	NS	higher	higher
BDET_00136	985	2	G/A	GGG	NAA	0	0.009	0.118	1	6.22E-05	0.000180657	NS	higher	higher
BDET_00136	1411	3	T/A/G	TTT	AAG	0.081	0.096	0.114	1	0.219546809	0.123620315	NS	NS	NS
BDET_00136	1412	2	T/G	TTT	GGN	0.103	0.127	0	1	0.105414162	0.060168588	NS	NS	NS
BDET_00136	1414	3	T/A/G	TTA	AAT	0.41	0.267	0.304	0.890226433	0.137265175	0.011987707	NS	NS	higher
BDET_00136	1415	2	G/A	GGA	AAG	0.378	0.341	0.318	1	0.044864707	0.023416427	NS	lower	lower
BDET_00137	141	3	T/C/A	TTC	CAT	0.007	0.068	0.189	1	7.49E-26	1.09E-23	NS	higher	higher
BDET_00137	504	2	C/T	CCT	TNC	0.006	0	0.38	0.847787193	4.45E-29	6.05E-45	NS	higher	higher
BDET_00137	541	2	G/A	GGG	NNA	0	0	0.196	1	1.89E-06	6.31E-10	NS	higher	higher
BDET_00138	963	2	G/A	GGG	NAA	0	0.003	0.348	1	2.76E-11	1.27E-09	NS	higher	higher
BDET_00138	964	2	T/G	TTT	NNG	0	0	0.391	1	1.30E-12	1.34E-11	NS	higher	higher
BDET_00138	967	2	T/C	TTT	CAC	0.004	0.008	0.391	1	4.46E-11	7.14E-11	NS	higher	higher
BDET_00138	969	2	A/C	AAA	GNC	0.004	0	0.364	1	2.50E-11	1.39E-10	NS	higher	higher
BDET_00139	244	2	A/G	AAA	CGG	0.012	0.01	0.237	0.861667888	3.24E-07	2.38E-07	NS	higher	higher
BDET_00139	284	2	G/T	GGG	NTT	0	0.002	0.15	1	2.40E-07	3.79E-09	NS	higher	higher
BDET_00139	329	2	A/T	AAA	TTC	0.008	0.013	0.125	1	1	1	NS	NS	NS
BDET_00139	330	2	G/T	GGG	NTT	0	0.008	0.125	0.904542673	0.000879748	0.002607836	NS	higher	higher
BDET_00139	339	2	C/T	CCT	NAC	0	0.001	0.216	1	1.91E-32	4.24E-45	NS	higher	higher
BDET_00140	278	2	T/G	TTT	NGG	0	0.006	0.114	1	0.010173839	0.001767187	NS	higher	higher
BDET_00140	415	2	A/T	AAA	NTT	0	0.025	0.13	1	0.05513158	0.069121557	NS	NS	NS
BDET_00141	2205	2	T/G	TTT	AGN	0.003	0.105	0	5.15E-09	1	0.251617028	higher	NS	NS
BDET_00142	527	2	T/C	TTT	CCC	0.026	0.006	0.37	0.87414515	0.000193468	1.50E-11	NS	higher	higher
BDET_00142	530	2	C/A	CCC	ANA	0.026	0	0.34	0.530205157	0.000325565	1.68E-13	NS	higher	higher
BDET_00142	531	2	T/G	TTT	GNG	0.029	0	0.367	0.542038749	0.000334785	3.38E-13	NS	higher	higher
BDET_00142	538	2	C/T	CCC	NTN	0	0.179	0	0.011730361	1	0.000250677	higher	NS	lower
BDET_00142	919	2	A/G	AAG	NCA	0	0.005	0.172	1	6.27E-12	1.28E-24	NS	higher	higher
BDET_00142	1197	2	A/C	AAA	GTC	0.016	0.007	0.139	1	0.008374243	0.000162983	NS	higher	higher
BDET_00142	1200	2	T/A	TTA	NCT	0	0.008	0.182	1	1.07E-18	2.04E-31	NS	higher	higher
BDET_00143	515	2	G/T	GGT	NNG	0	0	0.2	1	2.20E-15	1.45E-11	NS	higher	higher
BDET_00143	1002	2	T/C	TTC	NCT	0	0.005	0.486	1	4.39E-18	1.46E-16	NS	higher	higher
BDET_00144	2393	2	G/T	GGG	NNT	0	0	0.206	1	0.047032432	0.000879805	NS	higher	higher
BDET_00144	2394	2	C/T	CCC	NNT	0	0	0.206	1	0.047032432	0.000818463	NS	higher	higher
BDET_00144	2870	2	G/T	GGG	NNT	0	0	0.115	1	0.212482859	0.008125512	NS	NS	higher
BDET_00144	2874	2	G/A	GGA	NTG	0	0.05	0.132	1	9.39E-12	3.67E-22	NS	higher	higher
BDET_00144	3680	2	T/C	TTT	AAC	0.023	0.012	0.196	1	0.002640549	8.71E-05	NS	higher	higher
BDET_00144	3681	2	T/A	TTT	AGA	0.021	0.011	0.148	0.920702693	0.046385141	0.000566949	NS	higher	higher
BDET_00144	4474	2	G/A	GGG	NNA	0	0	0.183	1	0.001033534	9.97E-06	NS	higher	higher
BDET_00144	5314	2	C/A	CCC	ANA	0.008	0	0.117	1	0.000583621	6.57E-06	NS	higher	higher
BDET_00144	5811	2	C/T	CCC	NTN	0	0.135	0	8.10E-11	1	6.78E-09	higher	NS	lower
BDET_00144	5934	2	T/G	TTT	GGG	0.142	0.135	0.043	1	0.124123017	0.144420558	NS	NS	NS
BDET_00144	5935	2	A/T	AAA	TTT	0.239	0.21	0.023	1	0.001651067	0.002226687	NS	lower	lower
BDET_00144	5937	3	T/A/C	TTT	AAA	0.403	0.374	0.357	1	0.936583487	0.876947012	NS	NS	NS
BDET_00144	5939	3	A/G/T	AAA	GGG	0.255	0.235	0.167	1	0.508205182	0.521530897	NS	NS	NS
BDET_00144	5940	4	C/G/T/A	CCC	GGT	0.28	0.261	0.25	1	0.875020632	0.823870798	NS	NS	NS
BDET_00145	468	2	T/G	TGT	GTN	0.027	0.35	0	9.33E-06	1	3.73E-07	higher	NS	lower
BDET_00145	470	2	C/G	CGC	ACN	0.026	0.348	0	3.92E-06	1	8.65E-08	higher	NS	lower
BDET_00145	1392	2	C/T	CCT	NNC	0	0	0.429	1	4.77E-10	1.24E-09	NS	higher	higher
BDET_00145	1752	2	G/A	GGA	NNG	0	0	0.464	1	4.75E-13	1.70E-12	NS	higher	higher
BDET_00145	1971	2	T/C	TTC	NNT	0	0	0.39	1	1.96E-23	1.68E-25	NS	higher	higher
BDET_00145	2019	2	G/A	GGA	CCG	0.005	0.008	0.458	1	1.11E-24	1.31E-25	NS	higher	higher
BDET_00145	2172	2	T/C	TTC	NCT	0	0.007	0.412	0.806262201	6.18E-42	5.51E-48	NS	higher	higher
BDET_00146	311	2	T/C	TTT	NNC	0	0	0.457	1	3.60E-09	1.16E-08	NS	higher	higher
BDET_00146	360	2	G/A	GGA	NNG	0	0	0.414	1	1.72E-10	4.60E-09	NS	higher	higher
BDET_00146	484	2	T/G	TTT	CGN	0.01	0.125	0	0.002459507	1	0.078804452	higher	NS	NS
BDET_00146	488	2	T/A	TTT	GAN	0.011	0.135	0	0.003429387	1	0.081854004	higher	NS	NS
BDET_00146	490	2	C/G	CCC	NGN	0	0.131	0	0.002052893	1	0.048313409	higher	NS	lower
BDET_00146	492	2	T/G	TTT	NGN	0	0.135	0	0.003413896	1	0.046155781	higher	NS	lower
BDET_00146	513	2	C/T	CCC	NNT	0	0	0.342	1	8.20E-07	7.09E-08	NS	higher	higher
BDET_00146	765	2	C/A	CCC	AAA	0.058	0.104	0.1	0.986528459	0.706639046	1	NS	NS	NS
BDET_00146	766	2	T/C	TTT	CCC	0.103	0.13	0.143	1	0.795060932	1	NS	NS	NS
BDET_00146	768	2	G/A	GGG	AAA	0.213	0.269	0.143	1	0.850498913	0.422485018	NS	NS	NS
BDET_00146	769	3	A/T/C	AAA	TTT	0.123	0.228	0.15	0.746054795	1	0.588657069	NS	NS	NS
BDET_00146	1071	2	A/G	AAG	GNA	0.004	0	0.237	1	5.27E-29	1.44E-30	NS	higher	higher
BDET_00146	1093	2	A/C	AAC	CNA	0.005	0	0.378	1	6.83E-23	1.91E-24	NS	higher	higher
BDET_00146	1187	2	T/C	TTC	AAT	0.004	0.004	0.325	1	1.35E-24	1.21E-23	NS	higher	higher
BDET_00147	435	2	C/T	CCT	NNC	0	0	0.281	1	5.45E-16	6.87E-13	NS	higher	higher
BDET_00147	622	2	T/C	TTT	CGC	0.013	0.013	0.104	1	0.04553723	0.00971022	NS	higher	higher
BDET_00147	1190	2	C/G	CCC	GGG	0.013	0.004	0.103	0.794378326	0.040598836	0.0040796	NS	higher	higher
BDET_00147	1193	2	C/A	CCC	NAA	0	0.011	0.12	1	0.003941537	0.012672833	NS	higher	higher
BDET_00147	1402	2	G/T	GGG	NTT	0	0.003	0.13	1	2.12E-06	5.00E-07	NS	higher	higher
BDET_00147	1403	2	G/C	GGG	NNC	0	0	0.165	1	4.17E-08	3.26E-10	NS	higher	higher
BDET_00147	1456	2	A/G	AAG	GGA	0.004	0.002	0.25	1	2.41E-52	2.59E-67	NS	higher	higher
BDET_00147	1642	2	C/G	CCC	GGG	0.289	0.135	0.2	0.408499168	0.665112289	0.573725029	NS	NS	NS
BDET_00147	1644	2	C/A	CAA	ACC	0.205	0.444	0.429	0.046713778	0.038059986	1	higher	higher	NS
BDET_00147	1645	4	A/T/C/G	AAT	CTA	0.333	0.18	0.25	0.514931333	0.165196625	0.001665763	NS	NS	higher
BDET_00147	1646	4	G/T/C/A	GTG	TGT	0.292	0.381	0.28	0.266686404	0.84122288	0.281032499	NS	NS	NS
BDET_00148	639	2	A/G	AAG	GCA	0.006	0.015	0.346	1	1.95E-23	1.22E-11	NS	higher	higher
BDET_00148	659	2	T/C	TTT	CNC	0.001	0	0.233	1	1.48E-09	0.000130369	NS	higher	higher
BDET_00148	661	2	C/G	CCC	AGG	0.002	0.035	0.3	0.006005788	7.47E-14	0.000405065	higher	higher	higher
BDET_00148	662	2	A/T	AAA	TCT	0.001	0.037	0.214	1	1.13E-08	0.000274859	NS	higher	higher
BDET_00151	612	3	A/T/C	AAA	TTC	0.034	0.02	0.105	0.945617214	0.063844069	0.019718779	NS	NS	higher
BDET_00151	613	2	C/T	CCC	TTT	0.019	0.02	0.132	1	0.000069926	0.000493162	NS	higher	higher
BDET_00151	614	2	T/G	TTT	GAG	0.018	0.004	0.145	0.250122261	7.59E-05	1.61E-06	NS	higher	higher
BDET_00151	615	4	A/C/T/G	AAA	CCC	0.158	0.124	0.212	0.808453259	0.386367002	0.143582773	NS	NS	NS
BDET_00151	616	4	G/C/A/T	GGG	ACT	0.162	0.238	0.28	0.001523782	0.00403736	0.589163974	higher	higher	NS
BDET_00151	617	4	G/A/T/C	GGA	AAG	0.278	0.413	0.396	0.031288896	0.000107084	0.036734622	higher	higher	lower
BDET_00151	618	4	A/G/C/T	AAA	GGG	0.186	0.227	0.079	0.577272431	0.149056189	0.036215683	NS	NS	lower
BDET_00152	150	2	A/G	AAA	GNG	0.004	0	0.227	0.978214235	3.55E-05	1.02E-06	NS	higher	higher
BDET_00152	238	2	A/G	AAA	GGG	0.021	0.021	0.106	1	0.018098092	0.011980561	NS	higher	higher
BDET_00152	240	2	T/A	TTT	AAA	0.03	0.027	0.122	1	0.0194498	0.008594199	NS	higher	higher
BDET_00152	242	2	C/G	CCC	GGG	0.012	0.021	0.102	1	0.005428353	0.012121863	NS	higher	higher
BDET_00152	248	2	T/G	TTT	GGG	0.012	0.022	0.102	1	0.006188654	0.015082195	NS	higher	higher
BDET_00152	250	2	C/A	CCC	ANA	0.004	0	0.102	0.923152618	0.000950059	1.78E-05	NS	higher	higher
BDET_00155	1221	3	A/T/C	AAA	TTC	0.112	0.051	0.083	0.519698499	0.557872745	1	NS	NS	NS
BDET_00155	1222	2	T/A	TTT	AAA	0.289	0.271	0.409	1	0.385883822	0.322503151	NS	NS	NS
BDET_00155	1223	2	T/A	TTT	AAA	0.336	0.294	0.409	1	0.726654951	0.476309593	NS	NS	NS
BDET_00157	961	2	G/T	GGT	NNG	0	0	0.5	1	2.36E-15	3.55E-11	NS	higher	higher
BDET_00157	1036	2	G/A	GGG	ANA	0.005	0	0.164	1	6.63E-06	9.35E-05	NS	higher	higher
BDET_00158	4	3	A/G/T	AAA	GTG	0.164	0.327	0.19	1	1	1	NS	NS	NS
BDET_00158	5	3	G/T/A	GGG	TTA	0.198	0.107	0.095	0.429735681	0.150198317	0.708053105	NS	NS	NS
BDET_00158	6	2	T/G	TTT	GGG	0.122	0.019	0.048	0.154430841	0.539394608	0.523740187	NS	NS	NS
BDET_00158	238	2	C/T	CCC	TTN	0.031	0.109	0	0.22990918	1	0.212082769	NS	NS	NS
BDET_00158	239	2	T/G	TTG	GGT	0.302	0.37	0.44	1	0.043597065	0.1646913	NS	higher	NS
BDET_00158	240	3	A/G/T	AAG	GTT	0.096	0.125	0.167	1	2.22E-09	1.25E-07	NS	higher	higher
BDET_00158	241	2	T/G	TTT	AGG	0.014	0.028	0.2	1	0.007190742	0.048621952	NS	higher	higher
BDET_00158	242	2	G/T	GGT	TTG	0.375	0.355	0.348	1	0.041594549	0.068303826	NS	lower	NS
BDET_00162	4785	2	T/G	TTT	NNG	0	0	0.476	1	1.46E-06	2.79E-09	NS	higher	higher
BDET_00162	5679	2	T/C	TTC	AGT	0.009	0.011	0.115	1	4.93E-22	2.67E-32	NS	higher	higher
BDET_00162	5839	2	C/T	CCC	AAT	0.015	0.003	0.222	1	3.96E-05	1.42E-06	NS	higher	higher
BDET_00162	5901	2	A/T	AAA	TCT	0.008	0.013	0.106	0.903687977	0.009986224	0.000212089	NS	higher	higher
BDET_00162	5904	2	A/G	AAA	GNG	0.018	0	0.106	0.386947685	0.033847921	0.000182548	NS	higher	higher
BDET_00162	5969	2	A/G	AAA	NTG	0	0.004	0.5	1	5.40E-13	2.33E-19	NS	higher	higher
BDET_00162	5972	2	T/C	TTT	NNC	0	0	0.421	1	2.72E-10	1.27E-15	NS	higher	higher
BDET_00163	607	2	A/G	AAG	NNA	0	0	0.413	1	1.36E-18	3.70E-23	NS	higher	higher
BDET_00163	762	2	A/G	AAG	TTA	0.009	0.01	0.484	1	7.14E-12	1.50E-14	NS	higher	higher
BDET_00164	596	2	C/G	CCC	NNG	0	0	0.375	1	7.43E-08	2.82E-08	NS	higher	higher
BDET_00164	1050	2	G/A	GGA	NNG	0	0	0.25	1	1.41E-15	6.28E-20	NS	higher	higher
BDET_00164	1053	2	G/A	GGA	NTG	0	0.004	0.286	1	1.29E-15	6.21E-20	NS	higher	higher
BDET_00167	230	2	A/T	AAA	NNT	0	0	0.28	1	0.000102858	3.83E-06	NS	higher	higher
BDET_00167	232	2	A/T	AAA	CNT	0.017	0	0.25	1	0.000685399	3.31E-05	NS	higher	higher
BDET_00167	233	2	T/G	TTT	CAG	0.017	0.018	0.304	1	0.000154202	0.00000568	NS	higher	higher
BDET_00167	234	2	A/C	AAA	NNC	0	0	0.25	1	0.000596635	3.60E-05	NS	higher	higher
BDET_00167	241	2	A/G	AAA	GGG	0.197	0.087	0.45	0.181121402	0.052335458	0.000316212	NS	NS	higher
BDET_00167	243	2	T/A	TTT	AAA	0.169	0.036	0.45	0.028037121	0.022143047	8.52E-06	lower	higher	higher
BDET_00167	245	2	T/G	TTT	GGG	0.143	0.032	0.429	0.067341762	0.016933348	5.71E-06	NS	higher	higher
BDET_00167	247	2	A/C	AAA	CCC	0.149	0.031	0.429	0.038816777	0.019459965	4.57E-06	lower	higher	higher
BDET_00167	248	2	C/T	CCC	TNT	0.115	0	0.346	0.003455001	0.02299757	1.24E-07	lower	higher	higher
BDET_00167	252	2	T/C	TTT	CNC	0.061	0	0.286	0.092514847	0.008791901	2.44E-06	NS	higher	higher
BDET_00167	430	2	A/G	AAA	NTG	0	0.007	0.269	1	0.000161841	3.31E-06	NS	higher	higher
BDET_00169	492	2	C/A	CCC	NNA	0	0	0.189	1	2.34E-11	7.41E-12	NS	higher	higher
BDET_00169	493	2	A/C	AAA	TTC	0.005	0.003	0.2	1	1.58E-11	6.48E-11	NS	higher	higher
BDET_00169	615	2	C/T	CCC	AAT	0.005	0.002	0.464	1	1.12E-33	1.04E-39	NS	higher	higher
BDET_00169	766	2	A/C	AAA	NGC	0	0.001	0.102	1	1.87E-08	6.03E-11	NS	higher	higher
BDET_00169	898	2	A/G	AAA	GGG	0.222	0.419	0.048	0.124591088	0.123856168	0.001988475	NS	NS	lower
BDET_00169	900	3	A/T/C	AAA	TTT	0.217	0.172	0.05	0.853005888	0.10029203	0.30990254	NS	NS	NS
BDET_00171	1772	2	A/G	AAA	NGN	0	0.265	0	0.001826494	1	0.010423612	higher	NS	lower
BDET_00171	1773	2	T/G	TTT	NGN	0	0.294	0	0.000567553	1	0.004850149	higher	NS	lower
BDET_00171	1777	2	T/A	TTT	NAN	0	0.154	0	0.028897242	1	0.090817639	higher	NS	NS
BDET_00171	1778	2	T/C	TTT	NCN	0	0.2	0	0.00586503	1	0.028955519	higher	NS	lower
BDET_00171	1779	2	A/G	AAA	NGN	0	0.125	0	0.075766196	1	0.113086271	NS	NS	NS
BDET_00171	1780	2	T/G	TTT	NGN	0	0.143	0	0.021127656	1	0.064386682	higher	NS	NS
BDET_00171	1902	2	G/A	GGA	CNG	0.016	0	0.259	1	5.46E-12	1.65E-13	NS	higher	higher
BDET_00171	2095	2	A/G	AAA	NGG	0	0.01	0.222	1	8.25E-05	7.43E-05	NS	higher	higher
BDET_00171	2096	2	A/T	AAA	NTT	0	0.011	0.227	1	6.04E-05	0.00008261	NS	higher	higher
BDET_00171	2099	2	A/T	AAA	TTT	0.014	0.022	0.244	1	0.000299348	0.000273173	NS	higher	higher
BDET_00171	2100	2	C/T	CCC	NTT	0	0.01	0.22	1	8.89E-05	0.000112828	NS	higher	higher
BDET_00171	2103	2	G/T	GGG	NTT	0	0.009	0.217	1	5.47E-05	4.66E-05	NS	higher	higher
BDET_00173	387	2	C/T	CCC	GTN	0.017	0.116	0	0.034549438	1	0.021932953	higher	NS	lower
BDET_00173	765	2	T/C	TTC	NNT	0	0	0.174	1	4.74E-20	4.22E-24	NS	higher	higher
BDET_00173	1394	2	A/T	AAA	TTT	0.01	0.005	0.119	1	0.004015989	0.001453526	NS	higher	higher
BDET_00173	1396	2	C/T	CCC	TNT	0.005	0	0.104	1	0.002006667	0.000489336	NS	higher	higher
BDET_00173	1461	2	T/C	TTT	NGC	0	0.004	0.313	1	4.81E-09	3.78E-10	NS	higher	higher
BDET_00173	1462	2	A/G	AAA	NGG	0	0.014	0.139	0.761041181	0.000264413	0.00270476	NS	higher	higher
BDET_00173	1464	3	G/T/C	GGG	NTC	0	0.042	0.125	0.024270529	1	0.410036027	higher	NS	NS
BDET_00173	1500	2	A/G	AAA	GGG	0.019	0.007	0.111	0.922772633	0.05223329	0.007379216	NS	NS	higher
BDET_00173	1806	2	G/A	GGG	NTA	0	0.002	0.4	1	6.85E-24	6.65E-31	NS	higher	higher
BDET_00173	1942	2	C/G	CCC	GTG	0.004	0.003	0.108	0.59379288	3.56E-06	1.16E-08	NS	higher	higher
BDET_00173	1943	2	A/T	AAA	GCT	0.002	0.003	0.103	1	5.80E-07	5.34E-07	NS	higher	higher
BDET_00174	459	2	G/C	GGG	NNC	0	0	0.286	1	0.000492115	0.010985738	NS	higher	higher
BDET_00174	460	2	C/A	CCC	NNA	0	0	0.286	1	0.000624213	0.010985738	NS	higher	higher
BDET_00174	461	2	T/A	TTT	NNA	0	0	0.286	1	0.000532051	0.010985738	NS	higher	higher
BDET_00174	462	2	G/A	GGG	NNA	0	0	0.3	1	0.000455435	0.010588096	NS	higher	higher
BDET_00174	464	2	C/A	CCC	NNA	0	0	0.286	1	0.000532051	0.010985738	NS	higher	higher
BDET_00174	1516	2	A/G	AAG	NNA	0	0	0.238	1	1.29E-10	6.69E-12	NS	higher	higher
BDET_00174	1556	2	T/A	TTT	NAA	0	0.022	0.3	1	0.000201036	0.003987452	NS	higher	higher
BDET_00174	1665	2	C/A	CCA	NTC	0	0.034	0.415	1	4.42E-14	1.79E-11	NS	higher	higher
BDET_00174	1748	2	T/A	TTT	NAG	0	0.114	0.061	0.087053426	0.433152356	0.428959198	NS	NS	NS
BDET_00174	1791	2	G/A	GGA	NNG	0	0	0.319	1	3.99E-17	5.74E-16	NS	higher	higher
BDET_00174	1839	2	T/C	TTT	NNC	0	0	0.261	1	5.84E-06	1.17E-05	NS	higher	higher
BDET_00174	1979	2	A/T	AAA	NTT	0	0.021	0.2	0.945626052	0.000914154	0.021874531	NS	higher	higher
BDET_00174	2013	2	A/G	AAG	NNA	0	0	0.233	1	2.25E-17	2.24E-14	NS	higher	higher
BDET_00174	2087	2	C/T	CCC	NTN	0	0.159	0	0.00034591	1	0.070906016	higher	NS	NS
BDET_00174	2097	2	C/T	CCT	ANC	0.009	0	0.417	1	8.13E-15	7.62E-11	NS	higher	higher
BDET_00174	2211	2	T/A	TTT	NNA	0	0	0.379	1	0.000000064	1.74E-06	NS	higher	higher
BDET_00174	2391	2	T/C	TTT	ANC	0.011	0	0.467	1	7.47E-10	1.68E-08	NS	higher	higher
BDET_00174	2429	2	C/T	CCC	NTT	0	0.014	0.2	0.967192483	0.000291623	0.006950676	NS	higher	higher
BDET_00174	2430	2	A/C	AAA	TTC	0.009	0.015	0.217	1	0.001149653	0.001398133	NS	higher	higher
BDET_00174	2431	2	A/T	AAA	TNT	0.009	0	0.2	1	0.001563029	0.001829285	NS	higher	higher
BDET_00174	2554	2	T/C	TTT	AGC	0.015	0.01	0.392	1	1.47E-12	5.45E-11	NS	higher	higher
BDET_00174	2574	2	A/C	AAA	NGC	0	0.008	0.113	1	0.000412848	0.000555958	NS	higher	higher
BDET_00174	2577	2	C/G	CCC	NNG	0	0	0.105	1	0.001009267	0.000969563	NS	higher	higher
BDET_00174	2651	2	C/A	CCC	NNA	0	0	0.273	1	3.23E-06	8.95E-06	NS	higher	higher
BDET_00174	2652	2	T/A	TTT	NAA	0	0.008	0.273	1	3.14E-06	5.52E-05	NS	higher	higher
BDET_00174	2653	2	T/G	TTT	NNG	0	0	0.273	1	2.88E-06	9.61E-06	NS	higher	higher
BDET_00174	2654	2	C/A	CCC	GNA	0.006	0	0.226	1	2.26E-06	8.98E-06	NS	higher	higher
BDET_00174	2655	2	T/G	TTT	NNG	0	0	0.194	1	1.70E-05	0.000083122	NS	higher	higher
BDET_00174	2813	2	T/C	TTT	AGC	0.005	0.005	0.282	1	1.53E-09	4.46E-09	NS	higher	higher
BDET_00174	2859	2	G/A	GGG	NNA	0	0	0.263	1	6.78E-08	2.77E-08	NS	higher	higher
BDET_00174	2867	2	C/T	CCC	NTT	0	0.013	0.133	1	0.001445493	0.010606895	NS	higher	higher
BDET_00175	19	2	T/A	TTT	NAN	0	0.103	0	0.358243154	1	0.200487068	NS	NS	NS
BDET_00175	358	2	A/G	AAA	GGG	0.007	0.016	0.189	1	2.09E-05	7.44E-06	NS	higher	higher
BDET_00175	384	2	T/C	TTC	GNT	0.012	0	0.453	0.87364836	5.30E-23	9.52E-35	NS	higher	higher
BDET_00175	493	2	C/G	CCC	GGN	0.007	0.116	0	0.000389707	1	0.001016663	higher	NS	lower
BDET_00175	494	2	A/G	AAA	GGN	0.007	0.111	0	0.000556831	1	0.001611173	higher	NS	lower
BDET_00175	669	2	T/G	TTT	GAG	0.005	0.002	0.167	0.813911157	1.72E-07	3.52E-13	NS	higher	higher
BDET_00175	800	2	T/G	TTT	GGG	0.261	0.149	0.152	0.249782487	0.269821224	1	NS	NS	NS
BDET_00175	801	2	C/T	CCC	TTT	0.108	0.035	0.029	0.278554364	0.325918834	1	NS	NS	NS
BDET_00175	802	3	T/A/C	TTT	CAC	0.164	0.175	0.114	1	0.030675112	0.006285802	NS	lower	lower
BDET_00175	805	2	T/C	TTT	CCC	0.231	0.207	0.122	1	0.255268585	0.292641723	NS	NS	NS
BDET_00175	807	2	T/C	TTT	CCC	0.122	0.064	0.08	0.502261928	0.65779207	0.783499751	NS	NS	NS
BDET_00175	847	2	T/A	TTT	AAA	0.011	0.018	0.138	1	6.42E-05	1.30E-05	NS	higher	higher
BDET_00175	849	2	G/A	GGG	AAA	0.006	0.028	0.179	0.429735684	2.41E-07	2.02E-06	NS	higher	higher
BDET_00175	914	2	G/T	GGG	TTT	0.05	0.114	0.075	0.616171232	0.778897608	0.802268082	NS	NS	NS
BDET_00175	915	3	A/C/T	AAA	CCC	0.25	0.277	0.256	1	1	0.723485673	NS	NS	NS
BDET_00175	916	3	G/T/A	GGG	TTT	0.184	0.215	0.41	1	0.043862725	0.04780036	NS	higher	higher
BDET_00175	918	3	T/G/A	TTT	GGA	0.073	0.147	0.259	0.945626052	0.634048262	0.134877085	NS	NS	NS
BDET_00178	264	2	T/C	TTT	GGC	0.004	0.001	0.12	1	3.12E-08	2.20E-09	NS	higher	higher
BDET_00178	267	2	C/A	CCC	AAA	0.002	0.003	0.118	1	1.42E-07	0.000000052	NS	higher	higher
BDET_00178	272	2	C/A	CCC	NNA	0	0	0.141	1	0.000000005	3.29E-10	NS	higher	higher
BDET_00178	273	3	C/T/A	CCC	AAT	0.004	0.008	0.145	1	1.46E-07	2.21E-09	NS	higher	higher
BDET_00178	274	3	T/A/G	TTT	CGA	0.006	0.009	0.131	1	5.99E-08	5.88E-09	NS	higher	higher
BDET_00178	275	2	A/G	AAA	GGG	0.006	0.001	0.148	0.854467321	4.27E-07	2.19E-09	NS	higher	higher
BDET_00178	276	2	T/G	TTT	GAG	0.004	0.003	0.158	0.579583996	0.000000079	1.49E-10	NS	higher	higher
BDET_00178	483	2	T/C	TTC	GAT	0.001	0.002	0.215	1	1.48E-81	4.81E-87	NS	higher	higher
BDET_00178	730	3	A/G/T	GAA	AGG	0.438	0.391	0.261	0.094483215	0.001325873	0.0794485	NS	lower	NS
BDET_00178	731	2	T/A	TTT	AAA	0.137	0.129	0.238	1	0.101573447	0.062244022	NS	NS	NS
BDET_00179	1664	2	G/A	GGG	NAN	0	0.113	0	0.039287112	1	0.211030847	higher	NS	NS
BDET_00180	574	3	A/C/T	AAA	CCT	0.179	0.179	0.4	1	0.376778837	0.482298666	NS	NS	NS
BDET_00180	576	2	T/G	TTT	GGG	0.315	0.206	0.364	0.193971344	0.649529831	0.123760039	NS	NS	NS
BDET_00180	577	2	A/G	AAA	GGG	0.43	0.444	0.452	1	0.951182572	1	NS	NS	NS
BDET_00180	578	2	T/A	TTT	AAA	0.209	0.315	0.103	0.256288186	0.274200259	0.038265931	NS	NS	lower
BDET_00180	579	3	T/G/A	TTT	GGG	0.323	0.32	0.2	1	0.278901835	0.333239614	NS	NS	NS
BDET_00180	618	2	C/T	CCT	NNC	0	0	0.395	1	2.61E-30	7.96E-21	NS	higher	higher
BDET_00180	801	2	G/T	GGG	TNT	0.001	0	0.136	1	3.29E-08	0.000000323	NS	higher	higher
BDET_00180	802	2	C/G	CCC	ANG	0.001	0	0.133	1	4.69E-09	2.38E-07	NS	higher	higher
BDET_00180	1351	2	C/T	CCC	TTT	0.085	0.184	0.379	0.401705245	0.000530299	0.082075011	NS	higher	NS
BDET_00180	1353	3	G/A/T	GGA	AAG	0.137	0.205	0.4	1	0.000954031	0.019329283	NS	higher	higher
BDET_00182	4016	2	C/A	CCC	NNA	0	0	0.45	1	5.27E-06	9.30E-07	NS	higher	higher
BDET_00182	4126	2	C/T	CCC	NNT	0	0	0.4	1	1.57E-06	9.41E-07	NS	higher	higher
BDET_00182	4430	2	A/T	AAA	NNT	0	0	0.17	1	0.000698132	8.26E-05	NS	higher	higher
BDET_00182	4436	2	T/A	TTT	NNA	0	0	0.113	1	0.004443761	0.000575448	NS	higher	higher
BDET_00182	4439	2	T/A	TTT	GAA	0.014	0.01	0.116	1	0.00440341	0.0043401	NS	higher	higher
BDET_00182	4441	2	A/C	AAA	NCC	0	0.009	0.116	1	0.00440341	0.00368656	NS	higher	higher
BDET_00182	4815	2	G/A	GGG	NAA	0	0.009	0.296	1	1.91E-05	1.13E-05	NS	higher	higher
BDET_00182	4846	2	C/T	CCT	NNC	0	0	0.188	1	1.18E-19	2.94E-25	NS	higher	higher
BDET_00183	893	2	A/G	AAA	CGG	0.013	0.009	0.148	1	0.005889011	0.002057221	NS	higher	higher
BDET_00183	903	2	T/C	TTC	NNT	0	0	0.273	1	1.85E-15	1.02E-25	NS	higher	higher
BDET_00184	816	2	G/C	GGG	NAC	0	0.006	0.289	1	2.35E-07	1.40E-09	NS	higher	higher
BDET_00184	1068	2	C/T	CCC	TAT	0.013	0.003	0.122	0.781648442	0.004867653	8.79E-05	NS	higher	higher
BDET_00184	1070	2	G/T	GGG	TTT	0.014	0.003	0.118	0.766080898	0.006376743	0.000107079	NS	higher	higher
BDET_00185	560	2	A/G	AAA	GGN	0.019	0.135	0	0.002367502	1	0.108812393	higher	NS	NS
BDET_00185	699	2	G/A	GGA	NCG	0	0.006	0.116	1	4.66E-51	6.96E-72	NS	higher	higher
BDET_00185	776	2	A/C	AAA	TTC	0.007	0.004	0.12	1	0.000403968	0.000025558	NS	higher	higher
BDET_00185	781	2	A/T	AAA	TNT	0.007	0	0.125	0.917294572	0.003353021	6.73E-05	NS	higher	higher
BDET_00186	1761	2	A/T	TAA	ATT	0.469	0.324	0.467	0.002340664	0.667813097	0.221947213	lower	NS	NS
BDET_00186	1763	4	G/T/A/C	GGG	TTC	0.129	0.244	0.063	0.04574419	0.130185616	0.004137736	higher	NS	lower
BDET_00186	1764	4	A/C/T/G	CAC	ATA	0.401	0.244	0.462	0.032588893	1	0.066054925	lower	NS	NS
BDET_00188	810	2	T/C	TTT	ACN	0.007	0.15	0	2.71E-06	1	0.03188418	higher	NS	lower
BDET_00188	837	2	A/G	AAA	NNG	0	0	0.241	1	1.35E-07	0.000825546	NS	higher	higher
BDET_00188	1376	2	A/G	AAA	NNG	0	0	0.216	1	5.12E-09	5.50E-05	NS	higher	higher
BDET_00188	1517	2	C/A	CCC	GTA	0.006	0.01	0.258	1	1.55E-10	1.06E-05	NS	higher	higher
BDET_00188	1518	2	T/G	TTT	ANG	0.002	0	0.296	1	4.98E-10	4.41E-06	NS	higher	higher
BDET_00188	1519	2	T/A	TTT	ANA	0.008	0	0.308	1	1.82E-08	4.08E-06	NS	higher	higher
BDET_00188	1520	2	T/G	TTT	CNG	0.006	0	0.308	1	6.83E-10	4.93E-06	NS	higher	higher
BDET_00188	1526	2	G/A	GGG	ANA	0.002	0	0.14	1	7.71E-07	0.000469916	NS	higher	higher
BDET_00188	1527	2	A/G	AAA	GGG	0.006	0.01	0.196	1	7.06E-08	0.000188659	NS	higher	higher
BDET_00188	1533	2	A/G	AAA	TNG	0.002	0	0.182	1	4.14E-09	3.94E-05	NS	higher	higher
BDET_00189	599	2	C/G	CCC	NGN	0	0.108	0	0.602154182	1	0.115483253	NS	NS	NS
BDET_00189	602	2	A/C	AAA	NCT	0	0.143	0.034	0.376845251	1	0.060359906	NS	NS	NS
BDET_00189	1141	2	T/C	TTT	NCC	0	0.026	0.103	1	0.069857141	0.118444167	NS	NS	NS
BDET_00192	659	2	G/C	GGG	CAC	0.015	0.061	0.238	1	0.004129954	0.011173472	NS	higher	higher
BDET_00193	87	2	G/T	GGG	ANT	0.014	0	0.153	1	4.11E-07	0.000000033	NS	higher	higher
BDET_00193	376	2	G/C	GGG	AAC	0.003	0.002	0.102	1	4.40E-05	0.000002624	NS	higher	higher
BDET_00193	609	2	G/A	GGG	CAA	0.002	0.003	0.239	1	4.74E-15	1.39E-15	NS	higher	higher
BDET_00195	44	2	G/A	GGG	AAA	0.008	0.039	0.125	0.506442534	0.008417278	0.081667368	NS	higher	NS
BDET_00195	387	2	G/A	GGA	TCG	0.004	0.003	0.421	1	5.20E-21	1.81E-23	NS	higher	higher
BDET_00196	251	2	G/T	GGT	NTG	0	0.023	0.44	0.67352266	2.42E-11	7.07E-09	NS	higher	higher
BDET_00196	255	2	G/T	GGT	TTG	0.011	0.033	0.44	0.926274992	4.60E-10	2.02E-08	NS	higher	higher
BDET_00196	262	2	G/A	GGA	NAG	0	0.008	0.5	1	3.16E-10	1.62E-10	NS	higher	higher
BDET_00196	277	2	C/T	CCC	NGT	0	0.008	0.467	1	3.58E-09	3.20E-11	NS	higher	higher
BDET_00197	694	2	C/T	CCC	GTT	0.002	0.052	0.12	1.46E-09	0.000000057	0.12275805	higher	higher	NS
BDET_00197	704	2	A/C	AAA	TNC	0.001	0	0.216	1	4.76E-13	5.91E-11	NS	higher	higher
BDET_00197	705	2	G/T	GGG	CTT	0.002	0.002	0.212	1	5.08E-13	7.30E-10	NS	higher	higher
BDET_00197	706	3	C/G/A	CCC	AAG	0.002	0.002	0.208	1	3.63E-14	5.03E-11	NS	higher	higher
BDET_00197	707	2	C/T	CCC	TNT	0.001	0	0.184	1	1.04E-10	3.67E-09	NS	higher	higher
BDET_00197	708	2	A/C	AAA	NNC	0	0	0.16	1	4.02E-10	6.02E-08	NS	higher	higher
BDET_00197	710	2	G/C	GGG	NNC	0	0	0.176	1	2.07E-11	4.10E-09	NS	higher	higher
BDET_00197	712	2	T/C	TTT	ANC	0.001	0	0.167	1	3.24E-10	8.71E-09	NS	higher	higher
BDET_00197	713	2	T/A	TTT	ANA	0.001	0	0.161	1	3.99E-10	9.58E-09	NS	higher	higher
BDET_00197	716	2	A/C	AAA	TNC	0.002	0	0.17	1	2.59E-11	6.21E-09	NS	higher	higher
BDET_00197	718	2	G/C	GGG	NNC	0	0	0.14	1	6.47E-10	8.49E-08	NS	higher	higher
BDET_00197	1724	2	C/T	CCC	NTT	0	0.029	0.2	0.863843679	0.005025305	0.012940061	NS	higher	higher
BDET_00197	2181	2	A/G	AAG	TNA	0.008	0	0.381	1	9.82E-13	7.52E-16	NS	higher	higher
BDET_00197	2318	2	G/C	GGG	CTC	0.009	0.012	0.405	0.986620485	4.44E-09	2.76E-12	NS	higher	higher
BDET_00197	2420	2	A/T	AAA	TTT	0.007	0.009	0.115	1	0.018222605	0.012129039	NS	higher	higher
BDET_00197	2533	2	A/G	AAA	NTG	0	0.005	0.308	1	1.66E-09	2.40E-10	NS	higher	higher
BDET_00197	2630	2	C/G	CCC	NGG	0	0.003	0.119	1	0.000385287	0.000237431	NS	higher	higher
BDET_00197	2631	2	T/A	TTT	NAA	0	0.003	0.152	1	0.000137544	8.98E-05	NS	higher	higher
BDET_00197	2634	2	A/G	AAA	GTG	0.006	0.004	0.217	0.985606153	0.00023968	8.36E-06	NS	higher	higher
BDET_00197	2746	3	A/G/C	AAG	CCA	0.009	0.021	0.478	1	1.55E-20	2.90E-25	NS	higher	higher
BDET_00197	2769	2	T/A	TTT	NAA	0	0.002	0.182	1	1.65E-07	2.91E-08	NS	higher	higher
BDET_00197	2770	2	C/A	CCC	GNA	0.007	0	0.239	1	7.34E-10	2.80E-12	NS	higher	higher
BDET_00197	2771	2	T/A	TTT	GAA	0.007	0.002	0.182	1	1.61E-07	2.03E-08	NS	higher	higher
BDET_00197	2774	2	A/C	AAA	GTC	0.011	0.002	0.19	1	1.83E-07	2.64E-09	NS	higher	higher
BDET_00197	2822	2	C/T	CCC	NTT	0	0.003	0.205	1	0.000000474	7.04E-08	NS	higher	higher
BDET_00197	2823	2	C/T	CCC	TGT	0.004	0.01	0.475	1	5.01E-16	4.56E-20	NS	higher	higher
BDET_00197	2827	2	G/T	GGG	NTT	0	0.002	0.14	1	3.81E-06	3.85E-07	NS	higher	higher
BDET_00197	2854	2	G/A	GGA	NNG	0	0	0.346	1	2.20E-35	2.59E-46	NS	higher	higher
BDET_00199	4041	2	G/A	GGG	ANA	0.007	0	0.375	1	1.19E-07	1.56E-06	NS	higher	higher
BDET_00199	4052	2	G/C	GGG	CNC	0.006	0	0.179	1	0.0005867	0.002074006	NS	higher	higher
BDET_00199	4192	2	G/C	GGG	NNC	0	0	0.115	1	0.000310029	0.002165964	NS	higher	higher
BDET_00199	4842	2	C/A	CCC	AAA	0.464	0.301	0.15	0.198028683	0.015557272	0.206507165	NS	lower	NS
BDET_00199	4843	3	T/A/G	TTT	AGN	0.231	0.135	0	0.161826675	0.013761316	0.225533573	NS	lower	NS
BDET_00200	179	2	C/G	CCC	GTG	0.003	0.006	0.164	1	3.53E-08	9.43E-09	NS	higher	higher
BDET_00200	181	2	A/T	AAA	NNT	0	0	0.156	1	2.14E-08	4.68E-08	NS	higher	higher
BDET_00200	184	2	G/T	GGG	ANT	0.003	0	0.138	1	1.32E-07	2.44E-07	NS	higher	higher
BDET_00200	185	2	C/G	CCC	TAG	0.009	0.006	0.156	1	1.95E-08	3.92E-08	NS	higher	higher
BDET_00200	186	2	G/T	GGG	ACT	0.003	0.01	0.154	1	2.19E-07	5.76E-08	NS	higher	higher
BDET_00200	399	2	A/C	AAA	TTC	0.003	0.004	0.156	1	7.88E-05	1.78E-05	NS	higher	higher
BDET_00201	132	2	C/G	CCC	NGN	0	0.111	0	0.139592549	1	0.103665065	NS	NS	NS
BDET_00202	817	2	A/C	AAA	CCN	0.102	0.072	0	0.97247717	0.027665665	0.090154562	NS	lower	NS
BDET_00202	819	4	A/G/T/C	AAA	GGG	0.319	0.24	0.391	0.454209179	0.679806183	0.111571942	NS	NS	NS
BDET_00202	820	3	T/G/C	TTT	GGG	0.336	0.222	0.364	0.299855375	0.95435906	0.140613221	NS	NS	NS
BDET_00204	139	3	A/G/T	AAA	TTG	0.006	0.005	0.119	1	4.80E-07	6.34E-09	NS	higher	higher
BDET_00204	522	2	T/C	TTT	CCC	0.124	0.117	0.109	1	0.941023543	1	NS	NS	NS
BDET_00204	524	2	C/A	CCC	AAA	0.145	0.143	0.167	1	0.762734269	0.707637814	NS	NS	NS
BDET_00204	532	4	G/T/A/C	GGG	TTT	0.11	0.102	0.063	1	0.323268102	0.418403569	NS	NS	NS
BDET_00204	534	2	C/T	CCC	TTT	0.113	0.096	0.127	1	0.917195663	0.516266838	NS	NS	NS
BDET_00204	535	2	A/C	AAA	CCC	0.268	0.233	0.085	0.902568157	0.011137103	0.021961617	NS	lower	lower
BDET_00204	1948	3	C/A/G	CCC	AAA	0.07	0.035	0.163	0.103132623	0.000383519	1.87E-08	NS	higher	higher
BDET_00204	1949	4	T/G/A/C	TTT	GGG	0.08	0.051	0.176	0.305426355	0.00122636	1.26E-06	NS	higher	higher
BDET_00204	1950	4	C/A/T/G	CCC	ATA	0.162	0.151	0.239	0.452772976	0.136756854	0.004263448	NS	NS	higher
BDET_00204	1951	3	T/A/G	ATT	TAG	0.352	0.289	0.344	0.041433553	0.020050002	0.920507935	lower	lower	NS
BDET_00204	1952	4	A/T/C/G	AAT	TTC	0.206	0.248	0.265	1	0.001654046	0.002604568	NS	higher	higher
BDET_00204	1953	4	G/C/A/T	GGG	CCC	0.247	0.234	0.281	1	0.996171194	0.637710419	NS	NS	NS
BDET_00206	736	2	T/C	TTT	NCN	0	0.103	0	0.465759365	1	0.028232978	NS	NS	lower
BDET_00206	739	2	C/G	CCC	NGN	0	0.12	0	0.31940359	1	0.009759072	NS	NS	lower
BDET_00206	742	2	T/A	TTT	NAN	0	0.112	0	0.308967284	1	0.031669234	NS	NS	lower
BDET_00206	1160	2	T/G	TTT	NGG	0	0.007	0.481	1	0.000006341	4.34E-13	NS	higher	higher
BDET_00206	1162	2	A/C	AAA	NCC	0	0.011	0.481	1	4.16E-06	2.90E-12	NS	higher	higher
BDET_00206	1163	2	A/G	AAA	NGG	0	0.007	0.481	1	4.16E-06	4.71E-13	NS	higher	higher
BDET_00206	1165	2	A/T	AAA	NTT	0	0.007	0.5	1	2.27E-06	2.53E-13	NS	higher	higher
BDET_00206	1167	3	T/G/A	TTT	NAG	0	0.021	0.462	1	6.30E-06	5.17E-12	NS	higher	higher
BDET_00206	1248	2	G/A	GGG	NNA	0	0	0.454	1	0.000000008	5.17E-33	NS	higher	higher
BDET_00206	1529	2	T/G	TTT	NNG	0	0	0.176	1	0.004189222	3.79E-08	NS	higher	higher
BDET_00206	1532	2	A/G	AAA	NTG	0	0.003	0.155	1	0.005005318	3.94E-08	NS	higher	higher
BDET_00206	1534	2	T/C	TTT	AGC	0.019	0.003	0.153	1	0.004832074	3.09E-08	NS	higher	higher
BDET_00206	1612	2	G/A	GGG	NNA	0	0	0.241	1	0.000102933	9.45E-15	NS	higher	higher
BDET_00206	1836	2	A/G	AAA	NGG	0	0.002	0.313	1	5.94E-08	2.58E-24	NS	higher	higher
BDET_00206	2004	2	G/A	GGG	ANA	0.018	0	0.273	0.313415363	0.000365925	2.37E-17	NS	higher	higher
BDET_00206	2148	2	G/A	GGA	NTG	0	0.003	0.484	1	8.01E-17	5.22E-50	NS	higher	higher
BDET_00206	2178	2	T/C	TTC	NAT	0	0.003	0.494	1	2.25E-17	3.12E-47	NS	higher	higher
BDET_00206	2184	2	A/G	AAG	NGA	0	0.004	0.47	1	3.95E-20	7.33E-51	NS	higher	higher
BDET_00206	2244	2	T/C	TTC	NAT	0	0.002	0.188	1	2.25E-34	2.45E-88	NS	higher	higher
BDET_00206	2248	2	A/G	AAA	GTG	0.021	0.001	0.104	0.050593733	0.033742502	2.34E-09	NS	higher	higher
BDET_00206	2283	2	C/A	CCC	NAA	0	0.001	0.127	1	0.000315395	7.91E-10	NS	higher	higher
BDET_00207	207	2	T/C	TTT	CAC	0.006	0.007	0.419	0.387611647	1.70E-35	1.47E-57	NS	higher	higher
BDET_00207	402	3	G/T/A	GGT	TTA	0.364	0.248	0.292	0.504698615	0.462690194	0.034171188	NS	NS	higher
BDET_00207	403	2	T/A	TTT	AAN	0.103	0.16	0	1	0.350277025	0.050159728	NS	NS	NS
BDET_00208	264	2	G/A	GGG	NNA	0	0	0.105	1	2.46E-08	4.11E-08	NS	higher	higher
BDET_00208	265	2	T/C	TTT	CNC	0.006	0	0.123	1	2.80E-07	8.81E-09	NS	higher	higher
BDET_00208	395	2	T/G	TTT	GGG	0.06	0.06	0.103	1	0.551730786	0.506003027	NS	NS	NS
BDET_00208	396	3	A/T/C	AAT	TTC	0.215	0.237	0.222	1	4.89E-05	0.000206952	NS	higher	lower
BDET_00212	4117	2	T/C	TTT	NNC	0	0	0.5	1	7.64E-08	2.89E-09	NS	higher	higher
BDET_00212	4170	2	A/G	AAA	NGT	0	0.125	0.021	0.029947991	1	0.012382256	higher	NS	lower
BDET_00212	4257	2	T/A	TTT	NNA	0	0	0.261	1	0.000134628	0.000014128	NS	higher	higher
BDET_00212	4262	2	A/C	AAA	NNC	0	0	0.261	1	0.000127625	1.10E-05	NS	higher	higher
BDET_00212	4263	2	G/T	GGG	NNT	0	0	0.273	1	0.000107577	7.51E-06	NS	higher	higher
BDET_00212	4266	2	T/C	TTT	GGC	0.026	0.008	0.273	1	0.000142755	1.15E-05	NS	higher	higher
BDET_00212	4491	2	G/T	GGG	NTT	0	0.003	0.182	1	0.000773756	2.79E-06	NS	higher	higher
BDET_00212	4492	2	A/C	AAA	NTC	0	0.003	0.176	1	0.000927593	2.99E-06	NS	higher	higher
BDET_00212	4493	2	A/T	AAA	CTT	0.013	0.005	0.182	1	0.00081363	8.62E-06	NS	higher	higher
BDET_00212	4494	2	G/C	GGG	NCC	0	0.002	0.156	1	0.002670962	1.83E-05	NS	higher	higher
BDET_00213	2018	2	G/C	GGG	NNC	0	0	0.261	1	3.30E-07	3.26E-05	NS	higher	higher
BDET_00213	2021	2	A/T	AAA	NNT	0	0	0.25	1	4.74E-07	0.000058125	NS	higher	higher
BDET_00218	301	2	C/T	CCT	NNC	0	0	0.391	1	4.61E-10	4.04E-16	NS	higher	higher
BDET_00218	369	2	G/A	GGG	AAA	0.029	0.01	0.147	0.665690708	0.023727942	0.000431174	NS	higher	higher
BDET_00218	370	2	A/G	AAA	GNG	0.029	0	0.121	0.030934108	0.060868375	5.84E-05	lower	NS	higher
BDET_00218	540	2	G/A	GGG	NAA	0	0.005	0.436	1	1.55E-13	1.73E-21	NS	higher	higher
BDET_00218	648	2	A/T	AAA	TCT	0.007	0.005	0.118	0.731804701	0.00283899	3.12E-06	NS	higher	higher
BDET_00218	649	2	T/G	TTT	NCG	0	0.002	0.118	1	0.000557901	3.23E-06	NS	higher	higher
BDET_00219	202	2	C/T	CCC	TTN	0.005	0.164	0	1.97E-05	1	0.020912202	higher	NS	lower
BDET_00219	369	2	C/T	CCT	NNC	0	0	0.356	1	4.78E-40	6.57E-25	NS	higher	higher
BDET_00219	419	2	G/T	GGG	NTN	0	0.152	0	2.28E-12	1	4.85E-06	higher	NS	lower
BDET_00219	421	2	A/C	AAA	GCN	0.008	0.17	0	3.64E-13	1	2.31E-06	higher	NS	lower
BDET_00219	423	2	G/T	GGG	NTN	0	0.154	0	1.25E-12	1	3.70E-06	higher	NS	lower
BDET_00219	424	2	C/G	CCC	TGN	0.014	0.159	0	7.87E-13	1	2.27E-06	higher	NS	lower
BDET_00219	426	2	C/G	CCC	NGN	0	0.162	0	3.81E-13	1	1.99E-06	higher	NS	lower
BDET_00219	508	2	C/G	CCC	ANG	0.003	0	0.148	1	1.58E-06	4.63E-06	NS	higher	higher
BDET_00219	701	2	C/G	CCC	GGG	0.014	0.062	0.124	0.012355161	1.34E-05	0.069737339	higher	higher	NS
BDET_00219	775	2	T/C	TTC	CNT	0.007	0	0.238	1	2.51E-16	1.15E-15	NS	higher	higher
BDET_00222	660	2	T/C	TTT	CNC	0.002	0	0.491	1	5.22E-45	1.27E-42	NS	higher	higher
BDET_00222	927	3	T/C/A	TTT	AAC	0.003	0.001	0.354	1	6.85E-47	2.29E-48	NS	higher	higher
BDET_00222	2522	2	T/A	TTT	AAA	0.199	0.175	0.209	0.980710899	0.894285019	0.445078865	NS	NS	NS
BDET_00222	2523	4	G/T/C/A	GGG	TCA	0.151	0.116	0.214	0.087053426	0.836202473	0.464419576	NS	NS	NS
BDET_00222	2524	4	T/A/C/G	TTA	ACT	0.22	0.201	0.327	0.05050784	0.006186108	9.14E-06	NS	higher	higher
BDET_00222	2525	4	A/G/C/T	AAG	GGA	0.22	0.271	0.407	0.836544956	0.000054702	0.001311533	NS	higher	higher
BDET_00222	2526	4	C/G/A/T	GCC	CGG	0.34	0.368	0.216	0.271167897	0.000339251	0.033223207	NS	lower	lower
BDET_00223	1194	2	G/C	GGG	NNC	0	0	0.321	1	4.60E-05	1.03E-08	NS	higher	higher
BDET_00223	1223	2	A/T	AAA	NNT	0	0	0.107	1	0.102476886	0.004983718	NS	NS	higher
BDET_00224	138	2	G/A	GGA	NNG	0	0	0.184	1	3.05E-29	4.89E-25	NS	higher	higher
BDET_00224	333	2	G/A	GGG	AAA	0.004	0.003	0.409	1	1.37E-09	9.30E-11	NS	higher	higher
BDET_00224	420	2	T/C	TTT	NGC	0	0.002	0.5	1	5.44E-15	3.05E-17	NS	higher	higher
BDET_00224	505	2	A/C	AAA	NGC	0	0.002	0.389	1	3.02E-14	1.77E-16	NS	higher	higher
BDET_00224	606	3	G/A/C	GGG	AAA	0.303	0.424	0.286	0.540053746	0.890274032	0.167410311	NS	NS	NS
BDET_00225	615	2	T/C	TTT	CCC	0.029	0.045	0.182	1	0.002572402	0.010942378	NS	higher	higher
BDET_00225	617	2	G/T	GGG	TTT	0.061	0.036	0.191	1	0.023555822	0.002418966	NS	higher	higher
BDET_00225	619	2	C/T	CCC	TTT	0.061	0.064	0.191	1	0.023555822	0.025758564	NS	higher	higher
BDET_00225	620	2	C/T	CCC	TTT	0.066	0.07	0.191	1	0.030158613	0.033613137	NS	higher	higher
BDET_00225	722	2	A/C	AAA	CCC	0.015	0.006	0.109	1	0.011221326	0.001824431	NS	higher	higher
BDET_00228	1079	2	G/A	GGG	NNA	0	0	0.261	1	0.00030709	0.000538521	NS	higher	higher
BDET_00228	1084	2	T/A	TTT	NNA	0	0	0.25	1	0.000312548	0.000337252	NS	higher	higher
BDET_00228	1085	2	T/G	TTT	NNG	0	0	0.25	1	0.0003322	0.000498506	NS	higher	higher
BDET_00228	1191	2	G/A	GGG	NNA	0	0	0.4	1	1.57E-07	3.70E-07	NS	higher	higher
BDET_00228	1230	2	G/A	GGA	NTG	0	0.015	0.385	1	5.13E-13	1.23E-10	NS	higher	higher
BDET_00228	1392	2	C/T	CCC	NNT	0	0	0.159	1	0.001991838	0.000953113	NS	higher	higher
BDET_00228	2601	2	A/T	AAA	GCT	0.003	0.003	0.109	1	0.000005921	4.67E-06	NS	higher	higher
BDET_00228	2670	2	C/T	CCC	NTT	0	0.011	0.432	0.289000963	9.42E-30	3.62E-27	NS	higher	higher
BDET_00228	2766	2	T/A	TTT	AAA	0.003	0.002	0.151	1	3.96E-08	1.87E-08	NS	higher	higher
BDET_00228	2767	2	T/G	TTT	NNG	0	0	0.149	1	5.54E-09	2.24E-09	NS	higher	higher
BDET_00228	2917	2	T/A	TTT	NAA	0	0.011	0.167	0.111780141	3.37E-13	8.38E-10	NS	higher	higher
BDET_00228	2918	2	T/A	TTT	AAA	0.004	0.015	0.192	0.460907076	9.84E-13	1.36E-10	NS	higher	higher
BDET_00228	3165	2	C/T	CCT	TNC	0.004	0	0.289	0.892265504	1.88E-28	2.41E-38	NS	higher	higher
BDET_00232	776	2	C/T	CCC	TAT	0.007	0.018	0.171	1	0.000143099	0.000107506	NS	higher	higher
BDET_00233	77	2	T/C	TTT	ACC	0.004	0.006	0.2	0.836335658	2.25E-06	0.000590381	NS	higher	higher
BDET_00233	86	3	C/A/G	CCC	AAG	0.012	0.012	0.182	1	0.26256979	0.298282103	NS	NS	NS
BDET_00235	248	2	G/T	GGG	NAT	0	0.001	0.176	1	1.97E-07	4.10E-09	NS	higher	higher
BDET_00235	607	2	A/C	AAA	NGC	0	0.004	0.155	1	8.13E-11	1.11E-12	NS	higher	higher
BDET_00235	609	2	C/T	CCC	AAT	0.002	0.004	0.413	1	1.72E-27	3.57E-35	NS	higher	higher
BDET_00235	615	2	T/C	TTC	ACT	0.006	0.001	0.31	1	7.20E-64	1.24E-78	NS	higher	higher
BDET_00235	693	2	T/C	TTC	GAT	0.002	0.001	0.385	1	1.48E-41	2.05E-52	NS	higher	higher
BDET_00235	1425	3	T/A/G	TTT	AAA	0.337	0.324	0.143	1	0.034106983	0.037337883	NS	lower	lower
BDET_00235	1428	3	A/G/T	AAG	GGA	0.271	0.248	0.25	1	0.001901644	0.001158886	NS	lower	higher
BDET_00237	40	2	A/C	AAA	NCC	0	0.034	0.174	1	0.024099757	0.062453908	NS	higher	NS
BDET_00238	373	2	C/T	CCC	NTN	0	0.128	0	0.009587144	1	0.193283529	higher	NS	NS
BDET_00238	1074	2	T/A	TTT	AAA	0.006	0.002	0.105	1	0.002200933	1.78E-05	NS	higher	higher
BDET_00238	1079	2	A/T	AAA	NTT	0	0.002	0.104	1	0.000694108	5.31E-05	NS	higher	higher
BDET_00239	679	2	G/A	GGA	TNG	0.011	0	0.375	1	4.57E-12	1.62E-09	NS	higher	higher
BDET_00239	801	2	T/C	TTC	NNT	0	0	0.216	1	3.73E-25	1.22E-18	NS	higher	higher
BDET_00239	936	2	T/G	TTT	NGN	0	0.105	0	0.000555641	1	0.233814742	higher	NS	NS
BDET_00242	1107	2	A/C	AAA	NCC	0	0.012	0.16	1	0.022168962	0.004430308	NS	higher	higher
BDET_00242	1108	2	G/T	GGG	NTT	0	0.011	0.154	1	0.024540999	0.003913378	NS	higher	higher
BDET_00242	1255	2	T/C	TTT	NCN	0	0.406	0	8.99E-10	1	6.15E-06	higher	NS	lower
BDET_00242	1281	2	T/A	TTT	NNA	0	0	0.122	1	0.012100678	0.000421595	NS	higher	higher
BDET_00242	1282	2	G/T	GGG	NAT	0	0.007	0.115	1	0.017252845	0.000547458	NS	higher	higher
BDET_00242	1285	2	G/T	GGG	NCT	0	0.008	0.109	1	0.015009246	0.00088569	NS	higher	higher
BDET_00242	1288	2	A/C	AAA	CTC	0.016	0.009	0.109	0.931064933	0.069423119	0.002018194	NS	NS	higher
BDET_00242	1291	2	A/C	AAA	NNC	0	0	0.13	1	0.004924769	0.000464239	NS	higher	higher
BDET_00242	1386	2	T/C	TTT	CAC	0.016	0.005	0.164	0.743067905	0.006441731	1.38E-06	NS	higher	higher
BDET_00242	1495	2	C/T	CCT	NNC	0	0	0.485	1	6.10E-10	2.63E-14	NS	higher	higher
BDET_00242	1555	2	G/A	GGG	NNA	0	0	0.24	1	1.17E-05	1.52E-08	NS	higher	higher
BDET_00242	1738	2	C/T	CCT	NNC	0	0	0.469	1	2.98E-15	4.10E-23	NS	higher	higher
BDET_00242	1752	2	A/G	AAG	TTA	0.015	0.01	0.404	1	1.47E-13	7.26E-24	NS	higher	higher
BDET_00247	132	2	A/G	AAA	TNG	0.003	0	0.485	1	8.11E-19	3.80E-19	NS	higher	higher
BDET_00249	1283	2	C/T	CCC	NNT	0	0	0.147	1	6.95E-05	3.35E-05	NS	higher	higher
BDET_00249	1698	2	C/T	CCT	NNC	0	0	0.152	1	7.44E-28	2.84E-31	NS	higher	higher
BDET_00249	2327	2	G/A	GGG	NNA	0	0	0.19	1	2.77E-05	3.07E-06	NS	higher	higher
BDET_00249	2454	2	A/T	AAA	TTT	0.006	0.007	0.111	1	0.001837586	0.003677181	NS	higher	higher
BDET_00249	2455	2	T/C	TTT	CCC	0.006	0.007	0.113	1	0.001784124	0.002431737	NS	higher	higher
BDET_00249	3084	2	T/G	TTT	CNG	0.005	0	0.102	1	2.75E-05	6.07E-05	NS	higher	higher
BDET_00249	3618	2	C/T	CCT	GGC	0.002	0.002	0.205	1	1.79E-87	3.18E-84	NS	higher	higher
BDET_00249	4081	2	C/A	CCC	AAA	0.089	0.077	0.216	1	0.000238803	5.03E-05	NS	higher	higher
BDET_00249	4082	2	T/A	TTT	AAA	0.073	0.067	0.13	1	0.063715485	0.033401721	NS	NS	higher
BDET_00249	4083	3	T/A/G	TTT	AAA	0.06	0.047	0.111	0.945729097	0.070368309	0.015078889	NS	NS	higher
BDET_00249	4084	4	G/C/T/A	GGG	CCC	0.214	0.171	0.341	0.190629379	0.001320766	7.70E-06	NS	higher	higher
BDET_00249	4085	3	A/C/G	AAA	CCC	0.169	0.121	0.243	0.035432191	0.048965919	0.000132657	lower	higher	higher
BDET_00249	4086	4	T/C/A/G	TTT	CCC	0.057	0.056	0.12	1	0.006807401	0.005585048	NS	higher	higher
BDET_00249	4087	3	C/A/T	CCC	AAA	0.164	0.116	0.239	0.027157494	0.032647136	6.05E-05	lower	higher	higher
BDET_00249	4088	2	A/T	AAA	TTT	0.24	0.191	0.373	0.121315457	0.000770755	1.86E-06	NS	higher	higher
BDET_00249	4091	2	G/C	GGC	CCG	0.453	0.42	0.459	0.555835656	0.045364627	0.004326298	NS	higher	higher
BDET_00249	4094	4	C/A/T/G	CCC	AAA	0.348	0.373	0.242	0.82209265	0.087244096	0.0207561	NS	NS	lower
BDET_00249	4096	3	T/A/G	TTT	AAA	0.201	0.208	0.116	1	0.002985367	0.001097896	NS	lower	lower
BDET_00249	4102	2	A/G	AAA	GGG	0.192	0.223	0.137	0.662362547	0.184022131	0.032755315	NS	NS	lower
BDET_00249	4188	3	C/G/T	CCC	GGG	0.198	0.234	0.267	1	0.504970611	0.739299964	NS	NS	NS
BDET_00251	3962	2	C/A	CCC	NNA	0	0	0.24	1	9.37E-06	0.000240356	NS	higher	higher
BDET_00251	3965	2	A/G	AAA	NGN	0	0.108	0	0.000688259	1	0.232458874	higher	NS	NS
BDET_00251	3970	2	A/G	AAA	GGN	0.006	0.111	0	0.003364628	1	0.075809707	higher	NS	NS
BDET_00251	4250	2	C/A	CCC	NNA	0	0	0.408	1	7.72E-14	3.09E-11	NS	higher	higher
BDET_00251	4481	2	C/T	CCT	NNC	0	0	0.156	1	6.29E-32	1.35E-29	NS	higher	higher
BDET_00253	581	2	G/T	GGG	NNT	0	0	0.222	1	4.95E-05	5.20E-05	NS	higher	higher
BDET_00253	582	2	T/C	TTT	NNC	0	0	0.259	1	9.75E-06	1.04E-05	NS	higher	higher
BDET_00253	585	2	C/G	CCC	NNG	0	0	0.222	1	4.60E-05	4.30E-05	NS	higher	higher
BDET_00253	586	2	C/A	CCC	NNA	0	0	0.25	1	0.000011111	9.03E-06	NS	higher	higher
BDET_00253	590	2	T/A	TTT	NNA	0	0	0.241	1	1.06E-05	1.92E-05	NS	higher	higher
BDET_00253	592	2	C/T	CCC	ANT	0.008	0	0.241	1	1.10E-05	2.44E-05	NS	higher	higher
BDET_00253	823	2	C/A	CCC	NTA	0	0.006	0.105	1	0.000259323	0.000336792	NS	higher	higher
BDET_00253	825	2	C/A	CCC	NNA	0	0	0.103	1	0.000280467	0.000338175	NS	higher	higher
BDET_00253	826	2	A/C	AAA	NTC	0	0.013	0.113	1	0.00029667	0.000459608	NS	higher	higher
BDET_00253	828	2	A/G	AAA	NNG	0	0	0.107	1	0.000245176	0.000457961	NS	higher	higher
BDET_00253	882	2	G/T	GGG	AAT	0.011	0.004	0.113	1	0.000181967	5.28E-05	NS	higher	higher
BDET_00253	1049	2	G/C	GGG	CCC	0.007	0.005	0.118	1	0.002640544	0.002122579	NS	higher	higher
BDET_00253	1075	2	C/T	CCT	ANC	0.004	0	0.136	1	1.20E-25	1.52E-24	NS	higher	higher
BDET_00253	1168	2	A/G	AAA	CGN	0.011	0.103	0	0.000001366	1	0.016029978	higher	NS	lower
BDET_00253	1271	2	A/T	AAA	NGT	0	0.004	0.183	1	5.36E-10	3.99E-08	NS	higher	higher
BDET_00253	1274	2	T/G	TTT	CGG	0.005	0.004	0.203	1	3.45E-09	9.08E-08	NS	higher	higher
BDET_00253	1275	2	C/A	CCC	ATA	0.003	0.004	0.186	1	0.000000004	3.67E-08	NS	higher	higher
BDET_00253	1423	2	C/T	CCT	NNC	0	0	0.258	1	1.01E-67	5.66E-58	NS	higher	higher
BDET_00256	227	2	C/G	CCC	GNN	0.127	0	0	0.000615168	0.001757266	1	lower	lower	NS
BDET_00256	822	2	A/G	AAG	TNA	0.006	0	0.103	0.899436648	8.32E-32	3.28E-42	NS	higher	higher
BDET_00256	852	2	T/C	TTC	NGT	0	0.003	0.184	1	1.80E-28	4.62E-37	NS	higher	higher
BDET_00256	1032	2	A/G	AAA	TGG	0.007	0.006	0.21	1	1.62E-07	4.10E-09	NS	higher	higher
BDET_00256	1033	2	A/T	AAA	NTT	0	0.009	0.215	1	0.000000064	7.38E-09	NS	higher	higher
BDET_00256	1371	2	G/A	GGA	NCG	0	0.001	0.211	1	9.00E-70	1.00E-114	NS	higher	higher
BDET_00256	1754	3	A/T/G	AAA	TTT	0.153	0.136	0.118	1	0.490490798	0.646765914	NS	NS	NS
BDET_00256	1755	4	A/G/T/C	AAA	GGG	0.291	0.296	0.356	1	1	0.643581961	NS	NS	NS
BDET_00256	1757	3	G/C/T	GGG	CCC	0.152	0.142	0.218	1	0.412769785	0.123731619	NS	NS	NS
BDET_00256	1758	3	A/T/C	AAA	TTT	0.345	0.275	0.329	0.871874737	0.951199686	0.499205523	NS	NS	NS
BDET_00261	1395	3	T/C/A	TTT	AAC	0.005	0.04	0.419	1	6.22E-16	7.30E-11	NS	higher	higher
BDET_00261	1711	2	T/C	TTC	NNT	0	0	0.228	1	1.22E-38	1.30E-32	NS	higher	higher
BDET_00261	1803	2	A/G	AAA	TGG	0.003	0.011	0.122	0.376526249	3.47E-05	0.002025589	NS	higher	higher
BDET_00261	1934	2	T/A	TTT	AAA	0.003	0.005	0.104	1	6.25E-05	7.48E-05	NS	higher	higher
BDET_00261	1939	2	A/G	AAA	TGG	0.003	0.005	0.101	1	1.48E-05	8.58E-05	NS	higher	higher
BDET_00261	2127	2	G/C	GGG	CCC	0.135	0.136	0.026	1	0.093522594	0.095368864	NS	NS	NS
BDET_00261	2128	3	T/A/G	TTT	AAA	0.227	0.364	0.222	0.162998588	1	0.131227495	NS	NS	NS
BDET_00261	2129	3	C/G/T	CCC	GGT	0.109	0.196	0.308	0.493176303	0.769748633	0.217384322	NS	NS	NS
BDET_00261	2130	4	T/G/C/A	TTG	AGC	0.2	0.203	0.364	1	3.70E-05	8.63E-06	NS	higher	higher
BDET_00261	2572	2	A/G	AAA	NGT	0	0.185	0.05	0.004714507	1	0.058171083	higher	NS	NS
BDET_00261	3138	2	T/C	TTT	NAC	0	0.006	0.228	1	0.000219768	0.000000013	NS	higher	higher
BDET_00261	3139	2	G/T	GGG	NAT	0	0.005	0.232	1	7.33E-05	0.000000006	NS	higher	higher
BDET_00261	3144	2	A/G	AAA	NNG	0	0	0.265	1	6.90E-05	4.60E-09	NS	higher	higher
BDET_00261	3381	3	C/T/A	CCC	AAT	0.027	0.033	0.318	1	0.000455737	0.000281521	NS	higher	higher
BDET_00261	3382	3	C/T/A	CCC	NAT	0	0.034	0.318	1	0.000402673	5.44E-06	NS	higher	higher
BDET_00261	3383	2	G/T	GGG	NNT	0	0	0.318	1	0.001254067	1.09E-05	NS	higher	higher
BDET_00261	3384	2	T/A	TTT	NAA	0	0.072	0.143	0.609781208	0.064708651	0.418538334	NS	NS	NS
BDET_00261	3387	2	T/G	TTT	NGG	0	0.029	0.136	1	0.067194108	0.086455454	NS	NS	NS
BDET_00261	3510	2	T/G	TTT	NGN	0	0.154	0	0.013276008	1	0.008184664	higher	NS	lower
BDET_00261	3864	2	C/T	CCC	GNT	0.015	0	0.3	1	8.80E-07	2.61E-09	NS	higher	higher
BDET_00261	4038	2	G/A	GGA	NNG	0	0	0.103	1	6.43E-20	3.33E-27	NS	higher	higher
BDET_00261	4173	2	A/G	AAG	NNA	0	0	0.192	1	2.03E-18	1.38E-24	NS	higher	higher
BDET_00261	4461	2	C/T	CCT	NNC	0	0	0.311	1	2.20E-22	3.46E-35	NS	higher	higher
BDET_00261	4630	2	A/G	AAG	NNA	0	0	0.214	1	8.37E-42	2.81E-65	NS	higher	higher
BDET_00261	4728	2	G/A	GGA	NAG	0	0.002	0.193	1	1.41E-46	7.77E-82	NS	higher	higher
BDET_00261	4935	2	A/G	AAG	NTA	0	0.002	0.189	1	3.23E-60	1.04E-87	NS	higher	higher
BDET_00262	332	3	T/C/A	TTT	ACC	0.007	0.008	0.185	0.952722006	5.65E-06	5.18E-05	NS	higher	higher
BDET_00262	336	2	A/T	AAA	TTT	0.002	0.008	0.125	0.953567985	0.000133086	0.000905005	NS	higher	higher
BDET_00262	409	3	G/A/T	GGG	CAT	0.002	0.025	0.115	0.001297334	1	0.653899414	higher	NS	NS
BDET_00262	412	2	G/C	GGG	TNC	0.004	0	0.115	1	1.41E-06	5.28E-07	NS	higher	higher
BDET_00262	552	2	A/T	AAA	TCT	0.002	0.002	0.122	1	0.000016643	3.04E-06	NS	higher	higher
BDET_00262	636	2	T/G	TTT	ANG	0.002	0	0.156	1	7.24E-06	6.96E-07	NS	higher	higher
BDET_00262	638	2	C/A	CCC	ANA	0.004	0	0.161	0.640183589	1.73E-05	4.26E-07	NS	higher	higher
BDET_00262	652	2	G/T	GGG	NTT	0	0.001	0.117	1	1.85E-07	3.64E-07	NS	higher	higher
BDET_00262	731	2	T/C	TTT	GCC	0.006	0.016	0.139	0.311592606	4.02E-05	0.001241548	NS	higher	higher
BDET_00262	930	2	C/T	CCC	AAT	0.003	0.001	0.307	1	2.94E-27	2.95E-31	NS	higher	higher
BDET_00262	1218	4	C/T/G/A	TCT	GGG	0.261	0.242	0.27	0.068074938	0.001936251	2.62E-06	NS	higher	higher
BDET_00262	1219	2	T/G	TTT	GGG	0.292	0.276	0.071	1	0.02265766	0.024177687	NS	lower	lower
BDET_00262	1220	4	T/G/A/C	GTC	TGG	0.341	0.319	0.37	0.854515548	0.305362321	0.103557708	NS	NS	NS
BDET_00265	291	2	T/G	TTT	GGG	0.013	0.021	0.112	1	0.000155654	0.00084857	NS	higher	higher
BDET_00265	361	2	A/T	AAA	TTT	0.036	0.085	0.308	0.866551563	0.001039997	0.003729879	NS	higher	higher
BDET_00265	363	3	A/C/T	AAA	CCT	0.109	0.128	0.256	1	0.113311836	0.078804452	NS	NS	NS
BDET_00265	364	2	T/A	TTT	CNA	0.065	0	0.276	1	0.006842755	5.55E-05	NS	higher	higher
BDET_00265	365	3	T/A/C	TTT	ACA	0.24	0.302	0.476	1	0.419968564	0.091950188	NS	NS	NS
BDET_00266	481	2	C/T	CCC	NNT	0	0	0.304	1	0.01343004	2.42E-06	NS	higher	higher
BDET_00266	482	2	A/C	AAA	NNC	0	0	0.318	1	0.005803483	0.000001513	NS	higher	higher
BDET_00266	483	2	C/T	CCC	NNT	0	0	0.304	1	0.006008216	2.21E-06	NS	higher	higher
BDET_00266	548	2	C/T	CCT	TNC	0.026	0	0.171	0.747692323	2.76E-13	3.83E-26	NS	higher	higher
BDET_00267	484	2	T/C	TTT	NNC	0	0	0.325	1	2.37E-12	1.36E-11	NS	higher	higher
BDET_00267	536	2	G/A	GGG	ANA	0.004	0	0.345	1	3.21E-09	1.19E-09	NS	higher	higher
BDET_00267	539	2	T/C	TTT	GNC	0.004	0	0.357	1	2.29E-10	7.60E-10	NS	higher	higher
BDET_00267	1488	2	C/T	CCT	ANC	0.002	0	0.45	1	6.55E-26	1.07E-22	NS	higher	higher
BDET_00268	117	2	C/T	CCC	NAT	0	0.009	0.143	1	0.002718935	2.40E-05	NS	higher	higher
BDET_00268	118	2	T/C	TTT	NCN	0	0.13	0	0.001956087	1	0.015355467	higher	NS	lower
BDET_00269	259	2	G/A	GGA	NCG	0	0.006	0.306	1	1.48E-14	3.75E-23	NS	higher	higher
BDET_00269	300	2	C/T	CCT	GNC	0.014	0	0.257	1	1.67E-16	2.89E-24	NS	higher	higher
BDET_00273	87	2	T/G	TTT	NNG	0	0	0.214	1	0.042522839	9.00E-05	NS	higher	higher
BDET_00273	261	2	C/T	CCC	NTT	0	0.007	0.143	1	0.006734987	0.000160652	NS	higher	higher
BDET_00274	2313	2	C/T	CCC	NNT	0	0	0.353	1	3.97E-05	0.002980595	NS	higher	higher
BDET_00274	3195	2	A/T	AAA	GNT	0.02	0	0.109	1	0.002806473	0.004182315	NS	higher	higher
BDET_00277	27	2	C/G	CCC	NGT	0	0.074	0.114	0.046534958	1	0.21109306	higher	NS	NS
BDET_00277	28	2	T/G	TTT	AGN	0.01	0.101	0	0.00838077	1	0.075063474	higher	NS	NS
BDET_00277	88	2	G/C	GGG	TNC	0.004	0	0.19	1	2.01E-07	0.000002335	NS	higher	higher
BDET_00277	90	2	A/G	AAA	TGG	0.004	0.006	0.167	0.994693404	6.70E-07	4.25E-05	NS	higher	higher
BDET_00277	91	2	C/T	CCC	NNT	0	0	0.167	1	4.48E-07	3.93E-06	NS	higher	higher
BDET_00277	93	2	A/G	AAA	TNG	0.004	0	0.178	1	2.21E-06	0.000002838	NS	higher	higher
BDET_00277	97	2	G/A	GGG	NNA	0	0	0.174	1	4.43E-07	8.46E-06	NS	higher	higher
BDET_00277	255	2	T/A	TTA	NNT	0	0	0.453	1	1.17E-25	5.60E-21	NS	higher	higher
BDET_00277	300	2	A/C	AAA	NNC	0	0	0.113	1	0.000041333	0.000139835	NS	higher	higher
BDET_00279	242	2	A/G	AAA	GTG	0.011	0.008	0.238	0.601203687	0.001600535	6.77E-07	NS	higher	higher
BDET_00279	245	2	T/A	TTT	ACA	0.013	0.003	0.25	0.583044858	0.002267306	8.03E-07	NS	higher	higher
BDET_00280	168	3	G/A/T	GGG	TCA	0.022	0.011	0.478	1	1.74E-14	6.84E-09	NS	higher	higher
BDET_00280	486	2	C/T	CCT	GNC	0.004	0	0.444	1	2.78E-17	1.74E-11	NS	higher	higher
BDET_00281	235	2	C/A	CCC	NAA	0	0.007	0.19	1	0.000642257	0.000389413	NS	higher	higher
BDET_00281	246	2	T/A	TTT	AAA	0.008	0.025	0.16	1	0.005180939	0.011021375	NS	higher	higher
BDET_00281	433	2	A/G	AAA	GGG	0.149	0.027	0.086	4.51E-07	0.507130694	0.099049916	lower	NS	NS
BDET_00281	435	3	C/A/T	CCC	AAN	0.137	0.03	0	1.13E-05	0.024106778	0.655337647	lower	lower	NS
BDET_00281	437	3	C/A/G	CCC	AAN	0.14	0.029	0	1.56E-06	0.015040005	0.655486182	lower	lower	NS
BDET_00281	439	3	T/A/G	TTT	AAN	0.185	0.032	0	3.13E-10	0.003196102	0.65694397	lower	lower	NS
BDET_00281	440	2	A/C	AAA	CCC	0.3	0.057	0.075	1.67E-26	0.002398757	0.541160933	lower	lower	NS
BDET_00281	441	2	C/T	CCC	TTT	0.322	0.056	0.083	1.04E-31	0.003356215	0.493180974	lower	lower	NS
BDET_00281	442	3	G/T/A	TGG	GTT	0.342	0.133	0.211	4.60E-73	7.36E-07	0.251578964	lower	lower	NS
BDET_00281	443	2	A/T	TAA	ATT	0.346	0.139	0.2	4.83E-71	2.20E-07	0.386675721	lower	lower	NS
BDET_00281	445	2	G/T	TGG	GTT	0.35	0.136	0.2	4.60E-73	2.24E-07	0.276124001	lower	lower	NS
BDET_00281	591	4	T/C/A/G	TTT	CCC	0.303	0.178	0.333	0.003534175	0.963069888	0.124662426	lower	NS	NS
BDET_00281	592	3	T/A/C	TTT	AAA	0.346	0.262	0.333	0.050994026	0.950765414	0.167137843	NS	NS	NS
BDET_00281	593	3	A/C/G	AAC	CCA	0.432	0.258	0.462	0.001636922	0.464560072	0.003366672	lower	NS	higher
BDET_00281	594	4	A/C/G/T	AAA	CGC	0.118	0.103	0.025	0.513113497	0.079746971	0.346724353	NS	NS	NS
BDET_00282	3753	2	T/C	TTC	GNT	0.009	0	0.262	1	3.96E-22	1.09E-31	NS	higher	higher
BDET_00285	3076	2	C/T	CCT	NNC	0	0	0.2	1	3.29E-11	2.31E-11	NS	higher	higher
BDET_00285	3967	2	C/T	CCC	ANT	0.018	0	0.444	1	1.26E-09	0.000000036	NS	higher	higher
BDET_00285	4520	2	A/T	AAA	NNT	0	0	0.219	1	1.07E-06	0.000008027	NS	higher	higher
BDET_00290	83	2	A/T	AAA	TNT	0.002	0	0.423	1	1.68E-14	1.31E-10	NS	higher	higher
BDET_00291	628	2	C/G	CCC	NNG	0	0	0.257	1	0.00073995	4.06E-08	NS	higher	higher
BDET_00291	630	2	A/T	AAA	NTT	0	0.006	0.273	1	0.001329381	5.11E-07	NS	higher	higher
BDET_00291	691	2	A/T	AAA	NNT	0	0	0.154	1	0.009315989	0.000022351	NS	higher	higher
BDET_00291	693	2	A/T	AAA	NTT	0	0.006	0.178	1	0.008600535	0.000054912	NS	higher	higher
BDET_00291	1671	2	T/C	TTT	NGC	0	0.012	0.233	1	0.000932616	0.000096592	NS	higher	higher
BDET_00291	1684	2	C/T	CCC	NTT	0	0.013	0.206	1	0.003899417	0.001492135	NS	higher	higher
BDET_00291	2186	2	T/G	TTT	NGN	0	0.131	0	9.25E-06	1	0.069096779	higher	NS	NS
BDET_00291	2232	2	C/A	CCA	NGC	0	0.01	0.394	1	2.08E-15	2.70E-22	NS	higher	higher
BDET_00291	2355	2	T/C	TTT	NCC	0	0.006	0.3	1	4.13E-06	1.05E-06	NS	higher	higher
BDET_00291	2382	2	A/G	AAA	NGG	0	0.003	0.462	1	4.40E-11	6.11E-14	NS	higher	higher
BDET_00292	5707	2	T/C	TTC	CAT	0.012	0.011	0.405	1	1.58E-12	1.29E-14	NS	higher	higher
BDET_00292	5717	2	A/G	AAA	NNG	0	0	0.27	1	6.62E-06	4.18E-06	NS	higher	higher
BDET_00292	5781	2	T/A	TTA	NNT	0	0	0.417	1	2.68E-12	7.14E-12	NS	higher	higher
BDET_00293	95	2	T/A	TTT	NNA	0	0	0.19	1	0.001383584	6.32E-05	NS	higher	higher
BDET_00293	96	2	T/A	TTT	NNA	0	0	0.2	1	0.001398856	4.48E-05	NS	higher	higher
BDET_00293	156	2	C/A	CCC	NNA	0	0	0.291	1	8.02E-05	1.14E-07	NS	higher	higher
BDET_00293	234	2	T/A	TTT	AAA	0.08	0.077	0.12	1	1	0.708049681	NS	NS	NS
BDET_00293	278	2	C/T	CCT	NNC	0	0	0.171	1	5.47E-16	7.07E-17	NS	higher	higher
BDET_00293	363	2	A/C	AAA	GCN	0.024	0.104	0	0.204665221	1	0.002176303	NS	NS	lower
BDET_00293	466	2	T/C	TTC	NNT	0	0	0.224	1	2.06E-14	5.50E-20	NS	higher	higher
BDET_00293	1047	2	T/C	TTC	NNT	0	0	0.132	1	9.03E-19	9.61E-28	NS	higher	higher
BDET_00293	1379	2	T/G	TTT	GGN	0.024	0.132	0	0.322113525	0.507178808	0.003207641	NS	NS	lower
BDET_00293	1472	2	C/T	CCT	ANC	0.017	0	0.226	1	7.36E-20	3.76E-33	NS	higher	higher
BDET_00293	1504	2	G/A	GGA	NNG	0	0	0.256	1	8.47E-16	2.22E-34	NS	higher	higher
BDET_00293	1526	2	C/T	CCT	NNC	0	0	0.253	1	8.81E-16	8.09E-34	NS	higher	higher
BDET_00293	1540	2	A/C	AAA	NCN	0	0.121	0	0.122109391	1	0.002083955	NS	NS	lower
BDET_00293	1565	2	T/C	TTC	NAT	0	0.01	0.25	1	4.12E-18	1.19E-28	NS	higher	higher
BDET_00293	1571	2	C/T	CCC	NNT	0	0	0.143	1	0.007475	0.000156172	NS	higher	higher
BDET_00293	1798	2	A/G	AAA	NNG	0	0	0.106	1	0.036958292	0.004783361	NS	higher	higher
BDET_00293	2339	2	C/T	CCC	NAT	0	0.005	0.13	1	8.08E-05	9.03E-08	NS	higher	higher
BDET_00294	418	2	C/G	CCC	GGG	0.149	0.034	0.087	0.06490742	0.829035256	0.309173604	NS	NS	NS
BDET_00294	420	2	C/A	CCC	AAA	0.118	0.031	0.087	0.159510047	1	0.274837367	NS	NS	NS
BDET_00294	422	2	C/G	CCC	GGG	0.111	0.022	0.091	0.121742578	1	0.199692743	NS	NS	NS
BDET_00294	439	2	T/G	TTT	GNG	0.018	0	0.147	0.924371628	0.03591643	0.001265491	NS	higher	higher
BDET_00294	756	2	A/G	AAA	NNG	0	0	0.281	1	2.62E-09	1.44E-10	NS	higher	higher
BDET_00294	789	2	T/C	TTT	CAC	0.015	0.004	0.143	1	0.025243592	0.003000463	NS	higher	higher
BDET_00295	125	2	T/A	TTT	AAA	0.002	0.003	0.108	1	4.27E-06	3.73E-06	NS	higher	higher
BDET_00295	126	2	C/G	CCC	GGG	0.002	0.022	0.101	0.013669853	4.50E-06	0.003767479	higher	higher	higher
BDET_00295	127	2	T/A	TTT	GAA	0.002	0.021	0.103	0.004548422	7.30E-07	0.003047848	higher	higher	higher
BDET_00295	174	2	T/C	TTT	GAC	0.002	0.002	0.5	1	3.76E-33	8.10E-35	NS	higher	higher
BDET_00296	760	2	G/T	GGG	CNT	0.011	0	0.148	1	0.000478048	0.025949804	NS	higher	higher
BDET_00296	761	2	A/T	AAA	TTT	0.011	0.079	0.148	0.312671578	0.0026776	0.555668962	NS	higher	NS
BDET_00296	903	2	T/C	TTC	NNT	0	0	0.31	1	1.95E-19	4.28E-17	NS	higher	higher
BDET_00297	308	2	T/G	TTT	GAG	0.014	0.003	0.222	0.292828984	0.000175464	5.89E-07	NS	higher	higher
BDET_00297	309	2	T/A	TTT	AAA	0.005	0.003	0.231	1	1.77E-05	2.60E-06	NS	higher	higher
BDET_00297	311	2	T/A	TTT	AGA	0.009	0.003	0.222	0.575084199	4.81E-05	4.34E-07	NS	higher	higher
BDET_00297	312	2	T/G	TTT	GAG	0.014	0.007	0.214	0.310213119	0.000193709	8.20E-07	NS	higher	higher
BDET_00297	452	2	C/G	CCC	AGG	0.003	0.008	0.103	0.835123027	0.000035046	0.000358211	NS	higher	higher
BDET_00297	453	2	A/T	AAA	CTT	0.008	0.007	0.111	1	0.000295084	0.000245835	NS	higher	higher
BDET_00297	459	2	T/A	TTT	AAA	0.004	0.006	0.155	1	1.85E-06	5.74E-07	NS	higher	higher
BDET_00297	462	2	C/A	CCC	NAA	0	0.009	0.113	0.833511384	2.46E-05	0.000200774	NS	higher	higher
BDET_00297	463	2	T/A	TTT	ACA	0.007	0.007	0.111	1	0.001403327	0.000209419	NS	higher	higher
BDET_00297	502	2	T/G	TTT	GGG	0.003	0.027	0.206	0.109890712	1.73E-09	1.13E-06	NS	higher	higher
BDET_00297	504	2	G/A	GGG	NAA	0	0.019	0.206	0.079822371	7.07E-11	0.000000089	NS	higher	higher
BDET_00297	631	2	C/A	CCC	ANA	0.002	0	0.109	0.900061692	1.94E-08	8.15E-13	NS	higher	higher
BDET_00297	637	2	C/G	CCC	NGG	0	0.001	0.11	1	1.30E-09	4.73E-12	NS	higher	higher
BDET_00297	640	2	C/G	CCC	NGG	0	0.004	0.101	1	2.86E-09	4.24E-10	NS	higher	higher
BDET_00297	753	2	A/G	AAG	NTA	0	0.001	0.449	1	2.26E-44	1.49E-57	NS	higher	higher
BDET_00297	787	2	G/A	GGG	AAA	0.049	0.057	0.14	1	0.067976713	0.07677807	NS	NS	NS
BDET_00297	789	2	C/T	CCC	TTA	0.209	0.187	0.043	1	0.003932439	0.005613641	NS	lower	lower
BDET_00298	935	2	G/A	GGG	NAN	0	0.38	0	0.003314879	1	0.001198538	higher	NS	lower
BDET_00298	2441	2	T/C	TTT	ACN	0.007	0.101	0	0.00354713	1	0.112494292	higher	NS	NS
BDET_00299	1148	2	A/G	AAA	NNG	0	0	0.241	1	0.000004584	1.61E-06	NS	higher	higher
BDET_00300	134	2	T/C	TTT	ACC	0.004	0.006	0.14	0.408588167	1.91E-08	3.02E-06	NS	higher	higher
BDET_00300	135	2	G/T	GGG	TAT	0.002	0.006	0.133	1	1.89E-07	9.50E-07	NS	higher	higher
BDET_00300	137	2	A/G	AAA	NTG	0	0.01	0.143	0.408182819	1.84E-08	2.94E-06	NS	higher	higher
BDET_00300	138	3	A/T/C	AAA	CCT	0.002	0.01	0.127	0.406832413	3.53E-08	5.51E-06	NS	higher	higher
BDET_00300	185	2	C/G	CCC	GGG	0.004	0.001	0.115	1	7.87E-11	1.72E-12	NS	higher	higher
BDET_00300	188	2	C/G	CCC	GGG	0.007	0.003	0.112	1	3.79E-09	6.78E-11	NS	higher	higher
BDET_00300	189	3	A/G/T	AAA	GTG	0.006	0.005	0.134	0.453785079	2.24E-09	2.05E-12	NS	higher	higher
BDET_00304	220	2	G/A	GGG	NAN	0	0.2	0	3.98E-05	1	0.000366178	higher	NS	lower
BDET_00304	222	2	G/A	GGG	NAN	0	0.221	0	0.000014882	1	0.000424076	higher	NS	lower
BDET_00304	321	2	T/C	TTT	NAC	0	0.006	0.44	1	9.39E-11	1.58E-15	NS	higher	higher
BDET_00304	465	2	C/T	CCT	NNC	0	0	0.273	1	1.30E-12	1.49E-19	NS	higher	higher
BDET_00304	553	2	A/T	AAA	GTC	0.011	0.044	0.2	0.301316684	1	1	NS	NS	NS
BDET_00305	2558	2	C/T	CCC	TTN	0.025	0.189	0	0.000388604	1	0.033411977	higher	NS	lower
BDET_00305	2564	2	A/T	AAA	TTN	0.019	0.235	0	1.70E-05	1	0.018366382	higher	NS	lower
BDET_00305	2566	2	G/T	GGG	NTN	0	0.237	0	8.07E-08	1	0.010932261	higher	NS	lower
BDET_00305	2567	2	C/A	CCC	AAN	0.017	0.206	0	0.000024566	1	0.035507327	higher	NS	lower
BDET_00305	2568	2	A/T	AAA	NTN	0	0.208	0	0.000000994	1	0.033606577	higher	NS	lower
BDET_00307	125	2	C/G	CCC	ANG	0.007	0	0.5	1	3.47E-10	7.13E-13	NS	higher	higher
BDET_00307	128	2	G/C	GGC	NAG	0	0.004	0.5	1	3.08E-10	7.13E-13	NS	higher	higher
BDET_00307	132	2	G/A	GGA	ANG	0.006	0	0.5	0.916155898	1.36E-09	5.89E-13	NS	higher	higher
BDET_00307	171	2	T/G	TTT	CGG	0.005	0.006	0.15	1	0.003839005	0.002160785	NS	higher	higher
BDET_00307	172	2	C/A	CCC	AAA	0.005	0.006	0.15	1	0.004036698	0.002449507	NS	higher	higher
BDET_00307	290	2	T/C	TTT	ANC	0.003	0	0.2	1	0.000000031	4.72E-10	NS	higher	higher
BDET_00307	372	2	T/C	TTT	CNC	0.004	0	0.356	0.925402686	5.86E-13	1.25E-17	NS	higher	higher
BDET_00307	845	2	T/A	TTA	AAT	0.305	0.26	0.458	0.943811538	0.048237784	0.011337725	NS	higher	higher
BDET_00307	846	2	T/C	TTC	CCT	0.312	0.23	0.423	0.238631008	0.019962395	0.000474268	NS	higher	higher
BDET_00307	848	2	G/C	GGG	CCC	0.273	0.194	0.4	0.292160393	0.356139854	0.054206638	NS	NS	NS
BDET_00307	853	2	T/C	TTT	CCC	0.159	0.153	0.35	1	0.079345578	0.040202119	NS	NS	higher
BDET_00307	981	3	G/A/C	GGG	AAN	0.091	0.111	0	1	0.105918947	0.031344596	NS	NS	lower
BDET_00307	996	2	T/A	TTT	AAA	0.012	0.004	0.102	0.5768782	0.006466451	8.58E-05	NS	higher	higher
BDET_00309	1739	2	C/T	CCT	NNC	0	0	0.4	1	1.12E-06	0.000000002	NS	higher	higher
BDET_00310	1317	2	T/A	TTT	AAA	0.185	0.084	0.012	0.000117577	1.21E-05	0.027248056	lower	lower	lower
BDET_00310	1318	3	T/A/C	TTT	AAA	0.245	0.203	0.488	0.064856704	0.002450064	3.50E-06	NS	higher	higher
BDET_00310	1319	3	A/T/C	AAA	TTC	0.231	0.269	0.397	1	0.001147089	0.000373236	NS	higher	higher
BDET_00310	1320	3	A/T/C	AAA	TTC	0.418	0.342	0.277	0.562639953	0.051426947	0.222842101	NS	NS	NS
BDET_00311	5239	2	G/T	GGG	NTN	0	0.197	0	0.047456987	1	0.020717417	higher	NS	lower
BDET_00311	5242	2	G/T	GGG	NTN	0	0.291	0	0.007269857	1	0.002796681	higher	NS	lower
BDET_00311	5243	2	C/A	AAC	CCN	0.467	0.365	0	1	9.21E-06	3.88E-08	NS	lower	lower
BDET_00311	5244	2	G/A	AGG	GAN	0.467	0.3	0	0.25157736	9.21E-06	0.002348488	NS	lower	lower
BDET_00311	5247	3	T/C/A	TTT	ACN	0.135	0.122	0	1	0.077921936	0.101075549	NS	NS	NS
BDET_00311	5248	2	A/G	AAA	GGN	0.139	0.018	0	0.167384051	0.090701411	1	NS	NS	NS
BDET_00311	5249	2	C/A	CCC	AAN	0.105	0.094	0	1	0.179504829	0.194428102	NS	NS	NS
BDET_00311	5250	2	G/A	GGG	AAN	0.176	0.042	0	0.266686404	0.043738661	0.57743962	NS	lower	NS
BDET_00311	5251	2	G/T	GGG	TAN	0.121	0.083	0	1	0.157389753	0.587461032	NS	NS	NS
BDET_00311	5252	2	A/T	AAA	TTN	0.2	0.136	0	1	0.035357493	0.120228256	NS	lower	NS
BDET_00311	5262	2	G/A	GGA	NTG	0	0.016	0.267	1	3.75E-10	4.36E-14	NS	higher	higher
BDET_00311	5275	2	T/G	TTG	NNT	0	0	0.267	1	1.94E-11	3.25E-16	NS	higher	higher
BDET_00311	5308	2	C/G	CCC	NNG	0	0	0.44	1	4.55E-07	6.14E-09	NS	higher	higher
BDET_00311	5309	2	G/T	GGG	NNT	0	0	0.44	1	5.15E-07	7.26E-09	NS	higher	higher
BDET_00311	5311	2	T/A	TTT	NAA	0	0.031	0.478	0.812180128	3.24E-07	8.77E-07	NS	higher	higher
BDET_00311	5424	2	T/G	TTT	NGG	0	0.105	0.024	0.042877449	0.432302869	0.183752079	higher	NS	NS
BDET_00311	5426	2	A/C	AAA	NTC	0	0.012	0.14	1	0.002461252	0.002065713	NS	higher	higher
BDET_00311	5431	2	G/T	GGG	NNT	0	0	0.143	1	0.002718935	0.002501041	NS	higher	higher
BDET_00311	5433	2	G/A	GGG	NNA	0	0	0.14	1	0.002982669	0.00317675	NS	higher	higher
BDET_00311	5555	2	A/T	AAA	NNT	0	0	0.273	1	0.001168172	0.000101531	NS	higher	higher
BDET_00311	5557	3	G/A/T	GGA	NNT	0	0	0.273	1	3.76E-14	8.17E-18	NS	higher	higher
BDET_00311	5559	2	A/T	AAA	NTT	0	0.014	0.273	1	0.002207709	0.000852546	NS	higher	higher
BDET_00311	5578	2	T/G	TTT	GGG	0.025	0.019	0.419	1	7.53E-05	7.20E-06	NS	higher	higher
BDET_00311	5579	3	C/T/G	CCC	TTG	0.125	0.233	0.448	0.822203962	0.755829204	0.311753296	NS	NS	NS
BDET_00311	5583	2	T/G	TTT	GGN	0.143	0.25	0	0.657313847	0.114512048	0.008925897	NS	NS	lower
BDET_00311	5584	2	T/A	TTT	AAN	0.128	0.079	0	1	0.210037331	0.325544415	NS	NS	NS
BDET_00311	5586	3	C/T/A	CCC	TTN	0.196	0.217	0	1	0.014548406	0.0064123	NS	lower	lower
BDET_00311	5587	2	T/A	TTT	AAN	0.156	0.174	0	1	0.057440343	0.055472635	NS	NS	NS
BDET_00311	5588	2	T/A	TTT	AAN	0.182	0.19	0	1	0.028074578	0.02681124	NS	lower	lower
BDET_00311	5871	2	C/A	CCC	NGA	0	0.009	0.12	1	0.000697138	7.48E-06	NS	higher	higher
BDET_00311	5872	2	A/G	AAA	NCG	0	0.003	0.118	1	0.000712272	0.000008388	NS	higher	higher
BDET_00312	735	2	C/T	CCC	TNT	0.001	0	0.303	1	2.42E-13	1.73E-13	NS	higher	higher
BDET_00312	787	3	C/A/T	CCC	TAA	0.003	0.011	0.103	0.033561518	1.50E-05	0.003759707	higher	higher	higher
BDET_00312	803	2	A/G	AAA	NGG	0	0.006	0.129	0.220616891	6.54E-06	0.000427795	NS	higher	higher
BDET_00316	106	2	G/T	GGG	TNT	0.004	0	0.318	1	1.51E-08	7.71E-06	NS	higher	higher
BDET_00316	107	2	C/T	CCC	NNT	0	0	0.318	1	5.27E-10	6.52E-06	NS	higher	higher
BDET_00316	108	2	T/C	TTT	CNC	0.004	0	0.318	1	1.64E-08	5.86E-06	NS	higher	higher
BDET_00316	114	2	A/T	AAA	GNT	0.004	0	0.381	1	1.24E-11	7.03E-07	NS	higher	higher
BDET_00316	115	2	T/G	TTT	GNG	0.004	0	0.32	1	0.000000001	1.28E-06	NS	higher	higher
BDET_00316	116	2	C/T	CCC	ANT	0.004	0	0.292	1	7.28E-10	7.05E-06	NS	higher	higher
BDET_00316	1184	2	A/C	AAA	GNC	0.001	0	0.4	1	1.13E-19	6.52E-13	NS	higher	higher
BDET_00316	1185	2	T/A	TTT	CNA	0.001	0	0.303	1	2.35E-14	1.35E-09	NS	higher	higher
BDET_00316	1187	2	A/T	AAA	TTT	0.003	0.005	0.125	1	0.000530066	0.006353065	NS	higher	higher
BDET_00319	610	2	G/T	GGG	NNT	0	0	0.163	1	9.65E-07	3.41E-10	NS	higher	higher
BDET_00319	612	3	A/G/T	AAA	TTG	0.004	0.007	0.102	1	0.001129829	8.85E-06	NS	higher	higher
BDET_00319	618	2	T/A	TTT	NAA	0	0.003	0.18	1	2.43E-07	1.42E-09	NS	higher	higher
BDET_00319	619	2	T/C	TTT	NCC	0	0.001	0.17	1	4.95E-07	1.17E-09	NS	higher	higher
BDET_00319	660	2	A/G	AAA	TTG	0.004	0.003	0.161	1	3.30E-05	3.57E-06	NS	higher	higher
BDET_00319	771	2	A/T	AAA	TNT	0.004	0	0.177	0.739344791	1.47E-07	5.33E-13	NS	higher	higher
BDET_00319	772	2	C/T	CCC	GNT	0.003	0	0.159	1	0.000000061	5.72E-12	NS	higher	higher
BDET_00319	813	2	A/G	AAA	CCG	0.004	0.001	0.378	1	1.46E-13	1.07E-20	NS	higher	higher
BDET_00319	950	2	G/A	GGG	NCA	0	0.003	0.483	1	1.39E-24	5.97E-35	NS	higher	higher
BDET_00319	996	2	T/C	TTT	CGC	0.003	0.001	0.328	0.835454757	1.01E-17	5.40E-26	NS	higher	higher
BDET_00322	493	2	A/G	AAA	GNG	0.022	0	0.207	0.897291909	0.018368446	0.000289011	NS	higher	higher
BDET_00322	665	2	A/T	AAA	TTT	0.032	0.005	0.19	0.415260509	0.003737489	1.47E-06	NS	higher	higher
BDET_00322	667	2	A/G	AAA	GGG	0.052	0.02	0.18	0.534059908	0.019930588	6.80E-05	NS	higher	higher
BDET_00322	669	3	G/C/T	GGG	CCC	0.049	0.068	0.194	1	0.005719006	0.005715412	NS	higher	higher
BDET_00322	670	3	C/T/A	CCC	TTT	0.049	0.063	0.209	1	0.003143465	0.002146028	NS	higher	higher
BDET_00322	672	3	G/A/T	GGG	AAA	0.062	0.109	0.24	0.67320252	0.003446624	0.024233	NS	higher	higher
BDET_00322	674	2	T/G	TTT	GGG	0.101	0.157	0.232	0.689929621	0.049074104	0.26557595	NS	higher	NS
BDET_00322	675	2	C/T	CCC	TTT	0.052	0.126	0.169	0.22900997	0.03259334	0.435870444	NS	higher	NS
BDET_00322	676	2	T/A	TTT	AAA	0.073	0.153	0.22	0.228299312	0.017823556	0.273811148	NS	higher	NS
BDET_00322	677	2	T/C	TTT	CCC	0.071	0.14	0.217	0.377840206	0.017452035	0.189541415	NS	higher	NS
BDET_00322	680	3	A/G/T	AAA	GGG	0.062	0.096	0.213	0.977733242	0.015076512	0.035401069	NS	higher	higher
BDET_00323	1789	2	C/G	CCC	NGN	0	0.387	0	0.005814053	1	0.002309542	higher	NS	lower
BDET_00323	1792	2	T/C	TTT	ACN	0.036	0.364	0	0.002384369	1	0.002460639	higher	NS	lower
BDET_00323	1793	2	T/A	TTT	CAN	0.036	0.387	0	0.002004812	1	0.002309542	higher	NS	lower
BDET_00324	1155	2	T/C	TTC	CNT	0.001	0	0.4	1	2.82E-22	9.26E-13	NS	higher	higher
BDET_00324	1212	2	T/C	TTT	ANC	0.001	0	0.405	1	1.99E-20	8.86E-09	NS	higher	higher
BDET_00324	2173	3	G/T/C	GGG	TTT	0.093	0.055	0.231	0.493262182	0.052515015	0.01092852	NS	NS	higher
BDET_00324	2174	3	A/G/T	AAA	GGG	0.357	0.379	0.44	1	0.611031994	0.701928844	NS	NS	NS
BDET_00324	2175	2	C/T	CCC	TTT	0.212	0.293	0.3	0.324791203	0.48256904	1	NS	NS	NS
BDET_00325	213	2	C/T	CCT	NNC	0	0	0.227	1	2.56E-14	2.87E-21	NS	higher	higher
BDET_00325	230	2	G/T	GGG	NTN	0	0.101	0	0.013698942	1	0.104621552	higher	NS	NS
BDET_00328	1590	2	T/C	TTT	NNC	0	0	0.35	1	6.91E-05	0.003686838	NS	higher	higher
BDET_00328	1671	2	A/G	AAA	NNG	0	0	0.222	1	0.000889856	0.035007218	NS	higher	higher
BDET_00328	1695	2	T/C	TTC	NNT	0	0	0.333	1	1.24E-12	1.37E-08	NS	higher	higher
BDET_00328	2089	2	C/G	CCC	GGN	0.011	0.13	0	0.033126319	1	0.059355326	higher	NS	NS
BDET_00328	2090	2	C/A	CCC	AAN	0.012	0.12	0	0.060130676	1	0.109973151	NS	NS	NS
BDET_00328	2095	2	A/T	AAA	GTN	0.013	0.152	0	0.00729167	1	0.108079288	higher	NS	NS
BDET_00328	2096	2	C/G	CCC	NGN	0	0.135	0	0.006876448	1	0.058639582	higher	NS	NS
BDET_00328	2097	2	T/G	TTT	NGN	0	0.157	0	0.002468893	1	0.057754617	higher	NS	NS
BDET_00328	2098	2	C/G	CCC	NGN	0	0.145	0	0.003785342	1	0.059876925	higher	NS	NS
BDET_00328	2125	2	C/T	CCC	NTN	0	0.104	0	0.018025629	1	0.21331728	higher	NS	NS
BDET_00328	2307	2	C/T	CCT	NAC	0	0.016	0.455	1	4.64E-11	2.57E-11	NS	higher	higher
BDET_00328	2313	2	T/C	TTC	NAT	0	0.007	0.429	1	1.70E-11	3.79E-12	NS	higher	higher
BDET_00328	2379	2	A/G	AAA	CGN	0.011	0.132	0	0.001065929	1	0.006306955	higher	NS	lower
BDET_00328	2434	2	C/T	CCC	ANT	0.021	0	0.489	1	2.46E-15	8.46E-16	NS	higher	higher
BDET_00328	2436	2	G/A	GGG	ANA	0.007	0	0.455	1	9.66E-13	1.09E-14	NS	higher	higher
BDET_00330	11268	3	T/G/C	TTT	CGN	0.015	0.143	0	7.44E-06	1	0.083577679	higher	NS	NS
BDET_00330	11409	2	C/T	CCC	NNT	0	0	0.293	1	1.80E-10	6.62E-09	NS	higher	higher
BDET_00330	11445	2	C/G	CCC	NGG	0	0.007	0.407	0.936407696	6.87E-12	1.02E-08	NS	higher	higher
BDET_00330	11451	2	G/A	GGG	AAA	0.004	0.006	0.407	1	8.53E-11	4.38E-09	NS	higher	higher
BDET_00330	11532	2	A/C	AAA	CTC	0.003	0.012	0.172	1	3.35E-05	0.000299277	NS	higher	higher
BDET_00330	11756	2	A/T	AAA	TGT	0.003	0.003	0.113	1	2.60E-05	2.23E-06	NS	higher	higher
BDET_00331	427	2	G/C	GGG	NNC	0	0	0.435	1	3.33E-06	1.16E-06	NS	higher	higher
BDET_00331	430	2	G/C	GGG	NNC	0	0	0.429	1	8.82E-06	4.06E-06	NS	higher	higher
BDET_00331	433	2	G/C	GGG	NNC	0	0	0.435	1	4.33E-06	1.47E-06	NS	higher	higher
BDET_00331	441	2	A/C	AAC	NGA	0	0.021	0.348	1	8.49E-10	3.59E-09	NS	higher	higher
BDET_00331	978	2	G/A	GGG	NNA	0	0	0.469	1	5.39E-12	2.69E-13	NS	higher	higher
BDET_00331	1383	2	T/A	TTT	NAA	0	0.004	0.154	1	9.34E-05	4.20E-05	NS	higher	higher
BDET_00331	1384	2	T/G	TTT	CAG	0.006	0.004	0.158	1	8.49E-05	3.95E-05	NS	higher	higher
BDET_00331	1495	2	G/A	GGG	NCA	0	0.017	0.188	1	4.79E-06	3.31E-05	NS	higher	higher
BDET_00331	1513	2	G/A	GGG	NAA	0	0.007	0.133	1	0.000265539	0.001705131	NS	higher	higher
BDET_00331	1563	2	A/T	AAA	NNT	0	0	0.118	1	6.28E-05	9.97E-06	NS	higher	higher
BDET_00331	1564	2	A/G	AAA	NTG	0	0.003	0.13	1	5.09E-05	7.03E-06	NS	higher	higher
BDET_00331	1565	2	A/T	AAA	NTT	0	0.003	0.118	1	6.94E-05	8.04E-05	NS	higher	higher
BDET_00331	1567	2	G/T	GGG	NNT	0	0	0.113	1	0.000068374	0.000012801	NS	higher	higher
BDET_00331	1568	2	A/C	AAA	NNC	0	0	0.115	1	9.55E-05	2.17E-05	NS	higher	higher
BDET_00331	1569	2	C/T	CCC	NNT	0	0	0.113	1	8.00E-05	1.38E-05	NS	higher	higher
BDET_00333	496	2	C/G	CCC	NGN	0	0.113	0	0.20290166	1	0.21417281	NS	NS	NS
BDET_00333	744	2	C/T	CCT	ANC	0.028	0	0.5	1	1.54E-05	2.70E-07	NS	higher	higher
BDET_00333	759	2	T/C	TTT	NGC	0	0.018	0.313	1	0.000120438	1.62E-05	NS	higher	higher
BDET_00334	558	2	T/C	TTT	GNC	0.003	0	0.159	1	1.59E-11	3.35E-09	NS	higher	higher
BDET_00334	560	2	C/G	CCC	ANG	0.001	0	0.159	1	1.28E-11	3.12E-09	NS	higher	higher
BDET_00334	563	2	A/T	AAA	GTT	0.004	0.002	0.136	1	1.49E-10	3.34E-08	NS	higher	higher
BDET_00334	566	2	C/G	CCC	GAG	0.001	0.002	0.104	1	1.12E-09	3.13E-08	NS	higher	higher
BDET_00334	1099	2	C/A	CCC	AAA	0.08	0.108	0.2	0.685141698	0.016735846	0.090633024	NS	higher	NS
BDET_00334	1102	2	T/G	GTG	TGT	0.47	0.442	0.438	0.205104314	0.857978163	0.17783653	NS	NS	NS
BDET_00334	1103	2	T/G	TTT	GGG	0.306	0.352	0.146	0.897609237	0.033077644	0.008408989	NS	lower	lower
BDET_00334	1104	3	G/C/A	GGG	CCC	0.257	0.319	0.447	0.250663449	0.031233732	0.337306643	NS	higher	NS
BDET_00334	1106	4	G/A/T/C	GGG	AAA	0.279	0.351	0.385	0.305946329	0.307615377	1	NS	NS	NS
BDET_00334	1109	2	C/A	CCC	AAA	0.412	0.496	0.4	0.594806075	1	0.378043037	NS	NS	NS
BDET_00334	1710	2	T/A	TTT	NAA	0	0.025	0.158	1	0.004393409	0.019285703	NS	higher	higher
BDET_00334	1711	2	C/T	CCC	NNT	0	0	0.15	1	0.003396836	0.001399107	NS	higher	higher
BDET_00335	172	2	G/T	GGG	TTN	0.004	0.417	0	5.71E-09	1	0.000154484	higher	NS	lower
BDET_00335	306	2	T/C	TTC	GNT	0.004	0	0.318	1	1.76E-18	3.33E-07	NS	higher	higher
BDET_00335	672	2	C/T	CCC	AAT	0.002	0.034	0.385	1	2.35E-14	3.80E-07	NS	higher	higher
BDET_00335	714	2	C/T	CCC	TTT	0.002	0.035	0.289	0.07430621	6.15E-12	0.000225472	NS	higher	higher
BDET_00335	762	2	C/T	CCT	NNC	0	0	0.123	1	4.91E-61	2.73E-29	NS	higher	higher
BDET_00335	799	2	T/A	TTT	CAN	0.005	0.103	0	5.21E-08	1	0.050384928	higher	NS	NS
BDET_00335	801	2	T/G	TTT	AGN	0.003	0.128	0	2.75E-09	1	0.029962701	higher	NS	lower
BDET_00337	408	2	A/G	AAA	NNG	0	0	0.222	1	0.00010607	0.001942021	NS	higher	higher
BDET_00337	508	2	G/T	GGG	NNT	0	0	0.429	1	8.82E-06	2.36E-06	NS	higher	higher
BDET_00337	509	2	C/A	CCC	NNA	0	0	0.4	1	2.32E-05	3.48E-06	NS	higher	higher
BDET_00337	511	2	C/T	CCT	NNC	0	0	0.476	1	1.19E-06	8.53E-08	NS	higher	higher
BDET_00337	513	2	T/G	TTT	NNG	0	0	0.45	1	2.28E-05	1.94E-06	NS	higher	higher
BDET_00337	803	2	T/C	TTT	CNC	0.008	0	0.36	1	0.000001047	6.28E-08	NS	higher	higher
BDET_00337	988	2	C/T	CCC	ATN	0.008	0.11	0	0.001121614	1	0.145110299	higher	NS	NS
BDET_00337	1002	2	C/T	CCT	NTC	0	0.008	0.5	1	5.68E-10	6.91E-09	NS	higher	higher
BDET_00337	1035	2	A/G	AAG	NCA	0	0.007	0.483	1	2.99E-13	6.61E-13	NS	higher	higher
BDET_00337	1083	2	T/C	TTC	GNT	0.007	0	0.483	1	2.63E-19	8.94E-24	NS	higher	higher
BDET_00338	66	2	A/G	AAG	GTA	0.007	0.002	0.441	0.742872903	6.97E-18	2.75E-24	NS	higher	higher
BDET_00338	102	2	C/T	CCC	ATT	0.006	0.002	0.102	1	8.11E-05	0.000030946	NS	higher	higher
BDET_00338	105	2	G/A	GGA	ANG	0.003	0	0.5	0.930294189	2.70E-24	1.87E-31	NS	higher	higher
BDET_00338	297	2	A/T	AAT	TGA	0.002	0.004	0.174	0.926113802	2.69E-61	2.62E-76	NS	higher	higher
BDET_00338	312	2	A/G	AAG	TTA	0.002	0.004	0.316	1	8.99E-42	1.70E-51	NS	higher	higher
BDET_00338	973	3	C/A/G	CCC	AAA	0.432	0.415	0.408	1	0.897176552	0.741256883	NS	NS	NS
BDET_00338	975	3	T/A/G	TTT	AAA	0.356	0.297	0.353	0.212023874	1	0.366475095	NS	NS	NS
BDET_00338	976	4	A/T/G/C	AAA	TTT	0.218	0.334	0.27	0.013140536	0.301883051	0.866852761	higher	NS	NS
BDET_00338	977	2	G/A	GGG	AAA	0.147	0.194	0.138	0.763953592	1	0.65753378	NS	NS	NS
BDET_00338	978	2	C/A	CCC	AAA	0.312	0.366	0.4	0.726237541	0.353913848	0.724278298	NS	NS	NS
BDET_00339	108	2	C/T	CCT	AGC	0.01	0.003	0.261	1	6.21E-20	1.19E-23	NS	higher	higher
BDET_00339	171	2	T/C	TTC	GCT	0.005	0.007	0.413	1	2.11E-22	1.60E-24	NS	higher	higher
BDET_00339	308	3	C/A/T	CCC	AAN	0.109	0.052	0	0.672998478	0.228261849	0.621003222	NS	NS	NS
BDET_00339	309	3	T/G/A	GTG	TGT	0.317	0.148	0.348	1.26E-05	0.89910413	2.79E-05	lower	NS	higher
BDET_00341	306	2	G/A	GGA	NNG	0	0	0.45	1	2.27E-05	2.83E-13	NS	higher	higher
BDET_00341	492	2	T/C	TTT	NCC	0	0.003	0.104	1	0.119907045	1.22E-05	NS	NS	higher
BDET_00341	501	2	C/A	CCC	NNA	0	0	0.11	1	0.132713674	1.04E-06	NS	NS	higher
BDET_00341	507	2	T/C	TTT	NNC	0	0	0.108	1	0.132997661	0.000001943	NS	NS	higher
BDET_00341	508	2	G/A	GGG	NNA	0	0	0.108	1	0.131036761	1.60E-06	NS	NS	higher
BDET_00341	531	2	G/A	GGG	NAA	0	0.005	0.429	1	8.26E-08	5.65E-34	NS	higher	higher
BDET_00341	601	2	G/C	GGG	NAC	0	0.007	0.115	1	0.035585924	3.46E-05	NS	higher	higher
BDET_00341	774	2	G/A	GGA	NNG	0	0	0.379	1	1.99E-06	5.71E-21	NS	higher	higher
BDET_00341	779	2	T/A	ATT	TAA	0.171	0.177	0.346	2.29E-40	2.87E-06	0.078868016	higher	higher	NS
BDET_00341	783	2	G/A	AGG	GAA	0.158	0.188	0.346	7.58E-43	1.23E-06	0.088025233	higher	higher	NS
BDET_00341	786	2	G/A	GAA	AGG	0.103	0.28	0.385	1.95E-39	0.000000068	0.301357021	higher	higher	NS
BDET_00341	788	2	A/G	AGG	GAA	0.117	0.328	0.44	7.38E-32	3.54E-06	0.310863377	higher	higher	NS
BDET_00341	789	3	G/T/A	TGG	GTT	0.351	0.245	0.37	2.45E-17	0.048567153	0.189616519	lower	higher	NS
BDET_00341	791	3	T/A/C	TTT	AAN	0.272	0.252	0	1	0.001113041	0.00181512	NS	lower	lower
BDET_00341	792	3	T/G/A	GTT	TGG	0.421	0.252	0.417	4.54E-14	0.251002699	0.115759279	lower	NS	NS
BDET_00341	793	3	A/G/T	AAA	GGG	0.457	0.343	0.045	0.014786521	6.72E-05	0.002839613	lower	lower	lower
BDET_00341	794	2	T/G	TTT	GGG	0.027	0.397	0.5	3.50E-36	2.36E-10	0.42789931	higher	higher	NS
BDET_00341	796	3	T/G/C	TTT	GGG	0.017	0.32	0.5	2.16E-31	1.13E-11	0.147342183	higher	higher	NS
BDET_00343	14	2	G/T	GGT	TTN	0.19	0.351	0	0.636647502	3.37E-09	1.46E-06	NS	lower	lower
BDET_00343	15	2	T/A	TTT	AAN	0.254	0.125	0	0.219143606	0.007350705	0.230038672	NS	lower	NS
BDET_00343	17	3	C/G/A	CCC	GGN	0.462	0.204	0	0.000389212	2.06E-05	0.030452087	lower	lower	lower
BDET_00343	18	3	C/A/T	CCC	AAN	0.29	0.217	0	0.38038336	0.001269791	0.029890566	NS	lower	lower
BDET_00343	19	2	A/T	AAA	TTN	0.355	0.327	0	1	0.000436295	0.001419735	NS	lower	lower
BDET_00343	20	4	G/A/C/T	GGA	AAN	0.131	0.442	0	2.24E-06	4.03E-14	2.32E-06	higher	lower	lower
BDET_00343	21	2	A/G	AAA	GGN	0.335	0.279	0	0.850311131	0.001012119	0.005610899	NS	lower	lower
BDET_00343	23	3	T/G/C	TTT	GGN	0.347	0.29	0	0.565396807	0.000495605	0.003393117	NS	lower	lower
BDET_00343	25	3	T/C/G	TTT	CCN	0.125	0.069	0	0.284840074	0.182986223	0.654158942	NS	NS	NS
BDET_00343	27	3	C/G/A	CCC	GGN	0.394	0.19	0	6.78E-05	0.000117599	0.036071007	lower	lower	lower
BDET_00343	29	3	C/G/T	CCC	GGN	0.43	0.234	0	0.000107409	2.46E-05	0.013005075	lower	lower	lower
BDET_00343	70	2	G/A	GGA	ANG	0.002	0	0.5	1	7.82E-25	4.71E-21	NS	higher	higher
BDET_00343	83	2	A/G	AAG	GTA	0.001	0.003	0.479	1	1.80E-31	3.50E-25	NS	higher	higher
BDET_00343	176	2	A/G	AAA	NGG	0	0.013	0.133	0.027433009	0.000006279	0.002989382	higher	higher	higher
BDET_00343	180	2	G/T	GGG	TTT	0.001	0.013	0.103	0.054493045	0.000263865	0.014666946	NS	higher	higher
BDET_00343	231	3	T/G/A	TTT	AGG	0.001	0.01	0.13	0.352585834	3.94E-11	2.20E-07	NS	higher	higher
BDET_00343	234	2	C/G	CCC	AGG	0.003	0.011	0.119	0.13315447	5.54E-12	1.15E-07	NS	higher	higher
BDET_00343	236	2	A/T	AAA	TTT	0.002	0.005	0.117	1	3.50E-11	3.74E-09	NS	higher	higher
BDET_00343	333	2	A/G	AAA	GGG	0.373	0.356	0.296	1	0.599549219	0.683412061	NS	NS	NS
BDET_00346	316	2	G/A	GGG	AAA	0.01	0.007	0.214	1	0.000669857	0.000126676	NS	higher	higher
BDET_00346	319	3	A/C/T	AAA	TCT	0.021	0.039	0.111	1	1	1	NS	NS	NS
BDET_00346	399	2	G/A	GGA	NNG	0	0	0.25	1	2.41E-15	3.70E-17	NS	higher	higher
BDET_00346	533	2	C/A	CCC	ANA	0.012	0	0.167	0.58534671	0.001731932	3.35E-05	NS	higher	higher
BDET_00346	679	2	C/A	CCC	ANA	0.018	0	0.108	0.276277372	0.029346699	0.00042033	NS	higher	higher
BDET_00346	680	2	A/C	AAA	CNC	0.012	0	0.103	0.558174057	0.017820378	0.000551141	NS	higher	higher
BDET_00347	1649	2	A/C	AAA	NCC	0	0.029	0.125	1	0.035634457	0.101067821	NS	higher	NS
BDET_00347	1650	2	T/G	TTT	NGG	0	0.031	0.136	0.809917301	0.024667269	0.091776957	NS	higher	NS
BDET_00347	1655	2	C/A	CCC	NAA	0	0.028	0.125	0.824776279	0.027891449	0.093815202	NS	higher	NS
BDET_00347	1656	2	G/T	GGG	NTT	0	0.033	0.136	0.791513993	0.024667269	0.103709537	NS	higher	NS
BDET_00347	1666	2	G/T	GGG	NNT	0	0	0.348	1	0.000014746	0.000001299	NS	higher	higher
BDET_00347	1773	2	A/G	AAG	NGA	0	0.026	0.167	0.864673486	3.46E-17	9.30E-21	NS	higher	higher
BDET_00347	1905	2	G/T	GGG	NNT	0	0	0.242	1	0.000693778	2.03E-07	NS	higher	higher
BDET_00348	398	2	T/C	TTT	GNC	0.004	0	0.207	1	2.82E-06	0.002673293	NS	higher	higher
BDET_00348	420	2	C/T	CCT	NNC	0	0	0.19	1	2.58E-37	2.80E-19	NS	higher	higher
BDET_00348	577	2	G/T	GGG	TNT	0.003	0	0.106	1	0.000323526	0.005689348	NS	higher	higher
BDET_00348	657	2	T/C	TTC	NCT	0	0.018	0.184	0.479459602	8.58E-45	1.08E-17	NS	higher	higher
BDET_00348	759	2	T/C	TTT	CAC	0.005	0.007	0.5	1	1.57E-20	1.69E-15	NS	higher	higher
BDET_00348	1583	2	A/T	AAA	TNT	0.01	0	0.345	1	4.43E-08	4.96E-05	NS	higher	higher
BDET_00348	1584	3	G/T/C	GGT	TTG	0.446	0.488	0.304	1	0.061968026	0.147158301	NS	NS	NS
BDET_00348	1585	3	C/T/A	CCT	TTC	0.362	0.263	0.296	1	0.010211954	0.011279465	NS	lower	higher
BDET_00348	1586	3	A/G/T	AAA	GGN	0.09	0.229	0	0.182700285	0.272373726	0.02323195	NS	NS	lower
BDET_00349	1013	2	C/G	CCC	NNG	0	0	0.25	1	0.00023932	7.49E-06	NS	higher	higher
BDET_00349	1014	2	A/C	AAA	NNC	0	0	0.273	1	0.00015067	0.000002803	NS	higher	higher
BDET_00349	1017	2	A/T	AAA	NTN	0	0.103	0	0.080303551	1	0.233980896	NS	NS	NS
BDET_00349	1284	2	T/C	TTT	NAC	0	0.005	0.222	1	3.46E-05	1.04E-07	NS	higher	higher
BDET_00349	2058	2	A/T	AAA	NTN	0	0.1	0	1.62E-05	1	0.072500677	higher	NS	NS
BDET_00349	2061	2	T/G	TTT	NGN	0	0.1	0	2.13E-06	1	0.075675037	higher	NS	NS
BDET_00349	2313	2	C/T	CCT	TTC	0.004	0.007	0.481	1	2.66E-22	1.77E-28	NS	higher	higher
BDET_00349	2369	3	A/G/T	AAA	GGG	0.103	0.299	0.185	9.94E-08	0.057729408	0.12033321	higher	NS	NS
BDET_00349	2447	2	C/G	CCC	GGG	0.073	0.134	0.273	0.601296057	0.004644859	0.048849844	NS	higher	higher
BDET_00349	2448	2	A/T	AAA	TTN	0.105	0.039	0	0.327578248	0.03689772	0.364769387	NS	lower	NS
BDET_00349	2449	3	T/C/G	TTT	CCC	0.132	0.138	0.293	1	0.109354441	0.072657785	NS	NS	NS
BDET_00349	2450	3	A/G/T	ATG	GGT	0.343	0.305	0.333	0.808320169	0.217330006	0.696231622	NS	NS	NS
BDET_00349	2451	4	T/G/A/C	TGG	ATT	0.27	0.321	0.393	0.010332971	0.030275783	1	higher	higher	NS
BDET_00351	1612	2	A/G	AAA	GGN	0.019	0.156	0	0.065794893	1	0.004090757	NS	NS	lower
BDET_00351	1614	2	T/A	TTT	NAN	0	0.127	0	0.036078795	1	0.008598888	higher	NS	lower
BDET_00351	1934	2	G/A	GGA	NAG	0	0.005	0.41	1	2.77E-12	7.58E-20	NS	higher	higher
BDET_00351	1935	2	T/C	TTC	NCT	0	0.005	0.342	1	1.22E-13	5.64E-22	NS	higher	higher
BDET_00352	936	2	G/A	GGA	NNG	0	0	0.103	1	1.38E-25	1.58E-26	NS	higher	higher
BDET_00352	1180	2	A/G	AAA	TGC	0.005	0.027	0.174	0.128418009	1	1	NS	NS	NS
BDET_00352	1181	2	A/G	AAA	NGT	0	0.031	0.182	0.075439635	1	1	NS	NS	NS
BDET_00352	1480	2	C/T	CCC	TTA	0.108	0.339	0.026	0.084920771	0.147673326	3.27E-05	NS	NS	lower
BDET_00352	1483	2	T/A	TTT	AAN	0.032	0.164	0	0.346092182	1	0.031422053	NS	NS	lower
BDET_00352	1484	3	G/T/A	GGG	TAT	0.111	0.231	0.133	1	1	1	NS	NS	NS
BDET_00354	205	2	G/A	GGA	NNG	0	0	0.111	1	2.15E-13	3.15E-21	NS	higher	higher
BDET_00354	695	2	G/A	GGG	NTA	0	0.025	0.48	1	5.40E-07	3.37E-10	NS	higher	higher
BDET_00354	696	2	A/T	AAA	NCT	0	0.009	0.462	1	1.12E-06	6.61E-10	NS	higher	higher
BDET_00354	697	2	C/T	CCT	NNC	0	0	0.5	1	4.78E-07	3.64E-10	NS	higher	higher
BDET_00354	771	2	G/T	GGG	ANT	0.048	0	0.391	1	7.36E-05	1.85E-07	NS	higher	higher
BDET_00354	772	2	C/T	CCC	NNT	0	0	0.391	1	6.41E-05	8.28E-08	NS	higher	higher
BDET_00354	773	2	A/T	AAA	TNT	0.047	0	0.391	0.301401499	0.001252023	7.28E-08	NS	higher	higher
BDET_00354	777	2	C/T	CCC	TNT	0.067	0	0.409	0.103030509	0.002124157	3.16E-08	NS	higher	higher
BDET_00354	778	2	C/A	CCC	ANA	0.048	0	0.381	0.277213179	0.002402634	1.95E-07	NS	higher	higher
BDET_00354	779	2	C/G	CCC	GNG	0.068	0	0.429	0.085477759	0.001756907	1.16E-08	NS	higher	higher
BDET_00354	918	2	T/C	TTC	NAT	0	0.013	0.462	1	2.16E-07	0.000000001	NS	higher	higher
BDET_00354	924	2	A/G	AAA	NGN	0	0.112	0	0.02520594	1	0.005694184	higher	NS	lower
BDET_00354	985	2	T/C	TTC	NNT	0	0	0.333	1	4.43E-13	2.41E-20	NS	higher	higher
BDET_00354	992	2	C/T	CCT	NGC	0	0.007	0.237	1	6.51E-17	2.05E-25	NS	higher	higher
BDET_00355	504	2	A/G	AAG	TNA	0.007	0	0.208	1	1.20E-22	1.10E-17	NS	higher	higher
BDET_00359	1592	4	T/G/C/A	TTT	GGG	0.19	0.231	0.2	0.922772633	1	0.820300097	NS	NS	NS
BDET_00361	756	2	C/T	CCT	ANC	0.005	0	0.476	1	1.67E-16	1.61E-09	NS	higher	higher
BDET_00361	812	2	G/A	GGG	ANA	0.003	0	0.192	1	1.95E-06	0.000249347	NS	higher	higher
BDET_00361	1144	2	A/T	AAA	TTT	0.003	0.006	0.129	1	4.94E-05	0.002890803	NS	higher	higher
BDET_00361	1147	2	C/A	CCC	GNA	0.003	0	0.118	1	3.24E-05	0.000895884	NS	higher	higher
BDET_00361	1169	2	T/G	TTT	GAG	0.003	0.006	0.114	1	8.09E-05	0.001427607	NS	higher	higher
BDET_00363	190	2	C/T	CCC	NNT	0	0	0.32	1	0.000508717	0.005987288	NS	higher	higher
BDET_00363	707	2	C/A	CCC	NNA	0	0	0.261	1	0.000327155	5.36E-05	NS	higher	higher
BDET_00363	712	2	C/G	CCC	NGG	0	0.054	0.24	0.198028683	0.00022652	0.013082739	NS	higher	higher
BDET_00363	714	2	G/C	GGG	NNC	0	0	0.231	1	0.000273614	2.36E-05	NS	higher	higher
BDET_00363	715	2	G/T	GGG	NTT	0	0.051	0.24	0.213153605	0.000182752	0.009118286	NS	higher	higher
BDET_00363	1147	2	A/T	AAA	CTN	0.013	0.114	0	1.48E-05	1	0.045448139	higher	NS	lower
BDET_00366	3224	2	A/G	AAA	NGT	0	0.118	0.091	0.000748183	1	0.160861378	higher	NS	NS
BDET_00366	3454	2	T/C	TTT	NCC	0	0.005	0.214	1	4.11E-05	0.000020131	NS	higher	higher
BDET_00366	3457	2	A/T	AAA	NNT	0	0	0.222	1	0.000034277	2.39E-06	NS	higher	higher
BDET_00366	3458	2	T/C	TTT	NNC	0	0	0.231	1	3.26E-05	2.87E-06	NS	higher	higher
BDET_00366	3459	2	G/T	GGG	NTT	0	0.005	0.222	1	3.96E-05	1.59E-05	NS	higher	higher
BDET_00369	199	3	C/A/G	CCC	NGA	0	0.046	0.173	0.744286412	5.78E-06	0.000161596	NS	higher	higher
BDET_00369	202	2	A/G	AAA	NNG	0	0	0.17	1	4.11E-06	5.15E-07	NS	higher	higher
BDET_00369	206	2	T/C	TTT	CNC	0.006	0	0.176	1	3.33E-05	7.03E-07	NS	higher	higher
BDET_00369	207	2	C/T	CCC	NGT	0	0.005	0.151	1	1.41E-05	3.21E-06	NS	higher	higher
BDET_00369	208	2	A/T	AAA	TTT	0.025	0.005	0.237	0.582335281	0.000117451	7.22E-07	NS	higher	higher
BDET_00369	210	2	T/A	TTT	NNA	0	0	0.189	1	0.000000378	1.12E-07	NS	higher	higher
BDET_00369	211	2	C/A	CCC	TNA	0.005	0	0.173	1	1.67E-06	6.90E-07	NS	higher	higher
BDET_00369	508	2	T/G	TTT	NGG	0	0.006	0.133	1	0.000237752	0.000741624	NS	higher	higher
BDET_00369	543	2	A/T	AAA	NTT	0	0.005	0.179	1	1.55E-05	4.74E-05	NS	higher	higher
BDET_00369	555	2	C/T	CCC	NNT	0	0	0.333	1	7.16E-13	1.60E-15	NS	higher	higher
BDET_00369	929	2	G/A	GGG	ATA	0.002	0.003	0.116	0.999326907	0.000000079	2.90E-10	NS	higher	higher
BDET_00369	930	2	C/T	CCC	GGT	0.004	0.001	0.117	0.994882444	6.22E-08	1.97E-10	NS	higher	higher
BDET_00369	960	2	C/T	CCC	ANT	0.002	0	0.136	1	0.000000038	8.17E-10	NS	higher	higher
BDET_00369	963	2	A/G	AAG	TNA	0.003	0	0.26	0.976232983	2.87E-51	2.40E-62	NS	higher	higher
BDET_00373	1736	2	C/T	CCT	NNC	0	0	0.45	1	1.13E-05	6.23E-11	NS	higher	higher
BDET_00375	479	2	C/A	CCC	NNA	0	0	0.162	1	5.95E-05	0.000153667	NS	higher	higher
BDET_00375	481	2	G/A	GGG	NNA	0	0	0.175	1	0.000017691	6.20E-05	NS	higher	higher
BDET_00375	639	2	G/A	GGG	AAN	0.102	0.071	0	1	0.031666966	0.180920025	NS	lower	NS
BDET_00375	640	2	T/C	TTT	CCN	0.128	0.133	0	1	0.010777479	0.008812584	NS	lower	lower
BDET_00375	642	2	C/T	CCC	TTT	0.036	0.131	0.111	0.079079897	0.062886993	1	NS	NS	NS
BDET_00375	643	3	C/G/T	CCC	GGG	0.265	0.237	0.281	1	0.679806183	0.727450714	NS	NS	NS
BDET_00375	644	3	A/T/G	AAA	TTT	0.325	0.389	0.267	0.506693581	0.960992711	0.206488351	NS	NS	NS
BDET_00375	645	3	A/T/G	AAA	TGT	0.088	0.233	0.293	0.195721155	0.000153094	0.140134418	NS	higher	NS
BDET_00375	646	2	A/T	AAA	TTN	0.057	0.173	0	0.05936892	0.060543146	0.000098193	NS	NS	lower
BDET_00375	648	2	T/A	TTT	AAA	0.307	0.387	0.329	0.694687403	0.977199137	0.483087479	NS	NS	NS
BDET_00375	650	2	A/G	AAA	GGG	0.422	0.242	0.347	0.016678216	0.378270908	0.169663763	lower	NS	NS
BDET_00375	653	2	T/C	TTT	CCC	0.201	0.201	0.183	1	0.955261719	0.884146251	NS	NS	NS
BDET_00375	654	3	T/G/A	TTT	GGG	0.211	0.179	0.186	1	0.953797965	0.739747606	NS	NS	NS
BDET_00375	656	2	C/A	CCC	AAA	0.236	0.218	0.232	1	1	0.88827088	NS	NS	NS
BDET_00375	657	2	T/C	TTT	CCC	0.223	0.225	0.267	1	0.699193564	0.547426855	NS	NS	NS
BDET_00375	659	2	G/A	GGG	AAN	0.083	0.107	0	1	0.039192779	0.016191259	NS	lower	lower
BDET_00375	687	2	A/G	AAA	NNG	0	0	0.122	1	1.38E-05	1.33E-05	NS	higher	higher
BDET_00375	762	2	C/T	CCC	TTT	0.003	0.005	0.111	1	9.47E-05	0.000654202	NS	higher	higher
BDET_00375	872	2	C/A	CCC	GGA	0.003	0.01	0.169	1	1.81E-09	9.38E-09	NS	higher	higher
BDET_00375	892	2	G/T	GGG	NAT	0	0.007	0.167	1	4.07E-09	4.33E-07	NS	higher	higher
BDET_00375	894	2	G/T	GGG	CAT	0.003	0.007	0.141	1	5.46E-08	2.64E-06	NS	higher	higher
BDET_00375	896	2	T/A	TTT	GAA	0.005	0.02	0.161	0.215629978	4.31E-08	7.28E-05	NS	higher	higher
BDET_00375	898	2	G/A	GGG	AAA	0.002	0.009	0.156	0.87414515	3.38E-08	3.11E-06	NS	higher	higher
BDET_00376	360	4	A/T/C/G	AAA	CTT	0.064	0.105	0.131	0.065318658	0.010955797	0.366659964	NS	higher	NS
BDET_00376	361	4	G/T/A/C	TGG	GTT	0.254	0.345	0.366	0.000471409	0.001101481	0.813388936	higher	higher	NS
BDET_00376	362	4	C/G/A/T	GCC	AGA	0.358	0.311	0.268	0.009943151	0.000712782	0.240000188	lower	lower	NS
BDET_00376	363	4	G/A/T/C	AGA	GAG	0.381	0.307	0.275	0.190227431	1	0.123214204	NS	NS	NS
BDET_00377	2	3	T/A/C	TTA	AAT	0.127	0.105	0.19	1	0.000000149	1.41E-07	NS	higher	higher
BDET_00377	3	4	G/C/A/T	GGA	CCG	0.256	0.155	0.348	0.452636337	0.132901625	0.3771737	NS	NS	NS
BDET_00377	4	4	A/C/T/G	AAA	CCT	0.122	0.144	0.036	1	0.106189913	0.031046612	NS	NS	lower
BDET_00377	6	2	G/T	GGG	TTT	0.091	0.106	0.098	1	0.866275353	1	NS	NS	NS
BDET_00377	9	4	C/A/T/G	CCC	AAT	0.015	0.042	0.138	0.161891993	1	0.742347961	NS	NS	NS
BDET_00377	10	3	C/T/G	CCC	ATT	0.003	0.031	0.152	0.003020927	1.16E-08	0.000751982	higher	higher	higher
BDET_00377	12	2	T/A	TTT	GAA	0.007	0.053	0.116	0.000239539	1.40E-06	0.063501218	higher	higher	NS
BDET_00377	330	4	C/G/T/A	CCC	GGG	0.256	0.194	0.146	0.1037694	0.02935811	0.329887454	NS	lower	NS
BDET_00377	332	4	A/G/T/C	AAA	GGG	0.386	0.407	0.302	0.98125586	0.418246164	0.224330473	NS	NS	NS
BDET_00380	222	2	A/G	AAG	NCA	0	0.008	0.278	1	8.42E-26	1.03E-41	NS	higher	higher
BDET_00380	344	2	C/T	CCC	NTT	0	0.002	0.106	1	0.000759827	0.000078678	NS	higher	higher
BDET_00380	843	2	C/T	CCT	AAC	0.003	0.004	0.397	1	2.20E-57	1.64E-77	NS	higher	higher
BDET_00380	1028	2	C/A	CCC	AAA	0.306	0.333	0.188	1	0.290099468	0.148330637	NS	NS	NS
BDET_00381	622	2	C/G	CCC	GGG	0.004	0.005	0.192	1	9.75E-05	3.00E-05	NS	higher	higher
BDET_00381	624	2	T/C	TTT	CCC	0.005	0.011	0.179	1	0.000148187	0.000242438	NS	higher	higher
BDET_00381	626	2	A/G	AAA	CCG	0.005	0.003	0.2	1	2.42E-05	1.35E-05	NS	higher	higher
BDET_00382	89	2	C/T	CCT	NAC	0	0.005	0.48	1	4.08E-13	4.08E-17	NS	higher	higher
BDET_00382	103	2	G/T	GGG	ATT	0.005	0.005	0.25	1	8.47E-07	2.84E-07	NS	higher	higher
BDET_00382	160	2	A/T	AAA	GTT	0.01	0.002	0.222	1	6.71E-07	1.12E-07	NS	higher	higher
BDET_00382	161	2	A/G	AAA	GNG	0.014	0	0.176	0.072505842	0.000238384	5.83E-08	NS	higher	higher
BDET_00382	191	2	A/T	AAT	TNA	0.004	0	0.241	0.91909199	2.55E-25	4.94E-32	NS	higher	higher
BDET_00382	192	2	A/T	AAT	NCA	0	0.002	0.241	1	4.14E-27	3.72E-32	NS	higher	higher
BDET_00382	194	2	T/C	TTC	AAT	0.007	0.002	0.159	1	5.84E-41	3.63E-49	NS	higher	higher
BDET_00382	486	2	A/T	AAT	NGA	0	0.007	0.413	1	4.21E-50	5.62E-62	NS	higher	higher
BDET_00384	2767	2	T/G	TTT	NNG	0	0	0.171	1	0.00251322	1.31E-05	NS	higher	higher
BDET_00385	950	2	C/T	CCC	TGT	0.029	0.02	0.118	1	0.235789628	0.01408712	NS	NS	higher
BDET_00385	1351	2	C/G	CCC	TNG	0.024	0	0.397	1	0.000001526	1.51E-05	NS	higher	higher
BDET_00385	1371	2	C/G	CCC	NGG	0	0.194	0.037	0.161035296	1	0.059355326	NS	NS	NS
BDET_00385	1434	2	C/T	CCC	TAN	0.127	0.018	0	0.039915029	0.000624699	1	lower	lower	NS
BDET_00385	1441	2	C/A	CCC	AAA	0.41	0.084	0.008	1.20E-05	5.15E-15	0.011021822	lower	lower	lower
BDET_00385	1442	3	T/C/A	TTT	CCN	0.43	0.099	0	6.12E-05	3.08E-16	0.000959102	lower	lower	lower
BDET_00385	1460	2	A/C	AAA	TNC	0.007	0	0.101	1	0.000223758	0.004826024	NS	higher	higher
BDET_00385	1513	2	G/A	AGG	GAA	0.304	0.302	0.17	1.24E-14	3.40E-27	0.006738242	lower	lower	lower
BDET_00385	1516	2	G/A	AGG	GAA	0.317	0.286	0.12	8.01E-14	1.56E-31	0.00051311	lower	lower	lower
BDET_00385	1608	2	G/T	GTG	TGT	0.409	0.164	0.042	1.09E-11	3.85E-14	1.71E-44	lower	lower	lower
BDET_00385	1614	2	C/T	CTC	TCT	0.488	0.125	0.059	8.08E-09	2.44E-13	3.80E-38	lower	lower	lower
BDET_00385	1618	2	C/G	GGC	CCG	0.445	0.109	0.115	8.07E-08	2.25E-14	2.62E-40	lower	lower	higher
BDET_00385	1621	2	A/G	AAA	GGN	0.397	0.095	0	1.09E-07	8.37E-24	1.00E-05	lower	lower	lower
BDET_00385	1626	2	A/G	AAA	GGT	0.312	0.081	0.005	1.09E-05	9.50E-18	3.22E-05	lower	lower	lower
BDET_00385	1683	2	C/T	CCT	NNC	0	0	0.143	1	5.40E-39	2.73E-55	NS	higher	higher
BDET_00385	1684	2	C/A	CCA	NNC	0	0	0.133	1	3.84E-39	9.61E-56	NS	higher	higher
BDET_00385	1686	2	C/T	CCT	NNC	0	0	0.148	1	3.68E-38	3.16E-55	NS	higher	higher
BDET_00385	1687	2	G/C	GGC	NTG	0	0.007	0.139	1	2.99E-38	2.66E-53	NS	higher	higher
BDET_00385	1689	2	G/A	GGA	NNG	0	0	0.157	1	2.50E-35	2.31E-50	NS	higher	higher
BDET_00385	1860	2	T/A	TTT	AAA	0.06	0.141	0.032	0.204616445	0.58618957	0.006852855	NS	NS	lower
BDET_00385	1861	3	G/C/A	GGG	ACC	0.079	0.155	0.083	0.285954602	1	0.099297409	NS	NS	NS
BDET_00385	1862	2	G/C	GGG	CCC	0.178	0.177	0.083	1	0.046905597	0.027812274	NS	lower	lower
BDET_00385	1864	2	A/C	AAA	CCC	0.197	0.194	0.165	1	0.60241268	0.594029013	NS	NS	NS
BDET_00385	1866	2	T/A	TTT	AAA	0.222	0.191	0.293	1	0.273718686	0.042042041	NS	NS	higher
BDET_00385	1871	2	C/T	CCT	TTC	0.297	0.3	0.293	1	1.25E-11	1.58E-14	NS	lower	lower
BDET_00385	1875	2	A/G	AAA	GGG	0.408	0.362	0.344	1	0.324493015	0.773452375	NS	NS	NS
BDET_00385	1879	2	G/C	GGG	CTC	0.007	0.009	0.216	0.968111618	4.88E-09	6.29E-14	NS	higher	higher
BDET_00385	1880	2	G/C	GGG	ANC	0.007	0	0.155	1	1.90E-07	3.37E-10	NS	higher	higher
BDET_00385	1883	3	A/C/T	AAA	TTC	0.041	0.01	0.191	1	8.58E-08	7.83E-11	NS	higher	higher
BDET_00385	1895	3	C/T/G	CCC	TTT	0.241	0.3	0.188	0.685811848	0.406894641	0.021582284	NS	NS	lower
BDET_00385	1899	2	A/G	AAA	GGG	0.222	0.249	0.222	1	1	0.540896695	NS	NS	NS
BDET_00385	1902	2	A/G	AAA	GGG	0.185	0.212	0.038	1	1.74E-05	1.09E-07	NS	lower	lower
BDET_00385	1903	2	G/C	GGG	CCC	0.194	0.201	0.116	1	0.077621012	0.024364961	NS	NS	lower
BDET_00385	1904	2	G/C	GGG	CCC	0.157	0.172	0.115	1	0.290897398	0.11632614	NS	NS	NS
BDET_00385	1907	2	A/C	AAA	CCC	0.151	0.155	0.104	1	0.264427896	0.160237081	NS	NS	NS
BDET_00385	1911	2	A/G	AAA	GGG	0.13	0.126	0.021	1	9.39E-05	5.03E-05	NS	lower	lower
BDET_00385	1915	2	C/G	CCC	NNG	0	0	0.268	1	1.56E-17	1.21E-25	NS	higher	higher
BDET_00385	1919	3	G/A/C	GGG	CCA	0.043	0.047	0.22	1	7.73E-14	3.21E-18	NS	higher	higher
BDET_00385	1953	3	A/G/C	AAA	TTG	0.005	0.003	0.228	1	5.43E-14	4.03E-18	NS	higher	higher
BDET_00385	1962	3	A/T/G	AAA	TTG	0.006	0.043	0.104	0.179362574	0.004530502	0.311961111	NS	higher	NS
BDET_00385	1965	2	A/G	AAA	NGG	0	0.015	0.121	0.524279747	2.84E-07	3.48E-06	NS	higher	higher
BDET_00385	1966	3	C/A/G	CCC	GGA	0.021	0.003	0.111	1	4.52E-08	1.92E-10	NS	higher	higher
BDET_00385	1967	2	A/G	AAA	TGG	0.019	0.013	0.108	0.513113497	2.51E-07	4.05E-06	NS	higher	higher
BDET_00385	1968	2	A/G	AAA	GCG	0.006	0.004	0.154	0.967333904	2.65E-07	1.01E-11	NS	higher	higher
BDET_00385	1970	3	C/G/A	CCC	AAG	0.021	0.003	0.264	1	2.01E-20	1.49E-26	NS	higher	higher
BDET_00385	2018	2	C/A	CCC	NNA	0	0	0.442	1	2.19E-44	2.69E-68	NS	higher	higher
BDET_00385	2022	2	C/T	CCC	ATT	0.008	0.012	0.407	0.392098914	6.00E-42	2.62E-59	NS	higher	higher
BDET_00385	2025	2	A/C	AAA	GTC	0.005	0.013	0.435	1	2.95E-38	7.18E-57	NS	higher	higher
BDET_00385	2095	3	C/T/A	CCT	AAC	0.003	0.014	0.183	0.901633821	5.40E-128	9.74E-195	NS	higher	higher
BDET_00385	2157	2	C/T	CCC	GTT	0.006	0.008	0.388	0.567961967	1.52E-46	1.69E-64	NS	higher	higher
BDET_00385	2237	2	T/G	TTT	GGG	0.06	0.113	0.071	1	1	0.583383874	NS	NS	NS
BDET_00385	2238	3	C/A/T	CAC	ACT	0.273	0.414	0.37	0.454253628	0.025232323	8.97E-05	NS	higher	lower
BDET_00385	2239	3	A/T/C	AAA	TTT	0.415	0.228	0.389	0.411881137	1	0.156300799	NS	NS	NS
BDET_00385	2240	3	A/G/T	AAA	GTG	0.243	0.224	0.077	1	0.033222862	0.026157574	NS	lower	lower
BDET_00385	2241	3	A/C/G	AGA	CCC	0.355	0.383	0.075	0.147130364	0.002754685	2.53E-07	NS	lower	lower
BDET_00386	540	2	C/A	CCC	NGA	0	0.003	0.171	1	0.00027825	8.72E-07	NS	higher	higher
BDET_00386	774	2	C/T	CCC	NGT	0	0.001	0.482	1	7.35E-21	7.64E-43	NS	higher	higher
BDET_00386	789	2	T/C	TTC	NGT	0	0.008	0.474	1	9.07E-20	1.39E-43	NS	higher	higher
BDET_00387	515	3	T/A/G	TTT	AAA	0.166	0.143	0.333	0.425474041	0.092341898	0.016688184	NS	NS	higher
BDET_00387	516	4	C/A/T/G	CAA	TCC	0.215	0.374	0.407	0.000000757	0.047462135	1	higher	higher	NS
BDET_00387	517	3	A/T/C	TAA	ATT	0.347	0.338	0.385	0.000589503	0.370357659	0.860512218	lower	NS	NS
BDET_00388	1362	2	G/T	GGG	NNT	0	0	0.389	1	6.93E-15	3.04E-13	NS	higher	higher
BDET_00388	1425	2	C/T	CCT	NNC	0	0	0.488	1	2.27E-21	4.10E-16	NS	higher	higher
BDET_00388	1632	2	T/G	TTT	NNG	0	0	0.333	1	9.95E-11	3.62E-09	NS	higher	higher
BDET_00389	1334	2	C/T	CCC	NNT	0	0	0.226	1	0.019279473	0.004570911	NS	higher	higher
BDET_00390	1473	2	T/C	TTT	NNC	0	0	0.35	1	0.001520203	0.001693814	NS	higher	higher
BDET_00390	2227	2	G/A	GGG	AAN	0.007	0.109	0	0.01449082	1	0.211291273	higher	NS	NS
BDET_00390	2228	2	A/G	AAA	GGN	0.015	0.108	0	0.038051467	1	0.219530285	higher	NS	NS
BDET_00390	2391	2	C/T	CCT	NNC	0	0	0.359	1	1.43E-19	1.76E-15	NS	higher	higher
BDET_00391	825	2	T/C	TTT	NNC	0	0	0.447	1	5.65E-10	9.30E-16	NS	higher	higher
BDET_00391	972	2	C/T	CCC	TTN	0.279	0.095	0	0.056545442	0.007996324	0.232426859	NS	lower	NS
BDET_00391	975	2	C/T	CCC	TTN	0.188	0.054	0	0.099504467	0.036891889	0.620896315	NS	lower	NS
BDET_00391	977	2	T/A	TTT	AAN	0.386	0.282	0	0.680379313	0.000390198	0.004307029	NS	lower	lower
BDET_00391	979	2	G/A	GGG	AAA	0.167	0.131	0.095	1	0.589306647	1	NS	NS	NS
BDET_00391	980	2	A/T	AAA	TTT	0.183	0.165	0.13	1	0.848535715	1	NS	NS	NS
BDET_00391	981	2	A/T	AAA	TTT	0.207	0.163	0.13	1	0.624090294	1	NS	NS	NS
BDET_00391	982	3	C/T/A	CCC	TTA	0.048	0.091	0.148	0.948548526	0.650214291	0.235242443	NS	NS	NS
BDET_00392	39	2	C/T	CCC	NTT	0	0.008	0.179	0.324938706	1.26E-12	8.81E-09	NS	higher	higher
BDET_00392	44	2	C/T	CCC	GTT	0.006	0.014	0.161	0.018638715	1.60E-13	0.000000152	higher	higher	higher
BDET_00392	47	2	T/G	TTT	GGG	0.007	0.031	0.159	0.016262328	4.10E-10	3.23E-05	higher	higher	higher
BDET_00392	426	3	T/G/A	TTT	GAG	0.333	0.213	0.462	0.088344323	0.589995174	0.026511581	NS	NS	higher
BDET_00392	427	3	T/A/C	TTT	AAA	0.394	0.192	0.462	0.014768489	0.757346105	0.013356254	lower	NS	higher
BDET_00392	428	3	A/G/C	AGG	GAA	0.4	0.413	0.48	0.240448391	0.595187399	0.685411027	NS	NS	NS
BDET_00393	1003	2	A/T	AAA	NNT	0	0	0.387	1	6.47E-10	1.38E-09	NS	higher	higher
BDET_00393	1251	2	T/A	TTT	GAA	0.004	0.01	0.157	0.645085713	1.65E-07	2.47E-05	NS	higher	higher
BDET_00393	1253	3	T/G/A	TTT	NAG	0	0.009	0.113	1	6.36E-06	1.01E-05	NS	higher	higher
BDET_00393	1264	2	C/G	CCC	GNG	0.004	0	0.171	1	4.97E-05	9.20E-06	NS	higher	higher
BDET_00393	1592	2	A/C	AAA	CCC	0.007	0.006	0.284	1	3.65E-12	3.38E-13	NS	higher	higher
BDET_00393	1827	2	T/C	TTT	CAC	0.002	0.001	0.377	1	1.62E-31	1.81E-40	NS	higher	higher
BDET_00393	2118	4	A/T/G/C	AAA	TTT	0.471	0.451	0.269	1	0.224773628	0.216625739	NS	NS	NS
BDET_00393	2119	3	G/T/A	TGG	GTT	0.377	0.295	0.423	0.011524735	0.478120551	0.704497483	lower	NS	NS
BDET_00393	2120	4	A/C/T/G	AAA	CCT	0.103	0.071	0.231	0.524319256	0.293320241	0.416755279	NS	NS	NS
BDET_00395	181	2	G/A	GGG	NNA	0	0	0.469	1	0.000209473	8.84E-07	NS	higher	higher
BDET_00395	1380	2	T/A	TTT	NNA	0	0	0.12	1	0.051775541	0.196723822	NS	NS	NS
BDET_00395	1386	2	C/A	CCC	NNA	0	0	0.136	1	0.037926564	0.194332005	NS	higher	NS
BDET_00395	1518	2	G/C	GGG	NNC	0	0	0.333	1	0.000486974	0.005400977	NS	higher	higher
BDET_00395	1519	2	C/A	CCC	NNA	0	0	0.318	1	0.000557906	0.005609875	NS	higher	higher
BDET_00395	1590	2	T/C	TTT	NNC	0	0	0.406	1	2.13E-05	0.001128726	NS	higher	higher
BDET_00395	1800	2	A/G	AAA	NNG	0	0	0.216	1	0.000227895	0.003110395	NS	higher	higher
BDET_00395	1803	2	C/T	CCC	NNT	0	0	0.167	1	0.001794143	0.015948972	NS	higher	higher
BDET_00395	2008	2	G/A	GGA	NNG	0	0	0.353	1	4.54E-11	1.38E-10	NS	higher	higher
BDET_00395	2130	2	T/C	TTT	NGC	0	0.036	0.161	1	0.005517525	0.036340441	NS	higher	higher
BDET_00395	2169	2	T/A	TTT	NAN	0	0.123	0	0.102620368	1	0.059029359	NS	NS	NS
BDET_00395	2223	2	G/A	GGA	NNG	0	0	0.188	1	5.90E-17	4.36E-21	NS	higher	higher
BDET_00395	2400	2	A/T	AAA	NTT	0	0.009	0.281	1	3.36E-05	1.23E-05	NS	higher	higher
BDET_00395	2544	2	G/A	GGA	NTG	0	0.017	0.4	1	1.61E-12	2.35E-13	NS	higher	higher
BDET_00396	57	2	A/T	AAA	CTN	0.05	0.14	0	0.58475887	1	0.049173486	NS	NS	lower
BDET_00396	93	2	T/C	TTT	NNC	0	0	0.111	1	0.231286575	0.023939102	NS	NS	higher
BDET_00396	107	2	C/G	CCC	NGG	0	0.125	0.018	0.354973933	1	0.075817884	NS	NS	NS
BDET_00396	418	2	T/A	TTT	AAA	0.277	0.358	0.155	0.898213133	0.077839033	2.73E-07	NS	NS	lower
BDET_00396	421	3	A/G/C	AAA	GGG	0.293	0.372	0.175	0.595490197	0.238431728	7.08E-07	NS	NS	lower
BDET_00396	427	2	G/T	GGG	TTT	0.458	0.333	0.347	0.335501184	0.227605328	0.762290352	NS	NS	NS
BDET_00396	429	2	T/A	TTT	AAA	0.489	0.351	0.372	0.263354298	0.230106579	0.647932393	NS	NS	NS
BDET_00396	434	2	G/T	GGG	TTT	0.042	0.168	0.342	0.119500658	2.23E-05	1.38E-06	NS	higher	higher
BDET_00396	435	3	G/T/A	GGG	TTT	0.386	0.349	0.117	1	0.000416987	1.07E-11	NS	lower	lower
BDET_00396	449	2	C/A	CCC	AAA	0.256	0.048	0.087	0.000248899	0.009807996	0.083147885	lower	lower	NS
BDET_00399	980	2	A/G	AAA	NNG	0	0	0.105	1	0.109717573	0.035877647	NS	NS	higher
BDET_00399	999	2	T/A	TTT	NAN	0	0.143	0	0.033126693	1	0.006965037	higher	NS	lower
BDET_00399	1002	2	A/T	AAA	NTN	0	0.109	0	0.110904552	1	0.020790976	NS	NS	lower
BDET_00399	1003	2	G/C	GGG	NCN	0	0.108	0	0.105680383	1	0.020753049	NS	NS	lower
BDET_00399	1004	2	G/C	GGG	NCN	0	0.108	0	0.105680383	1	0.020753049	NS	NS	lower
BDET_00399	1007	2	G/C	GGG	NCN	0	0.11	0	0.112242807	1	0.028587369	NS	NS	lower
BDET_00399	1051	2	A/T	AAA	NNT	0	0	0.333	1	0.002848582	0.000548101	NS	higher	higher
BDET_00399	1053	2	T/G	TTT	NNG	0	0	0.381	1	0.001325136	0.000901616	NS	higher	higher
BDET_00399	1055	2	A/T	AAA	NNT	0	0	0.45	1	0.000354494	0.00018639	NS	higher	higher
BDET_00400	1392	2	A/C	AAA	CCN	0.009	0.16	0	0.008535334	1	0.136467741	higher	NS	NS
BDET_00400	1586	2	C/A	CCC	ANA	0.008	0	0.2	1	0.000543477	0.007727987	NS	higher	higher
BDET_00400	1587	2	T/G	TTT	GNG	0.008	0	0.238	1	8.78E-05	0.003029877	NS	higher	higher
BDET_00400	1592	2	T/G	TTT	GNG	0.004	0	0.238	1	2.96E-05	0.00263354	NS	higher	higher
BDET_00405	1429	2	T/C	TTC	NNT	0	0	0.455	1	1.95E-10	4.64E-05	NS	higher	higher
BDET_00405	2584	2	G/T	GGG	NNT	0	0	0.375	1	7.55E-11	4.98E-08	NS	higher	higher
BDET_00406	1591	2	A/G	AAA	NNG	0	0	0.333	1	5.04E-05	7.97E-07	NS	higher	higher
BDET_00406	1618	2	C/T	CCT	NNC	0	0	0.3	1	3.65E-09	3.41E-15	NS	higher	higher
BDET_00407	823	2	C/G	CCC	NGN	0	0.133	0	0.000239572	1	0.046654286	higher	NS	lower
BDET_00408	54	2	T/A	TTT	NNA	0	0	0.212	1	9.93E-05	0.001028155	NS	higher	higher
BDET_00408	56	2	T/A	TTT	NNA	0	0	0.222	1	3.93E-05	0.000371741	NS	higher	higher
BDET_00408	276	2	G/A	GGA	TNG	0.007	0	0.458	1	4.65E-12	5.93E-12	NS	higher	higher
BDET_00408	358	2	G/C	GGG	TNC	0.01	0	0.364	1	1.02E-06	4.87E-07	NS	higher	higher
BDET_00409	3	4	G/T/C/A	GGT	TTG	0.254	0.133	0.16	0.752654179	2.78E-08	2.32E-06	NS	lower	higher
BDET_00409	5	3	T/A/G	TTT	AAA	0.16	0.172	0.04	1	0.195561445	0.221447369	NS	NS	NS
BDET_00409	6	2	C/A	CCC	AAN	0.095	0.125	0	1	0.195582778	0.14613337	NS	NS	NS
BDET_00410	1113	2	A/C	AAA	NCC	0	0.008	0.208	1	5.18E-05	0.000676872	NS	higher	higher
BDET_00410	1296	2	C/G	CCC	AGG	0.007	0.008	0.295	1	7.24E-09	0.000000154	NS	higher	higher
BDET_00410	1314	2	T/C	TTT	AAC	0.007	0.009	0.216	1	4.48E-06	1.91E-05	NS	higher	higher
BDET_00412	796	2	C/T	CCC	NNT	0	0	0.128	1	0.052188837	0.02457989	NS	NS	higher
BDET_00412	950	2	A/G	AAG	NNA	0	0	0.123	1	8.99E-21	1.28E-14	NS	higher	higher
BDET_00412	1197	2	T/C	TTT	ANC	0.011	0	0.162	1	0.000108576	0.000137101	NS	higher	higher
BDET_00412	1242	2	C/A	CCC	NAA	0	0.02	0.21	1	0.000264104	0.000190355	NS	higher	higher
BDET_00416	225	2	T/A	TTT	AAA	0.004	0.005	0.256	1	2.59E-12	1.07E-09	NS	higher	higher
BDET_00416	579	4	G/A/C/T	GGG	AAA	0.257	0.36	0.191	0.024617235	0.561132803	0.052988622	higher	NS	NS
BDET_00416	580	4	T/C/A/G	TTT	CCA	0.176	0.081	0.283	0.000835395	0.433245605	0.553731846	lower	NS	NS
BDET_00416	581	4	G/T/A/C	GGG	TTA	0.166	0.099	0.359	0.048273957	0.698053513	0.118104734	lower	NS	NS
BDET_00417	1704	2	T/C	TTC	CNT	0.006	0	0.125	1	1.66E-25	5.07E-26	NS	higher	higher
BDET_00417	2242	2	T/C	TTT	AAC	0.003	0.014	0.146	1	6.51E-06	2.81E-05	NS	higher	higher
BDET_00417	2316	2	A/T	AAA	GNT	0.003	0	0.278	1	1.58E-10	1.75E-10	NS	higher	higher
BDET_00419	824	2	A/G	AAA	CGN	0.01	0.366	0	6.63E-11	1	0.00060413	higher	NS	lower
BDET_00421	1689	2	C/A	CCC	AAA	0.235	0.132	0.217	0.089526361	1	0.368548953	NS	NS	NS
BDET_00421	1690	4	T/A/C/G	TTT	AGA	0.195	0.104	0.2	0.011974502	1	0.072650102	lower	NS	NS
BDET_00422	2558	2	C/G	CCC	GNG	0.011	0	0.174	1	0.001592891	0.001846761	NS	higher	higher
BDET_00422	2559	2	C/A	CCC	GAA	0.012	0.021	0.192	0.830327807	0.000176252	0.007348404	NS	higher	higher
BDET_00422	2560	2	T/C	TTT	CNC	0.004	0	0.2	1	4.87E-05	0.000526503	NS	higher	higher
BDET_00422	2562	2	T/G	TTT	GNG	0.004	0	0.2	1	4.18E-05	0.000464035	NS	higher	higher
BDET_00422	2610	2	T/C	TTT	CCC	0.004	0.015	0.481	0.922221493	2.32E-21	6.73E-10	NS	higher	higher
BDET_00422	2712	2	T/C	TTC	CNT	0.004	0	0.295	1	3.21E-28	1.29E-17	NS	higher	higher
BDET_00422	2746	2	G/A	GGG	NTA	0	0.007	0.213	1	4.13E-09	1.41E-06	NS	higher	higher
BDET_00422	3031	3	T/C/A	TTT	NCN	0	0.156	0	3.55E-15	1	5.74E-06	higher	NS	lower
BDET_00422	3032	2	T/A	TTT	AAN	0.005	0.132	0	2.09E-10	1	3.31E-05	higher	NS	lower
BDET_00422	3270	2	T/C	TTT	CNC	0.004	0	0.463	1	2.34E-25	5.86E-28	NS	higher	higher
BDET_00422	3314	2	T/A	TTT	AAN	0.233	0.188	0	1	0.006334688	0.015339685	NS	lower	lower
BDET_00422	3315	2	T/A	TTT	AAA	0.383	0.346	0.033	1	0.000503533	0.000797057	NS	lower	lower
BDET_00423	386	2	A/T	AAA	NNT	0	0	0.261	1	0.002666108	0.005817037	NS	higher	higher
BDET_00423	387	2	A/C	AAA	NTC	0	0.033	0.261	1	0.0029329	0.007281873	NS	higher	higher
BDET_00423	536	2	T/A	TTT	CNA	0.02	0	0.286	1	0.000733711	0.000199086	NS	higher	higher
BDET_00423	881	2	G/T	GGG	NTT	0	0.06	0.118	0.021754368	0.000690863	0.164462778	higher	higher	NS
BDET_00423	885	2	A/C	AAA	NCC	0	0.128	0.31	5.33E-05	1.17E-09	0.003702356	higher	higher	higher
BDET_00423	954	2	G/T	GGG	CNT	0.008	0	0.352	1	2.49E-13	1.15E-21	NS	higher	higher
BDET_00423	1022	2	T/A	TTA	AAT	0.441	0.392	0.259	1	0.03094942	0.006442723	NS	lower	lower
BDET_00423	1023	2	T/G	TTT	GGG	0.229	0.434	0.269	0.178580151	0.875241753	0.108977248	NS	NS	NS
BDET_00423	1024	3	A/G/T	AAA	GTT	0.25	0.135	0.038	0.730670225	0.03923946	0.275001937	NS	lower	NS
BDET_00423	1025	3	G/T/A	GGG	ATT	0.242	0.264	0.185	0.513760042	0.801313016	0.614520271	NS	NS	NS
BDET_00426	1881	2	C/T	CCT	NNC	0	0	0.5	1	1.29E-05	4.64E-05	NS	higher	higher
BDET_00426	1944	2	C/T	CCC	ANT	0.033	0	0.304	1	0.000922714	0.000794013	NS	higher	higher
BDET_00426	2147	2	A/T	AAA	NTN	0	0.135	0	0.102138306	1	0.10829063	NS	NS	NS
BDET_00426	2149	2	A/C	AAA	NCN	0	0.16	0	0.053717785	1	0.060694169	NS	NS	NS
BDET_00426	2343	2	G/A	GGA	NNG	0	0	0.2	1	9.78E-11	2.31E-11	NS	higher	higher
BDET_00426	3108	2	T/C	TTC	NGT	0	0.018	0.263	1	1.58E-15	1.07E-14	NS	higher	higher
BDET_00426	3263	2	T/G	TTT	NNG	0	0	0.188	1	0.000395633	0.000647841	NS	higher	higher
BDET_00426	3266	2	C/A	CCC	NNA	0	0	0.182	1	0.000455365	0.000671615	NS	higher	higher
BDET_00426	3581	2	T/A	TTT	NAA	0	0.009	0.19	1	0.00000023	9.95E-08	NS	higher	higher
BDET_00426	3583	2	G/T	GGG	NTT	0	0.008	0.198	1	0.000000042	1.35E-08	NS	higher	higher
BDET_00426	3584	2	G/T	GGG	CTT	0.006	0.008	0.176	1	1.29E-07	5.49E-08	NS	higher	higher
BDET_00426	3585	2	T/C	TTT	ACC	0.007	0.008	0.18	1	1.40E-07	3.36E-08	NS	higher	higher
BDET_00426	3659	2	G/T	GGT	TNG	0.007	0	0.219	0.831088111	2.31E-21	6.60E-31	NS	higher	higher
BDET_00427	63	3	T/C/G	TTC	GGT	0.006	0.005	0.473	1	5.82E-52	1.54E-41	NS	higher	higher
BDET_00427	91	2	C/G	CCC	AGG	0.004	0.008	0.108	1	1.25E-08	4.77E-06	NS	higher	higher
BDET_00427	103	3	A/G/T	AAA	GGG	0.011	0.01	0.163	1	9.49E-12	1.10E-09	NS	higher	higher
BDET_00427	330	2	G/A	GGA	TTG	0.008	0.008	0.25	1	1.32E-30	4.44E-24	NS	higher	higher
BDET_00427	334	2	G/T	GGG	TTT	0.078	0.198	0.044	0.021339168	0.852564781	0.01967031	higher	NS	lower
BDET_00427	338	2	C/A	CCC	AAA	0.166	0.352	0.103	0.041452244	0.669182462	0.024266598	higher	NS	lower
BDET_00428	1003	2	T/C	TTC	CNT	0.01	0	0.125	1	1.14E-18	4.97E-16	NS	higher	higher
BDET_00429	578	2	G/A	GGG	AAA	0.339	0.135	0.1	3.64E-06	0.001401502	0.823664144	lower	lower	NS
BDET_00429	579	3	C/A/T	CCC	AAA	0.137	0.387	0.025	1.07E-09	0.0420799	2.02E-06	higher	lower	lower
BDET_00429	580	3	T/G/A	TTT	GGG	0.157	0.416	0.026	2.91E-09	0.026655807	6.90E-07	higher	lower	lower
BDET_00430	243	2	A/G	AAA	TNG	0.013	0	0.333	1	0.000011672	0.000131818	NS	higher	higher
BDET_00430	252	2	T/C	TTT	NNC	0	0	0.32	1	1.95E-05	0.000136456	NS	higher	higher
BDET_00430	324	2	T/C	TTT	GAC	0.01	0.011	0.371	1	2.27E-08	3.84E-08	NS	higher	higher
BDET_00430	441	2	T/C	TTT	GNC	0.01	0	0.333	1	4.21E-06	0.000019908	NS	higher	higher
BDET_00430	511	2	C/A	CCC	NNA	0	0	0.135	1	0.000257904	0.000768268	NS	higher	higher
BDET_00430	512	2	A/C	AAA	NTC	0	0.025	0.152	1	0.000287366	0.001108067	NS	higher	higher
BDET_00430	521	2	T/A	TTT	GGA	0.009	0.009	0.146	1	0.000242482	0.000311593	NS	higher	higher
BDET_00430	540	2	C/A	CCC	AAA	0.01	0.036	0.143	0.945814523	0.004536908	0.036217603	NS	higher	higher
BDET_00430	541	2	G/T	GGG	CTT	0.01	0.027	0.146	0.738085439	0.000807154	0.016966783	NS	higher	higher
BDET_00431	527	2	T/A	TTT	AAA	0.009	0.012	0.375	1	1.37E-06	6.41E-06	NS	higher	higher
BDET_00431	530	2	T/C	TTT	CAC	0.009	0.009	0.344	1	5.35E-07	6.55E-08	NS	higher	higher
BDET_00431	588	2	G/A	GGG	NTA	0	0.005	0.289	1	0.00000002	9.05E-10	NS	higher	higher
BDET_00431	1261	2	A/G	AAA	TGG	0.004	0.009	0.318	1	1.14E-07	0.000000116	NS	higher	higher
BDET_00431	1263	2	C/G	CCC	GGG	0.003	0.008	0.348	1	0.000000004	4.36E-09	NS	higher	higher
BDET_00431	1265	2	G/T	GGG	NTT	0	0.008	0.238	0.567087216	1.61E-06	1.32E-05	NS	higher	higher
BDET_00431	1267	2	A/C	AAA	TCC	0.007	0.011	0.304	0.378036817	1.04E-08	1.77E-07	NS	higher	higher
BDET_00431	1268	2	A/T	AAA	GTT	0.007	0.013	0.304	0.78025654	1.23E-07	6.45E-07	NS	higher	higher
BDET_00431	1274	2	G/T	GGG	AAT	0.003	0.003	0.32	1	1.72E-09	1.31E-11	NS	higher	higher
BDET_00431	1278	2	C/T	CCC	TTT	0.003	0.007	0.263	1	2.09E-09	6.49E-10	NS	higher	higher
BDET_00432	1332	2	T/C	TTT	NNC	0	0	0.5	1	5.67E-08	1.28E-06	NS	higher	higher
BDET_00432	1958	2	A/C	AAA	GCN	0.01	0.135	0	0.000427692	1	0.09979193	higher	NS	NS
BDET_00432	1959	2	G/T	GGG	NTN	0	0.132	0	0.000345344	1	0.098740611	higher	NS	NS
BDET_00432	2031	2	C/T	CCC	NNT	0	0	0.125	1	0.000769376	0.000367031	NS	higher	higher
BDET_00432	2095	2	A/G	AAA	NNG	0	0	0.154	1	5.74E-05	6.09E-06	NS	higher	higher
BDET_00432	2163	2	G/A	GGG	ACA	0.014	0.005	0.4	0.545434919	3.45E-10	1.03E-14	NS	higher	higher
BDET_00432	2205	2	T/G	TTT	AGN	0.012	0.179	0	2.13E-08	1	0.000537207	higher	NS	lower
BDET_00432	2235	2	G/A	GGG	ATA	0.012	0.006	0.146	1	0.001472243	0.000108776	NS	higher	higher
BDET_00432	2262	2	T/C	TTT	NNC	0	0	0.275	1	1.50E-09	0.000000009	NS	higher	higher
BDET_00432	2770	2	C/G	CCC	NGG	0	0.004	0.167	1	3.41E-09	6.22E-10	NS	higher	higher
BDET_00432	2774	3	C/A/T	CCC	AAA	0.003	0.004	0.174	1	1.09E-08	2.74E-10	NS	higher	higher
BDET_00432	2775	2	T/G	TTT	GGG	0.006	0.007	0.167	1	1.79E-07	1.28E-08	NS	higher	higher
BDET_00436	4503	2	A/T	AAA	NCT	0	0.018	0.261	1	3.35E-05	0.000722361	NS	higher	higher
BDET_00436	4508	2	A/G	AAA	CNG	0.009	0	0.25	1	4.97E-05	0.001521234	NS	higher	higher
BDET_00436	4816	2	T/A	TTT	AAN	0.011	0.162	0	0.002855039	1	0.022395751	higher	NS	lower
BDET_00436	4821	2	C/G	CCC	NGN	0	0.172	0	9.16E-05	1	0.008083485	higher	NS	lower
BDET_00436	4826	2	C/G	CCC	NGN	0	0.205	0	5.83E-06	1	0.003497158	higher	NS	lower
BDET_00436	4827	2	G/T	GGG	ATN	0.01	0.105	0	0.005118992	1	0.086116367	higher	NS	NS
BDET_00436	4830	2	T/G	TTT	NGN	0	0.233	0	3.21E-07	1	0.002004831	higher	NS	lower
BDET_00436	4991	2	C/T	CCT	NNC	0	0	0.476	1	4.89E-11	4.78E-11	NS	higher	higher
BDET_00436	5043	2	C/G	CCC	NGN	0	0.143	0	3.52E-06	1	0.003855865	higher	NS	lower
BDET_00436	5044	2	T/G	TTT	NGN	0	0.116	0	0.000452067	1	0.029078637	higher	NS	lower
BDET_00436	5178	2	C/T	CCT	ANC	0.005	0	0.2	1	3.75E-25	1.14E-25	NS	higher	higher
BDET_00436	5373	2	T/C	TTT	NAC	0	0.004	0.295	1	8.36E-16	8.25E-17	NS	higher	higher
BDET_00436	5704	3	C/A/T	CCC	GAT	0.006	0.03	0.206	0.003490451	1	0.430536308	higher	NS	NS
BDET_00436	5921	2	C/T	CCC	NNT	0	0	0.182	1	6.78E-06	3.57E-09	NS	higher	higher
BDET_00436	5946	2	T/G	TTT	GGN	0.111	0.027	0	0.12980407	0.215667595	1	NS	NS	NS
BDET_00436	5949	2	T/G	TTG	GGT	0.275	0.232	0.269	1	0.000382969	5.21E-06	NS	lower	higher
BDET_00436	5950	2	A/T	AAA	TTT	0.25	0.236	0.045	1	0.08234981	0.055458013	NS	NS	NS
BDET_00436	5951	3	G/C/T	GCG	CGC	0.379	0.427	0.167	1	0.085959069	0.003696287	NS	NS	lower
BDET_00437	252	2	A/G	AAG	GTA	0.002	0.004	0.394	1	1.54E-26	1.83E-21	NS	higher	higher
BDET_00440	2104	2	C/T	CCC	TTT	0.009	0.021	0.159	1	0.001109277	0.00092588	NS	higher	higher
BDET_00444	411	2	T/C	TTC	NNT	0	0	0.4	1	4.63E-10	3.74E-09	NS	higher	higher
BDET_00444	416	2	T/C	TTT	NNC	0	0	0.333	1	5.04E-05	4.28E-05	NS	higher	higher
BDET_00444	442	2	G/A	GGG	NNA	0	0	0.412	1	4.99E-07	2.17E-07	NS	higher	higher
BDET_00444	506	2	G/C	GGG	NNC	0	0	0.24	1	0.000336802	0.000362434	NS	higher	higher
BDET_00444	626	2	A/G	AAG	CCA	0.014	0.01	0.455	1	4.39E-11	3.61E-13	NS	higher	higher
BDET_00444	805	2	T/C	TTT	NNC	0	0	0.174	1	0.00001376	3.63E-07	NS	higher	higher
BDET_00444	806	2	C/T	CCC	NNT	0	0	0.155	1	1.08E-05	1.87E-07	NS	higher	higher
BDET_00444	864	2	C/T	CCT	ANC	0.007	0	0.426	1	1.96E-27	3.30E-37	NS	higher	higher
BDET_00444	942	2	G/A	GGG	TNA	0.007	0	0.163	1	3.81E-05	8.49E-07	NS	higher	higher
BDET_00444	944	3	C/A/G	CCC	GGA	0.006	0.009	0.14	1	0.000062763	1.24E-06	NS	higher	higher
BDET_00444	945	2	T/G	TTT	NAG	0	0.003	0.143	1	6.78E-05	1.57E-06	NS	higher	higher
BDET_00444	999	2	C/T	CCC	NNT	0	0	0.279	1	3.51E-09	9.37E-13	NS	higher	higher
BDET_00444	1095	2	T/G	TTG	AGT	0.004	0.015	0.468	0.784685362	1.52E-27	2.44E-31	NS	higher	higher
BDET_00444	1321	2	G/T	GGG	TTT	0.006	0.019	0.148	0.833391884	0.000105525	0.000170589	NS	higher	higher
BDET_00446	343	2	G/T	GGT	CNG	0.026	0	0.214	1	6.96E-15	2.15E-48	NS	higher	higher
BDET_00446	869	2	T/G	TTT	CAG	0.011	0.002	0.195	1	0.000127554	0.000000003	NS	higher	higher
BDET_00446	870	2	G/A	GGG	AAA	0.011	0.007	0.2	1	0.000660552	1.41E-07	NS	higher	higher
BDET_00446	875	2	T/G	TTT	GGG	0.011	0.008	0.154	1	0.002596478	1.59E-06	NS	higher	higher
BDET_00446	1044	2	C/A	CCC	NGA	0	0.003	0.103	1	0.005850279	4.12E-07	NS	higher	higher
BDET_00452	1219	2	T/A	TTT	NNA	0	0	0.4	1	1.47E-05	0.000192116	NS	higher	higher
BDET_00452	1221	2	T/A	TTT	GNA	0.015	0	0.4	1	6.84E-06	0.000192116	NS	higher	higher
BDET_00454	1046	2	T/C	TTC	NGT	0	0.003	0.378	1	2.78E-08	8.82E-62	NS	higher	higher
BDET_00454	1054	2	C/T	CCT	NNC	0	0	0.402	1	1.87E-07	1.60E-62	NS	higher	higher
BDET_00454	1166	2	G/C	GGC	NNG	0	0	0.229	1	8.49E-12	2.35E-129	NS	higher	higher
BDET_00455	474	2	G/A	GGG	TNA	0.001	0	0.25	1	1.01E-10	2.99E-05	NS	higher	higher
BDET_00455	1426	4	T/A/G/C	TTA	AAT	0.124	0.21	0.294	0.020596344	5.27E-10	3.20E-06	higher	higher	higher
BDET_00455	1427	4	A/T/G/C	AAG	TTA	0.081	0.145	0.343	0.032358326	0.192394184	0.755531215	higher	NS	NS
BDET_00455	1428	4	A/C/T/G	AAC	CCA	0.091	0.13	0.375	0.492858576	1.82E-11	0.000000035	NS	higher	higher
BDET_00461	1624	2	C/T	CCC	NTN	0	0.149	0	0.156610448	1	0.020408785	NS	NS	lower
BDET_00461	1977	2	A/G	AAA	NNG	0	0	0.476	1	0.000840947	3.90E-10	NS	higher	higher
BDET_00461	2338	2	T/C	TTT	NNC	0	0	0.241	1	0.017854277	2.96E-07	NS	higher	higher
BDET_00461	2370	2	G/C	GGG	NAC	0	0.004	0.214	1	0.033714724	2.20E-06	NS	higher	higher
BDET_00461	2521	2	C/A	CCC	NNA	0	0	0.267	1	0.001069743	2.16E-08	NS	higher	higher
BDET_00461	2522	2	A/G	AAA	NTG	0	0.009	0.28	1	0.002600205	1.80E-07	NS	higher	higher
BDET_00461	2610	2	A/G	AAG	NNA	0	0	0.18	1	2.70E-19	2.93E-49	NS	higher	higher
BDET_00461	2709	2	G/T	GGG	NNT	0	0	0.128	1	0.036792606	2.42E-05	NS	higher	higher
BDET_00461	2830	2	T/C	TTC	ACT	0.037	0.005	0.125	1	7.00E-13	1.63E-34	NS	higher	higher
BDET_00461	2937	3	T/C/G	TTT	AGC	0.019	0.041	0.349	1	4.18E-07	4.63E-23	NS	higher	higher
BDET_00461	2962	2	T/C	TTT	GNC	0.018	0	0.122	1	0.013508465	3.26E-06	NS	higher	higher
BDET_00461	2963	2	C/T	CCC	NAT	0	0.002	0.118	1	0.012391079	2.75E-06	NS	higher	higher
BDET_00461	2964	2	A/G	AAA	NTG	0	0.002	0.136	1	0.008401226	1.46E-06	NS	higher	higher
BDET_00461	3034	2	G/C	GGG	NTC	0	0.005	0.342	1	8.80E-09	8.62E-22	NS	higher	higher
BDET_00464	378	2	C/T	CCC	TTN	0.029	0.163	0	0.051030354	1	0.086010035	NS	NS	NS
BDET_00464	381	2	G/C	GGG	CCN	0.026	0.15	0	0.05258211	1	0.08759336	NS	NS	NS
BDET_00464	382	2	C/T	CCC	NTN	0	0.167	0	0.000942979	1	0.089457015	higher	NS	NS
BDET_00464	385	2	G/A	GGG	NAN	0	0.115	0	0.014175266	1	0.231608066	higher	NS	NS
BDET_00464	386	2	A/T	AAA	NTN	0	0.111	0	0.027783417	1	0.226728246	higher	NS	NS
BDET_00464	660	2	T/C	TTT	NNC	0	0	0.481	1	1.15E-10	1.06E-12	NS	higher	higher
BDET_00465	1835	2	C/G	CCG	GAC	0.114	0.1	0.35	0.980448209	0.000066221	0.00001409	NS	higher	higher
BDET_00465	1836	2	A/G	AAA	GNG	0.068	0	0.35	0.748591481	0.011285168	0.000843698	NS	higher	higher
BDET_00465	1839	2	T/G	TTT	GNG	0.022	0	0.333	1	0.001438385	0.001237207	NS	higher	higher
BDET_00465	1840	2	A/G	AAA	GNG	0.023	0	0.333	1	0.001757831	0.001085254	NS	higher	higher
BDET_00465	1842	2	T/C	TTT	CNC	0.022	0	0.333	1	0.001589539	0.001085254	NS	higher	higher
BDET_00469	2724	3	A/C/T	AAA	CCC	0.079	0.135	0.25	0.118405922	0.030723739	0.22752008	NS	higher	NS
BDET_00469	2725	3	G/C/T	GGG	CTT	0.263	0.212	0.25	0.018285818	1	0.524229435	lower	NS	NS
BDET_00469	2733	2	A/T	AAA	TTT	0.197	0.23	0.5	0.939702549	0.00474837	0.019877512	NS	higher	higher
BDET_00469	2734	3	A/G/C	AAA	GGG	0.228	0.279	0.5	0.741417626	0.025502711	0.145559569	NS	higher	NS
BDET_00469	2738	2	T/A	TTT	AAA	0.182	0.236	0.385	0.53146762	0.026882224	0.168668327	NS	higher	NS
BDET_00470	1796	2	C/T	CCT	NNC	0	0	0.359	1	1.33E-12	7.15E-18	NS	higher	higher
BDET_00470	1797	2	G/T	GGT	NNG	0	0	0.378	1	1.31E-11	3.18E-16	NS	higher	higher
BDET_00470	1815	2	G/A	GGG	NNA	0	0	0.345	1	4.33E-06	4.05E-07	NS	higher	higher
BDET_00470	1966	2	G/A	GGG	NAN	0	0.133	0	0.009457271	1	0.020157929	higher	NS	lower
BDET_00471	102	2	A/G	AAA	TGG	0.008	0.056	0.462	0.070314946	1.05E-14	5.13E-08	NS	higher	higher
BDET_00471	172	2	A/G	AAA	CGN	0.007	0.116	0	0.000770017	1	0.136236621	higher	NS	NS
BDET_00471	174	2	G/A	GGG	CAN	0.007	0.116	0	0.000630821	1	0.135082527	higher	NS	NS
BDET_00471	382	2	T/G	TTT	NGN	0	0.107	0	0.001316462	1	0.148010878	higher	NS	NS
BDET_00471	384	2	T/A	TTT	NAN	0	0.125	0	0.000291165	1	0.088551247	higher	NS	NS
BDET_00471	387	3	G/C/A	GGG	CAN	0.022	0.103	0	0.037869785	1	0.240938988	higher	NS	NS
BDET_00471	454	2	T/G	TTT	GAC	0.016	0.008	0.217	1	0.000593012	4.27E-05	NS	higher	higher
BDET_00471	455	2	T/A	TTT	NGA	0	0.007	0.4	1	1.17E-08	6.53E-09	NS	higher	higher
BDET_00471	460	2	A/C	AAA	NCC	0	0.015	0.133	1	0.002278607	0.0159904	NS	higher	higher
BDET_00471	557	2	T/A	TTT	AAA	0.006	0.007	0.107	1	0.002314929	0.004020357	NS	higher	higher
BDET_00471	558	2	A/G	AAA	TNG	0.013	0	0.107	1	0.000504131	0.000899834	NS	higher	higher
BDET_00471	642	2	T/C	TTC	NNT	0	0	0.484	1	9.50E-15	2.99E-15	NS	higher	higher
BDET_00471	652	2	A/C	AAA	GNC	0.006	0	0.167	1	2.19E-05	0.000012816	NS	higher	higher
BDET_00471	719	2	C/G	CCC	TAG	0.008	0.012	0.103	1	0.001299224	0.002074006	NS	higher	higher
BDET_00471	720	2	A/T	AAA	NGT	0	0.018	0.105	1	0.001327336	0.000434096	NS	higher	higher
BDET_00471	721	2	A/C	AAA	NGC	0	0.012	0.105	1	0.001286985	0.002289136	NS	higher	higher
BDET_00471	808	3	C/A/T	CCC	AAA	0.161	0.217	0.4	0.76599597	0.035788972	0.229712199	NS	higher	NS
BDET_00471	809	2	C/A	CCC	AAA	0.017	0.164	0.038	0.034611897	0.608954413	0.194840093	higher	NS	NS
BDET_00471	810	2	T/A	TTT	AAA	0.179	0.227	0.24	1	0.635034414	1	NS	NS	NS
BDET_00471	811	2	T/A	TTT	AAA	0.2	0.286	0.259	0.839872118	0.67243059	1	NS	NS	NS
BDET_00471	815	2	G/A	AGG	GAA	0.462	0.403	0.348	0.634674667	0.26013344	0.83854907	NS	NS	NS
BDET_00471	816	2	G/A	GGG	AAA	0.173	0.123	0.077	1	0.386702592	0.758903665	NS	NS	NS
BDET_00471	818	3	G/A/T	GGG	AAA	0.34	0.229	0.28	0.426361593	0.485335141	0.819078672	NS	NS	NS
BDET_00471	819	2	G/T	GGG	TTT	0.383	0.265	0.217	0.675130304	0.229356338	0.817373245	NS	NS	NS
BDET_00471	821	2	G/A	GGG	AAA	0.265	0.15	0.136	0.552885244	0.250066124	1	NS	NS	NS
BDET_00471	824	2	A/C	AAA	CCC	0.355	0.222	0.273	0.676979342	0.657408852	0.805771985	NS	NS	NS
BDET_00472	442	2	A/T	AAA	TNT	0.029	0	0.222	1	0.051131846	0.033150352	NS	NS	higher
BDET_00472	1200	2	G/T	GGG	TTT	0.009	0.015	0.147	1	0.00373966	0.006325879	NS	higher	higher
BDET_00472	1459	2	G/T	GGG	TAT	0.015	0.015	0.2	0.547869042	0.004675671	0.000114021	NS	higher	higher
BDET_00472	1512	2	T/C	TTT	AAC	0.007	0.004	0.429	1	1.53E-11	7.61E-15	NS	higher	higher
BDET_00472	1516	2	C/T	CCC	TNT	0.03	0	0.371	0.02904278	0.000000256	3.87E-14	lower	higher	higher
BDET_00472	1543	2	G/A	GGG	ATA	0.008	0.008	0.375	0.847197373	5.61E-08	2.01E-12	NS	higher	higher
BDET_00473	523	2	G/T	GGG	NNT	0	0	0.444	1	6.65E-07	1.50E-09	NS	higher	higher
BDET_00473	540	2	G/A	GGA	NNG	0	0	0.267	1	7.81E-13	8.61E-18	NS	higher	higher
BDET_00473	804	2	C/T	CCT	NNC	0	0	0.317	1	1.08E-14	8.07E-20	NS	higher	higher
BDET_00473	1474	2	T/A	TTT	NAA	0	0.015	0.143	0.567341767	0.000176135	0.00146559	NS	higher	higher
BDET_00473	1920	2	G/C	GGG	NCC	0	0.054	0.294	0.000168362	0.000000001	4.37E-05	higher	higher	higher
BDET_00473	1921	2	G/T	GGG	NTT	0	0.055	0.278	0.000167276	1.85E-09	7.81E-05	higher	higher	higher
BDET_00473	1922	2	C/T	CCC	ATT	0.008	0.05	0.278	0.000415708	1.41E-09	3.89E-05	higher	higher	higher
BDET_00473	1923	3	A/G/T	AAA	TGG	0.004	0.055	0.286	0.001104925	9.50E-09	6.60E-05	higher	higher	higher
BDET_00473	1928	3	A/T/C	AAA	CTC	0.004	0.017	0.132	0.226837605	1	1	NS	NS	NS
BDET_00474	1260	2	T/G	TTT	NNG	0	0	0.28	1	1.03E-05	0.000239512	NS	higher	higher
BDET_00474	1723	2	A/T	AAA	TNT	0.009	0	0.375	1	8.26E-08	1.01E-08	NS	higher	higher
BDET_00474	1724	2	A/T	AAA	NNT	0	0	0.353	1	1.82E-08	2.33E-08	NS	higher	higher
BDET_00474	2040	2	T/C	TTT	AAC	0.006	0.02	0.481	1	5.85E-12	7.41E-10	NS	higher	higher
BDET_00474	2091	2	T/C	TTT	NCC	0	0.009	0.451	0.960583794	6.64E-17	4.43E-12	NS	higher	higher
BDET_00474	2249	2	A/G	AAA	GGN	0.005	0.135	0	3.98E-05	1	0.150550704	higher	NS	NS
BDET_00474	2250	2	T/G	TTT	NGN	0	0.104	0	0.000183136	1	0.234033328	higher	NS	NS
BDET_00474	2262	2	A/G	AAA	NCG	0	0.012	0.35	1	2.75E-07	1.12E-05	NS	higher	higher
BDET_00474	2271	2	A/G	AAA	TNG	0.006	0	0.333	1	2.34E-07	3.33E-06	NS	higher	higher
BDET_00474	2401	2	G/A	GGG	NAN	0	0.119	0	4.56E-08	1	0.025212637	higher	NS	lower
BDET_00474	2808	3	G/A/T	GGA	TTG	0.004	0.009	0.18	1	7.71E-107	3.40E-88	NS	higher	higher
BDET_00474	2931	2	C/T	CCT	NAC	0	0.005	0.407	1	2.15E-19	2.72E-17	NS	higher	higher
BDET_00477	1182	2	C/T	CCT	NNC	0	0	0.44	1	1.49E-12	3.05E-14	NS	higher	higher
BDET_00477	1338	2	T/C	TTT	NAC	0	0.007	0.296	1	3.56E-07	0.000001652	NS	higher	higher
BDET_00477	1455	2	T/C	TTT	NCN	0	0.105	0	8.90E-05	1	0.100232104	higher	NS	NS
BDET_00477	1730	2	A/G	AAA	NNG	0	0	0.136	1	1.97E-05	4.16E-05	NS	higher	higher
BDET_00479	660	2	T/A	TTT	GAA	0.006	0.009	0.172	0.970539193	8.88E-05	0.002297852	NS	higher	higher
BDET_00479	663	2	G/C	GGG	NNC	0	0	0.194	1	1.85E-05	0.000116704	NS	higher	higher
BDET_00479	704	2	T/G	TTT	NGN	0	0.108	0	0.000184562	1	0.085173569	higher	NS	NS
BDET_00479	706	2	T/G	TTT	AGN	0.005	0.12	0	1.62E-05	1	0.054847699	higher	NS	NS
BDET_00479	708	2	T/A	TTT	AAN	0.006	0.122	0	0.000219867	1	0.051909347	higher	NS	NS
BDET_00479	710	2	T/G	TTT	AGN	0.006	0.112	0	0.000129159	1	0.084689552	higher	NS	NS
BDET_00479	711	2	C/G	CCC	NGN	0	0.132	0	0.000014535	1	0.053866848	higher	NS	NS
BDET_00479	1041	3	A/T/C	TTA	AAT	0.29	0.39	0.15	1	0.003169283	0.007141428	NS	lower	lower
BDET_00479	1042	2	A/T	AAA	TTN	0.222	0.128	0	1	0.03973086	0.173455581	NS	lower	NS
BDET_00480	135	2	T/G	TTT	NGN	0	0.112	0	0.000141899	1	0.053441195	higher	NS	NS
BDET_00480	696	2	T/C	TTT	GAC	0.003	0.007	0.324	1	2.37E-18	5.12E-17	NS	higher	higher
BDET_00480	827	2	G/A	GGG	NTA	0	0.011	0.132	1	0.00048173	0.000955318	NS	higher	higher
BDET_00480	855	2	T/A	TTT	AAA	0.078	0.123	0.038	1	0.753972072	0.46374613	NS	NS	NS
BDET_00480	856	3	C/G/A	CCC	GAG	0.333	0.158	0.375	0.004567522	1	0.001930289	lower	NS	higher
BDET_00480	858	3	T/G/A	TTT	GGG	0.186	0.146	0.136	1	1	1	NS	NS	NS
BDET_00481	957	2	G/A	GGA	NAG	0	0.024	0.276	0.042318232	6.18E-26	8.51E-20	higher	higher	higher
BDET_00481	974	2	C/T	CCC	TAT	0.003	0.003	0.3	1	1.46E-11	2.29E-12	NS	higher	higher
BDET_00482	2145	2	C/T	CCT	TNC	0.001	0	0.388	1	1.12E-47	6.35E-32	NS	higher	higher
BDET_00482	2152	2	G/A	GGG	AAN	0.119	0.152	0	0.901367023	0.003589865	0.000798177	NS	lower	lower
BDET_00482	2153	2	C/G	CCC	GGG	0.166	0.263	0.143	0.052882407	0.950765414	0.086028319	NS	NS	NS
BDET_00482	2154	3	T/A/G	TTT	GAA	0.161	0.093	0.127	0.110549476	0.524614832	0.488144822	NS	NS	NS
BDET_00482	2155	4	T/A/G/C	TTA	AAT	0.17	0.181	0.382	0.760355958	0.000498337	7.43E-05	NS	higher	higher
BDET_00482	2156	3	A/G/T	AGA	GAG	0.338	0.489	0.5	0.043591548	0.049024883	1	higher	higher	NS
[truncated: 29,054 more rows]
