# Supplementary material for: First in Vivo Batrachochytrium dendrobatidis Transcriptomes Reveal Mechanisms of Host Exploitation, Host-Specific Gene Expression, and Expressed Genotype Shifts
Source: G3 (Bethesda). 2016 Nov 16;7(1):269–78. doi: 10.1534/g3.116.035873 (PMC5217115; doi:10.1534/g3.116.035873)
Supplement: Supplementary file 8 [file 269FileS3.xls]

## Sheet: Sheet1
ID	Supercontig	Position	Start	End	Gene	Transcript	Sense	Allele states	MA Freq Culture	MA Freq Azet	MA Freq Hlem	CU-AZ	CU-HL	AZ-HL	CU-AZ	CU-HL	AZ-HL
sc1_13934	sc1	13934	13687	16102	BDEG_00004	BDET_00004	+	C/G	0.006	0.135	0.213	3.38975e-09	9.19394e-09	0.27635	higher	higher	higher
sc1_84199	sc1	84199	84010	84203	BDEG_00028	BDET_00028	+	A/T	0	0.042	0.209	0.00156987	4.0447e-10	0.00243776	higher	higher	higher
sc1_175208	sc1	175208	175148	175542	BDEG_00060	BDET_00060	+	A/C	0.004	0	0.229	1	8.36136e-11	1.96123e-08	lower	higher	higher
sc1_175215	sc1	175215	175148	175542	BDEG_00060	BDET_00060	+	G/A	0.005	0.006	0.182	1	3.48187e-09	7.87683e-07	higher	higher	higher
sc1_217240	sc1	217240	217151	217453	BDEG_00080	BDET_00080	-	A/G/T	0.314	0.174	0.354	0.0167004	0.846765	0.0393587	lower	higher	higher
sc1_217246	sc1	217246	217151	217453	BDEG_00080	BDET_00080	-	C/T/A	0.304	0.354	0.436	0.510115	0.090761	0.470222	higher	higher	higher
sc1_217268	sc1	217268	217151	217453	BDEG_00080	BDET_00080	-	T/A/G	0.139	0.216	0.196	0.0792603	0.370034	0.737165	higher	higher	lower
sc1_262166	sc1	262166	262080	262928	BDEG_00098	BDET_00098	+	C/T/G	0.22	0.215	0.415	1	0.0308008	0.028242	lower	higher	higher
sc1_291928	sc1	291928	291700	291941	BDEG_00110	BDET_00110	-	T/G/C	0.241	0.232	0.431	1	0.0193976	0.0179104	lower	higher	higher
sc1_292029	sc1	292029	292016	292112	BDEG_00110	BDET_00110	-	C/G	0.092	0.099	0.346	1	5.64359e-06	6.4396e-05	higher	higher	higher
sc1_292053	sc1	292053	292016	292112	BDEG_00110	BDET_00110	-	T/C	0.135	0.109	0.125	0.901287	1	0.799214	lower	lower	higher
sc1_292345	sc1	292345	292183	292461	BDEG_00110	BDET_00110	-	T/C	0.003	0.001	0.146	1	6.72456e-81	4.91007e-93	lower	higher	higher
sc1_292378	sc1	292378	292183	292461	BDEG_00110	BDET_00110	-	T/G/A/C	0.065	0.142	0.385	4.16965e-08	7.77467e-22	6.63778e-11	higher	higher	higher
sc1_313909	sc1	313909	313867	313929	BDEG_00118	BDET_00118	+	T/A/C	0.138	0.355	0.388	2.42048e-12	3.32932e-13	0.00061492	higher	higher	higher
sc1_469001	sc1	469001	468273	469001	BDEG_00177	BDET_00178	-	T/G	0.251	0.454	0.224	1.4954e-17	7.99712e-16	0.000331001	higher	lower	lower
sc1_540438	sc1	540438	540434	541892	BDEG_00202	BDET_00204	+	C/G	0	0	0.261	1	1.223e-06	1.26662e-05	lower	higher	higher
sc1_587436	sc1	587436	587068	587670	BDEG_00216	BDET_00218	-	C/G	0	0.007	0.333	1	2.30735e-09	6.8203e-08	higher	higher	higher
sc1_587457	sc1	587457	587068	587670	BDEG_00216	BDET_00218	-	C/G	0	0.007	0.31	1	3.48575e-09	1.02589e-07	higher	higher	higher
sc1_587507	sc1	587507	587068	587670	BDEG_00216	BDET_00218	-	T/A	0.004	0	0.308	1	3.2301e-08	8.54149e-08	lower	higher	higher
sc1_587513	sc1	587513	587068	587670	BDEG_00216	BDET_00218	-	T/A	0.008	0.02	0.103	0.238078	0.00183183	0.0708856	higher	higher	higher
sc1_587590	sc1	587590	587068	587670	BDEG_00216	BDET_00218	-	G/A	0.004	0.02	0.381	0.165566	1.25209e-25	8.96712e-19	higher	higher	higher
sc1_587646	sc1	587646	587068	587670	BDEG_00216	BDET_00218	-	C/T	0	0	0.119	1	2.31546e-39	8.29411e-36	lower	higher	higher
sc1_587666	sc1	587666	587068	587670	BDEG_00216	BDET_00218	-	A/G	0.004	0	0.114	1	2.70946e-40	1.91947e-37	lower	higher	higher
sc1_620128	sc1	620128	620101	620729	BDEG_00231	BDET_00233	+	C/T	0.006	0	0.37	1	1.53493e-09	1.11109e-06	lower	higher	higher
sc1_620211	sc1	620211	620101	620729	BDEG_00231	BDET_00233	+	T/A	0	0	0.4	1	1.25196e-09	3.4361e-06	lower	higher	higher
sc1_620224	sc1	620224	620101	620729	BDEG_00231	BDET_00233	+	A/G	0	0	0.4	1	1e-09	2.72751e-06	lower	higher	higher
sc1_667747	sc1	667747	663885	668580	BDEG_00249	BDET_00251	-	C/T	0	0	0.111	1	2.19529e-25	6.3524e-19	lower	higher	higher
sc1_667748	sc1	667748	663885	668580	BDEG_00249	BDET_00251	-	G/A	0	0	0.37	1	1.16763e-18	2.23855e-16	lower	higher	higher
sc1_920728	sc1	920728	919172	921430	BDEG_00343	BDET_00345	+	G/A	0.013	0.003	0.279	1	1.69818e-33	7.31581e-33	lower	higher	higher
sc1_988658	sc1	988658	987795	994401	BDEG_00369	BDET_00371	+	G/A/T	0.009	0.041	0.143	0.0920346	1	0.412867	higher	higher	higher
sc1_988664	sc1	988664	987795	994401	BDEG_00369	BDET_00371	+	T/C	0.004	0.001	0.12	1	3.11574e-08	2.20346e-09	lower	higher	higher
sc1_988754	sc1	988754	987795	994401	BDEG_00369	BDET_00371	+	C/A	0.002	0.003	0.118	1	1.41688e-07	5.2e-08	higher	higher	higher
sc1_1162186	sc1	1162186	1161203	1162660	BDEG_00434	BDET_00436	+	C/A	0	0	0.141	1	5e-09	3.29113e-10	lower	higher	higher
sc1_1182522	sc1	1182522	1181321	1183009	BDEG_00440	BDET_00442	-	C/T/A	0.004	0.008	0.145	1	1.46478e-07	2.21022e-09	higher	higher	higher
sc1_1182531	sc1	1182531	1181321	1183009	BDEG_00440	BDET_00442	-	T/A/G	0.006	0.009	0.131	1	5.99308e-08	5.87943e-09	higher	higher	higher
sc1_1201643	sc1	1201643	1201444	1201655	BDEG_00447	BDET_00449	+	A/G	0.006	0.001	0.148	0.854467	4.27332e-07	2.19083e-09	lower	higher	higher
sc1_1403382	sc1	1403382	1403359	1403735	BDEG_00517	BDET_00519	+	T/G	0.004	0.003	0.158	0.579584	7.9e-08	1.485e-10	lower	higher	higher
sc1_1403422	sc1	1403422	1403359	1403735	BDEG_00517	BDET_00519	+	T/C	0.001	0.002	0.215	1	1.47902e-81	4.80852e-87	higher	higher	higher
sc1_1403422	sc1	1403422	1403359	1403735	BDEG_00517	BDET_00519	+	A/G/T	0.438	0.391	0.261	0.0944832	0.00132587	0.0794485	lower	lower	lower
sc1_1479523	sc1	1479523	1478901	1480665	BDEG_00550	BDET_00553	+	T/A	0.137	0.129	0.238	1	0.101573	0.062244	lower	higher	higher
sc1_1513261	sc1	1513261	1513196	1513628	BDEG_00563	BDET_00566	-	A/G/T	0.006	0.005	0.119	1	4.80483e-07	6.33799e-09	lower	higher	higher
sc1_1557411	sc1	1557411	1556632	1557828	BDEG_00578	BDET_00581	-	T/C	0.124	0.117	0.109	1	0.941024	1	lower	lower	lower
sc1_1604307	sc1	1604307	1604196	1604335	BDEG_00594	BDET_00597	-	C/A	0.145	0.143	0.167	1	0.762734	0.707638	lower	higher	higher
sc1_1640463	sc1	1640463	1640146	1641572	BDEG_00609	BDET_00612	+	G/T/A/C	0.11	0.102	0.063	1	0.323268	0.418404	lower	lower	lower
sc1_1640709	sc1	1640709	1640146	1641572	BDEG_00609	BDET_00612	+	C/T	0.113	0.096	0.127	1	0.917196	0.516267	lower	higher	higher
sc1_1640880	sc1	1640880	1640146	1641572	BDEG_00609	BDET_00612	+	A/C	0.268	0.233	0.085	0.902568	0.0111371	0.0219616	lower	lower	lower
sc1_1641018	sc1	1641018	1640146	1641572	BDEG_00609	BDET_00612	+	C/A/G	0.07	0.035	0.163	0.103133	0.000383519	1.87089e-08	lower	higher	higher
sc1_1641126	sc1	1641126	1640146	1641572	BDEG_00609	BDET_00612	+	T/G/A/C	0.08	0.051	0.176	0.305426	0.00122636	1.25509e-06	lower	higher	higher
sc1_1641674	sc1	1641674	1641638	1642159	BDEG_00609	BDET_00612	+	C/A/T/G	0.162	0.151	0.239	0.452773	0.136757	0.00426345	lower	higher	higher
sc1_1642127	sc1	1642127	1641638	1642159	BDEG_00609	BDET_00612	+	T/A/G	0.352	0.289	0.344	0.0414336	0.02005	0.920508	lower	lower	higher
sc1_1643415	sc1	1643415	1643337	1643830	BDEG_00610	BDET_00613	-	A/T/C/G	0.206	0.248	0.265	1	0.00165405	0.00260457	higher	higher	higher
sc1_1643493	sc1	1643493	1643337	1643830	BDEG_00610	BDET_00613	-	G/C/A/T	0.247	0.234	0.281	1	0.996171	0.63771	lower	higher	higher
sc1_1644769	sc1	1644769	1643948	1644965	BDEG_00610	BDET_00613	-	C/T	0	0	0.391	1	4.60931e-10	4.03503e-16	lower	higher	higher
sc1_1644804	sc1	1644804	1643948	1644965	BDEG_00610	BDET_00613	-	G/A	0.029	0.01	0.147	0.665691	0.0237279	0.000431174	lower	higher	higher
sc1_1644810	sc1	1644810	1643948	1644965	BDEG_00610	BDET_00613	-	A/G	0.029	0	0.121	0.0309341	0.0608684	5.84337e-05	lower	higher	higher
sc1_1644868	sc1	1644868	1643948	1644965	BDEG_00610	BDET_00613	-	G/A	0	0.005	0.436	1	1.55156e-13	1.72956e-21	higher	higher	higher
sc1_1644930	sc1	1644930	1643948	1644965	BDEG_00610	BDET_00613	-	A/T	0.007	0.005	0.118	0.731805	0.00283899	3.11973e-06	lower	higher	higher
sc1_1647020	sc1	1647020	1646973	1647087	BDEG_00612	BDET_00615	-	T/G	0	0.002	0.118	1	0.000557901	3.23187e-06	higher	higher	higher
sc1_1663190	sc1	1663190	1662486	1665011	BDEG_00619	BDET_00622	+	T/C	0.004	0.006	0.2	0.836336	2.24795e-06	0.000590381	higher	higher	higher
sc1_1663193	sc1	1663193	1662486	1665011	BDEG_00619	BDET_00622	+	C/A/G	0.012	0.012	0.182	1	0.26257	0.298282	lower	higher	higher
sc1_1664120	sc1	1664120	1662486	1665011	BDEG_00619	BDET_00622	+	C/A	0	0	0.24	1	9.3721e-06	0.000240356	lower	higher	higher
sc1_1666363	sc1	1666363	1666239	1667361	BDEG_00620	BDET_00623	+	A/G	0	0.108	0	0.000688259	1	0.232459	higher	lower	lower
sc1_1666382	sc1	1666382	1666239	1667361	BDEG_00620	BDET_00623	+	A/G	0.006	0.111	0	0.00336463	1	0.0758097	higher	lower	lower
sc1_1666624	sc1	1666624	1666239	1667361	BDEG_00620	BDET_00623	+	C/A	0	0	0.408	1	7.72296e-14	3.09352e-11	lower	higher	higher
sc1_1667047	sc1	1667047	1666239	1667361	BDEG_00620	BDET_00623	+	C/T	0	0	0.156	1	6.29339e-32	1.35346e-29	lower	higher	higher
sc1_1667075	sc1	1667075	1666239	1667361	BDEG_00620	BDET_00623	+	A/T	0	0.018	0.261	1	3.35399e-05	0.000722361	higher	higher	higher
sc1_1668271	sc1	1668271	1667938	1668498	BDEG_00621	BDET_00624	+	A/G	0.009	0	0.25	1	4.97322e-05	0.00152123	lower	higher	higher
sc1_1669435	sc1	1669435	1668920	1670491	BDEG_00621	BDET_00624	+	T/A	0.011	0.162	0	0.00285504	1	0.0223958	higher	lower	lower
sc1_1669523	sc1	1669523	1668920	1670491	BDEG_00621	BDET_00624	+	C/G	0	0.172	0	9.15521e-05	1	0.00808348	higher	lower	lower
sc1_1670098	sc1	1670098	1668920	1670491	BDEG_00621	BDET_00624	+	C/G	0	0.205	0	5.83173e-06	1	0.00349716	higher	lower	lower
sc1_1670313	sc1	1670313	1668920	1670491	BDEG_00621	BDET_00624	+	G/T	0.01	0.105	0	0.00511899	1	0.0861164	higher	lower	lower
sc1_1671521	sc1	1671521	1671434	1672279	BDEG_00622	BDET_00625	+	T/G	0	0.233	0	3.20575e-07	1	0.00200483	higher	lower	lower
sc1_1672212	sc1	1672212	1671434	1672279	BDEG_00622	BDET_00625	+	C/T	0	0	0.476	1	4.88819e-11	4.77595e-11	lower	higher	higher
sc1_1673525	sc1	1673525	1673317	1674742	BDEG_00623	BDET_00626	+	C/G	0	0.143	0	3.52166e-06	1	0.00385587	higher	lower	lower
sc1_1673664	sc1	1673664	1673317	1674742	BDEG_00623	BDET_00626	+	T/G	0	0.116	0	0.000452067	1	0.0290786	higher	lower	lower
sc1_1673798	sc1	1673798	1673317	1674742	BDEG_00623	BDET_00626	+	C/T	0.005	0	0.2	1	3.74848e-25	1.1393e-25	lower	higher	higher
sc1_1673802	sc1	1673802	1673317	1674742	BDEG_00623	BDET_00626	+	T/C	0	0.004	0.295	1	8.36167e-16	8.24953e-17	higher	higher	higher
sc1_1673898	sc1	1673898	1673317	1674742	BDEG_00623	BDET_00626	+	C/A/T	0.006	0.03	0.206	0.00349045	1	0.430536	higher	higher	higher
sc1_1673922	sc1	1673922	1673317	1674742	BDEG_00623	BDET_00626	+	C/T	0	0	0.182	1	6.77572e-06	3.57315e-09	lower	higher	higher
sc1_1674023	sc1	1674023	1673317	1674742	BDEG_00623	BDET_00626	+	T/G	0.111	0.027	0	0.129804	0.215668	1	lower	lower	lower
sc1_1674027	sc1	1674027	1673317	1674742	BDEG_00623	BDET_00626	+	T/G	0.275	0.232	0.269	1	0.000382969	5.21453e-06	lower	lower	higher
sc1_1674214	sc1	1674214	1673317	1674742	BDEG_00623	BDET_00626	+	A/T	0.25	0.236	0.045	1	0.0823498	0.055458	lower	lower	lower
sc1_1674219	sc1	1674219	1673317	1674742	BDEG_00623	BDET_00626	+	G/C/T	0.379	0.427	0.167	1	0.0859591	0.00369629	higher	lower	lower
sc1_1678998	sc1	1678998	1678765	1679495	BDEG_00626	BDET_00629	+	A/G	0	0.004	0.233	1	3.44237e-05	2.57737e-09	higher	higher	higher
sc1_1679454	sc1	1679454	1678765	1679495	BDEG_00626	BDET_00629	+	G/A	0	0	0.259	1	5.77526e-06	0.000218781	lower	higher	higher
sc1_1680717	sc1	1680717	1680541	1680828	BDEG_00627	BDET_00630	+	T/G	0.008	0	0.259	1	6.02114e-06	2.99631e-05	lower	higher	higher
sc1_1681647	sc1	1681647	1681234	1683837	BDEG_00627	BDET_00630	+	T/A	0.007	0	0.241	1	4.56631e-05	4.07541e-05	lower	higher	higher
sc1_1681656	sc1	1681656	1681234	1683837	BDEG_00627	BDET_00630	+	A/T	0.004	0.005	0.16	1	6.23454e-06	8.99592e-07	higher	higher	higher
sc1_1681737	sc1	1681737	1681234	1683837	BDEG_00627	BDET_00630	+	C/G	0.004	0	0.148	0.942647	7.98611e-06	3.47725e-08	lower	higher	higher
sc1_1681995	sc1	1681995	1681234	1683837	BDEG_00627	BDET_00630	+	T/G	0.004	0.004	0.135	1	6.8497e-06	2.53104e-07	lower	higher	higher
sc1_1682031	sc1	1682031	1681234	1683837	BDEG_00627	BDET_00630	+	G/T	0	0	0.127	1	2.81179e-06	7.96808e-08	lower	higher	higher
sc1_1682058	sc1	1682058	1681234	1683837	BDEG_00627	BDET_00630	+	A/T	0.004	0	0.127	0.925117	1.95547e-05	6.84321e-08	lower	higher	higher
sc1_1682178	sc1	1682178	1681234	1683837	BDEG_00627	BDET_00630	+	T/C	0	0.003	0.431	1	2.61387e-24	2.24516e-31	higher	higher	higher
sc1_1683022	sc1	1683022	1681234	1683837	BDEG_00627	BDET_00630	+	T/C	0.026	0.011	0.2	0.839285	2.65744e-10	5.77263e-17	lower	higher	higher
sc1_1683313	sc1	1683313	1681234	1683837	BDEG_00627	BDET_00630	+	C/T	0	0.013	0.2	1	8.07793e-12	7.86852e-16	higher	higher	higher
sc1_1683472	sc1	1683472	1681234	1683837	BDEG_00627	BDET_00630	+	C/T	0	0.011	0.25	1	3.1966e-09	1.57456e-13	higher	higher	higher
sc1_1683819	sc1	1683819	1681234	1683837	BDEG_00627	BDET_00630	+	G/A	0	0	0.292	1	1.48814e-06	1.20414e-05	lower	higher	higher
sc1_1684458	sc1	1684458	1684210	1684667	BDEG_00628	BDET_00631	-	G/A	0	0.013	0.133	1	0.00723079	0.0102042	higher	higher	higher
sc1_1685266	sc1	1685266	1684725	1685526	BDEG_00628	BDET_00631	-	T/A	0	0.02	0.115	1	0.0249919	0.0537318	higher	higher	higher
sc1_1685278	sc1	1685278	1684725	1685526	BDEG_00628	BDET_00631	-	A/G	0.01	0	0.103	1	4.51879e-33	8.29591e-47	lower	higher	higher
sc1_1686307	sc1	1686307	1686203	1686410	BDEG_00629	BDET_00632	+	G/A	0	0	0.446	1	6.92317e-23	9.38344e-35	lower	higher	higher
sc1_1686925	sc1	1686925	1686924	1687084	BDEG_00629	BDET_00632	+	G/T	0.005	0.004	0.35	1	2.86144e-17	6.1973e-15	lower	higher	higher
sc1_1688229	sc1	1688229	1688034	1690501	BDEG_00630	BDET_00633	+	C/G	0	0.004	0.35	0.922773	4.8706e-19	6.1973e-15	higher	higher	higher
sc1_1691562	sc1	1691562	1690752	1691679	BDEG_00631	BDET_00634	-	A/G	0.496	0.185	0.308	3.73807e-10	0.0899887	0.2138	lower	lower	higher
sc1_1691820	sc1	1691820	1691777	1691843	BDEG_00631	BDET_00634	-	C/T	0.004	0	0.231	1	2.58116e-07	4.15788e-06	lower	higher	higher
sc1_1693011	sc1	1693011	1692890	1693191	BDEG_00631	BDET_00634	-	A/G	0.009	0	0.367	1	4.40256e-11	3.444e-10	lower	higher	higher
sc1_1693065	sc1	1693065	1692890	1693191	BDEG_00631	BDET_00634	-	A/G	0.002	0.016	0.227	1	2.77851e-06	1.92495e-05	higher	higher	higher
sc1_1696995	sc1	1696995	1696578	1697408	BDEG_00633	BDET_00636	+	T/A	0.004	0.009	0.136	1	0.00101751	0.00397477	higher	higher	higher
sc1_1698105	sc1	1698105	1698036	1698400	BDEG_00634	BDET_00637	-	C/G	0.005	0.123	0	2.26465e-11	1	0.026761	higher	lower	lower
sc1_1698204	sc1	1698204	1698036	1698400	BDEG_00634	BDET_00637	-	C/G	0.005	0.127	0	2.66721e-10	1	0.0260217	higher	lower	lower
sc1_1698242	sc1	1698242	1698036	1698400	BDEG_00634	BDET_00637	-	A/G	0.477	0.266	0.05	7.19865e-13	3.84544e-08	5.1494e-17	lower	lower	lower
sc1_1698711	sc1	1698711	1698485	1699190	BDEG_00634	BDET_00637	-	C/A	0.001	0.003	0.115	0.59942	8.6e-08	6.9356e-06	higher	higher	higher
sc1_1698855	sc1	1698855	1698485	1699190	BDEG_00634	BDET_00637	-	A/T	0.002	0	0.159	1	7.36026e-08	1.46851e-08	lower	higher	higher
sc1_1698900	sc1	1698900	1698485	1699190	BDEG_00634	BDET_00637	-	G/T	0.001	0	0.156	1	2.52152e-09	1.27897e-08	lower	higher	higher
sc1_1698901	sc1	1698901	1698485	1699190	BDEG_00634	BDET_00637	-	G/C	0.001	0.002	0.156	1	1.68394e-08	1.00079e-07	higher	higher	higher
sc1_1699591	sc1	1699591	1699507	1700266	BDEG_00634	BDET_00637	-	T/C/G/A	0.484	0.403	0.431	0.0634022	0.379724	0.0712199	lower	lower	higher
sc1_1699621	sc1	1699621	1699507	1700266	BDEG_00634	BDET_00637	-	G/A	0.456	0.389	0.461	0.0218487	1	0.254934	lower	higher	higher
sc1_1702232	sc1	1702232	1701623	1703605	BDEG_00635	BDET_00638	-	C/A/G/T	0.04	0.098	0.2	0.0381504	4.77426e-12	9e-09	higher	higher	higher
sc1_1703246	sc1	1703246	1701623	1703605	BDEG_00635	BDET_00638	-	T/C	0.371	0.173	0.16	6.37895e-08	0.0736467	7.26981e-09	lower	lower	lower
sc1_1703285	sc1	1703285	1701623	1703605	BDEG_00635	BDET_00638	-	C/A	0	0	0.206	1	3.80781e-17	2.55462e-15	lower	higher	higher
sc1_1705495	sc1	1705495	1704962	1705562	BDEG_00636	BDET_00639	-	A/G	0.006	0.011	0.375	1	1.08308e-07	3.66768e-09	higher	higher	higher
sc1_1705999	sc1	1705999	1705629	1706315	BDEG_00636	BDET_00639	-	G/A	0.452	0.383	0.31	0.00693184	0.206333	0.00366143	lower	lower	lower
sc1_1706017	sc1	1706017	1705629	1706315	BDEG_00636	BDET_00639	-	C/T	0.006	0.009	0.275	1	2.96418e-08	4.03441e-08	higher	higher	higher
sc1_1707921	sc1	1707921	1707905	1708865	BDEG_00637	BDET_00640	+	C/G	0	0.009	0.474	1	1.43037e-18	2.12688e-24	higher	higher	higher
sc1_1708826	sc1	1708826	1707905	1708865	BDEG_00637	BDET_00640	+	A/T	0	0.006	0.473	1	2.60229e-18	1.61257e-21	higher	higher	higher
sc1_1709143	sc1	1709143	1709134	1710289	BDEG_00638	BDET_00641	-	G/T	0	0	0.474	1	1.12836e-18	2.84437e-24	lower	higher	higher
sc1_1709177	sc1	1709177	1709134	1710289	BDEG_00638	BDET_00641	-	A/G	0.01	0.004	0.241	1	2.43042e-34	2.1568e-39	lower	higher	higher
sc1_1709212	sc1	1709212	1709134	1710289	BDEG_00638	BDET_00641	-	A/T	0.006	0	0.238	1	1.43755e-16	1.53664e-09	lower	higher	higher
sc1_1709447	sc1	1709447	1709134	1710289	BDEG_00638	BDET_00641	-	G/A	0.009	0	0.286	1	6.49027e-21	2.43963e-12	lower	higher	higher
sc1_1710096	sc1	1710096	1709134	1710289	BDEG_00638	BDET_00641	-	G/A	0.003	0.349	0	5.07947e-25	1	0.000273383	higher	lower	lower
sc1_1710434	sc1	1710434	1710387	1710586	BDEG_00638	BDET_00641	-	G/C	0.003	0.345	0	1.89297e-26	1	0.00016391	higher	lower	lower
sc1_1710518	sc1	1710518	1710387	1710586	BDEG_00638	BDET_00641	-	T/G	0	0	0.3	1	7.17669e-08	1.13363e-06	lower	higher	higher
sc1_1712284	sc1	1712284	1712251	1712365	BDEG_00639	BDET_00643	-	T/A	0.003	0	0.3	1	3.74213e-07	1.073e-06	lower	higher	higher
sc1_1712284	sc1	1712284	1712251	1712365	BDEG_00639	BDET_00642	-	C/A	0	0	0.3	1	6.4e-08	5.49926e-07	lower	higher	higher
sc1_1712810	sc1	1712810	1712730	1713328	BDEG_00639	BDET_00643	-	C/T	0	0	0.458	1	3.89948e-17	1.11368e-13	lower	higher	higher
sc1_1712932	sc1	1712932	1712730	1713328	BDEG_00639	BDET_00643	-	A/G	0.002	0	0.476	1	1.34947e-14	2.0774e-11	lower	higher	higher
sc1_1713184	sc1	1713184	1712730	1713328	BDEG_00639	BDET_00643	-	C/T	0.003	0.011	0.107	0.13449	0.000118356	0.0152869	higher	higher	higher
sc1_1714193	sc1	1714193	1714119	1714567	BDEG_00640	BDET_00644	-	A/T	0.004	0.003	0.103	1	0.00173442	0.00109526	lower	higher	higher
sc1_1714304	sc1	1714304	1714119	1714567	BDEG_00640	BDET_00644	-	G/T	0.001	0.003	0.106	0.613055	1.19073e-06	5.07846e-05	higher	higher	higher
sc1_1716713	sc1	1716713	1716602	1716760	BDEG_00641	BDET_00645	+	A/G	0.007	0.003	0.222	1	3.49015e-12	2.2357e-13	lower	higher	higher
sc1_1716733	sc1	1716733	1716602	1716760	BDEG_00641	BDET_00645	+	A/T	0.001	0.003	0.114	0.741246	1.34922e-09	8.41843e-08	higher	higher	higher
sc1_1717133	sc1	1717133	1717095	1717241	BDEG_00641	BDET_00645	+	C/T	0.004	0.003	0.128	1	7.54947e-10	5.38699e-09	lower	higher	higher
sc1_1717205	sc1	1717205	1717095	1717241	BDEG_00641	BDET_00645	+	C/T	0.001	0.005	0.256	0.421701	3.30448e-13	1.1048e-10	higher	higher	higher
sc1_1718178	sc1	1718178	1718100	1718197	BDEG_00641	BDET_00645	+	C/G	0.004	0.005	0.217	1	2.91092e-05	6.61705e-05	higher	higher	higher
sc1_1719511	sc1	1719511	1719491	1719574	BDEG_00642	BDET_00646	+	A/G	0.008	0.003	0.28	1	2.69876e-05	2.90963e-08	lower	higher	higher
sc1_1720750	sc1	1720750	1720204	1722855	BDEG_00643	BDET_00647	-	C/A	0	0	0.259	1	2.73385e-05	1.43432e-07	lower	higher	higher
sc1_1721098	sc1	1721098	1720204	1722855	BDEG_00643	BDET_00647	-	T/C	0.011	0.004	0.259	1	3.79759e-05	1.22034e-06	lower	higher	higher
sc1_1721962	sc1	1721962	1720204	1722855	BDEG_00643	BDET_00647	-	T/G	0.259	0.326	0.074	0.142214	0.00176527	0.00013032	higher	lower	lower
sc1_1722011	sc1	1722011	1720204	1722855	BDEG_00643	BDET_00647	-	C/T/G/A	0.263	0.183	0.137	1.16284e-14	1.3e-08	0.248051	lower	lower	lower
sc1_1722160	sc1	1722160	1720204	1722855	BDEG_00643	BDET_00647	-	T/A/G	0.406	0.324	0.245	0.00560791	0.0035995	0.354412	lower	lower	lower
sc1_1722168	sc1	1722168	1720204	1722855	BDEG_00643	BDET_00647	-	C/T/A	0.293	0.122	0.095	5.3841e-05	0.00577251	0.652116	lower	lower	lower
sc1_1722348	sc1	1722348	1720204	1722855	BDEG_00643	BDET_00647	-	A/T	0.431	0.17	0	1.3863e-14	1.83915e-10	0.0129351	lower	lower	lower
sc1_1722730	sc1	1722730	1720204	1722855	BDEG_00643	BDET_00647	-	A/T/C	0.361	0.083	0.032	3.62734e-07	1.02464e-05	0.233665	lower	lower	lower
sc1_1722784	sc1	1722784	1720204	1722855	BDEG_00643	BDET_00647	-	A/G	0	0	0.429	1	1.00601e-07	1.23691e-09	lower	higher	higher
sc1_1727261	sc1	1727261	1727039	1727511	BDEG_00646	BDET_00650	+	A/T	0.022	0	0.171	1	0.00816143	0.000652947	lower	higher	higher
sc1_1727372	sc1	1727372	1727039	1727511	BDEG_00646	BDET_00650	+	C/T	0	0	0.167	1	0.00781922	0.000674546	lower	higher	higher
sc1_1728037	sc1	1728037	1727851	1728058	BDEG_00647	BDET_00651	-	A/C	0	0	0.171	1	0.00816143	0.000751576	lower	higher	higher
sc1_1728306	sc1	1728306	1728296	1728444	BDEG_00647	BDET_00651	-	A/T	0	0	0.167	1	0.0128804	0.000652947	lower	higher	higher
sc1_1728607	sc1	1728607	1728551	1728619	BDEG_00647	BDET_00651	-	A/G	0.477	0.177	0	0.0182208	1.91923e-05	0.0380325	lower	lower	lower
sc1_1733701	sc1	1733701	1733339	1735339	BDEG_00649	BDET_00653	+	A/C	0.01	0.043	0.118	0.838485	0.021647	0.244661	higher	higher	higher
sc1_1734700	sc1	1734700	1733339	1735339	BDEG_00649	BDET_00653	+	A/T	0.01	0.03	0.152	1	0.00580348	0.0486793	higher	higher	higher
sc1_1736971	sc1	1736971	1736931	1737209	BDEG_00651	BDET_00655	+	G/A	0.469	0.333	0.279	0.486597	0.0559842	0.706675	lower	lower	lower
sc1_1737977	sc1	1737977	1737895	1738263	BDEG_00652	BDET_00656	+	T/C	0	0	0.455	1	2.92237e-06	8.46597e-12	lower	higher	higher
sc1_1738188	sc1	1738188	1737895	1738263	BDEG_00652	BDET_00656	+	G/A	0	0	0.385	1	3.65956e-06	6.34321e-11	lower	higher	higher
sc1_1740332	sc1	1740332	1740022	1740504	BDEG_00653	BDET_00657	+	T/C	0.431	0.407	0.367	1	0.10806	0.0383052	lower	lower	lower
sc1_1740800	sc1	1740800	1740733	1741554	BDEG_00654	BDET_00658	-	T/A	0.167	0.248	0.417	1	0.0232596	1.92074e-05	higher	higher	higher
sc1_1740836	sc1	1740836	1740733	1741554	BDEG_00654	BDET_00658	-	T/G	0	0.137	0	6.90265e-06	1	0.0321381	higher	lower	lower
sc1_1741084	sc1	1741084	1740733	1741554	BDEG_00654	BDET_00658	-	C/T	0.431	0.459	0.12	0.896364	0.00402043	0.00173522	higher	lower	lower
sc1_1744478	sc1	1744478	1744473	1745976	BDEG_00655	BDET_00659	+	T/A	0.01	0	0.227	1	0.00102801	0.00359644	lower	higher	higher
sc1_1744657	sc1	1744657	1744473	1745976	BDEG_00655	BDET_00659	+	G/A	0	0	0.439	1	2.15162e-20	7.2884e-19	lower	higher	higher
sc1_1744817	sc1	1744817	1744473	1745976	BDEG_00655	BDET_00659	+	T/C	0.473	0.458	0.063	1	1.39536e-05	4.16278e-05	lower	lower	lower
sc1_1750065	sc1	1750065	1749971	1750124	BDEG_00658	BDET_00662	-	T/G	0.007	0	0.111	1	0.00416888	0.00186049	lower	higher	higher
sc1_1751641	sc1	1751641	1751352	1751678	BDEG_00659	BDET_00663	-	T/C	0.491	0.438	0.188	1	0.00811993	0.0305025	lower	lower	lower
sc1_1751799	sc1	1751799	1751737	1751946	BDEG_00659	BDET_00663	-	C/T	0	0	0.37	1	2.22069e-09	4.70111e-14	lower	higher	higher
sc1_1752375	sc1	1752375	1752252	1752464	BDEG_00659	BDET_00663	-	T/G	0.012	0.007	0.194	1	4.62137e-05	7.53e-07	lower	higher	higher
sc1_1759583	sc1	1759583	1759466	1759609	BDEG_00661	BDET_00665	-	C/A	0	0	0.212	1	9.5498e-06	5.54858e-10	lower	higher	higher
sc1_1765772	sc1	1765772	1765028	1765813	BDEG_00664	BDET_00668	-	C/T	0	0.003	0.2	1	2.69306e-05	3.65076e-08	higher	higher	higher
sc1_1766111	sc1	1766111	1766102	1766146	BDEG_00664	BDET_00668	-	A/G	0	0.003	0.234	1	9.85472e-06	4.10157e-09	higher	higher	higher
sc1_1766120	sc1	1766120	1766102	1766146	BDEG_00664	BDET_00668	-	T/A	0	0	0.348	1	1.4225e-06	2.33196e-09	lower	higher	higher
sc1_1771743	sc1	1771743	1771655	1771825	BDEG_00666	BDET_00670	+	G/A	0	0	0.136	1	0.00157936	8.60123e-07	lower	higher	higher
sc1_1772907	sc1	1772907	1772274	1773855	BDEG_00667	BDET_00671	-	G/A	0.474	0.468	0.098	1	3.76294e-08	2.4059e-11	lower	lower	lower
sc1_1774741	sc1	1774741	1774537	1774857	BDEG_00667	BDET_00671	-	A/C/G	0.009	0.012	0.157	1	3.72256e-05	5.47241e-12	higher	higher	higher
sc1_1781093	sc1	1781093	1781028	1781297	BDEG_00668	BDET_00672	-	C/T	0	0.005	0.193	1	0.00864237	4.8695e-09	higher	higher	higher
sc1_1784083	sc1	1784083	1782292	1784828	BDEG_00669	BDET_00673	-	G/A	0	0.061	0.15	0.974464	0.052515	0.0652875	higher	higher	higher
sc1_1784598	sc1	1784598	1782292	1784828	BDEG_00669	BDET_00673	-	C/T/A	0.037	0.168	0	0.0448958	1	0.00232701	higher	lower	lower
sc1_1784717	sc1	1784717	1782292	1784828	BDEG_00669	BDET_00673	-	T/A/C	0.375	0.371	0.32	1	0.847737	0.349762	lower	lower	lower
sc1_1785180	sc1	1785180	1785143	1785442	BDEG_00670	BDET_00674	-	G/A	0.464	0.448	0	1	1.29377e-05	5.98938e-06	lower	lower	lower
sc1_1785551	sc1	1785551	1785521	1786102	BDEG_00670	BDET_00674	-	G/A	0.42	0.382	0.278	1	0.192104	0.341723	lower	lower	lower
sc1_1785588	sc1	1785588	1785521	1786102	BDEG_00670	BDET_00674	-	G/A	0.448	0.408	0.048	0.336685	3.99648e-06	0.000430905	lower	lower	lower
sc1_1787787	sc1	1787787	1787566	1787889	BDEG_00671	BDET_00675	-	C/T	0.01	0	0.182	1	7.34456e-05	0.000200331	lower	higher	higher
sc1_1787817	sc1	1787817	1787566	1787889	BDEG_00671	BDET_00675	-	G/A	0.465	0.381	0.267	0.188725	0.017742	0.410656	lower	lower	lower
sc1_1789748	sc1	1789748	1789302	1790439	BDEG_00672	BDET_00676	+	C/A	0.048	0	0.29	1	0.0108252	0.0104512	lower	higher	higher
sc1_1789751	sc1	1789751	1789302	1790439	BDEG_00672	BDET_00676	+	T/G	0.048	0	0.3	1	0.0108252	0.0104512	lower	higher	higher
sc1_1789769	sc1	1789769	1789302	1790439	BDEG_00672	BDET_00676	+	G/A	0	0	0.406	1	1.68025e-06	5.15e-07	lower	higher	higher
sc1_1789934	sc1	1789934	1789302	1790439	BDEG_00672	BDET_00676	+	C/T	0.458	0.455	0	1	2.23976e-05	2.6634e-05	lower	lower	lower
sc1_1790030	sc1	1790030	1789302	1790439	BDEG_00672	BDET_00676	+	G/A	0.5	0.348	0	0.946022	6.7167e-05	8.86891e-07	lower	lower	lower
sc1_1790423	sc1	1790423	1789302	1790439	BDEG_00672	BDET_00676	+	G/A	0.313	0.174	0	0.453748	4.14694e-10	4.12569e-20	lower	lower	lower
sc1_1790604	sc1	1790604	1790561	1790723	BDEG_00672	BDET_00676	+	G/A	0	0.009	0.172	1	1.71382e-14	1.00695e-19	higher	higher	higher
sc1_1799243	sc1	1799243	1799110	1801050	BDEG_00677	BDET_00681	+	G/T	0	0	0.328	1	6.4706e-05	1.57886e-09	lower	higher	higher
sc1_1799345	sc1	1799345	1799110	1801050	BDEG_00677	BDET_00681	+	T/C	0	0.007	0.4	1	6.33993e-10	3.68596e-17	higher	higher	higher
sc1_1799997	sc1	1799997	1799110	1801050	BDEG_00677	BDET_00681	+	C/A	0	0.006	0.103	1	0.0186328	0.00234315	higher	higher	higher
sc1_1800131	sc1	1800131	1799110	1801050	BDEG_00677	BDET_00681	+	T/C	0	0	0.331	1	7.11794e-22	4.27947e-49	lower	higher	higher
sc1_1803514	sc1	1803514	1803147	1803522	BDEG_00678	BDET_00682	-	A/G	0	0.003	0.212	1	1.52454e-05	2.56125e-16	higher	higher	higher
sc1_1805996	sc1	1805996	1805633	1808567	BDEG_00680	BDET_00684	+	C/T/A/G	0.24	0.215	0.44	1	0.0906828	0.0472395	lower	higher	higher
sc1_1806322	sc1	1806322	1805633	1808567	BDEG_00680	BDET_00684	+	C/A/T/G	0.414	0.203	0.333	0.295584	0.000676606	0.0319717	lower	lower	higher
sc1_1806493	sc1	1806493	1805633	1808567	BDEG_00680	BDET_00684	+	A/C/T/G	0.345	0.235	0.444	0.783278	1	0.160201	lower	higher	higher
sc1_1807189	sc1	1807189	1805633	1808567	BDEG_00680	BDET_00684	+	C/A	0	0.039	0.143	1	0.143599	0.11022	higher	higher	higher
sc1_1807312	sc1	1807312	1805633	1808567	BDEG_00680	BDET_00684	+	A/G/C	0.023	0.1	0.269	0.164423	4.317e-07	1.01445e-05	higher	higher	higher
sc1_1807699	sc1	1807699	1805633	1808567	BDEG_00680	BDET_00684	+	C/T	0.464	0.388	0.092	0.000504751	1.46121e-34	3.41844e-112	lower	lower	lower
sc1_1808740	sc1	1808740	1808619	1809130	BDEG_00680	BDET_00684	+	C/A	0.484	0.451	0.197	0.382742	1.77331e-15	4.76849e-16	lower	lower	lower
sc1_1809020	sc1	1809020	1808619	1809130	BDEG_00680	BDET_00684	+	G/A/T	0.319	0.1	0.295	3.8899e-06	0.694954	4.01297e-07	lower	lower	higher
sc1_1810170	sc1	1810170	1810039	1810198	BDEG_00681	BDET_00685	-	A/G/C/T	0.331	0.29	0.308	0.000164297	0.18583	6.71681e-12	lower	lower	higher
sc1_1810460	sc1	1810460	1810416	1810495	BDEG_00681	BDET_00685	-	T/A/C	0.43	0.356	0.458	0.531468	0.27479	0.00276081	lower	higher	higher
sc1_1812421	sc1	1812421	1811968	1812450	BDEG_00683	BDET_00687	-	A/T/C	0.419	0.29	0.379	0.145076	0.603119	0.0970635	lower	lower	higher
sc1_1813389	sc1	1813389	1813082	1813927	BDEG_00683	BDET_00687	-	C/A/T	0.185	0.299	0.126	0.000965453	0.367608	0.000574697	higher	lower	lower
sc1_1813551	sc1	1813551	1813082	1813927	BDEG_00683	BDET_00687	-	T/C	0.468	0.425	0.045	1	0.000110442	5.33373e-05	lower	lower	lower
sc1_1819927	sc1	1819927	1819908	1820038	BDEG_00685	BDET_00689	-	T/C	0	0	0.25	1	0.00165427	0.00144607	lower	higher	higher
sc1_1823808	sc1	1823808	1823765	1823887	BDEG_00686	BDET_00690	+	T/A	0	0	0.178	1	0.00177687	0.00817419	lower	higher	higher
sc1_1824316	sc1	1824316	1824093	1824932	BDEG_00687	BDET_00691	-	G/C	0	0.026	0.113	1	0.0120483	0.0497601	higher	higher	higher
sc1_1824503	sc1	1824503	1824093	1824932	BDEG_00687	BDET_00691	-	A/T	0	0	0.118	1	0.0111612	0.0443801	lower	higher	higher
sc1_1824736	sc1	1824736	1824093	1824932	BDEG_00687	BDET_00691	-	A/G	0	0	0.113	1	0.0120483	0.0475768	lower	higher	higher
sc1_1824824	sc1	1824824	1824093	1824932	BDEG_00687	BDET_00691	-	G/A	0	0	0.447	1	1.28482e-08	3.10941e-07	lower	higher	higher
sc1_1825048	sc1	1825048	1825043	1825541	BDEG_00687	BDET_00691	-	C/T	0.314	0.25	0.417	0.00527148	0.542044	0.0175444	lower	higher	higher
sc1_1825233	sc1	1825233	1825043	1825541	BDEG_00687	BDET_00691	-	G/A	0.013	0	0.318	1	8.66764e-17	1.53329e-12	lower	higher	higher
sc1_1825424	sc1	1825424	1825043	1825541	BDEG_00687	BDET_00691	-	T/C	0.022	0	0.233	1	0.00171432	0.00359317	lower	higher	higher
sc1_1825468	sc1	1825468	1825043	1825541	BDEG_00687	BDET_00691	-	T/G	0.013	0.111	0	0.0240761	1	0.136876	higher	lower	lower
sc1_1825977	sc1	1825977	1825849	1826402	BDEG_00687	BDET_00691	-	A/T	0.007	0	0.104	1	0.0073236	0.00204885	lower	higher	higher
sc1_1826008	sc1	1826008	1825849	1826402	BDEG_00687	BDET_00691	-	G/A	0.49	0.412	0.082	0.623242	2.4389e-07	1.70284e-05	lower	lower	lower
sc1_1830610	sc1	1830610	1830592	1830970	BDEG_00690	BDET_00694	+	G/A	0	0	0.465	1	4.5643e-16	2.98095e-15	lower	higher	higher
sc1_1831207	sc1	1831207	1831052	1831305	BDEG_00690	BDET_00694	+	G/A	0	0	0.452	1	8.05151e-13	2.57052e-12	lower	higher	higher
sc1_1831710	sc1	1831710	1831695	1831991	BDEG_00691	BDET_00695	-	T/C	0	0.014	0.391	1	1.58956e-08	4.36e-07	higher	higher	higher
sc1_1831881	sc1	1831881	1831695	1831991	BDEG_00691	BDET_00695	-	T/C	0	0.012	0.129	0.875804	3.74836e-43	7.78446e-29	higher	higher	higher
sc1_1831905	sc1	1831905	1831695	1831991	BDEG_00691	BDET_00695	-	T/C	0	0.111	0	0.000196833	1	0.018737	higher	lower	lower
sc1_1831956	sc1	1831956	1831695	1831991	BDEG_00691	BDET_00695	-	T/A	0.005	0.102	0	0.00020708	1	0.0191699	higher	lower	lower
sc1_1832112	sc1	1832112	1832103	1832405	BDEG_00691	BDET_00695	-	A/G	0	0.124	0	2.87486e-05	1	0.00627802	higher	lower	lower
sc1_1838634	sc1	1838634	1838279	1838773	BDEG_00695	BDET_00699	-	A/G	0.006	0.2	0	2.14568e-08	1	0.000771526	higher	lower	lower
sc1_1839027	sc1	1839027	1838886	1839055	BDEG_00695	BDET_00699	-	C/A	0	0.18	0	1.12e-07	1	0.00030043	higher	lower	lower
sc1_1839264	sc1	1839264	1839152	1839809	BDEG_00695	BDET_00699	-	C/G	0	0.179	0	2.86e-07	1	0.001049	higher	lower	lower
sc1_1839366	sc1	1839366	1839152	1839809	BDEG_00695	BDET_00699	-	T/C	0.48	0.488	0.152	1	1.30824e-05	1.8607e-05	higher	lower	lower
sc1_1841177	sc1	1841177	1840958	1841323	BDEG_00696	BDET_00700	-	T/C	0.426	0.357	0.114	0.622606	4.35887e-08	5.99833e-10	lower	lower	lower
sc1_1841729	sc1	1841729	1841657	1842045	BDEG_00697	BDET_00701	-	C/G	0.398	0.335	0.152	0.658	8.6391e-08	1.26597e-09	lower	lower	lower
sc1_1841765	sc1	1841765	1841657	1842045	BDEG_00697	BDET_00701	-	C/T	0.328	0.218	0	0.662363	7.95762e-05	0.00408412	lower	lower	lower
sc1_1844316	sc1	1844316	1844120	1844357	BDEG_00698	BDET_00702	-	C/A	0	0	0.273	1	0.00243349	0.00213105	lower	higher	higher
sc1_1844726	sc1	1844726	1844653	1844741	BDEG_00698	BDET_00702	-	T/G	0.032	0	0.273	1	0.0229602	0.00213105	lower	higher	higher
sc1_1848129	sc1	1848129	1848039	1848287	BDEG_00699	BDET_00703	-	G/A	0	0	0.286	1	0.00336221	0.00235641	lower	higher	higher
sc1_1848766	sc1	1848766	1848720	1849198	BDEG_00699	BDET_00703	-	A/G	0.021	0	0.139	1	0.105771	0.00988791	lower	higher	higher
sc1_1848777	sc1	1848777	1848720	1849198	BDEG_00699	BDET_00703	-	C/G	0	0.145	0	0.0105043	1	0.00485529	higher	lower	lower
sc1_1848934	sc1	1848934	1848720	1849198	BDEG_00699	BDET_00703	-	C/A	0	0.153	0.019	0.00906412	0.545322	0.0235958	higher	higher	lower
sc1_1849121	sc1	1849121	1848720	1849198	BDEG_00699	BDET_00703	-	A/G	0.016	0.138	0	0.0960425	1	0.0150151	higher	lower	lower
sc1_1849121	sc1	1849121	1848720	1849198	BDEG_00699	BDET_00703	-	T/G	0	0.134	0	0.0108515	1	0.00713217	higher	lower	lower
sc1_1849174	sc1	1849174	1848720	1849198	BDEG_00699	BDET_00703	-	C/G	0.029	0.136	0	0.0101726	1	0.00604667	higher	lower	lower
sc1_1850989	sc1	1850989	1850749	1851024	BDEG_00700	BDET_00704	-	A/G	0.259	0.227	0.107	1	4.95861e-06	1.08908e-07	lower	lower	lower
sc1_1851530	sc1	1851530	1851460	1851554	BDEG_00700	BDET_00704	-	C/T	0	0.005	0.135	1	9.36861e-07	6.96022e-10	higher	higher	higher
sc1_1853241	sc1	1853241	1853238	1853490	BDEG_00702	BDET_00706	-	A/G	0.478	0.407	0.19	0.853505	0.0438484	0.00315731	lower	lower	lower
sc1_1854537	sc1	1854537	1854429	1854577	BDEG_00702	BDET_00706	-	T/G	0	0	0.103	1	2.11537e-19	3.36381e-18	lower	higher	higher
sc1_1854921	sc1	1854921	1854684	1854952	BDEG_00702	BDET_00706	-	T/C	0	0	0.231	1	0.000106387	0.000209886	lower	higher	higher
sc1_1855369	sc1	1855369	1855270	1855557	BDEG_00703	BDET_00707	+	A/T	0	0	0.222	1	0.000153964	0.000329182	lower	higher	higher
sc1_1856333	sc1	1856333	1856253	1857186	BDEG_00704	BDET_00708	+	T/G	0	0	0.222	1	0.000107296	0.000227158	lower	higher	higher
sc1_1856387	sc1	1856387	1856253	1857186	BDEG_00704	BDET_00708	+	G/T	0	0	0.222	1	0.000122697	0.000436443	lower	higher	higher
sc1_1856549	sc1	1856549	1856253	1857186	BDEG_00704	BDET_00708	+	A/C	0.01	0	0.231	1	9.71877e-05	0.000307309	lower	higher	higher
sc1_1856639	sc1	1856639	1856253	1857186	BDEG_00704	BDET_00708	+	C/T	0	0	0.28	1	1.48654e-15	1.26956e-13	lower	higher	higher
sc1_1857298	sc1	1857298	1857267	1857630	BDEG_00704	BDET_00708	+	A/C	0	0	0.281	1	3.67264e-17	8.26735e-15	lower	higher	higher
sc1_1857586	sc1	1857586	1857267	1857630	BDEG_00704	BDET_00708	+	G/C	0.439	0.397	0.107	1	6.99966e-05	2.01348e-05	lower	lower	lower
sc1_1857908	sc1	1857908	1857707	1858388	BDEG_00704	BDET_00708	+	C/T	0	0.016	0.122	1	4.71699e-24	4.5599e-21	higher	higher	higher
sc1_1858194	sc1	1858194	1857707	1858388	BDEG_00704	BDET_00708	+	G/A	0.403	0.483	0.021	0.957321	6.72142e-11	1.54076e-08	higher	lower	lower
sc1_1858205	sc1	1858205	1857707	1858388	BDEG_00704	BDET_00708	+	C/T	0	0	0.2	1	1.2992e-17	5.82638e-18	lower	higher	higher
sc1_1858337	sc1	1858337	1857707	1858388	BDEG_00704	BDET_00708	+	C/T	0	0	0.208	1	4.31636e-17	1.49626e-17	lower	higher	higher
sc1_1858951	sc1	1858951	1858741	1859731	BDEG_00704	BDET_00708	+	A/T	0.01	0	0.143	1	0.00741381	0.00131833	lower	higher	higher
sc1_1858994	sc1	1858994	1858741	1859731	BDEG_00704	BDET_00708	+	T/A	0.011	0.011	0.19	1	0.000130161	0.000781482	lower	higher	higher
sc1_1859056	sc1	1859056	1858741	1859731	BDEG_00704	BDET_00708	+	G/A	0.427	0.435	0.043	0.123642	6.9208e-07	2.4338e-10	higher	lower	lower
sc1_1859420	sc1	1859420	1858741	1859731	BDEG_00704	BDET_00708	+	C/T	0.418	0.446	0.043	0.114433	8.30144e-07	2.19804e-10	higher	lower	lower
sc1_1860264	sc1	1860264	1860252	1860542	BDEG_00705	BDET_00709	-	G/A	0.368	0.496	0.043	0.138232	7.79136e-06	1.05705e-08	higher	lower	lower
sc1_1863555	sc1	1863555	1863513	1863684	BDEG_00708	BDET_00712	-	G/A	0.452	0.34	0.087	3.14194e-06	1.17908e-10	1.44866e-23	lower	lower	lower
sc1_1864285	sc1	1864285	1864249	1864298	BDEG_00708	BDET_00712	-	T/C/G	0	0.03	0.238	1	6.84068e-07	1.42028e-09	higher	higher	higher
sc1_1864653	sc1	1864653	1864469	1864798	BDEG_00708	BDET_00712	-	A/G	0.497	0.44	0.455	0.59549	0.931474	0.41273	lower	lower	higher
sc1_1864707	sc1	1864707	1864469	1864798	BDEG_00708	BDET_00712	-	T/G/A	0.15	0.087	0.15	0.0290244	1	0.278198	lower	lower	higher
sc1_1865097	sc1	1865097	1865027	1865275	BDEG_00708	BDET_00712	-	A/G	0	0	0.133	1	7.55751e-17	6.71664e-17	lower	higher	higher
sc1_1865256	sc1	1865256	1865027	1865275	BDEG_00708	BDET_00712	-	C/G/A/T	0	0.2	0	0.000313446	1	9.97096e-05	higher	lower	lower
sc1_1867095	sc1	1867095	1867070	1867208	BDEG_00709	BDET_00713	-	A/C	0	0.189	0	0.00381562	1	0.000481732	higher	lower	lower
sc1_1867098	sc1	1867098	1867070	1867208	BDEG_00709	BDET_00713	-	C/T	0.038	0.337	0	9.0648e-06	1	2.18197e-07	higher	lower	lower
sc1_1867790	sc1	1867790	1867743	1867830	BDEG_00709	BDET_00713	-	G/C	0	0.382	0	3.57534e-08	1	2.12824e-08	higher	lower	lower
sc1_1868362	sc1	1868362	1868213	1868629	BDEG_00710	BDET_00714	+	T/G	0	0.449	0	8.61444e-11	1	6.45303e-10	higher	lower	lower
sc1_1868461	sc1	1868461	1868213	1868629	BDEG_00710	BDET_00714	+	T/G	0	0.489	0	7.83319e-12	1	2.24767e-11	higher	lower	lower
sc1_1871064	sc1	1871064	1871062	1871205	BDEG_00711	BDET_00715	+	T/G	0	0.486	0	1.91149e-12	1	1.62707e-12	higher	lower	lower
sc1_1871609	sc1	1871609	1871591	1871757	BDEG_00711	BDET_00715	+	T/C	0.368	0.248	0	0.32611	8.6469e-12	5.93546e-18	lower	lower	lower
sc1_1871615	sc1	1871615	1871591	1871757	BDEG_00711	BDET_00715	+	A/G	0	0.224	0	9.97515e-05	1	0.00251238	higher	lower	lower
sc1_1873379	sc1	1873379	1873253	1873434	BDEG_00711	BDET_00715	+	A/G	0	0	0.323	1	6.70121e-06	9.91742e-07	lower	higher	higher
sc1_1875883	sc1	1875883	1875744	1876371	BDEG_00712	BDET_00716	+	G/A	0.443	0.436	0.029	0.241356	2.1819e-08	1.74659e-06	lower	lower	lower
sc1_1876261	sc1	1876261	1875744	1876371	BDEG_00712	BDET_00716	+	G/T	0.103	0	0	0.00192515	0.241206	1	lower	lower	lower
sc1_1879074	sc1	1879074	1879015	1879516	BDEG_00713	BDET_00717	+	C/G	0.101	0	0	0.00239149	0.241769	1	lower	lower	lower
sc1_1879128	sc1	1879128	1879015	1879516	BDEG_00713	BDET_00717	+	A/G	0	0.003	0.147	1	0.000987889	4.20808e-06	higher	higher	higher
sc1_1880101	sc1	1880101	1879583	1880943	BDEG_00713	BDET_00717	+	A/T	0	0.004	0.233	1	4.0885e-05	1.07309e-08	higher	higher	higher
sc1_1880490	sc1	1880490	1879583	1880943	BDEG_00713	BDET_00717	+	T/A	0.453	0.416	0.036	0.116867	3.49023e-11	6.47061e-09	lower	lower	lower
sc1_1880495	sc1	1880495	1879583	1880943	BDEG_00713	BDET_00717	+	C/T/A	0.128	0.203	0.409	1	0.0742115	0.124017	higher	higher	higher
sc1_1880598	sc1	1880598	1879583	1880943	BDEG_00713	BDET_00717	+	G/A/T	0.316	0.359	0.4	1	0.309329	0.223759	higher	higher	higher
sc1_1881728	sc1	1881728	1881667	1882175	BDEG_00714	BDET_00718	+	G/T/A/C	0.286	0.208	0.409	0.895894	0.645772	0.118951	lower	higher	higher
sc1_1881930	sc1	1881930	1881667	1882175	BDEG_00714	BDET_00718	+	A/C	0	0	0.231	1	0.000405151	0.00354371	lower	higher	higher
sc1_1882619	sc1	1882619	1882272	1882671	BDEG_00714	BDET_00718	+	T/A	0.014	0.023	0.231	0.962504	0.000429754	0.0127358	higher	higher	higher
sc1_1882888	sc1	1882888	1882872	1882915	BDEG_00714	BDET_00718	+	T/G	0	0	0.24	1	0.000455737	0.00232979	lower	higher	higher
sc1_1883645	sc1	1883645	1883541	1883819	BDEG_00715	BDET_00719	-	C/G	0	0.122	0	0.00193139	1	0.0811275	higher	lower	lower
sc1_1884115	sc1	1884115	1883971	1884291	BDEG_00715	BDET_00719	-	T/A	0	0.129	0	0.000465441	1	0.0836601	higher	lower	lower
sc1_1884472	sc1	1884472	1884390	1884477	BDEG_00715	BDET_00719	-	C/G	0	0.11	0	0.0019655	1	0.0815654	higher	lower	lower
sc1_1887183	sc1	1887183	1887080	1887710	BDEG_00716	BDET_00720	-	A/G	0	0.122	0	0.000316339	1	0.0837486	higher	lower	lower
sc1_1887537	sc1	1887537	1887080	1887710	BDEG_00716	BDET_00720	-	G/A	0	0	0.273	1	7.12201e-18	4.12237e-21	lower	higher	higher
sc1_1893302	sc1	1893302	1893265	1897461	BDEG_00718	BDET_00722	+	G/A	0.005	0	0.447	0.904623	1.36945e-17	5.26065e-24	lower	higher	higher
sc1_1893357	sc1	1893357	1893265	1897461	BDEG_00718	BDET_00722	+	G/A	0	0	0.13	1	5.55931e-05	9.04682e-07	lower	higher	higher
sc1_1893554	sc1	1893554	1893265	1897461	BDEG_00718	BDET_00722	+	T/G	0.012	0.119	0	1.4536e-06	1	0.00462018	higher	lower	lower
sc1_1893801	sc1	1893801	1893265	1897461	BDEG_00718	BDET_00722	+	A/G	0	0.002	0.2	1	3.34907e-07	1e-09	higher	higher	higher
sc1_1893915	sc1	1893915	1893265	1897461	BDEG_00718	BDET_00722	+	C/T	0	0.002	0.197	1	1.61681e-07	2.6633e-10	higher	higher	higher
sc1_1894892	sc1	1894892	1893265	1897461	BDEG_00718	BDET_00722	+	C/G	0	0.12	0	1.95343e-05	1	0.0687683	higher	lower	lower
sc1_1894968	sc1	1894968	1893265	1897461	BDEG_00718	BDET_00722	+	C/T	0	0	0.16	1	1.35295e-10	0.00223519	lower	higher	higher
sc1_1895119	sc1	1895119	1893265	1897461	BDEG_00718	BDET_00722	+	C/T	0	0	0.154	1	1.47301e-10	0.00231988	lower	higher	higher
sc1_1895182	sc1	1895182	1893265	1897461	BDEG_00718	BDET_00722	+	T/C/G	0.028	0.029	0.15	1	1	1	higher	higher	higher
sc1_1895570	sc1	1895570	1893265	1897461	BDEG_00718	BDET_00722	+	A/C	0.306	0.275	0.143	1	0.187988	0.318949	lower	lower	lower
sc1_1896003	sc1	1896003	1893265	1897461	BDEG_00718	BDET_00722	+	G/C/A	0.2	0.14	0.095	0.264172	0.341066	0.778916	lower	lower	lower
sc1_1897059	sc1	1897059	1893265	1897461	BDEG_00718	BDET_00722	+	T/A/C	0.008	0.011	0.25	0.426372	1.25281e-08	8.11433e-05	higher	higher	higher
sc1_1897805	sc1	1897805	1897632	1897870	BDEG_00719	BDET_00723	-	G/A/T	0.425	0.443	0.042	1	0.000132873	0.000136108	higher	lower	lower
sc1_1897992	sc1	1897992	1897979	1898141	BDEG_00719	BDET_00723	-	G/A/T/C	0.304	0.224	0.083	0.232675	0.0184463	0.134617	lower	lower	lower
sc1_1898825	sc1	1898825	1898606	1898886	BDEG_00720	BDET_00724	+	C/G/A/T	0.136	0.105	0.04	0.923662	0.419954	0.514864	lower	lower	lower
sc1_1898884	sc1	1898884	1898606	1898886	BDEG_00720	BDET_00724	+	G/T	0	0	0.162	1	0.000100448	2.36331e-05	lower	higher	higher
sc1_1899074	sc1	1899074	1899041	1899188	BDEG_00720	BDET_00724	+	T/A	0.128	0.03	0.194	0.0149765	0.467343	0.0043389	lower	higher	higher
sc1_1900107	sc1	1900107	1900045	1900324	BDEG_00720	BDET_00724	+	T/G	0.095	0.023	0.194	0.0426385	0.159071	0.00164739	lower	higher	higher
sc1_1900233	sc1	1900233	1900045	1900324	BDEG_00720	BDET_00724	+	T/A	0.064	0.028	0.194	0.563811	0.0451869	0.00295779	lower	higher	higher
sc1_1901637	sc1	1901637	1901325	1901662	BDEG_00720	BDET_00724	+	T/C	0.083	0.022	0.167	0.0990335	0.226414	0.00550522	lower	higher	higher
sc1_1902795	sc1	1902795	1902684	1902830	BDEG_00721	BDET_00725	-	T/C	0	0.008	0.2	1	8.71638e-05	6.8036e-05	higher	higher	higher
sc1_1903601	sc1	1903601	1903549	1903734	BDEG_00722	BDET_00726	-	G/T	0	0	0.194	1	9.86646e-05	6.47137e-05	lower	higher	higher
sc1_1905035	sc1	1905035	1904835	1905195	BDEG_00723	BDET_00727	+	T/C	0	0	0.194	1	0.000150597	9.29625e-05	lower	higher	higher
sc1_1906375	sc1	1906375	1906355	1906606	BDEG_00723	BDET_00727	+	A/G	0	0	0.3	1	3.14099e-12	2.5268e-07	lower	higher	higher
sc1_1906593	sc1	1906593	1906355	1906606	BDEG_00723	BDET_00727	+	T/C	0.011	0	0.351	1	9.49298e-08	3.0526e-06	lower	higher	higher
sc1_1907959	sc1	1907959	1907692	1908012	BDEG_00724	BDET_00728	-	G/A	0	0	0.371	1	1.3722e-07	1.18139e-06	lower	higher	higher
sc1_1908418	sc1	1908418	1908118	1908428	BDEG_00724	BDET_00728	-	C/T	0.008	0.041	0.15	0.42825	0.0120697	0.103321	higher	higher	higher
sc1_1911267	sc1	1911267	1911144	1911292	BDEG_00726	BDET_00730	-	C/G	0	0	0.476	1	1.59051e-10	2.108e-10	lower	higher	higher
sc1_1911975	sc1	1911975	1911830	1912093	BDEG_00726	BDET_00730	-	A/G	0	0.017	0.159	0.74188	3.78377e-05	0.00095082	higher	higher	higher
sc1_1915460	sc1	1915460	1915439	1915532	BDEG_00728	BDET_00732	+	T/C	0.007	0	0.25	1	2.7139e-20	1.75053e-23	lower	higher	higher
sc1_1917561	sc1	1917561	1917384	1917713	BDEG_00728	BDET_00732	+	G/A	0.034	0.005	0.2	1	2.14769e-20	2.37621e-23	lower	higher	higher
sc1_1919877	sc1	1919877	1919404	1920282	BDEG_00729	BDET_00733	+	T/A	0.013	0.004	0.12	1	0.0287596	0.00389	lower	higher	higher
sc1_1928260	sc1	1928260	1927903	1928569	BDEG_00733	BDET_00737	-	A/G	0.004	0.001	0.42	1	1.68812e-44	2.92915e-75	lower	higher	higher
sc1_1930077	sc1	1930077	1929756	1930082	BDEG_00733	BDET_00737	-	C/A	0	0	0.433	1	1.60306e-44	3.56644e-75	lower	higher	higher
sc1_1932100	sc1	1932100	1931626	1932183	BDEG_00733	BDET_00737	-	A/G	0	0.002	0.45	1	2.78902e-32	9.9411e-53	higher	higher	higher
sc1_1934007	sc1	1934007	1933775	1935689	BDEG_00734	BDET_00738	-	C/T	0.447	0.273	0.29	0.0501691	0.0496512	1	lower	lower	higher
sc1_1934012	sc1	1934012	1933775	1935689	BDEG_00734	BDET_00738	-	G/A	0.467	0.073	0	8.4883e-05	3.175e-06	0.316927	lower	lower	lower
sc1_1934045	sc1	1934045	1933775	1935689	BDEG_00734	BDET_00738	-	A/G	0	0.118	0	0.137934	1	0.198193	higher	lower	lower
sc1_1934231	sc1	1934231	1933775	1935689	BDEG_00734	BDET_00738	-	T/G	0.017	0.118	0	0.0527995	1	0.199922	higher	lower	lower
sc1_1934273	sc1	1934273	1933775	1935689	BDEG_00734	BDET_00738	-	A/T	0	0	0.219	1	0.000233798	0.00242342	lower	higher	higher
sc1_1934433	sc1	1934433	1933775	1935689	BDEG_00734	BDET_00738	-	G/A	0	0.105	0	0.0117938	1	0.0950403	higher	lower	lower
sc1_1941516	sc1	1941516	1941352	1942725	BDEG_00735	BDET_00739	+	C/T	0.34	0.319	0.423	0.00399618	0.710514	0.0443801	lower	higher	higher
sc1_1941891	sc1	1941891	1941352	1942725	BDEG_00735	BDET_00739	+	G/T	0	0	0.241	1	0.000388026	0.000467366	lower	higher	higher
sc1_1942392	sc1	1942392	1941352	1942725	BDEG_00735	BDET_00739	+	T/A	0	0.018	0.194	1	0.00238385	0.011432	higher	higher	higher
sc1_1943406	sc1	1943406	1943382	1943472	BDEG_00736	BDET_00740	-	G/A	0.013	0	0.409	1	7.1419e-06	6.34901e-07	lower	higher	higher
sc1_1945389	sc1	1945389	1945045	1946748	BDEG_00737	BDET_00741	+	C/A	0	0	0.323	1	3.48e-07	4.4709e-10	lower	higher	higher
sc1_1945487	sc1	1945487	1945045	1946748	BDEG_00737	BDET_00741	+	A/G	0	0	0.222	1	2.77117e-05	4.82014e-09	lower	higher	higher
sc1_1945572	sc1	1945572	1945045	1946748	BDEG_00737	BDET_00741	+	T/C	0	0.002	0.367	1	1.53116e-49	9.21112e-55	higher	higher	higher
sc1_1946676	sc1	1946676	1945045	1946748	BDEG_00737	BDET_00741	+	T/C	0.469	0.45	0.096	0.04588	1.42298e-07	2.14666e-10	lower	lower	lower
sc1_1948515	sc1	1948515	1948326	1949523	BDEG_00738	BDET_00742	+	T/A	0.246	0.257	0.204	1	0.566975	0.294985	higher	lower	lower
sc1_1948798	sc1	1948798	1948326	1949523	BDEG_00738	BDET_00742	+	C/A/T	0.214	0.152	0.094	0.19445	0.00536364	0.11684	lower	lower	lower
sc1_1949379	sc1	1949379	1948326	1949523	BDEG_00738	BDET_00742	+	T/G	0.178	0.14	0.084	0.733932	0.0499375	0.210329	lower	lower	lower
sc1_1949703	sc1	1949703	1949674	1950264	BDEG_00738	BDET_00742	+	A/G	0.154	0.121	0.029	0.95441	0.00841445	0.0360455	lower	lower	lower
sc1_1950236	sc1	1950236	1949674	1950264	BDEG_00738	BDET_00742	+	G/C/T/A	0.163	0.14	0.11	0.685549	0.131497	0.488961	lower	lower	lower
sc1_1950890	sc1	1950890	1950861	1953151	BDEG_00739	BDET_00743	+	C/A	0.003	0	0.163	1	5.31732e-07	7.4887e-09	lower	higher	higher
sc1_1951841	sc1	1951841	1950861	1953151	BDEG_00739	BDET_00743	+	T/G	0.003	0	0.186	1	7.01724e-08	7.41328e-10	lower	higher	higher
sc1_1967341	sc1	1967341	1967335	1967470	BDEG_00747	BDET_00751	-	G/A	0	0	0.404	1	5.65198e-19	3.89504e-24	lower	higher	higher
sc1_1968485	sc1	1968485	1968448	1968576	BDEG_00747	BDET_00751	-	G/A	0.003	0.003	0.109	1	7.98622e-06	5.17591e-06	lower	higher	higher
sc1_1971368	sc1	1971368	1970667	1971743	BDEG_00748	BDET_00752	+	T/C	0	0.023	0.194	1	0.000685975	1.80879e-05	higher	higher	higher
sc1_1971513	sc1	1971513	1970667	1971743	BDEG_00748	BDET_00752	+	T/G	0.013	0	0.2	1	0.000625391	5.95387e-06	lower	higher	higher
sc1_1971593	sc1	1971593	1970667	1971743	BDEG_00748	BDET_00752	+	A/G	0.381	0.484	0.029	0.490098	8.59961e-05	1.83534e-06	higher	lower	lower
sc1_1971892	sc1	1971892	1971880	1972186	BDEG_00749	BDET_00753	-	C/G	0	0.024	0.119	1	6.60565e-05	0.000546759	higher	higher	higher
sc1_1971940	sc1	1971940	1971880	1972186	BDEG_00749	BDET_00753	-	T/C	0.476	0.48	0.323	1	0.0157133	0.00958277	higher	lower	lower
sc1_1972050	sc1	1972050	1971880	1972186	BDEG_00749	BDET_00753	-	C/G	0.455	0.495	0.308	0.986776	0.00441333	0.0142077	higher	lower	lower
sc1_1972408	sc1	1972408	1972270	1972449	BDEG_00749	BDET_00753	-	C/T	0.456	0.477	0.326	1	0.0127051	0.0232328	higher	lower	lower
sc1_1972566	sc1	1972566	1972525	1972666	BDEG_00749	BDET_00753	-	G/C	0	0	0.172	1	8.09733e-10	5.24574e-12	lower	higher	higher
sc1_1972572	sc1	1972572	1972525	1972666	BDEG_00749	BDET_00753	-	A/G	0.004	0.017	0.118	0.746322	2.62368e-05	0.000240125	higher	higher	higher
sc1_1972809	sc1	1972809	1972758	1973012	BDEG_00749	BDET_00753	-	A/G	0.004	0	0.136	0.99271	4.69512e-06	2.24878e-08	lower	higher	higher
sc1_1972970	sc1	1972970	1972758	1973012	BDEG_00749	BDET_00753	-	C/A	0.008	0	0.108	0.977626	0.000121624	1.37058e-06	lower	higher	higher
sc1_1973322	sc1	1973322	1973287	1973483	BDEG_00749	BDET_00753	-	G/A	0.004	0	0.135	0.985458	4.634e-06	2.37222e-08	lower	higher	higher
sc1_1975039	sc1	1975039	1974943	1975237	BDEG_00751	BDET_00755	-	A/G	0.013	0.003	0.139	0.310338	9.07337e-05	8.21643e-08	lower	higher	higher
sc1_1975724	sc1	1975724	1975658	1975813	BDEG_00751	BDET_00755	-	G/T	0	0	0.145	1	4.96448e-07	2.7331e-08	lower	higher	higher
sc1_1977703	sc1	1977703	1977536	1977926	BDEG_00752	BDET_00756	+	G/A	0.004	0	0.5	1	6.42631e-31	7.05335e-37	lower	higher	higher
sc1_1977763	sc1	1977763	1977536	1977926	BDEG_00752	BDET_00756	+	A/G	0.02	0	0.375	1	8.63975e-06	2.4729e-06	lower	higher	higher
sc1_1977838	sc1	1977838	1977536	1977926	BDEG_00752	BDET_00756	+	T/A	0.432	0.389	0	0.0256698	6.5646e-07	3.97123e-11	lower	lower	lower
sc1_1979615	sc1	1979615	1978961	1980769	BDEG_00753	BDET_00757	-	T/C	0	0.008	0.276	1	1.27627e-29	3.95896e-37	higher	higher	higher
sc1_1979750	sc1	1979750	1978961	1980769	BDEG_00753	BDET_00757	-	G/A	0	0.032	0.45	0.0582758	4.65082e-10	2.6064e-07	higher	higher	higher
sc1_1979955	sc1	1979955	1978961	1980769	BDEG_00753	BDET_00757	-	G/T	0.006	0.026	0.45	0.581152	5.6771e-09	8.05052e-08	higher	higher	higher
sc1_1980044	sc1	1980044	1978961	1980769	BDEG_00753	BDET_00757	-	T/C	0.037	0	0.19	1	8.23564e-08	5.67268e-09	lower	higher	higher
sc1_1980110	sc1	1980110	1978961	1980769	BDEG_00753	BDET_00757	-	C/T	0.018	0.003	0.19	0.529952	6.34841e-15	2.86747e-23	lower	higher	higher
sc1_1980115	sc1	1980115	1978961	1980769	BDEG_00753	BDET_00757	-	C/T	0.013	0	0.143	0.74091	0.0135566	0.00121357	lower	higher	higher
sc1_1981179	sc1	1981179	1981116	1981205	BDEG_00753	BDET_00757	-	A/T	0.014	0.02	0.143	1	0.0158611	0.0286237	higher	higher	higher
sc1_1981919	sc1	1981919	1981889	1982213	BDEG_00754	BDET_00758	+	T/G	0.014	0.005	0.15	0.743068	0.0135338	0.0013342	lower	higher	higher
sc1_1981964	sc1	1981964	1981889	1982213	BDEG_00754	BDET_00758	+	A/G	0.483	0.468	0.188	1	2.82153e-07	2.16038e-08	lower	lower	lower
sc1_1982339	sc1	1982339	1982296	1982456	BDEG_00754	BDET_00758	+	G/A	0.462	0.394	0.126	0.255475	2.73071e-09	4.74725e-07	lower	lower	lower
sc1_1982372	sc1	1982372	1982296	1982456	BDEG_00754	BDET_00758	+	C/G	0.003	0.004	0.106	1	6.96816e-08	4.25044e-08	higher	higher	higher
sc1_1983973	sc1	1983973	1983823	1984221	BDEG_00754	BDET_00758	+	C/T	0.006	0.002	0.104	1	4.57708e-06	1.83657e-08	lower	higher	higher
sc1_1984138	sc1	1984138	1983823	1984221	BDEG_00754	BDET_00758	+	T/C	0.453	0.459	0.14	1	6.72895e-13	4.88472e-14	higher	lower	lower
sc1_1984437	sc1	1984437	1984296	1985254	BDEG_00754	BDET_00758	+	C/T	0.496	0.447	0.143	0.546276	2.11359e-05	0.000149195	lower	lower	lower
sc1_1984612	sc1	1984612	1984296	1985254	BDEG_00754	BDET_00758	+	G/A	0.498	0.456	0.163	0.72488	5.59595e-05	0.000206113	lower	lower	lower
sc1_1984727	sc1	1984727	1984296	1985254	BDEG_00754	BDET_00758	+	A/T/G	0.026	0.007	0.111	1	0.0270237	0.0250848	lower	higher	higher
sc1_1984967	sc1	1984967	1984296	1985254	BDEG_00754	BDET_00758	+	T/G	0.409	0.397	0	0.170277	1.03869e-06	0.000372608	lower	lower	lower
sc1_1985197	sc1	1985197	1984296	1985254	BDEG_00754	BDET_00758	+	G/C	0	0.149	0	0.00285487	1	0.00181843	higher	lower	lower
sc1_1985818	sc1	1985818	1985753	1985876	BDEG_00754	BDET_00758	+	T/A	0	0.164	0	0.0049204	1	0.00346357	higher	lower	lower
sc1_1986099	sc1	1986099	1986095	1986204	BDEG_00754	BDET_00758	+	T/G	0.017	0.162	0	0.00348998	1	0.00202957	higher	lower	lower
sc1_1986352	sc1	1986352	1986314	1986412	BDEG_00754	BDET_00758	+	T/G	0.014	0.142	0	0.00401514	1	0.00235119	higher	lower	lower
sc1_1988689	sc1	1988689	1988670	1988756	BDEG_00755	BDET_00759	+	T/C	0.009	0.004	0.485	1	8.29486e-12	6.04688e-15	lower	higher	higher
sc1_1989134	sc1	1989134	1989045	1989155	BDEG_00755	BDET_00759	+	T/C	0.446	0.487	0.113	0.704495	5.1409e-08	2.65214e-07	higher	lower	lower
sc1_1989477	sc1	1989477	1989458	1989838	BDEG_00755	BDET_00759	+	T/G	0	0.122	0	0.0052281	1	0.150999	higher	lower	lower
sc1_1990697	sc1	1990697	1990620	1993008	BDEG_00755	BDET_00759	+	A/G	0.009	0	0.229	1	8.95005e-26	1.19871e-36	lower	higher	higher
sc1_1990892	sc1	1990892	1990620	1993008	BDEG_00755	BDET_00759	+	C/T	0	0.004	0.261	1	1.24484e-24	7.96604e-35	higher	higher	higher
sc1_1991024	sc1	1991024	1990620	1993008	BDEG_00755	BDET_00759	+	A/T	0.005	0.004	0.2	1	4.0491e-05	5.97559e-05	lower	higher	higher
sc1_1991111	sc1	1991111	1990620	1993008	BDEG_00755	BDET_00759	+	T/C	0	0.003	0.379	1	1.63131e-18	2.43794e-21	higher	higher	higher
sc1_1991352	sc1	1991352	1990620	1993008	BDEG_00755	BDET_00759	+	C/A	0	0.005	0.16	1	1.6242e-06	1.56659e-06	higher	higher	higher
sc1_1991354	sc1	1991354	1990620	1993008	BDEG_00755	BDET_00759	+	A/T	0.009	0	0.191	0.4987	7.478e-06	5.57531e-09	lower	higher	higher
sc1_1991591	sc1	1991591	1990620	1993008	BDEG_00755	BDET_00759	+	A/G	0.452	0.391	0.226	0.495618	0.00488937	0.0309684	lower	lower	lower
sc1_1992147	sc1	1992147	1990620	1993008	BDEG_00755	BDET_00759	+	A/G	0	0.002	0.125	1	4.15743e-06	1.11412e-06	higher	higher	higher
sc1_1992172	sc1	1992172	1990620	1993008	BDEG_00755	BDET_00759	+	C/G	0.007	0	0.103	0.513113	0.000357573	1.28109e-06	lower	higher	higher
sc1_1992232	sc1	1992232	1990620	1993008	BDEG_00755	BDET_00759	+	C/G	0.007	0	0.101	0.539073	0.000470814	2.40606e-06	lower	higher	higher
sc1_1992275	sc1	1992275	1990620	1993008	BDEG_00755	BDET_00759	+	T/C	0.012	0	0.103	1	4.62073e-05	3.81909e-07	lower	higher	higher
sc1_1992360	sc1	1992360	1990620	1993008	BDEG_00755	BDET_00759	+	C/T/A	0.346	0.299	0.222	0.983066	0.000785043	6.09866e-05	lower	lower	lower
sc1_1992529	sc1	1992529	1990620	1993008	BDEG_00755	BDET_00759	+	A/G/T	0.171	0.236	0.111	0.456477	0.65854	0.171832	higher	lower	lower
sc1_1992874	sc1	1992874	1990620	1993008	BDEG_00755	BDET_00759	+	G/T	0.496	0.486	0.192	1	0.00725657	0.00445389	lower	lower	lower
sc1_1992926	sc1	1992926	1990620	1993008	BDEG_00755	BDET_00759	+	A/T/G	0.434	0.364	0.111	1	0.00137088	0.000160498	lower	lower	lower
sc1_1993825	sc1	1993825	1993419	1994543	BDEG_00756	BDET_00760	-	A/G	0.403	0.375	0.308	1	0.431093	0.674498	lower	lower	lower
sc1_1993853	sc1	1993853	1993419	1994543	BDEG_00756	BDET_00760	-	G/A	0	0	0.179	1	1.60734e-05	0.0227294	lower	higher	higher
sc1_1994114	sc1	1994114	1993419	1994543	BDEG_00756	BDET_00760	-	T/A	0	0	0.317	1	3.45338e-09	0.00152839	lower	higher	higher
sc1_1996316	sc1	1996316	1996146	1996377	BDEG_00757	BDET_00761	-	C/A	0	0	0.31	1	3e-09	0.000804621	lower	higher	higher
sc1_1996816	sc1	1996816	1996562	1997235	BDEG_00757	BDET_00761	-	C/G	0.459	0.37	0	0.2144	1.87193e-05	9.45563e-07	lower	lower	lower
sc1_1996856	sc1	1996856	1996562	1997235	BDEG_00757	BDET_00761	-	C/T	0.462	0.327	0	0.0554043	2.89149e-09	2.76189e-12	lower	lower	lower
sc1_1997000	sc1	1997000	1996562	1997235	BDEG_00757	BDET_00761	-	C/T	0.465	0.345	0.111	0.11251	6.31812e-07	0.0126808	lower	lower	lower
sc1_1997365	sc1	1997365	1997311	1997389	BDEG_00757	BDET_00761	-	C/A	0.005	0	0.286	1	8.53371e-07	5.74949e-05	lower	higher	higher
sc1_2005976	sc1	2005976	2005658	2006712	BDEG_00762	BDET_00766	-	A/T	0	0	0.3	1	7.60902e-07	5.51663e-05	lower	higher	higher
sc1_2007524	sc1	2007524	2006795	2008044	BDEG_00762	BDET_00766	-	A/G	0.412	0.494	0.3	0.63853	0.55853	0.16478	higher	lower	lower
sc1_2007638	sc1	2007638	2006795	2008044	BDEG_00762	BDET_00766	-	A/G	0.004	0.16	0	1.26814e-07	1	0.0515611	higher	lower	lower
sc1_2010520	sc1	2010520	2010377	2010766	BDEG_00763	BDET_00767	-	A/T	0.005	0.163	0	1.17679e-06	1	0.0300356	higher	lower	lower
sc1_2011711	sc1	2011711	2011595	2011757	BDEG_00764	BDET_00768	+	A/G	0.005	0.194	0	4.8e-08	1	0.0310274	higher	lower	lower
sc1_2012540	sc1	2012540	2012437	2012897	BDEG_00764	BDET_00768	+	T/G	0.005	0.178	0	1.9e-08	1	0.0301159	higher	lower	lower
sc1_2014784	sc1	2014784	2014754	2014834	BDEG_00765	BDET_00769	-	C/G	0	0.196	0	5e-09	1	0.0178784	higher	lower	lower
sc1_2016348	sc1	2016348	2016344	2016570	BDEG_00766	BDET_00770	+	A/G	0.453	0.494	0.346	1	0.214202	0.13576	higher	lower	lower
sc1_2016505	sc1	2016505	2016344	2016570	BDEG_00766	BDET_00770	+	G/A	0.003	0.009	0.214	1	1.46469e-10	1.43758e-06	higher	higher	higher
sc1_2017475	sc1	2017475	2017442	2018075	BDEG_00766	BDET_00770	+	T/C	0.003	0	0.208	1	1e-09	3.826e-06	lower	higher	higher
sc1_2018345	sc1	2018345	2018137	2018615	BDEG_00766	BDET_00770	+	C/A	0	0	0.214	1	2.89694e-10	1.505e-06	lower	higher	higher
sc1_2018467	sc1	2018467	2018137	2018615	BDEG_00766	BDET_00770	+	G/C	0.003	0	0.3	1	9.64144e-12	1.36614e-07	lower	higher	higher
sc1_2018561	sc1	2018561	2018137	2018615	BDEG_00766	BDET_00770	+	A/C	0	0	0.121	1	7.90939e-06	9.26442e-05	lower	higher	higher
sc1_2020219	sc1	2020219	2019924	2020437	BDEG_00767	BDET_00771	+	G/T	0	0	0.429	1	1.25363e-06	2.05247e-08	lower	higher	higher
sc1_2027551	sc1	2027551	2027377	2027763	BDEG_00770	BDET_00774	+	T/G	0	0	0.45	1	1.51935e-06	1.46122e-08	lower	higher	higher
sc1_2027655	sc1	2027655	2027377	2027763	BDEG_00770	BDET_00774	+	A/G	0.011	0	0.262	1	1.91845e-24	4.45112e-35	lower	higher	higher
sc1_2032696	sc1	2032696	2032656	2032730	BDEG_00772	BDET_00776	+	G/A	0	0.016	0.404	0.783866	1.17319e-15	3.99801e-16	higher	higher	higher
sc1_2033318	sc1	2033318	2033113	2034746	BDEG_00773	BDET_00777	-	C/T	0	0.004	0.284	1	1.40201e-11	9.58372e-15	higher	higher	higher
sc1_2035822	sc1	2035822	2035735	2037033	BDEG_00774	BDET_00778	+	G/A	0.476	0.29	0.153	0.00385643	4.74316e-07	1.32819e-15	lower	lower	lower
sc1_2035838	sc1	2035838	2035735	2037033	BDEG_00774	BDET_00778	+	C/T	0	0	0.476	1	7.6693e-07	6.98695e-08	lower	higher	higher
sc1_2037240	sc1	2037240	2037173	2037637	BDEG_00774	BDET_00778	+	G/A	0	0	0.269	1	1.07639e-10	9.52328e-18	lower	higher	higher
sc1_2037249	sc1	2037249	2037173	2037637	BDEG_00774	BDET_00778	+	C/T	0	0	0.304	1	2.35109e-05	3.09044e-09	lower	higher	higher
sc1_2037519	sc1	2037519	2037173	2037637	BDEG_00774	BDET_00778	+	T/C	0.494	0.238	0.045	0.0022117	0.000119393	0.0586322	lower	lower	lower
sc1_2037901	sc1	2037901	2037756	2037922	BDEG_00774	BDET_00778	+	T/C	0	0.009	0.286	1	3.08306e-10	2.26831e-14	higher	higher	higher
sc1_2038315	sc1	2038315	2038268	2038576	BDEG_00774	BDET_00778	+	T/C	0	0	0.143	1	5.9224e-12	1.89286e-18	lower	higher	higher
sc1_2038378	sc1	2038378	2038268	2038576	BDEG_00774	BDET_00778	+	A/C	0	0	0.143	1	2.24634e-12	1.40139e-15	lower	higher	higher
sc1_2039866	sc1	2039866	2039641	2040102	BDEG_00775	BDET_00779	-	A/G	0.366	0.485	0.48	0.473323	0.132998	0.766459	higher	higher	lower
sc1_2039958	sc1	2039958	2039641	2040102	BDEG_00775	BDET_00779	-	T/C	0	0	0.4	1	5.57581e-13	2.32095e-15	lower	higher	higher
sc1_2041623	sc1	2041623	2040213	2042815	BDEG_00775	BDET_00779	-	T/G	0	0.114	0	0.0153244	1	0.0520852	higher	lower	lower
sc1_2041908	sc1	2041908	2040213	2042815	BDEG_00775	BDET_00779	-	T/G	0	0.106	0	0.014658	1	0.0856622	higher	lower	lower
sc1_2042352	sc1	2042352	2040213	2042815	BDEG_00775	BDET_00779	-	T/C	0	0	0.375	1	3.23953e-15	2.20856e-17	lower	higher	higher
sc1_2042893	sc1	2042893	2042883	2043510	BDEG_00775	BDET_00779	-	G/T	0	0.006	0.136	1	0.00462566	0.000693923	higher	higher	higher
sc1_2042899	sc1	2042899	2042883	2043510	BDEG_00775	BDET_00779	-	G/C	0	0.005	0.146	1	0.00354392	0.000239741	higher	higher	higher
sc1_2043121	sc1	2043121	2042883	2043510	BDEG_00775	BDET_00779	-	G/T	0	0.005	0.14	1	0.00346243	0.000256607	higher	higher	higher
sc1_2043316	sc1	2043316	2042883	2043510	BDEG_00775	BDET_00779	-	G/T	0	0.005	0.14	1	0.00346243	0.0002396	higher	higher	higher
sc1_2043345	sc1	2043345	2042883	2043510	BDEG_00775	BDET_00779	-	A/G	0	0	0.368	1	6.35435e-16	8.08548e-21	lower	higher	higher
sc1_2045536	sc1	2045536	2045480	2045563	BDEG_00777	BDET_00781	+	G/A	0	0	0.182	1	4.63629e-05	2.01912e-06	lower	higher	higher
sc1_2046244	sc1	2046244	2045993	2049985	BDEG_00777	BDET_00781	+	C/T	0	0	0.196	1	8.63975e-06	2.92833e-07	lower	higher	higher
sc1_2046331	sc1	2046331	2045993	2049985	BDEG_00777	BDET_00781	+	A/G	0.007	0.009	0.119	1	0.00443903	0.000829698	higher	higher	higher
sc1_2046542	sc1	2046542	2045993	2049985	BDEG_00777	BDET_00781	+	A/T	0.007	0.006	0.125	1	0.000779602	0.000397919	lower	higher	higher
sc1_2047339	sc1	2047339	2045993	2049985	BDEG_00777	BDET_00781	+	C/T	0.486	0.452	0.091	0.596344	8.55273e-10	1.94442e-08	lower	lower	lower
sc1_2047609	sc1	2047609	2045993	2049985	BDEG_00777	BDET_00781	+	G/A	0	0.009	0.149	1	3.97559e-05	5.09307e-08	higher	higher	higher
sc1_2047681	sc1	2047681	2045993	2049985	BDEG_00777	BDET_00781	+	A/T	0.487	0.361	0.328	0.131965	0.0600272	0.708082	lower	lower	lower
sc1_2047768	sc1	2047768	2045993	2049985	BDEG_00777	BDET_00781	+	G/T/A/C	0.089	0.09	0.167	1	0.286343	0.141826	higher	higher	higher
sc1_2047792	sc1	2047792	2045993	2049985	BDEG_00777	BDET_00781	+	C/G	0.327	0.202	0.321	0.420205	1	0.238816	lower	lower	higher
sc1_2047825	sc1	2047825	2045993	2049985	BDEG_00777	BDET_00781	+	T/C	0.412	0.19	0.455	0.00351203	0.396188	0.000860488	lower	higher	higher
sc1_2047858	sc1	2047858	2045993	2049985	BDEG_00777	BDET_00781	+	C/G	0	0.008	0.128	1	0.00579426	0.00119526	higher	higher	higher
sc1_2050382	sc1	2050382	2050158	2050806	BDEG_00778	BDET_00782	+	T/A	0.108	0.137	0.077	1	0.84651	0.47627	higher	lower	lower
sc1_2050585	sc1	2050585	2050158	2050806	BDEG_00778	BDET_00782	+	A/G	0.118	0.134	0	1	0.0665686	0.0252249	higher	lower	lower
sc1_2053341	sc1	2053341	2053221	2053572	BDEG_00779	BDET_00783	+	G/A	0.016	0.024	0.463	1	8.05065e-09	1.76844e-14	higher	higher	higher
sc1_2054747	sc1	2054747	2054399	2055085	BDEG_00780	BDET_00784	+	T/C	0.369	0.254	0.033	4.83869e-08	1.51594e-08	0.00768345	lower	lower	lower
sc1_2054876	sc1	2054876	2054399	2055085	BDEG_00780	BDET_00784	+	A/G	0	0.256	0	0.0232594	1	0.01594	higher	lower	lower
sc1_2054919	sc1	2054919	2054399	2055085	BDEG_00780	BDET_00784	+	C/G/T	0.318	0.221	0.05	1	0.000262767	1.41392e-07	lower	lower	lower
sc1_2055391	sc1	2055391	2055170	2057035	BDEG_00780	BDET_00784	+	A/T	0.008	0	0.26	1	1.1015e-06	2.17903e-07	lower	higher	higher
sc1_2056126	sc1	2056126	2055170	2057035	BDEG_00780	BDET_00784	+	A/G	0.009	0	0.28	1	5.78605e-07	1.41e-07	lower	higher	higher
sc1_2056129	sc1	2056129	2055170	2057035	BDEG_00780	BDET_00784	+	C/G	0	0.012	0.114	1	0.0016337	0.0122087	higher	higher	higher
sc1_2056225	sc1	2056225	2055170	2057035	BDEG_00780	BDET_00784	+	T/G	0.013	0.006	0.148	1	0.00788444	0.00185464	lower	higher	higher
sc1_2056878	sc1	2056878	2055170	2057035	BDEG_00780	BDET_00784	+	A/G	0.413	0.327	0.141	0.189893	6.55457e-05	0.0037911	lower	lower	lower
sc1_2056879	sc1	2056879	2055170	2057035	BDEG_00780	BDET_00784	+	G/T	0	0	0.107	1	2.71352e-05	4.849e-06	lower	higher	higher
sc1_2057367	sc1	2057367	2057118	2058221	BDEG_00780	BDET_00784	+	A/G	0.005	0.004	0.119	1	0.000149325	3.25073e-06	lower	higher	higher
sc1_2057444	sc1	2057444	2057118	2058221	BDEG_00780	BDET_00784	+	T/A	0	0	0.108	1	1.33636e-05	1.41077e-07	lower	higher	higher
sc1_2057630	sc1	2057630	2057118	2058221	BDEG_00780	BDET_00784	+	T/A	0	0.005	0.152	1	0.00304937	0.000524136	higher	higher	higher
sc1_2059122	sc1	2059122	2058891	2060012	BDEG_00781	BDET_00785	+	G/A	0.013	0.005	0.118	1	0.0376981	0.00357935	lower	higher	higher
sc1_2059193	sc1	2059193	2058891	2060012	BDEG_00781	BDET_00785	+	G/T	0	0	0.182	1	0.000876972	2.45728e-05	lower	higher	higher
sc1_2059356	sc1	2059356	2058891	2060012	BDEG_00781	BDET_00785	+	G/A	0.29	0.18	0.213	0.118551	0.355983	0.62145	lower	lower	higher
sc1_2059562	sc1	2059562	2058891	2060012	BDEG_00781	BDET_00785	+	T/A	0.177	0.109	0.2	0.241798	0.943636	0.0991765	lower	higher	higher
sc1_2059578	sc1	2059578	2058891	2060012	BDEG_00781	BDET_00785	+	A/T/G	0.287	0.167	0.226	0.0469732	0.460282	0.392559	lower	lower	higher
sc1_2059580	sc1	2059580	2058891	2060012	BDEG_00781	BDET_00785	+	A/T/C	0.436	0.264	0.467	0.0189706	0.855352	0.0111024	lower	higher	higher
sc1_2059704	sc1	2059704	2058891	2060012	BDEG_00781	BDET_00785	+	A/T/C/G	0.142	0.107	0.082	0.821178	0.255883	0.706751	lower	lower	lower
sc1_2059907	sc1	2059907	2058891	2060012	BDEG_00781	BDET_00785	+	A/T	0.384	0.242	0.337	0.00624725	0.585923	0.12153	lower	lower	higher
sc1_2059931	sc1	2059931	2058891	2060012	BDEG_00781	BDET_00785	+	G/T	0.479	0.38	0.391	0.151217	0.242732	0.931194	lower	lower	higher
sc1_2061794	sc1	2061794	2061724	2062471	BDEG_00782	BDET_00786	+	C/T	0.284	0.282	0.247	1	0.651281	0.630035	lower	lower	lower
sc1_2061861	sc1	2061861	2061724	2062471	BDEG_00782	BDET_00786	+	G/T	0.008	0	0.176	0.93062	0.000742862	9.8368e-06	lower	higher	higher
sc1_2062334	sc1	2062334	2061724	2062471	BDEG_00782	BDET_00786	+	C/T	0	0.132	0	0.0462338	1	0.0325502	higher	lower	lower
sc1_2062421	sc1	2062421	2061724	2062471	BDEG_00782	BDET_00786	+	G/A	0	0	0.31	1	1.67866e-07	1.88038e-09	lower	higher	higher
sc1_2062463	sc1	2062463	2061724	2062471	BDEG_00782	BDET_00786	+	G/A	0.122	0.07	0	0.707436	0.260864	0.647612	lower	lower	lower
sc1_2063334	sc1	2063334	2063209	2063630	BDEG_00783	BDET_00787	+	G/A	0	0	0.143	1	0.000146822	4.68106e-06	lower	higher	higher
sc1_2063734	sc1	2063734	2063729	2064061	BDEG_00783	BDET_00787	+	T/C	0	0.004	0.225	1	1.97571e-06	4.89092e-08	higher	higher	higher
sc1_2064622	sc1	2064622	2064539	2064649	BDEG_00784	BDET_00788	+	A/C	0.007	0	0.347	1	8.64804e-11	1.74431e-13	lower	higher	higher
sc1_2065072	sc1	2065072	2065010	2065146	BDEG_00784	BDET_00788	+	C/G	0.007	0.022	0.125	1	0.0160685	0.0554235	higher	higher	higher
sc1_2065267	sc1	2065267	2065231	2065320	BDEG_00784	BDET_00788	+	T/C	0	0	0.472	1	3.3034e-14	1.8102e-13	lower	higher	higher
sc1_2066082	sc1	2066082	2066012	2066317	BDEG_00784	BDET_00788	+	C/T	0.463	0.404	0.036	0.0420546	9.59444e-14	1.47053e-20	lower	lower	lower
sc1_2066097	sc1	2066097	2066012	2066317	BDEG_00784	BDET_00788	+	T/A/G	0.013	0.02	0.173	1	7.18562e-06	9.50783e-06	higher	higher	higher
sc1_2066286	sc1	2066286	2066012	2066317	BDEG_00784	BDET_00788	+	C/G/A	0.005	0.014	0.189	1	7.55569e-09	4.45856e-09	higher	higher	higher
sc1_2068703	sc1	2068703	2068623	2069303	BDEG_00785	BDET_00789	+	G/A	0.477	0.464	0.303	1	0.0149114	0.0188531	lower	lower	lower
sc1_2068718	sc1	2068718	2068623	2069303	BDEG_00785	BDET_00789	+	T/C	0.021	0.115	0	0.42382	1	0.0424963	higher	lower	lower
sc1_2069033	sc1	2069033	2068623	2069303	BDEG_00785	BDET_00789	+	C/T	0	0.123	0	0.0832697	1	0.0238843	higher	lower	lower
sc1_2070357	sc1	2070357	2069386	2070480	BDEG_00785	BDET_00789	+	A/G	0	0.246	0	0.0011717	1	0.000522187	higher	lower	lower
sc1_2070901	sc1	2070901	2070876	2071042	BDEG_00785	BDET_00789	+	T/G	0	0.234	0	0.00127984	1	0.000546933	higher	lower	lower
sc1_2072710	sc1	2072710	2071886	2074129	BDEG_00786	BDET_00790	+	C/G	0	0.328	0	1.72648e-05	1	8.46371e-06	higher	lower	lower
sc1_2073394	sc1	2073394	2071886	2074129	BDEG_00786	BDET_00790	+	C/A	0	0	0.239	1	1.15938e-16	6.39871e-18	lower	higher	higher
sc1_2074216	sc1	2074216	2074208	2075611	BDEG_00786	BDET_00790	+	T/C	0	0	0.341	1	1.08158e-06	1.23176e-07	lower	higher	higher
sc1_2074219	sc1	2074219	2074208	2075611	BDEG_00786	BDET_00790	+	G/C	0	0	0.326	1	1.88222e-06	2.85588e-07	lower	higher	higher
sc1_2074451	sc1	2074451	2074208	2075611	BDEG_00786	BDET_00790	+	A/G	0	0	0.214	1	0.000455737	1.11995e-05	lower	higher	higher
sc1_2074453	sc1	2074453	2074208	2075611	BDEG_00786	BDET_00790	+	G/T	0.011	0	0.111	0.807249	0.0247873	0.00023063	lower	higher	higher
sc1_2074975	sc1	2074975	2074208	2075611	BDEG_00786	BDET_00790	+	G/A	0.009	0	0.131	0.805414	0.000852926	2.03625e-07	lower	higher	higher
sc1_2074996	sc1	2074996	2074208	2075611	BDEG_00786	BDET_00790	+	G/C	0	0	0.113	1	0.000401948	6.1625e-07	lower	higher	higher
sc1_2075519	sc1	2075519	2074208	2075611	BDEG_00786	BDET_00790	+	T/C	0	0.004	0.134	1	0.000274745	3.19857e-07	higher	higher	higher
sc1_2075559	sc1	2075559	2074208	2075611	BDEG_00786	BDET_00790	+	T/G	0	0	0.117	1	0.000211518	1.23477e-07	lower	higher	higher
sc1_2075688	sc1	2075688	2075677	2076421	BDEG_00786	BDET_00790	+	C/T	0.016	0.008	0.434	1	3.69059e-22	6.88178e-37	lower	higher	higher
sc1_2075964	sc1	2075964	2075677	2076421	BDEG_00786	BDET_00790	+	G/A	0.005	0.006	0.111	1	0.000466054	0.000303763	higher	higher	higher
sc1_2077314	sc1	2077314	2077092	2077664	BDEG_00786	BDET_00790	+	C/A	0.452	0.449	0.086	1	5.5309e-07	6.75794e-08	lower	lower	lower
sc1_2078196	sc1	2078196	2078041	2078247	BDEG_00786	BDET_00790	+	T/A	0.058	0.187	0.258	5.72832e-06	0.00104544	0.377767	higher	higher	higher
sc1_2078448	sc1	2078448	2078308	2078469	BDEG_00786	BDET_00790	+	T/A	0.136	0.196	0.032	0.21287	0.135351	0.0301253	higher	lower	lower
sc1_2078860	sc1	2078860	2078723	2079050	BDEG_00786	BDET_00790	+	T/C/A	0.45	0.42	0.333	0.993129	0.345523	0.54096	lower	lower	lower
sc1_2079028	sc1	2079028	2078723	2079050	BDEG_00786	BDET_00790	+	T/A/C/G	0.342	0.303	0.304	0.0679831	0.902556	0.623245	lower	lower	higher
sc1_2079031	sc1	2079031	2078723	2079050	BDEG_00786	BDET_00790	+	C/T	0.467	0.446	0	1	3.71482e-08	8.34207e-09	lower	lower	lower
sc1_2079195	sc1	2079195	2079164	2079355	BDEG_00786	BDET_00790	+	T/C	0	0	0.256	1	1.44416e-19	1.5591e-19	lower	higher	higher
sc1_2079217	sc1	2079217	2079164	2079355	BDEG_00786	BDET_00790	+	G/A	0	0	0.286	1	1.2716e-06	7.57449e-07	lower	higher	higher
sc1_2079323	sc1	2079323	2079164	2079355	BDEG_00786	BDET_00790	+	T/C	0	0	0.261	1	4.98075e-05	0.000127154	lower	higher	higher
sc1_2081003	sc1	2081003	2080922	2081287	BDEG_00787	BDET_00791	-	G/A	0.486	0.429	0.261	0.0995953	0.00665344	0.0001426	lower	lower	lower
sc1_2082320	sc1	2082320	2082219	2082506	BDEG_00788	BDET_00792	+	C/A	0	0.004	0.145	1	2.06895e-10	3.20708e-09	higher	higher	higher
sc1_2082497	sc1	2082497	2082219	2082506	BDEG_00788	BDET_00792	+	T/A	0.002	0.005	0.173	1	3.4197e-11	2.55524e-10	higher	higher	higher
sc1_2082646	sc1	2082646	2082618	2082650	BDEG_00788	BDET_00792	+	C/T	0.002	0.007	0.161	1	6.26326e-12	8.96232e-11	higher	higher	higher
sc1_2082649	sc1	2082649	2082618	2082650	BDEG_00788	BDET_00792	+	C/T	0.002	0.004	0.146	1	2.37803e-11	3.39899e-10	higher	higher	higher
sc1_2085538	sc1	2085538	2085431	2085758	BDEG_00790	BDET_00794	+	T/C	0	0	0.237	1	0.0121113	0.0265186	lower	higher	higher
sc1_2087469	sc1	2087469	2086771	2087746	BDEG_00791	BDET_00795	+	T/C	0	0	0.267	1	0.00698233	0.00688774	lower	higher	higher
sc1_2087643	sc1	2087643	2086771	2087746	BDEG_00791	BDET_00795	+	G/A	0	0	0.267	1	0.00217505	0.0071813	lower	higher	higher
sc1_2088141	sc1	2088141	2087995	2088175	BDEG_00791	BDET_00795	+	C/G	0	0	0.258	1	0.00254583	0.0208594	lower	higher	higher
sc1_2089209	sc1	2089209	2089185	2089236	BDEG_00791	BDET_00795	+	T/C	0.474	0.472	0.48	1	1	0.840719	lower	higher	higher
sc1_2089213	sc1	2089213	2089185	2089236	BDEG_00791	BDET_00795	+	G/A	0	0	0.414	1	6.22565e-06	2.60639e-07	lower	higher	higher
sc1_2089214	sc1	2089214	2089185	2089236	BDEG_00791	BDET_00795	+	C/T	0.022	0	0.393	1	1.71718e-05	1.41916e-06	lower	higher	higher
sc1_2089786	sc1	2089786	2089667	2089796	BDEG_00791	BDET_00795	+	C/T	0.415	0.446	0.174	1	0.0771883	0.0307898	higher	lower	lower
sc1_2090419	sc1	2090419	2090389	2090481	BDEG_00791	BDET_00795	+	G/A	0.409	0.425	0.182	1	0.125354	0.0581928	higher	lower	lower
sc1_2091165	sc1	2091165	2090883	2091385	BDEG_00792	BDET_00796	-	G/T	0	0	0.333	1	2.6291e-06	1.18648e-07	lower	higher	higher
sc1_2092759	sc1	2092759	2092573	2092929	BDEG_00792	BDET_00796	-	A/G	0.425	0.405	0.176	0.154047	0.000227948	0.0376733	lower	lower	lower
sc1_2092831	sc1	2092831	2092573	2092929	BDEG_00792	BDET_00796	-	C/T	0.008	0	0.167	1	9.69e-24	4.53539e-23	lower	higher	higher
sc1_2094129	sc1	2094129	2094061	2094202	BDEG_00793	BDET_00797	+	A/G	0.007	0.009	0.128	1	0.00194998	0.00102012	higher	higher	higher
sc1_2095490	sc1	2095490	2095444	2095635	BDEG_00793	BDET_00797	+	A/G	0	0.01	0.357	1	1.07152e-09	5.20733e-08	higher	higher	higher
sc1_2095508	sc1	2095508	2095444	2095635	BDEG_00793	BDET_00797	+	C/T	0.444	0.346	0.024	0.00102921	7.93824e-08	7.99086e-14	lower	lower	lower
sc1_2102632	sc1	2102632	2102527	2102850	BDEG_00797	BDET_00801	-	T/C	0.475	0.389	0	0.0687389	3.91585e-15	9.60181e-23	lower	lower	lower
sc1_2102816	sc1	2102816	2102527	2102850	BDEG_00797	BDET_00801	-	C/T	0.433	0.49	0.033	0.61373	3.90887e-14	2.9636e-12	higher	lower	lower
sc1_2108587	sc1	2108587	2107773	2108588	BDEG_00798	BDET_00802	-	C/T	0	0	0.409	1	3.29757e-29	2.9272e-33	lower	higher	higher
sc1_2110708	sc1	2110708	2110614	2112469	BDEG_00799	BDET_00803	+	C/A	0	0	0.177	1	4.09366e-10	4.72512e-11	lower	higher	higher
sc1_2110751	sc1	2110751	2110614	2112469	BDEG_00799	BDET_00803	+	C/T	0.004	0.003	0.489	1	1.57851e-28	4.92516e-33	lower	higher	higher
sc1_2143105	sc1	2143105	2143013	2143405	BDEG_00816	BDET_00820	-	C/T	0	0	0.111	1	4.87722e-06	5.01703e-07	lower	higher	higher
sc1_2150286	sc1	2150286	2149699	2150474	BDEG_00819	BDET_00823	-	C/T	0.455	0.489	0.178	0.945729	3.59111e-06	7.79383e-08	higher	lower	lower
sc1_2161566	sc1	2161566	2161531	2162226	BDEG_00824	BDET_00828	-	T/C/A	0.464	0.493	0.122	1	1.99336e-10	4.66355e-12	higher	lower	lower
sc1_2163971	sc1	2163971	2163741	2164350	BDEG_00825	BDET_00829	+	C/T	0.007	0.004	0.115	1	3.67543e-06	7.77e-07	lower	higher	higher
sc1_2262061	sc1	2262061	2261978	2262064	BDEG_00861	BDET_00865	+	C/A	0.005	0	0.118	1	1.68245e-05	7.66363e-07	lower	higher	higher
sc1_2262221	sc1	2262221	2262166	2262315	BDEG_00861	BDET_00865	+	C/T	0	0	0.173	1	1.77132e-07	1.07309e-08	lower	higher	higher
sc1_2262238	sc1	2262238	2262166	2262315	BDEG_00861	BDET_00865	+	T/C	0.029	0	0.429	1	3.911e-06	7.20773e-06	lower	higher	higher
sc1_2264222	sc1	2264222	2263773	2264886	BDEG_00862	BDET_00866	-	T/A	0	0.269	0	0.0102726	1	0.0170834	higher	lower	lower
sc1_2265726	sc1	2265726	2265652	2266218	BDEG_00863	BDET_00867	-	T/A	0	0.259	0	0.0132276	1	0.0141027	higher	lower	lower
sc1_2266088	sc1	2266088	2265652	2266218	BDEG_00863	BDET_00867	-	G/T	0	0.318	0	0.00489244	1	0.00307811	higher	lower	lower
sc1_2266161	sc1	2266161	2265652	2266218	BDEG_00863	BDET_00867	-	C/G	0	0.304	0	0.00598963	1	0.00375637	higher	lower	lower
sc1_2266518	sc1	2266518	2266328	2267494	BDEG_00863	BDET_00867	-	A/G	0.051	0	0.407	1	3.99472e-06	6.51788e-06	lower	higher	higher
sc1_2266522	sc1	2266522	2266328	2267494	BDEG_00863	BDET_00867	-	T/A	0.049	0	0.385	1	1.43048e-06	4.16814e-06	lower	higher	higher
sc1_2266621	sc1	2266621	2266328	2267494	BDEG_00863	BDET_00867	-	C/T	0.024	0	0.261	1	2.23413e-07	2.77144e-06	lower	higher	higher
sc1_2266930	sc1	2266930	2266328	2267494	BDEG_00863	BDET_00867	-	A/T	0.026	0	0.273	1	2.92803e-08	1.60822e-07	lower	higher	higher
sc1_2266990	sc1	2266990	2266328	2267494	BDEG_00863	BDET_00867	-	A/T	0.025	0	0.286	1	4.18449e-08	3.27e-07	lower	higher	higher
sc1_2268183	sc1	2268183	2268183	2268565	BDEG_00864	BDET_00868	-	A/G	0.023	0.008	0.154	0.552897	0.0342069	0.00112344	lower	higher	higher
sc1_2269113	sc1	2269113	2268975	2269154	BDEG_00864	BDET_00868	-	T/C	0	0	0.125	1	0.0179179	0.0349788	lower	higher	higher
sc1_2269331	sc1	2269331	2269254	2269481	BDEG_00864	BDET_00868	-	C/T	0.004	0	0.381	1	8.37548e-16	3.49718e-13	lower	higher	higher
sc1_2285798	sc1	2285798	2285748	2286162	BDEG_00871	BDET_00875	+	T/C	0.009	0	0.45	1	1.30342e-10	2.43606e-08	lower	higher	higher
sc1_2285804	sc1	2285804	2285748	2286162	BDEG_00871	BDET_00875	+	G/A	0	0.008	0.45	1	7.72947e-11	1.46122e-08	higher	higher	higher
sc1_2285812	sc1	2285812	2285748	2286162	BDEG_00871	BDET_00875	+	G/A	0.403	0.4	0	1	1.38316e-05	2.07444e-05	lower	lower	lower
sc1_2285897	sc1	2285897	2285748	2286162	BDEG_00871	BDET_00875	+	T/C	0.01	0.005	0.381	0.80169	3.3539e-08	6.31593e-09	lower	higher	higher
sc1_2285897	sc1	2285897	2285748	2286162	BDEG_00871	BDET_00875	+	A/G	0.003	0	0.289	1	1.40453e-29	7.54619e-32	lower	higher	higher
sc1_2285998	sc1	2285998	2285748	2286162	BDEG_00871	BDET_00875	+	T/C	0	0.012	0.407	1	2.34792e-14	2.62902e-14	higher	higher	higher
sc1_2286044	sc1	2286044	2285748	2286162	BDEG_00871	BDET_00875	+	G/A	0.002	0	0.192	1	6.6007e-06	1.50468e-06	lower	higher	higher
sc1_2286056	sc1	2286056	2285748	2286162	BDEG_00871	BDET_00875	+	T/A	0.004	0.007	0.16	0.473468	1.44475e-05	0.000303226	higher	higher	higher
sc1_2287345	sc1	2287345	2287206	2287650	BDEG_00872	BDET_00876	-	G/A	0.002	0	0.44	1	1.35122e-14	1.69702e-16	lower	higher	higher
sc1_2287411	sc1	2287411	2287206	2287650	BDEG_00872	BDET_00876	-	G/A	0.011	0.013	0.125	1	8.90714e-05	6.19961e-05	higher	higher	higher
sc1_2288122	sc1	2288122	2287946	2288471	BDEG_00872	BDET_00876	-	G/T	0.02	0.063	0.175	0.0700606	5.07616e-05	0.0101217	higher	higher	higher
sc1_2288394	sc1	2288394	2287946	2288471	BDEG_00872	BDET_00876	-	A/T	0.103	0.071	0	0.731328	0.0247879	0.106614	lower	lower	lower
sc1_2290479	sc1	2290479	2290467	2290820	BDEG_00873	BDET_00877	-	T/C	0.492	0.412	0.485	0.10676	0.961274	0.49162	lower	lower	higher
sc1_2290494	sc1	2290494	2290467	2290820	BDEG_00873	BDET_00877	-	T/C/G/A	0.108	0.026	0.119	0.000507411	0.894596	0.00189238	lower	higher	higher
sc1_2290497	sc1	2290497	2290467	2290820	BDEG_00873	BDET_00877	-	G/A/C	0.094	0.097	0.136	1	0.505772	0.622028	higher	higher	higher
sc1_2290991	sc1	2290991	2290931	2291279	BDEG_00873	BDET_00877	-	T/C	0.08	0.169	0.196	0.0176041	0.0234989	0.711184	higher	higher	higher
sc1_2291263	sc1	2291263	2290931	2291279	BDEG_00873	BDET_00877	-	G/T	0.068	0.083	0.167	1	0.0371639	0.0979223	higher	higher	higher
sc1_2291561	sc1	2291561	2291560	2291789	BDEG_00873	BDET_00877	-	A/G	0.001	0.002	0.25	1	1.24751e-18	2.84914e-15	higher	higher	higher
sc1_2291775	sc1	2291775	2291560	2291789	BDEG_00873	BDET_00877	-	A/T	0.07	0.195	0.153	1.86808e-07	0.0455998	0.558472	higher	higher	lower
sc1_2300282	sc1	2300282	2299754	2300517	BDEG_00876	BDET_00880	-	A/T/G	0.076	0.139	0.192	0.0102947	0.00724936	0.418246	higher	higher	higher
sc1_2302022	sc1	2302022	2301991	2302172	BDEG_00877	BDET_00881	+	T/G/C	0.114	0.194	0.265	0.00880919	0.0032551	0.23018	higher	higher	higher
sc1_2304470	sc1	2304470	2304348	2304594	BDEG_00877	BDET_00881	+	A/G/C	0.136	0.323	0.339	4.43827e-07	0.00312382	0.794217	higher	higher	higher
sc1_2304485	sc1	2304485	2304348	2304594	BDEG_00877	BDET_00881	+	A/G/C/T	0.292	0.297	0.171	0.949289	0.0172539	0.133091	higher	lower	lower
sc1_2305472	sc1	2305472	2304982	2305575	BDEG_00877	BDET_00881	+	G/A	0.39	0.482	0.049	0.881574	0.000103693	3.9729e-07	higher	lower	lower
sc1_2305887	sc1	2305887	2305708	2306094	BDEG_00877	BDET_00881	+	T/G	0	0.009	0.268	1	5.48554e-05	4.12107e-06	higher	higher	higher
sc1_2317635	sc1	2317635	2317629	2317702	BDEG_00881	BDET_00885	+	C/G	0	0.009	0.278	1	6.76236e-05	4.914e-06	higher	higher	higher
sc1_2320522	sc1	2320522	2320105	2320743	BDEG_00882	BDET_00886	-	T/A	0.02	0.009	0.29	1	0.000876887	1.03445e-05	lower	higher	higher
sc1_2326042	sc1	2326042	2326029	2326159	BDEG_00883	BDET_00887	+	G/T	0	0.009	0.297	1	4.56474e-05	1.271e-06	higher	higher	higher
sc1_2326974	sc1	2326974	2326923	2327108	BDEG_00883	BDET_00887	+	G/A	0.377	0.482	0.041	0.432146	7.76742e-10	7.55119e-08	higher	lower	lower
sc1_2327571	sc1	2327571	2327332	2327865	BDEG_00884	BDET_00888	+	T/C	0.339	0.413	0.04	0.968112	2.14283e-11	7.12367e-11	higher	lower	lower
sc1_2327649	sc1	2327649	2327332	2327865	BDEG_00884	BDET_00888	+	A/G	0	0.007	0.101	1	0.0132056	0.000129349	higher	higher	higher
sc1_2327691	sc1	2327691	2327332	2327865	BDEG_00884	BDET_00888	+	G/A	0.347	0.436	0.021	0.74091	2.37283e-08	1.53062e-14	higher	lower	lower
sc1_2329114	sc1	2329114	2328994	2329171	BDEG_00884	BDET_00888	+	G/A	0	0.004	0.383	1	2.00527e-08	2.07766e-15	higher	higher	higher
sc1_2331337	sc1	2331337	2331207	2331655	BDEG_00886	BDET_00890	-	C/T	0	0	0.235	1	1.65867e-19	9.53986e-37	lower	higher	higher
sc1_2337461	sc1	2337461	2337444	2340756	BDEG_00888	BDET_00892	+	G/C	0.396	0.332	0.288	0.83669	0.261729	0.664656	lower	lower	lower
sc1_2337539	sc1	2337539	2337444	2340756	BDEG_00888	BDET_00892	+	C/G	0	0	0.194	1	4.62137e-05	1.02543e-08	lower	higher	higher
sc1_2337668	sc1	2337668	2337444	2340756	BDEG_00888	BDET_00892	+	A/T	0	0	0.22	1	3.78683e-05	1.73791e-08	lower	higher	higher
sc1_2338355	sc1	2338355	2337444	2340756	BDEG_00888	BDET_00892	+	A/G	0	0	0.18	1	6.53817e-05	3.16867e-08	lower	higher	higher
sc1_2338679	sc1	2338679	2337444	2340756	BDEG_00888	BDET_00892	+	T/G	0.38	0.322	0.1	0.919712	3e-09	2.45697e-13	lower	lower	lower
sc1_2338922	sc1	2338922	2337444	2340756	BDEG_00888	BDET_00892	+	A/G	0.45	0.313	0.429	0.480466	0.54379	0.0145559	lower	lower	higher
sc1_2339119	sc1	2339119	2337444	2340756	BDEG_00888	BDET_00892	+	T/C	0	0.102	0	0.299356	1	0.25045	higher	lower	lower
sc1_2339235	sc1	2339235	2337444	2340756	BDEG_00888	BDET_00892	+	A/T	0	0	0.381	1	2.51572e-05	3.59935e-07	lower	higher	higher
sc1_2339979	sc1	2339979	2337444	2340756	BDEG_00888	BDET_00892	+	C/A	0.451	0.432	0.333	1	0.432482	0.437942	lower	lower	lower
sc1_2340200	sc1	2340200	2337444	2340756	BDEG_00888	BDET_00892	+	A/G	0	0	0.471	1	3.70314e-10	1.41929e-13	lower	higher	higher
sc1_2340937	sc1	2340937	2340849	2341978	BDEG_00888	BDET_00892	+	T/C	0.015	0.008	0.5	1	1.3962e-09	9.24241e-13	lower	higher	higher
sc1_2342145	sc1	2342145	2342077	2343735	BDEG_00888	BDET_00892	+	C/T	0.4	0.286	0.395	0.000547607	1	0.000687087	lower	lower	higher
sc1_2342577	sc1	2342577	2342077	2343735	BDEG_00888	BDET_00892	+	A/C	0	0	0.111	1	0.00725192	0.000645355	lower	higher	higher
sc1_2342619	sc1	2342619	2342077	2343735	BDEG_00888	BDET_00892	+	A/T	0	0	0.111	1	0.00663682	0.000471589	lower	higher	higher
sc1_2343447	sc1	2343447	2342077	2343735	BDEG_00888	BDET_00892	+	G/T	0	0	0.111	1	0.00490408	0.000340845	lower	higher	higher
sc1_2343491	sc1	2343491	2342077	2343735	BDEG_00888	BDET_00892	+	C/T	0.395	0.306	0.233	3.72628e-05	0.100499	4.04391e-08	lower	lower	lower
sc1_2541672	sc1	2541672	2541547	2542253	BDEG_00958	BDET_00962	-	G/A	0.478	0.326	0.031	0.0584941	7.25838e-10	1.39e-07	lower	lower	lower
sc1_2541729	sc1	2541729	2541547	2542253	BDEG_00958	BDET_00962	-	G/A	0	0.009	0.286	1	1.83023e-06	3.57322e-06	higher	higher	higher
sc1_2622559	sc1	2622559	2622259	2623458	BDEG_00986	BDET_00990	+	G/A	0.421	0.409	0.286	1	0.0282054	0.396612	lower	lower	lower
sc1_2658370	sc1	2658370	2658342	2658495	BDEG_00996	BDET_01000	-	A/T	0.011	0.008	0.423	0.991048	4.37097e-15	8.33196e-12	lower	higher	higher
sc1_2670721	sc1	2670721	2670668	2670745	BDEG_01001	BDET_01005	-	G/A	0.005	0	0.5	1	7.2545e-12	2.44851e-10	lower	higher	higher
sc1_2670721	sc1	2670721	2670668	2670745	BDEG_01001	BDET_01005	-	A/T	0.012	0.111	0	6.8806e-07	1	0.0205754	higher	lower	lower
sc1_2670728	sc1	2670728	2670668	2670745	BDEG_01001	BDET_01005	-	A/C	0.012	0.132	0	2.84531e-08	1	0.00732229	higher	lower	lower
sc1_2670728	sc1	2670728	2670668	2670745	BDEG_01001	BDET_01005	-	G/A	0	0.123	0	7.05765e-08	1	0.0126861	higher	lower	lower
sc1_2766162	sc1	2766162	2766133	2766309	BDEG_01035	BDET_01039	+	T/G/A	0.009	0.153	0	4.71256e-07	1	0.0111053	higher	lower	lower
sc1_2772610	sc1	2772610	2772587	2772799	BDEG_01037	BDET_01041	-	C/G	0	0.006	0.152	0.96163	3.03076e-05	0.000934057	higher	higher	higher
sc1_2904093	sc1	2904093	2904071	2904638	BDEG_01086	BDET_01090	-	A/T	0	0	0.458	1	6.12521e-06	6.03877e-07	lower	higher	higher
sc1_2907853	sc1	2907853	2907623	2907862	BDEG_01087	BDET_01091	-	A/C	0.02	0	0.478	1	1.34159e-06	6.73669e-08	lower	higher	higher
sc1_3067604	sc1	3067604	3067591	3067752	BDEG_01137	BDET_01141	+	T/G	0	0.008	0.45	1	1.2307e-06	1.28995e-08	higher	higher	higher
sc1_3174043	sc1	3174043	3173142	3174134	BDEG_01178	BDET_01182	+	G/C	0	0.008	0.435	1	4.62e-07	4.89401e-08	higher	higher	higher
sc1_3370772	sc1	3370772	3370658	3371017	BDEG_01265	BDET_01269	-	C/T	0	0	0.28	1	0.000647535	3.404e-05	lower	higher	higher
sc1_3374381	sc1	3374381	3374296	3375057	BDEG_01267	BDET_01271	-	T/A	0	0	0.292	1	0.000707495	9.79601e-05	lower	higher	higher
sc1_3408248	sc1	3408248	3408208	3408266	BDEG_01279	BDET_01283	+	G/A/T	0	0.069	0.375	1	1.01399e-10	3.01468e-16	higher	higher	higher
sc1_3620033	sc1	3620033	3619399	3620307	BDEG_01355	BDET_01359	+	C/T	0	0.02	0.357	1	8.8234e-12	1.60984e-17	higher	higher	higher
sc1_3620033	sc1	3620033	3619399	3620307	BDEG_01355	BDET_01359	+	C/T	0	0	0.306	1	6.13461e-19	6.46969e-12	lower	higher	higher
sc1_3620401	sc1	3620401	3620401	3621347	BDEG_01355	BDET_01359	+	C/T	0.438	0.426	0	0.542173	5.68914e-14	5.11967e-08	lower	lower	lower
sc1_3620990	sc1	3620990	3620401	3621347	BDEG_01355	BDET_01359	+	C/A	0	0	0.132	1	8.74505e-35	1.12618e-26	lower	higher	higher
sc1_3621117	sc1	3621117	3620401	3621347	BDEG_01355	BDET_01359	+	C/T	0	0.155	0	0.000125792	1	0.00360468	higher	lower	lower
sc1_3732342	sc1	3732342	3732171	3733074	BDEG_01397	BDET_01401	+	T/G	0	0	0.183	1	3.99128e-34	2.85317e-25	lower	higher	higher
sc1_3741864	sc1	3741864	3741651	3741877	BDEG_01402	BDET_01406	-	T/C	0.435	0.448	0.179	0.270929	5.63361e-07	0.00127932	higher	lower	lower
sc1_3797731	sc1	3797731	3796022	3798443	BDEG_01418	BDET_01422	+	A/T	0.02	0	0.12	0.788728	0.0461039	0.00900865	lower	higher	higher
sc1_3797752	sc1	3797752	3796022	3798443	BDEG_01418	BDET_01422	+	G/A	0	0	0.375	1	1.4197e-08	1.7814e-07	lower	higher	higher
sc1_3797805	sc1	3797805	3796022	3798443	BDEG_01418	BDET_01422	+	A/G	0.006	0	0.15	1	6.16844e-46	2.42627e-34	lower	higher	higher
sc1_3802696	sc1	3802696	3802653	3802955	BDEG_01420	BDET_01424	+	A/G	0	0.006	0.276	0.972974	3.33727e-59	7.13229e-45	higher	higher	higher
sc1_3802743	sc1	3802743	3802653	3802955	BDEG_01420	BDET_01424	+	A/T/C/G	0.34	0.426	0.207	1	0.101226	0.0145348	higher	lower	lower
sc1_3803396	sc1	3803396	3803057	3804872	BDEG_01420	BDET_01424	+	A/C/G	0.16	0.192	0.207	0.982311	0.221634	0.79707	higher	higher	higher
sc1_3877681	sc1	3877681	3877382	3877849	BDEG_01449	BDET_01453	+	C/A/G	0.256	0.352	0.286	0.114869	1	0.0220836	higher	higher	lower
sc1_3877686	sc1	3877686	3877382	3877849	BDEG_01449	BDET_01453	+	C/A	0.237	0.15	0.1	0.0147499	0.231319	0.786507	lower	lower	lower
sc1_3986579	sc1	3986579	3986575	3986731	BDEG_01488	BDET_01492	+	T/A	0	0.009	0.15	0.294533	0.00013821	0.00270476	higher	higher	higher
sc1_4006947	sc1	4006947	4006906	4007080	BDEG_01496	BDET_01500	-	T/G	0	0.009	0.143	0.290449	0.00013704	0.00281097	higher	higher	higher
sc1_4007012	sc1	4007012	4006906	4007080	BDEG_01496	BDET_01500	-	A/C	0.347	0.379	0.238	0.82202	0.427362	0.28353	higher	lower	lower
sc1_4007063	sc1	4007063	4006906	4007080	BDEG_01496	BDET_01500	-	C/T	0.497	0.493	0.299	1	0.0042497	0.002035	lower	lower	lower
sc1_4077014	sc1	4077014	4076862	4077022	BDEG_01520	BDET_01524	+	G/A	0.489	0.455	0.258	0.775272	0.000104723	0.000640955	lower	lower	lower
sc1_4077194	sc1	4077194	4077157	4077791	BDEG_01521	BDET_01525	+	G/T	0	0	0.22	1	3.15579e-06	9.28606e-07	lower	higher	higher
sc1_4287200	sc1	4287200	4286857	4287410	BDEG_01603	BDET_01607	-	T/C	0	0	0.146	1	1.66352e-30	1.25908e-31	lower	higher	higher
sc1_4365264	sc1	4365264	4365263	4365345	BDEG_01638	BDET_01642	-	G/T	0	0	0.15	1	0.000169509	4.14676e-05	lower	higher	higher
sc1_4372150	sc1	4372150	4371248	4374013	BDEG_01640	BDET_01644	+	T/G	0.005	0.015	0.24	0.557725	3.70651e-06	0.000371057	higher	higher	higher
sc1_4391791	sc1	4391791	4391147	4392041	BDEG_01646	BDET_01650	+	G/A	0	0	0.24	1	2.74164e-06	1.08032e-05	lower	higher	higher
sc1_4410063	sc1	4410063	4409889	4410421	BDEG_01654	BDET_01658	+	C/T	0	0	0.233	1	7.93172e-08	2.57737e-09	lower	higher	higher
sc1_4410078	sc1	4410078	4409889	4410421	BDEG_01654	BDET_01658	+	A/G	0.002	0	0.119	1	8.31933e-06	0.000170458	lower	higher	higher
sc1_4419727	sc1	4419727	4419236	4420450	BDEG_01662	BDET_01666	+	A/T	0.004	0.005	0.143	1	1.02273e-05	0.000580827	higher	higher	higher
sc2_32017	sc2	32017	31757	32218	BDEG_01683	BDET_01687	+	C/T	0.457	0.184	0.091	0.000603078	0.000197426	1.41385e-09	lower	lower	lower
sc2_32959	sc2	32959	32925	33033	BDEG_01684	BDET_01688	-	T/A	0.009	0.01	0.229	1	7.16188e-05	0.000155067	higher	higher	higher
sc2_33377	sc2	33377	33125	33557	BDEG_01684	BDET_01688	-	C/G	0	0	0.222	1	1.73374e-05	2.47091e-05	lower	higher	higher
sc2_34954	sc2	34954	34951	35014	BDEG_01685	BDET_01689	+	G/T	0	0.01	0.222	1	1.64681e-05	0.00014043	higher	higher	higher
sc2_46974	sc2	46974	46960	46984	BDEG_01690	BDET_01694	+	T/G	0	0	0.222	1	6.2627e-05	0.000195152	lower	higher	higher
sc2_48851	sc2	48851	47944	50400	BDEG_01691	BDET_01695	+	A/T	0	0	0.375	1	6.7e-08	1.0289e-06	lower	higher	higher
sc2_49764	sc2	49764	47944	50400	BDEG_01691	BDET_01695	+	A/T	0	0.007	0.192	1	6.22441e-05	0.000745099	higher	higher	higher
sc2_51830	sc2	51830	51391	52640	BDEG_01692	BDET_01696	+	G/A	0.448	0.491	0.452	1	0.402263	0.854441	higher	higher	lower
sc2_53770	sc2	53770	53659	54294	BDEG_01693	BDET_01697	+	A/C	0.006	0.016	0.344	1	9.8338e-09	5.8567e-06	higher	higher	higher
sc2_53920	sc2	53920	53659	54294	BDEG_01693	BDET_01697	+	C/A	0.011	0.015	0.324	1	5.22972e-08	4.48779e-06	higher	higher	higher
sc2_54598	sc2	54598	54373	55344	BDEG_01693	BDET_01697	+	A/G	0.011	0	0.343	1	1.22667e-08	1.495e-06	lower	higher	higher
sc2_54904	sc2	54904	54373	55344	BDEG_01693	BDET_01697	+	T/C	0.005	0	0.294	1	1.01504e-24	3.07459e-16	lower	higher	higher
sc2_56918	sc2	56918	56884	57888	BDEG_01695	BDET_01699	+	A/T	0.005	0	0.194	1	7.30825e-05	0.000207752	lower	higher	higher
sc2_57483	sc2	57483	56884	57888	BDEG_01695	BDET_01699	+	A/T	0	0	0.214	1	1.22971e-06	5.58164e-05	lower	higher	higher
sc2_57523	sc2	57523	56884	57888	BDEG_01695	BDET_01699	+	G/T	0.496	0.496	0.167	1	0.00343218	0.00484416	lower	lower	lower
sc2_57575	sc2	57575	56884	57888	BDEG_01695	BDET_01699	+	T/A	0.011	0	0.12	1	0.00110097	0.0010306	lower	higher	higher
sc2_57594	sc2	57594	56884	57888	BDEG_01695	BDET_01699	+	C/T	0.002	0.008	0.178	0.4987	2.51443e-12	7.13646e-08	higher	higher	higher
sc2_58053	sc2	58053	57975	59782	BDEG_01695	BDET_01699	+	C/T	0.005	0.004	0.221	1	1.34438e-15	5.44446e-13	lower	higher	higher
sc2_58088	sc2	58088	57975	59782	BDEG_01695	BDET_01699	+	G/A	0.432	0.362	0.107	1.25735e-05	2.53273e-06	1.58732e-12	lower	lower	lower
sc2_58109	sc2	58109	57975	59782	BDEG_01695	BDET_01699	+	A/G	0.295	0.381	0.136	9.11793e-08	7.68905e-07	0.0387009	higher	lower	lower
sc2_58505	sc2	58505	57975	59782	BDEG_01695	BDET_01699	+	A/T	0.286	0.372	0.13	1.12108e-08	1.93515e-07	0.0405571	higher	lower	lower
sc2_58538	sc2	58538	57975	59782	BDEG_01695	BDET_01699	+	A/G	0.231	0.263	0.333	1	0.253536	0.442173	higher	higher	higher
sc2_58610	sc2	58610	57975	59782	BDEG_01695	BDET_01699	+	A/G	0.332	0.303	0.367	1	0.790163	0.567664	lower	higher	higher
sc2_58991	sc2	58991	57975	59782	BDEG_01695	BDET_01699	+	T/A/G	0.448	0.246	0.094	8.06893e-05	0.000150594	0.0814908	lower	lower	lower
sc2_75124	sc2	75124	74883	75164	BDEG_01701	BDET_01705	+	C/A/G	0.431	0.261	0.094	0.000481298	0.000186637	0.0561176	lower	lower	lower
sc2_91035	sc2	91035	90547	91266	BDEG_01706	BDET_01710	+	C/A	0.399	0.228	0.088	5.24076e-05	0.000298049	0.0912082	lower	lower	lower
sc2_91216	sc2	91216	90547	91266	BDEG_01706	BDET_01710	+	T/C/G/A	0.021	0.006	0.317	1	7.94113e-22	8.25105e-19	lower	higher	higher
sc2_93046	sc2	93046	93025	93360	BDEG_01707	BDET_01711	-	C/T/G	0.395	0.363	0.459	0.769192	0.0423085	0.0121774	lower	higher	higher
sc2_93098	sc2	93098	93025	93360	BDEG_01707	BDET_01711	-	C/T	0.425	0.367	0.148	0.0824832	5.49349e-11	1.52674e-07	lower	lower	lower
sc2_94918	sc2	94918	94571	95821	BDEG_01709	BDET_01713	+	C/T	0.376	0.29	0.286	0.183298	0.000996874	4.49449e-05	lower	lower	lower
sc2_94940	sc2	94940	94571	95821	BDEG_01709	BDET_01713	+	A/G	0	0	0.391	1	1.86496e-07	1.988e-07	lower	higher	higher
sc2_95053	sc2	95053	94571	95821	BDEG_01709	BDET_01713	+	C/G	0	0.046	0.375	1	1.80525e-07	2.18207e-07	higher	higher	higher
sc2_95186	sc2	95186	94571	95821	BDEG_01709	BDET_01713	+	C/A	0	0.24	0.023	1.07486e-09	0.346544	0.000462491	higher	higher	lower
sc2_95194	sc2	95194	94571	95821	BDEG_01709	BDET_01713	+	C/G/A	0.012	0.03	0.15	0.74896	1	1	higher	higher	higher
sc2_95516	sc2	95516	94571	95821	BDEG_01709	BDET_01713	+	A/T	0.483	0.39	0.119	0.127503	1.891e-06	0.00158873	lower	lower	lower
sc2_95579	sc2	95579	94571	95821	BDEG_01709	BDET_01713	+	G/A	0.458	0.423	0.275	1	0.00322932	0.0011887	lower	lower	lower
sc2_95608	sc2	95608	94571	95821	BDEG_01709	BDET_01713	+	T/C	0.007	0.008	0.318	1	2.44332e-09	2.84816e-09	higher	higher	higher
sc2_95612	sc2	95612	94571	95821	BDEG_01709	BDET_01713	+	G/T	0	0	0.231	1	1.95193e-17	1.41929e-13	lower	higher	higher
sc2_95677	sc2	95677	94571	95821	BDEG_01709	BDET_01713	+	C/T	0.4	0.48	0	0.494729	0.000104008	3.528e-06	higher	lower	lower
sc2_95892	sc2	95892	95882	95992	BDEG_01709	BDET_01713	+	C/T	0.453	0.456	0	0.850126	9.59747e-06	1.21671e-06	higher	lower	lower
sc2_95901	sc2	95901	95882	95992	BDEG_01709	BDET_01713	+	T/G	0	0	0.25	1	6.14323e-08	3.69946e-06	lower	higher	higher
sc2_96898	sc2	96898	96626	97342	BDEG_01710	BDET_01714	-	A/G	0.005	0	0.257	1	4.86129e-08	2.683e-06	lower	higher	higher
sc2_96951	sc2	96951	96626	97342	BDEG_01710	BDET_01714	-	T/G	0.008	0.019	0.103	1	0.0144304	0.0855514	higher	higher	higher
sc2_97025	sc2	97025	96626	97342	BDEG_01710	BDET_01714	-	A/G	0.004	0.104	0.067	9.77884e-05	0.0378373	0.768588	higher	higher	lower
sc2_97034	sc2	97034	96626	97342	BDEG_01710	BDET_01714	-	C/T	0.489	0.397	0.229	0.255475	0.000189344	1.5652e-06	lower	lower	lower
sc2_97169	sc2	97169	96626	97342	BDEG_01710	BDET_01714	-	G/A	0.488	0.376	0.118	0.27198	5.34081e-08	0.000282446	lower	lower	lower
sc2_97331	sc2	97331	96626	97342	BDEG_01710	BDET_01714	-	C/T	0.469	0.314	0.491	0.0404854	0.981664	0.0511543	lower	higher	higher
sc2_98744	sc2	98744	98430	98832	BDEG_01711	BDET_01715	+	C/T	0.434	0.352	0.5	0.513113	0.751417	0.264069	lower	higher	higher
sc2_99323	sc2	99323	98905	99437	BDEG_01711	BDET_01715	+	A/G	0.465	0.423	0	1	1.21819e-10	5.52232e-11	lower	lower	lower
sc2_99324	sc2	99324	98905	99437	BDEG_01711	BDET_01715	+	C/T	0.473	0.476	0.239	1	0.000702274	0.000739196	higher	lower	lower
sc2_99334	sc2	99334	98905	99437	BDEG_01711	BDET_01715	+	A/G	0.002	0.004	0.25	1	1.60575e-07	4.06823e-07	higher	higher	higher
sc2_112940	sc2	112940	112804	113154	BDEG_01717	BDET_01721	-	T/G	0.004	0.008	0.24	1	2.54574e-07	7.11722e-07	higher	higher	higher
sc2_119850	sc2	119850	119312	120124	BDEG_01719	BDET_01723	+	C/G	0.002	0	0.222	1	4.71169e-07	9.10765e-07	lower	higher	higher
sc2_122988	sc2	122988	122596	123074	BDEG_01720	BDET_01724	+	C/T	0	0	0.11	1	6.22291e-08	8.01609e-07	lower	higher	higher
sc2_125477	sc2	125477	125424	125493	BDEG_01722	BDET_01726	+	G/A	0.004	0	0.333	1	1.6109e-16	1.13121e-09	lower	higher	higher
sc2_125492	sc2	125492	125424	125493	BDEG_01722	BDET_01726	+	G/A	0.316	0.429	0	0.0663482	0.00194964	4.19585e-05	higher	lower	lower
sc2_126694	sc2	126694	126526	127270	BDEG_01723	BDET_01727	+	C/T	0.008	0	0.3	1	2.91435e-09	0.000505037	lower	higher	higher
sc2_127138	sc2	127138	126526	127270	BDEG_01723	BDET_01727	+	C/T	0.399	0.233	0.333	0.000164297	0.0298795	0.587446	lower	lower	higher
sc2_129156	sc2	129156	129074	129202	BDEG_01725	BDET_01729	+	G/A	0.471	0.205	0.286	0.00129	0.0553968	0.575388	lower	lower	higher
sc2_130005	sc2	130005	129454	131826	BDEG_01725	BDET_01729	+	A/G	0.425	0.493	0	1	0.00037639	1.70143e-05	higher	lower	lower
sc2_130301	sc2	130301	129454	131826	BDEG_01725	BDET_01729	+	G/A	0	0	0.261	1	9.35293e-11	4.24511e-14	lower	higher	higher
sc2_130375	sc2	130375	129454	131826	BDEG_01725	BDET_01729	+	T/C	0.366	0.432	0.167	0.234605	0.000191433	0.0170079	higher	lower	lower
sc2_130588	sc2	130588	129454	131826	BDEG_01725	BDET_01729	+	A/C	0	0	0.345	1	7.91251e-05	1.19162e-06	lower	higher	higher
sc2_132493	sc2	132493	132201	133106	BDEG_01726	BDET_01730	+	A/G	0	0	0.333	1	4.62276e-05	1.58733e-06	lower	higher	higher
sc2_132494	sc2	132494	132201	133106	BDEG_01726	BDET_01730	+	T/C	0	0	0.37	1	7.87469e-06	5.3307e-07	lower	higher	higher
sc2_133780	sc2	133780	133762	133843	BDEG_01727	BDET_01731	-	T/A	0	0	0.37	1	6.26776e-06	4.88542e-07	lower	higher	higher
sc2_134979	sc2	134979	134428	136036	BDEG_01728	BDET_01732	+	A/C	0	0.277	0	1.38883e-05	1	0.00188944	higher	lower	lower
sc2_135012	sc2	135012	134428	136036	BDEG_01728	BDET_01732	+	T/A	0.013	0.261	0	0.000337363	1	0.00169596	higher	lower	lower
sc2_135297	sc2	135297	134428	136036	BDEG_01728	BDET_01732	+	C/A	0.026	0.365	0	8.014e-06	1	5.5663e-05	higher	lower	lower
sc2_135480	sc2	135480	134428	136036	BDEG_01728	BDET_01732	+	T/G	0.042	0.319	0	0.00120593	0.641491	0.000399325	higher	lower	lower
sc2_135516	sc2	135516	134428	136036	BDEG_01728	BDET_01732	+	C/T	0.425	0.18	0.207	0.0393034	0.00151341	4.89353e-07	lower	lower	higher
sc2_137471	sc2	137471	137280	138150	BDEG_01729	BDET_01733	-	C/T	0	0	0.214	1	9.61831e-16	2.59297e-16	lower	higher	higher
sc2_137729	sc2	137729	137280	138150	BDEG_01729	BDET_01733	-	G/A	0.102	0.014	0	0.202362	0.227075	1	lower	lower	lower
sc2_138052	sc2	138052	137280	138150	BDEG_01729	BDET_01733	-	T/C	0.207	0.015	0	0.00596307	0.0415293	1	lower	lower	lower
sc2_138363	sc2	138363	138250	138442	BDEG_01729	BDET_01733	-	A/G	0.4	0.348	0.231	0.0388032	0.0038563	0.359157	lower	lower	lower
sc2_138679	sc2	138679	138637	138796	BDEG_01729	BDET_01733	-	T/C	0	0.123	0	0.0265061	1	0.114482	higher	lower	lower
sc2_139175	sc2	139175	139115	139351	BDEG_01729	BDET_01733	-	T/A	0	0.119	0	0.0260875	1	0.113374	higher	lower	lower
sc2_139299	sc2	139299	139115	139351	BDEG_01729	BDET_01733	-	T/G	0	0.111	0	0.0275564	1	0.209935	higher	lower	lower
sc2_139301	sc2	139301	139115	139351	BDEG_01729	BDET_01733	-	C/T	0.462	0.289	0	0.0252752	2.3859e-10	2.64551e-18	lower	lower	lower
sc2_139824	sc2	139824	139495	140538	BDEG_01730	BDET_01734	+	C/G	0	0.125	0.025	0.00420911	0.415584	0.0959767	higher	higher	lower
sc2_140076	sc2	140076	139495	140538	BDEG_01730	BDET_01734	+	A/G/T	0	0.106	0	0.0119703	1	0.0321813	higher	lower	lower
sc2_142373	sc2	142373	142337	142379	BDEG_01731	BDET_01735	+	A/G/C	0	0.127	0	0.00224779	1	0.0198279	higher	lower	lower
sc2_143174	sc2	143174	143171	143366	BDEG_01731	BDET_01735	+	A/G	0	0.126	0	0.00367202	1	0.0187652	higher	lower	lower
sc2_143204	sc2	143204	143171	143366	BDEG_01731	BDET_01735	+	T/C	0.303	0.466	0.432	0.131964	0.258747	0.879193	higher	higher	lower
sc2_145772	sc2	145772	145707	147172	BDEG_01732	BDET_01736	+	T/C	0.496	0.395	0.222	0.338563	0.0225742	0.15136	lower	lower	lower
sc2_146009	sc2	146009	145707	147172	BDEG_01732	BDET_01736	+	A/G	0	0	0.426	1	1.02407e-18	1.19448e-20	lower	higher	higher
sc2_146218	sc2	146218	145707	147172	BDEG_01732	BDET_01736	+	T/C	0.014	0	0.462	0.953135	4.56678e-10	1.28117e-14	lower	higher	higher
sc2_146234	sc2	146234	145707	147172	BDEG_01732	BDET_01736	+	T/C	0	0	0.32	1	6.11496e-05	1.56739e-08	lower	higher	higher
sc2_146405	sc2	146405	145707	147172	BDEG_01732	BDET_01736	+	T/C	0	0	0.5	1	1.47978e-12	1.00927e-17	lower	higher	higher
sc2_146594	sc2	146594	145707	147172	BDEG_01732	BDET_01736	+	G/A	0	0	0.429	1	2.69677e-10	5.42672e-15	lower	higher	higher
sc2_149051	sc2	149051	148825	149200	BDEG_01733	BDET_01737	-	G/A	0.483	0.498	0.054	1	1.68026e-06	3.27e-07	higher	lower	lower
sc2_149107	sc2	149107	148825	149200	BDEG_01733	BDET_01737	-	T/C	0.474	0.364	0.211	0.0140514	0.00136047	0.0919881	lower	lower	lower
sc2_150327	sc2	150327	150222	151593	BDEG_01734	BDET_01738	-	G/A	0.007	0	0.306	0.729098	1.85728e-19	1.08346e-31	lower	higher	higher
sc2_151386	sc2	151386	150222	151593	BDEG_01734	BDET_01738	-	A/G	0.497	0.359	0.229	0.030171	0.00654025	0.164866	lower	lower	lower
sc2_151497	sc2	151497	150222	151593	BDEG_01734	BDET_01738	-	C/T	0.493	0.275	0.238	4.73098e-05	0.0453632	1.9365e-05	lower	lower	lower
sc2_151970	sc2	151970	151844	152003	BDEG_01734	BDET_01738	-	T/C	0.5	0.372	0.135	0.0488842	7.57683e-05	1.9644e-08	lower	lower	lower
sc2_152221	sc2	152221	152105	152264	BDEG_01734	BDET_01738	-	T/C	0	0.008	0.333	1	3.93495e-07	1.85869e-10	higher	higher	higher
sc2_154505	sc2	154505	153616	154811	BDEG_01735	BDET_01739	-	G/A	0.2	0.282	0	0.00265791	2.96548e-08	0.00660172	higher	lower	lower
sc2_154517	sc2	154517	153616	154811	BDEG_01735	BDET_01739	-	A/G	0	0.043	0.3	1	3.7635e-07	3.37687e-09	higher	higher	higher
sc2_154580	sc2	154580	153616	154811	BDEG_01735	BDET_01739	-	C/T	0.009	0	0.185	1	1.29863e-19	2.77502e-18	lower	higher	higher
sc2_154585	sc2	154585	153616	154811	BDEG_01735	BDET_01739	-	A/T	0.007	0.107	0	0.000915372	1	0.0728159	higher	lower	lower
sc2_154699	sc2	154699	153616	154811	BDEG_01735	BDET_01739	-	A/T	0	0.45	0	3.94759e-18	1	1.39e-07	higher	lower	lower
sc2_155293	sc2	155293	154896	156302	BDEG_01735	BDET_01739	-	A/G	0	0	0.283	1	2.26449e-29	3.30802e-31	lower	higher	higher
sc2_155950	sc2	155950	154896	156302	BDEG_01735	BDET_01739	-	C/G	0.053	0.186	0	0.0552046	0.199248	0.000967646	higher	lower	lower
sc2_155977	sc2	155977	154896	156302	BDEG_01735	BDET_01739	-	T/C	0.244	0.381	0	0.161142	8.6753e-05	2.22072e-08	higher	lower	lower
sc2_156157	sc2	156157	154896	156302	BDEG_01735	BDET_01739	-	A/T	0.289	0.47	0	0.0754431	4.30056e-05	4.61082e-09	higher	lower	lower
sc2_156529	sc2	156529	156396	157004	BDEG_01735	BDET_01739	-	G/C	0.473	0.41	0	0.42218	4.43741e-09	9.39875e-14	lower	lower	lower
sc2_156588	sc2	156588	156396	157004	BDEG_01735	BDET_01739	-	A/T	0.405	0.319	0.026	0.695283	1.2974e-09	8.88371e-14	lower	lower	lower
sc2_157000	sc2	157000	156396	157004	BDEG_01735	BDET_01739	-	A/C	0.357	0.294	0.025	1	1.90086e-10	9.5239e-15	lower	lower	lower
sc2_157174	sc2	157174	157095	157239	BDEG_01735	BDET_01739	-	C/A	0.266	0.281	0.026	1	1.47734e-12	4.37146e-15	higher	lower	lower
sc2_157699	sc2	157699	157662	158815	BDEG_01736	BDET_01740	-	A/T/C	0.121	0.142	0.053	1	2.23632e-16	8.03291e-19	higher	lower	lower
sc2_157876	sc2	157876	157662	158815	BDEG_01736	BDET_01740	-	C/G/A	0.092	0.123	0.05	1	9.35655e-20	2.40226e-24	higher	lower	lower
sc2_158196	sc2	158196	157662	158815	BDEG_01736	BDET_01740	-	A/G	0.016	0.007	0.205	0.285256	3.55956e-05	3.47725e-08	lower	higher	higher
sc2_158228	sc2	158228	157662	158815	BDEG_01736	BDET_01740	-	A/T	0.004	0.005	0.211	1	1.02836e-06	1.13e-07	higher	higher	higher
sc2_158643	sc2	158643	157662	158815	BDEG_01736	BDET_01740	-	T/G	0.004	0.002	0.14	1	2.45165e-05	8.205e-06	lower	higher	higher
sc2_158700	sc2	158700	157662	158815	BDEG_01736	BDET_01740	-	C/T	0	0	0.324	1	5.50865e-10	5.8219e-14	lower	higher	higher
sc2_159271	sc2	159271	158904	159648	BDEG_01736	BDET_01740	-	T/C	0.43	0.324	0.1	0.504188	0.000299981	1.06036e-05	lower	lower	lower
sc2_163091	sc2	163091	163033	163158	BDEG_01738	BDET_01742	-	C/T	0	0.032	0.139	0.0769491	0.000159922	0.0176149	higher	higher	higher
sc2_164396	sc2	164396	164361	164470	BDEG_01738	BDET_01742	-	T/A	0	0.005	0.123	1	0.00102614	0.000304486	higher	higher	higher
sc2_167726	sc2	167726	167708	168037	BDEG_01739	BDET_01743	-	T/A	0.01	0	0.121	1	0.00143241	6.62958e-05	lower	higher	higher
sc2_167732	sc2	167732	167708	168037	BDEG_01739	BDET_01743	-	G/T	0	0	0.241	1	6.46909e-06	4.70748e-07	lower	higher	higher
sc2_169165	sc2	169165	168981	169372	BDEG_01740	BDET_01744	+	G/A	0	0.011	0.444	1	9.91121e-09	7.46236e-09	higher	higher	higher
sc2_170738	sc2	170738	170634	170788	BDEG_01741	BDET_01745	+	C/T	0.442	0.116	0.282	0.000390845	0.214618	0.0279509	lower	lower	higher
sc2_173317	sc2	173317	173226	173730	BDEG_01742	BDET_01746	+	G/A	0	0.008	0.271	1	4.33223e-22	1.2406e-25	higher	higher	higher
sc2_182032	sc2	182032	181498	182263	BDEG_01745	BDET_01749	-	C/G	0	0.011	0.381	1	2.27519e-05	6.24287e-06	higher	higher	higher
sc2_191380	sc2	191380	191127	191465	BDEG_01747	BDET_01751	+	A/C	0	0.011	0.4	1	3.42511e-05	5.63935e-06	higher	higher	higher
sc2_193103	sc2	193103	192871	193321	BDEG_01748	BDET_01752	-	T/G	0	0.114	0.231	0.131953	0.00336572	0.149251	higher	higher	higher
sc2_193205	sc2	193205	192871	193321	BDEG_01748	BDET_01752	-	G/T	0.484	0.439	0.107	1	6.22441e-05	2.52567e-05	lower	lower	lower
sc2_193637	sc2	193637	193445	193680	BDEG_01748	BDET_01752	-	C/G	0	0.009	0.357	1	4.09871e-10	7.26224e-08	higher	higher	higher
sc2_194455	sc2	194455	194336	194772	BDEG_01748	BDET_01752	-	C/T/G	0.022	0.009	0.226	1	7.23422e-07	2.8335e-05	lower	higher	higher
sc2_196424	sc2	196424	196392	196486	BDEG_01749	BDET_01753	-	G/T	0.022	0	0.2	1	4.768e-06	8.85656e-05	lower	higher	higher
sc2_197122	sc2	197122	197053	197345	BDEG_01750	BDET_01754	-	A/G	0	0.115	0	0.18045	1	0.202097	higher	lower	lower
sc2_200743	sc2	200743	200321	202255	BDEG_01752	BDET_01756	+	T/G	0.027	0	0.222	0.925355	0.0488097	0.000662953	lower	higher	higher
sc2_201433	sc2	201433	200321	202255	BDEG_01752	BDET_01756	+	C/G	0	0.01	0.179	1	0.00978162	0.00338527	higher	higher	higher
sc2_201448	sc2	201448	200321	202255	BDEG_01752	BDET_01756	+	C/T	0.416	0.496	0.143	0.769342	0.000790448	0.00300115	higher	lower	lower
sc2_207071	sc2	207071	206669	208908	BDEG_01754	BDET_01758	+	G/T	0.01	0	0.143	1	0.000794548	7.71111e-06	lower	higher	higher
sc2_207316	sc2	207316	206669	208908	BDEG_01754	BDET_01758	+	G/T	0	0.004	0.108	1	0.000782164	0.000483297	higher	higher	higher
sc2_207334	sc2	207334	206669	208908	BDEG_01754	BDET_01758	+	A/T	0.005	0.002	0.124	0.840124	1.40506e-05	2.19278e-09	lower	higher	higher
sc2_207649	sc2	207649	206669	208908	BDEG_01754	BDET_01758	+	A/G	0.004	0.002	0.114	0.843713	2.84949e-05	8.82818e-09	lower	higher	higher
sc2_207916	sc2	207916	206669	208908	BDEG_01754	BDET_01758	+	G/A	0.453	0.424	0.052	1	1.43497e-11	1.12704e-11	lower	lower	lower
sc2_208537	sc2	208537	206669	208908	BDEG_01754	BDET_01758	+	C/T	0.457	0.486	0.333	0.429625	0.0392008	0.0011113	higher	lower	lower
sc2_211938	sc2	211938	211531	214760	BDEG_01755	BDET_01759	+	G/A	0.003	0	0.13	1	1.5e-08	7.25339e-13	lower	higher	higher
sc2_211952	sc2	211952	211531	214760	BDEG_01755	BDET_01759	+	A/T	0	0.002	0.161	1	3.7723e-09	2.34671e-12	higher	higher	higher
sc2_212414	sc2	212414	211531	214760	BDEG_01755	BDET_01759	+	C/T	0.004	0.005	0.141	1	1.64106e-08	4.23475e-10	higher	higher	higher
sc2_212699	sc2	212699	211531	214760	BDEG_01755	BDET_01759	+	G/A	0	0.001	0.127	1	6.78924e-08	9.22693e-12	higher	higher	higher
sc2_214158	sc2	214158	211531	214760	BDEG_01755	BDET_01759	+	T/C	0.011	0	0.286	1	1.26104e-21	2.904e-19	lower	higher	higher
sc2_214438	sc2	214438	211531	214760	BDEG_01755	BDET_01759	+	C/T	0.002	0	0.34	1	2.16507e-17	3.60297e-14	lower	higher	higher
sc2_215145	sc2	215145	215081	215149	BDEG_01756	BDET_01760	+	A/T	0.007	0.014	0.167	1	0.00267184	0.00656935	higher	higher	higher
sc2_217171	sc2	217171	216957	217723	BDEG_01756	BDET_01760	+	G/T	0	0.012	0.108	1	0.001991	0.0144255	higher	higher	higher
sc2_217213	sc2	217213	216957	217723	BDEG_01756	BDET_01760	+	T/A	0.018	0	0.3	1	5.57663e-08	4.12385e-08	lower	higher	higher
sc2_217237	sc2	217237	216957	217723	BDEG_01756	BDET_01760	+	T/G	0	0.126	0	2.46356e-06	1	0.106353	higher	lower	lower
sc2_217276	sc2	217276	216957	217723	BDEG_01756	BDET_01760	+	G/A	0	0	0.405	1	7.01176e-13	1.42047e-13	lower	higher	higher
sc2_218099	sc2	218099	217984	218201	BDEG_01756	BDET_01760	+	T/C	0.005	0.005	0.308	1	7.83019e-10	3.72052e-10	lower	higher	higher
sc2_219619	sc2	219619	219580	219631	BDEG_01757	BDET_01761	+	A/G	0.015	0.004	0.156	0.366574	0.000148489	3.78426e-07	lower	higher	higher
sc2_220086	sc2	220086	219712	222758	BDEG_01757	BDET_01761	+	A/G	0.005	0	0.149	1	2.38121e-05	8.26195e-07	lower	higher	higher
sc2_220101	sc2	220101	219712	222758	BDEG_01757	BDET_01761	+	T/C	0.01	0.004	0.301	1	4.2981e-35	1.00995e-38	lower	higher	higher
sc2_220124	sc2	220124	219712	222758	BDEG_01757	BDET_01761	+	C/T	0	0.009	0.25	1	2.22114e-08	8.90787e-11	higher	higher	higher
sc2_220346	sc2	220346	219712	222758	BDEG_01757	BDET_01761	+	C/T	0	0	0.25	1	3.14655e-12	3.43756e-16	lower	higher	higher
sc2_222020	sc2	222020	219712	222758	BDEG_01757	BDET_01761	+	G/T	0.05	0.188	0	0.0275979	0.672713	0.0581467	higher	lower	lower
sc2_222026	sc2	222026	219712	222758	BDEG_01757	BDET_01761	+	C/A	0.283	0.443	0.238	0.203475	0.88418	0.119779	higher	lower	lower
sc2_222335	sc2	222335	219712	222758	BDEG_01757	BDET_01761	+	G/A/C	0.232	0.156	0.318	0.502562	0.00237737	4.64321e-06	lower	higher	higher
sc2_222448	sc2	222448	219712	222758	BDEG_01757	BDET_01761	+	C/T	0.344	0.122	0.4	0.00573643	0.892358	0.00738523	lower	higher	higher
sc2_225942	sc2	225942	225931	226111	BDEG_01759	BDET_01763	+	T/G/A	0.131	0.066	0	0.558174	0.135761	0.642664	lower	lower	lower
sc2_226420	sc2	226420	226373	227861	BDEG_01760	BDET_01764	+	C/G	0.131	0.017	0.429	0.019569	0.0147009	7.86097e-07	lower	higher	higher
sc2_226427	sc2	226427	226373	227861	BDEG_01760	BDET_01764	+	T/C	0.212	0.038	0.45	0.00879468	0.0995304	1.24927e-05	lower	higher	higher
sc2_226815	sc2	226815	226373	227861	BDEG_01760	BDET_01764	+	G/C	0.148	0.015	0.429	0.00534872	0.0408198	3.37901e-07	lower	higher	higher
sc2_227029	sc2	227029	226373	227861	BDEG_01760	BDET_01764	+	A/C	0	0	0.375	1	8.16126e-06	0.000193125	lower	higher	higher
sc2_227542	sc2	227542	226373	227861	BDEG_01760	BDET_01764	+	A/G	0	0	0.391	1	1.0043e-05	0.000124493	lower	higher	higher
sc2_227790	sc2	227790	226373	227861	BDEG_01760	BDET_01764	+	C/A	0.018	0	0.2	1	3.62667e-12	3.90451e-11	lower	higher	higher
sc2_228206	sc2	228206	227937	228373	BDEG_01760	BDET_01764	+	C/T	0.016	0.488	0	4.21489e-09	1	4.38184e-08	higher	lower	lower
sc2_228244	sc2	228244	227937	228373	BDEG_01760	BDET_01764	+	A/C	0	0	0.137	1	0.00563004	0.0267388	lower	higher	higher
sc2_229810	sc2	229810	229724	229995	BDEG_01761	BDET_01765	+	G/T	0	0	0.14	1	0.00554727	0.0493885	lower	higher	higher
sc2_232660	sc2	232660	232334	232678	BDEG_01762	BDET_01766	-	T/A	0.018	0	0.172	1	0.0231977	0.031569	lower	higher	higher
sc2_232896	sc2	232896	232826	232988	BDEG_01762	BDET_01766	-	A/G	0.102	0	0.241	1	0.0342949	0.0186252	lower	higher	higher
sc2_235448	sc2	235448	234690	235468	BDEG_01763	BDET_01767	+	A/G/T	0.08	0	0.345	0.810365	0.000215624	3.50039e-05	lower	higher	higher
sc2_236210	sc2	236210	236081	236544	BDEG_01764	BDET_01768	-	T/C	0.04	0	0.25	1	0.012993	0.0159431	lower	higher	higher
sc2_236414	sc2	236414	236081	236544	BDEG_01764	BDET_01768	-	G/T/A	0.044	0	0.357	1	2.33046e-05	4.64199e-05	lower	higher	higher
sc2_237510	sc2	237510	237283	238266	BDEG_01765	BDET_01769	-	A/T/G	0.071	0	0.379	0.812885	0.000400255	0.00010278	lower	higher	higher
sc2_237805	sc2	237805	237283	238266	BDEG_01765	BDET_01769	-	G/A	0.007	0.002	0.463	1	3.98862e-14	2.1959e-21	lower	higher	higher
sc2_237847	sc2	237847	237283	238266	BDEG_01765	BDET_01769	-	C/T/G	0.007	0.017	0.104	0.632273	1	1	higher	higher	higher
sc2_239808	sc2	239808	239708	239831	BDEG_01766	BDET_01770	-	C/G	0.007	0.018	0.106	0.661822	1	1	higher	higher	higher
sc2_240468	sc2	240468	240398	240528	BDEG_01766	BDET_01770	-	G/C	0	0.007	0.125	1	0.000576079	0.000142588	higher	higher	higher
sc2_240815	sc2	240815	240770	240991	BDEG_01766	BDET_01770	-	G/T	0	0.118	0	1.00904e-05	1	0.0124664	higher	lower	lower
sc2_246157	sc2	246157	245620	246786	BDEG_01768	BDET_01772	-	G/A	0	0.008	0.182	1	2.61137e-05	0.000101663	higher	higher	higher
sc2_249415	sc2	249415	249320	249518	BDEG_01770	BDET_01774	-	G/A	0.006	0.008	0.188	1	0.000153598	0.000108641	higher	higher	higher
sc2_251267	sc2	251267	251015	254035	BDEG_01772	BDET_01776	-	C/G	0.009	0.013	0.157	1	1.67266e-05	2.40886e-05	higher	higher	higher
sc2_251427	sc2	251427	251015	254035	BDEG_01772	BDET_01776	-	T/C	0	0.018	0.286	1	3.70473e-07	0.000436304	higher	higher	higher
sc2_251950	sc2	251950	251015	254035	BDEG_01772	BDET_01776	-	C/A	0.002	0	0.286	1	2.91929e-10	8.91206e-09	lower	higher	higher
sc2_252521	sc2	252521	251015	254035	BDEG_01772	BDET_01776	-	A/G	0.002	0.012	0.32	0.365568	1.49363e-10	4.99411e-07	higher	higher	higher
sc2_252706	sc2	252706	251015	254035	BDEG_01772	BDET_01776	-	T/C	0	0.006	0.4	1	4.1428e-09	7.67282e-14	higher	higher	higher
sc2_253070	sc2	253070	251015	254035	BDEG_01772	BDET_01776	-	T/C/G	0	0.045	0.143	1	0.00964175	0.0064134	higher	higher	higher
sc2_253415	sc2	253415	251015	254035	BDEG_01772	BDET_01776	-	T/A	0	0.026	0.13	1	0.0130689	0.0153333	higher	higher	higher
sc2_253577	sc2	253577	251015	254035	BDEG_01772	BDET_01776	-	C/T	0.019	0.019	0.111	1	0.0267809	0.0198103	lower	higher	higher
sc2_253786	sc2	253786	251015	254035	BDEG_01772	BDET_01776	-	A/T	0	0.121	0.158	0.0207214	0.00413958	0.630035	higher	higher	higher
sc2_254373	sc2	254373	254094	255017	BDEG_01772	BDET_01776	-	T/A	0.016	0.102	0.143	0.0535464	0.00844794	0.589945	higher	higher	higher
sc2_254376	sc2	254376	254094	255017	BDEG_01772	BDET_01776	-	A/G	0	0.123	0.176	0.0205326	0.00368481	0.447465	higher	higher	higher
sc2_254397	sc2	254397	254094	255017	BDEG_01772	BDET_01776	-	A/G	0	0.007	0.206	1	0.00126673	5.02459e-05	higher	higher	higher
sc2_254789	sc2	254789	254094	255017	BDEG_01772	BDET_01776	-	A/C	0	0.015	0.156	1	0.0123485	0.00173969	higher	higher	higher
sc2_256372	sc2	256372	255624	258296	BDEG_01773	BDET_01777	-	A/T	0	0.007	0.152	1	0.0127916	0.00171284	higher	higher	higher
sc2_256446	sc2	256446	255624	258296	BDEG_01773	BDET_01777	-	A/G	0	0.007	0.152	1	0.0127916	0.00142348	higher	higher	higher
sc2_256507	sc2	256507	255624	258296	BDEG_01773	BDET_01777	-	T/C	0	0	0.113	1	0.00520724	3.85669e-05	lower	higher	higher
sc2_256903	sc2	256903	255624	258296	BDEG_01773	BDET_01777	-	G/A	0.01	0	0.103	0.679928	0.0134945	6.60075e-06	lower	higher	higher
sc2_257373	sc2	257373	255624	258296	BDEG_01773	BDET_01777	-	G/A	0	0	0.439	1	7.66243e-14	1.84045e-25	lower	higher	higher
sc2_257464	sc2	257464	255624	258296	BDEG_01773	BDET_01777	-	C/G	0	0.149	0	8.04032e-06	1	0.00174589	higher	lower	lower
sc2_257730	sc2	257730	255624	258296	BDEG_01773	BDET_01777	-	C/T/A	0	0.112	0	0.000116866	1	0.00671202	higher	lower	lower
sc2_258658	sc2	258658	258634	259401	BDEG_01774	BDET_01778	-	C/G	0	0.13	0	4.4496e-05	1	0.00420742	higher	lower	lower
sc2_258663	sc2	258663	258634	259401	BDEG_01774	BDET_01778	-	G/A	0.008	0.126	0	0.000339544	1	0.00684537	higher	lower	lower
sc2_259507	sc2	259507	259475	259579	BDEG_01774	BDET_01778	-	C/A	0.008	0.13	0	0.000202238	1	0.00419904	higher	lower	lower
sc2_268638	sc2	268638	268430	268915	BDEG_01778	BDET_01782	+	C/G	0.008	0.108	0	0.000142644	1	0.0181076	higher	lower	lower
sc2_272087	sc2	272087	272078	272314	BDEG_01779	BDET_01783	-	C/T	0	0	0.438	1	1.66651e-18	2.70301e-24	lower	higher	higher
sc2_273030	sc2	273030	273014	273450	BDEG_01779	BDET_01783	-	C/A	0	0	0.152	1	5.32851e-05	5.41416e-07	lower	higher	higher
sc2_273805	sc2	273805	273665	274243	BDEG_01780	BDET_01784	+	C/T	0	0	0.163	1	1.48337e-05	8.12483e-08	lower	higher	higher
sc2_273917	sc2	273917	273665	274243	BDEG_01780	BDET_01784	+	T/G	0	0.003	0.133	1	6.95765e-05	4.18315e-07	higher	higher	higher
sc2_274638	sc2	274638	274307	274739	BDEG_01780	BDET_01784	+	A/T	0.286	0.318	0.444	1	0.259754	0.301334	higher	higher	higher
sc2_274645	sc2	274645	274307	274739	BDEG_01780	BDET_01784	+	G/T	0.038	0.095	0.464	0.937554	1.74958e-05	1.80225e-05	higher	higher	higher
sc2_275546	sc2	275546	275357	277568	BDEG_01781	BDET_01785	+	T/G	0	0.005	0.135	1	5.97194e-05	3.19753e-06	higher	higher	higher
sc2_275827	sc2	275827	275357	277568	BDEG_01781	BDET_01785	+	T/G	0	0	0.143	1	4.3663e-05	2.91566e-06	lower	higher	higher
sc2_280132	sc2	280132	280090	280449	BDEG_01782	BDET_01786	+	T/A	0	0	0.143	1	3.97033e-05	2.19719e-06	lower	higher	higher
sc2_282265	sc2	282265	281471	282314	BDEG_01783	BDET_01787	+	T/A	0	0.005	0.129	1	7.22936e-05	3.85389e-05	higher	higher	higher
sc2_282539	sc2	282539	282436	283556	BDEG_01783	BDET_01787	+	T/A	0	0	0.122	1	0.000100448	9.19385e-06	lower	higher	higher
sc2_282690	sc2	282690	282436	283556	BDEG_01783	BDET_01787	+	C/A	0	0	0.122	1	0.000100448	8.17277e-06	lower	higher	higher
sc2_282845	sc2	282845	282436	283556	BDEG_01783	BDET_01787	+	G/A	0.005	0	0.189	1	1.58785e-29	4.39141e-34	lower	higher	higher
sc2_283197	sc2	283197	282436	283556	BDEG_01783	BDET_01787	+	A/G	0	0.002	0.29	1	1.74234e-42	1.26022e-52	higher	higher	higher
sc2_287565	sc2	287565	286394	289021	BDEG_01785	BDET_01789	+	T/A	0.056	0.117	0.057	0.657314	1	0.405011	higher	higher	lower
sc2_287712	sc2	287712	286394	289021	BDEG_01785	BDET_01789	+	C/A/G	0.338	0.449	0.286	0.892804	0.00673534	0.0346399	higher	lower	lower
sc2_288174	sc2	288174	286394	289021	BDEG_01785	BDET_01789	+	T/G/A	0.306	0.32	0.278	0.820942	0.00230715	0.00628015	higher	lower	lower
sc2_288655	sc2	288655	286394	289021	BDEG_01785	BDET_01789	+	A/C	0.063	0.144	0.154	0.475369	0.27856	1	higher	higher	higher
sc2_290249	sc2	290249	290233	290319	BDEG_01785	BDET_01789	+	A/G	0	0.014	0.25	1	0.000157471	1.38234e-05	higher	higher	higher
sc2_290318	sc2	290318	290233	290319	BDEG_01785	BDET_01789	+	T/A	0	0.012	0.154	1	0.00267292	0.00514194	higher	higher	higher
sc2_290834	sc2	290834	290833	291227	BDEG_01785	BDET_01789	+	C/A	0	0.006	0.135	1	0.00214938	0.00166414	higher	higher	higher
sc2_293846	sc2	293846	293752	293858	BDEG_01787	BDET_01791	+	G/A	0.395	0.483	0.286	1	0.493822	0.148132	higher	lower	lower
sc2_294400	sc2	294400	294116	294463	BDEG_01787	BDET_01791	+	A/T	0.447	0.5	0.286	1	0.333862	0.14556	higher	lower	lower
sc2_294411	sc2	294411	294116	294463	BDEG_01787	BDET_01791	+	A/T	0	0.014	0.114	1	0.00327404	0.0216823	higher	higher	higher
sc2_303857	sc2	303857	303559	303902	BDEG_01791	BDET_01795	-	T/G	0.009	0.11	0	0.0199958	1	0.242881	higher	lower	lower
sc2_304282	sc2	304282	304228	304476	BDEG_01791	BDET_01795	-	A/G	0.01	0.144	0	0.00335926	1	0.0513559	higher	lower	lower
sc2_310197	sc2	310197	309959	310412	BDEG_01794	BDET_01798	-	A/G	0.009	0.156	0	0.000983025	1	0.031446	higher	lower	lower
sc2_310749	sc2	310749	310516	312110	BDEG_01794	BDET_01798	-	T/G/A	0.109	0.027	0	0.00279809	0.050013	1	lower	lower	lower
sc2_310884	sc2	310884	310516	312110	BDEG_01794	BDET_01798	-	A/T	0.09	0.104	0.143	1	0.453376	0.467759	higher	higher	higher
sc2_311291	sc2	311291	310516	312110	BDEG_01794	BDET_01798	-	G/T/A	0.061	0.112	0.133	0.527082	0.239274	0.0376097	higher	higher	higher
sc2_311796	sc2	311796	310516	312110	BDEG_01794	BDET_01798	-	G/T/A	0.024	0.051	0.113	1	0.0300407	0.00677806	higher	higher	higher
sc2_313082	sc2	313082	312555	313149	BDEG_01795	BDET_01799	+	A/T	0.008	0.016	0.113	1	0.00571505	0.00738723	higher	higher	higher
sc2_314687	sc2	314687	314580	315620	BDEG_01795	BDET_01799	+	T/A	0.009	0.014	0.167	0.906768	0.00254666	4.44729e-05	higher	higher	higher
sc2_315467	sc2	315467	314580	315620	BDEG_01795	BDET_01799	+	C/T	0	0	0.24	1	6.14459e-05	0.000362434	lower	higher	higher
sc2_321879	sc2	321879	321734	322415	BDEG_01798	BDET_01802	-	C/T	0.015	0.007	0.146	1	0.00338331	0.000806838	lower	higher	higher
sc2_321984	sc2	321984	321734	322415	BDEG_01798	BDET_01802	-	C/A	0	0.007	0.209	1	3.66709e-06	2.57538e-06	higher	higher	higher
sc2_322651	sc2	322651	322546	322748	BDEG_01798	BDET_01802	-	G/A	0	0	0.261	1	1.24525e-15	3.01725e-16	lower	higher	higher
sc2_325527	sc2	325527	325428	325587	BDEG_01799	BDET_01803	-	G/T	0	0.041	0.208	0.281503	0.000381439	0.0163712	higher	higher	higher
sc2_326864	sc2	326864	326347	327228	BDEG_01800	BDET_01804	-	G/A	0	0.04	0.417	0.278528	3.95793e-08	8.38288e-06	higher	higher	higher
sc2_333783	sc2	333783	333732	338049	BDEG_01802	BDET_01806	-	T/G	0.093	0.051	0.241	0.67876	0.0708116	0.00488355	lower	higher	higher
sc2_333789	sc2	333789	333732	338049	BDEG_01802	BDET_01806	-	A/T/G	0.267	0.388	0	0.10065	0.000371786	1.38034e-06	higher	lower	lower
sc2_334074	sc2	334074	333732	338049	BDEG_01802	BDET_01806	-	A/T/C	0.232	0.421	0	0.00532086	0.000809073	2.5212e-07	higher	lower	lower
sc2_334338	sc2	334338	333732	338049	BDEG_01802	BDET_01806	-	C/A	0.131	0.227	0	0.0714935	0.00159743	3.14432e-06	higher	lower	lower
sc2_334935	sc2	334935	333732	338049	BDEG_01802	BDET_01806	-	G/A/T	0.085	0.184	0	0.0102338	0.0203883	1.45026e-05	higher	lower	lower
sc2_337875	sc2	337875	333732	338049	BDEG_01802	BDET_01806	-	T/C	0.112	0.216	0	0.0386134	0.00830822	5.09663e-05	higher	lower	lower
sc2_338023	sc2	338023	333732	338049	BDEG_01802	BDET_01806	-	G/T	0.132	0.164	0.257	0.655198	0.000558345	0.0128795	higher	higher	higher
sc2_338237	sc2	338237	338142	339324	BDEG_01802	BDET_01806	-	A/G	0.171	0.196	0.296	0.957552	0.00131077	0.0125449	higher	higher	higher
sc2_339483	sc2	339483	339419	340049	BDEG_01802	BDET_01806	-	G/A	0.012	0	0.308	1	9.66693e-06	1.18789e-05	lower	higher	higher
sc2_339606	sc2	339606	339419	340049	BDEG_01802	BDET_01806	-	T/C	0	0	0.364	1	1.4746e-05	1.24878e-05	lower	higher	higher
sc2_339747	sc2	339747	339419	340049	BDEG_01802	BDET_01806	-	T/G/C	0.38	0.344	0.391	1	0.0625083	0.294329	lower	higher	higher
sc2_339996	sc2	339996	339419	340049	BDEG_01802	BDET_01806	-	A/G	0.372	0.333	0.409	1	0.239519	0.193635	lower	higher	higher
sc2_341157	sc2	341157	340086	341471	BDEG_01802	BDET_01806	-	C/G/T	0.184	0.222	0.409	1	0.0253201	0.0433543	higher	higher	higher
sc2_342496	sc2	342496	341770	344618	BDEG_01802	BDET_01806	-	T/G/C	0.176	0.393	0.391	0.342958	0.752549	0.0467864	higher	higher	lower
sc2_342526	sc2	342526	341770	344618	BDEG_01802	BDET_01806	-	G/C	0	0	0.233	1	0.00101397	0.000598812	lower	higher	higher
sc2_343450	sc2	343450	341770	344618	BDEG_01802	BDET_01806	-	C/A	0	0	0.207	1	0.00257272	0.00174446	lower	higher	higher
sc2_348935	sc2	348935	348856	349200	BDEG_01803	BDET_01807	+	A/G	0.032	0	0.444	0.827283	3.41075e-07	5.74907e-08	lower	higher	higher
sc2_356241	sc2	356241	356140	356929	BDEG_01807	BDET_01811	+	G/A	0.119	0	0	0.000621212	0.0639125	1	lower	lower	lower
sc2_360408	sc2	360408	360089	361350	BDEG_01808	BDET_01812	+	T/A	0.208	0	0	1.12943e-05	0.0068357	1	lower	lower	lower
sc2_363060	sc2	363060	362654	364344	BDEG_01809	BDET_01813	+	A/T	0.238	0.011	0	1.358e-06	0.00386296	1	lower	lower	lower
sc2_365135	sc2	365135	364939	366696	BDEG_01810	BDET_01814	+	A/T	0.264	0.012	0	3.72234e-06	0.00204808	1	lower	lower	lower
sc2_365138	sc2	365138	364939	366696	BDEG_01810	BDET_01814	+	T/G	0.227	0	0	5.13811e-06	0.00664124	1	lower	lower	lower
sc2_365613	sc2	365613	364939	366696	BDEG_01810	BDET_01814	+	A/T	0.151	0	0	0.000477565	0.0357143	1	lower	lower	lower
sc2_370328	sc2	370328	370186	371404	BDEG_01812	BDET_01816	+	A/T	0.107	0	0.071	0.0123816	0.15692	1	lower	lower	higher
sc2_370692	sc2	370692	370186	371404	BDEG_01812	BDET_01816	+	T/C	0	0.02	0.194	1	6.96894e-06	0.00022669	higher	higher	higher
sc2_370863	sc2	370863	370186	371404	BDEG_01812	BDET_01816	+	C/A	0.002	0.005	0.135	1	9.99438e-06	0.000462417	higher	higher	higher
sc2_373880	sc2	373880	373795	374441	BDEG_01814	BDET_01818	+	G/A	0.228	0.011	0	4.50318e-12	0.00900697	1	lower	lower	lower
sc2_376688	sc2	376688	375287	378033	BDEG_01815	BDET_01819	-	G/T	0.242	0.016	0	7.77582e-12	0.00529952	1	lower	lower	lower
sc2_377303	sc2	377303	375287	378033	BDEG_01815	BDET_01819	-	G/T/C	0.166	0.028	0	3.90682e-06	0.0461039	1	lower	lower	lower
sc2_377417	sc2	377417	375287	378033	BDEG_01815	BDET_01819	-	G/A/T	0.118	0.014	0	3.91375e-05	0.118984	1	lower	lower	lower
sc2_377927	sc2	377927	375287	378033	BDEG_01815	BDET_01819	-	A/G	0	0	0.364	1	5.43102e-27	9.14418e-21	lower	higher	higher
sc2_378568	sc2	378568	378099	378893	BDEG_01815	BDET_01819	-	T/C	0.002	0.115	0	1.08813e-19	1	0.000855056	higher	lower	lower
sc2_382611	sc2	382611	382497	383279	BDEG_01817	BDET_01821	-	G/A	0	0	0.133	1	7.55751e-17	1.16907e-22	lower	higher	higher
sc2_382925	sc2	382925	382497	383279	BDEG_01817	BDET_01821	-	A/C	0	0.01	0.133	1	1.24318e-14	1.01519e-20	higher	higher	higher
sc2_383001	sc2	383001	382497	383279	BDEG_01817	BDET_01821	-	C/T	0	0	0.24	1	1.33098e-12	6.30888e-12	lower	higher	higher
sc2_383087	sc2	383087	382497	383279	BDEG_01817	BDET_01821	-	C/T	0.482	0.444	0.267	1	0.0713773	0.125097	lower	lower	lower
sc2_383164	sc2	383164	382497	383279	BDEG_01817	BDET_01821	-	C/T	0	0	0.127	1	3.59744e-44	1.10823e-54	lower	higher	higher
sc2_383275	sc2	383275	382497	383279	BDEG_01817	BDET_01821	-	C/A	0.043	0.025	0.111	1	0.209277	0.0933551	lower	higher	higher
sc2_383564	sc2	383564	383366	383677	BDEG_01817	BDET_01821	-	C/G	0.021	0.027	0.194	1	0.00350655	0.0082764	higher	higher	higher
sc2_384029	sc2	384029	383763	384037	BDEG_01817	BDET_01821	-	G/A	0	0.022	0.333	1	7.05344e-06	0.000120714	higher	higher	higher
sc2_385492	sc2	385492	385484	385543	BDEG_01818	BDET_01822	-	A/G	0	0.042	0.346	0.524319	4.45046e-06	0.00146986	higher	higher	higher
sc2_391167	sc2	391167	391133	392242	BDEG_01822	BDET_01826	+	C/A	0	0.175	0	0.00282787	1	0.0699115	higher	lower	lower
sc2_391771	sc2	391771	391133	392242	BDEG_01822	BDET_01826	+	G/A	0.016	0.145	0	0.0515643	1	0.125517	higher	lower	lower
sc2_393243	sc2	393243	393234	393466	BDEG_01823	BDET_01827	-	A/G	0	0.152	0	0.0114319	1	0.12931	higher	lower	lower
sc2_394628	sc2	394628	394445	395318	BDEG_01823	BDET_01827	-	A/T	0.007	0	0.236	1	2.00225e-12	0.000339758	lower	higher	higher
sc2_394782	sc2	394782	394445	395318	BDEG_01823	BDET_01827	-	A/G/T	0.086	0.24	0.2	1.58562e-05	0.0924952	0.705187	higher	higher	lower
sc2_395081	sc2	395081	394445	395318	BDEG_01823	BDET_01827	-	T/G/A	0.111	0.268	0.229	9.68862e-05	0.0814765	0.716294	higher	higher	lower
sc2_395581	sc2	395581	395404	395621	BDEG_01823	BDET_01827	-	G/T/A/C	0.269	0.378	0.273	3.97871e-05	5.47763e-05	0.241577	higher	higher	lower
sc2_396454	sc2	396454	396416	396610	BDEG_01823	BDET_01827	-	C/T	0.414	0.202	0.241	6.92468e-12	0.104082	1.18799e-07	lower	lower	higher
sc2_396526	sc2	396526	396416	396610	BDEG_01823	BDET_01827	-	A/C	0.5	0.208	0	0.00094081	4.556e-06	0.0262908	lower	lower	lower
sc2_398615	sc2	398615	398485	398632	BDEG_01823	BDET_01827	-	T/C	0.493	0.381	0.155	0.0583092	6.38679e-07	2.24767e-11	lower	lower	lower
sc2_399518	sc2	399518	399338	399535	BDEG_01824	BDET_01828	-	T/G	0.004	0.115	0	1.962e-06	1	0.00311018	higher	lower	lower
sc2_399670	sc2	399670	399625	399720	BDEG_01824	BDET_01828	-	T/G	0.004	0.103	0.013	2.46356e-06	1	0.00189621	higher	higher	lower
sc2_399672	sc2	399672	399625	399720	BDEG_01824	BDET_01828	-	T/C	0	0	0.408	1	2.92131e-39	1.62774e-45	lower	higher	higher
sc2_399674	sc2	399674	399625	399720	BDEG_01824	BDET_01828	-	G/T	0	0.009	0.118	0.509544	3.70655e-08	8.99318e-07	higher	higher	higher
sc2_400011	sc2	400011	399822	400583	BDEG_01824	BDET_01828	-	T/C	0.445	0.442	0.222	0.0344439	0.000286217	1.47702e-08	lower	lower	lower
sc2_401536	sc2	401536	401224	402066	BDEG_01824	BDET_01828	-	G/A	0.477	0.41	0.172	0.00375196	3.9221e-11	2.52915e-06	lower	lower	lower
sc2_403925	sc2	403925	403764	404324	BDEG_01825	BDET_01829	-	T/C	0.457	0.473	0.259	0.14626	2.88835e-09	1.76048e-06	higher	lower	lower
sc2_403931	sc2	403931	403764	404324	BDEG_01825	BDET_01829	-	C/A	0	0	0.27	1	1.9e-08	0.000375359	lower	higher	higher
sc2_404079	sc2	404079	403764	404324	BDEG_01825	BDET_01829	-	A/T	0.005	0.047	0.278	0.168211	1.53492e-08	0.0132095	higher	higher	higher
sc2_404203	sc2	404203	403764	404324	BDEG_01825	BDET_01829	-	A/T	0	0.045	0.278	0.183172	2.1795e-08	0.00706352	higher	higher	higher
sc2_404433	sc2	404433	404401	404546	BDEG_01825	BDET_01829	-	A/G	0	0.118	0	0.000835741	1	0.0443801	higher	lower	lower
sc2_404681	sc2	404681	404666	404869	BDEG_01825	BDET_01829	-	T/G	0.006	0.071	0.348	0.0243955	2.83203e-08	0.00460172	higher	higher	higher
sc2_404786	sc2	404786	404666	404869	BDEG_01825	BDET_01829	-	G/T	0	0.068	0.385	0.0229326	6.23295e-10	0.00116308	higher	higher	higher
sc2_407108	sc2	407108	407088	407664	BDEG_01826	BDET_01830	+	G/T	0	0.066	0.308	0.0268647	4.55498e-08	0.00539242	higher	higher	higher
sc2_410136	sc2	410136	410019	410637	BDEG_01828	BDET_01832	-	C/G	0	0.156	0	6.76876e-06	1	0.0712341	higher	lower	lower
sc2_411882	sc2	411882	411650	412211	BDEG_01829	BDET_01833	-	G/A	0	0.143	0	2.33565e-05	1	0.0698135	higher	lower	lower
sc2_412188	sc2	412188	411650	412211	BDEG_01829	BDET_01833	-	G/C	0.004	0.129	0	3.41829e-05	1	0.0342285	higher	lower	lower
sc2_417518	sc2	417518	417457	417655	BDEG_01830	BDET_01834	+	T/G	0.005	0.153	0	4.01086e-06	1	0.0109143	higher	lower	lower
sc2_421061	sc2	421061	420894	421173	BDEG_01831	BDET_01835	-	C/A/G/T	0.215	0.314	0.2	0.091132	0.866445	0.0240172	higher	lower	lower
sc2_421147	sc2	421147	420894	421173	BDEG_01831	BDET_01835	-	A/C	0.158	0.044	0	0.00136298	0.094441	1	lower	lower	lower
sc2_422051	sc2	422051	421618	422124	BDEG_01831	BDET_01835	-	T/C	0.211	0.073	0.348	0.000209532	0.0999897	1.94548e-06	lower	higher	higher
sc2_423679	sc2	423679	423539	423712	BDEG_01832	BDET_01836	-	C/T	0.239	0.073	0	9.73505e-06	2.18412e-05	0.0493413	lower	lower	lower
sc2_425633	sc2	425633	425457	425815	BDEG_01833	BDET_01837	+	A/G	0.244	0.067	0	2.66582e-06	3.55277e-05	0.0758085	lower	lower	lower
sc2_426219	sc2	426219	425931	426321	BDEG_01833	BDET_01837	+	C/G	0.248	0.087	0	7.58e-06	2.69485e-06	0.0137216	lower	lower	lower
sc2_428554	sc2	428554	428451	428711	BDEG_01835	BDET_01839	+	G/A	0.264	0.067	0.028	5.95347e-08	0.00192239	0.756227	lower	lower	lower
sc2_430397	sc2	430397	430324	430457	BDEG_01835	BDET_01839	+	T/C	0.259	0.076	0.057	1.93221e-06	0.0156156	1	lower	lower	lower
sc2_432504	sc2	432504	432304	432594	BDEG_01836	BDET_01840	-	G/C	0.237	0.079	0.074	0.000196833	0.0897957	1	lower	lower	lower
sc2_434099	sc2	434099	434027	434308	BDEG_01836	BDET_01840	-	T/G	0.157	0.079	0.375	0.120853	0.0325203	0.000246521	lower	higher	higher
sc2_436637	sc2	436637	436548	436670	BDEG_01837	BDET_01841	+	G/T	0	0.01	0.213	1	0.00219472	1.9683e-06	higher	higher	higher
sc2_439539	sc2	439539	438670	439786	BDEG_01837	BDET_01841	+	C/T	0	0.02	0.195	1	0.00682471	6.38884e-05	higher	higher	higher
sc2_441763	sc2	441763	441728	441832	BDEG_01838	BDET_01842	+	C/G	0	0.11	0	0.290856	1	6.98785e-05	higher	lower	lower
sc2_441771	sc2	441771	441728	441832	BDEG_01838	BDET_01842	+	T/G	0	0.136	0	0.19871	1	1.9774e-05	higher	lower	lower
sc2_441772	sc2	441772	441728	441832	BDEG_01838	BDET_01842	+	C/G	0	0.147	0	0.123912	1	5.83344e-06	higher	lower	lower
sc2_443901	sc2	443901	443837	444637	BDEG_01839	BDET_01843	-	A/G	0.48	0.43	0.062	1	1.18766e-10	1.26831e-19	lower	lower	lower
sc2_444192	sc2	444192	443837	444637	BDEG_01839	BDET_01843	-	C/G	0	0.006	0.102	1	0.00292944	0.000282968	higher	higher	higher
sc2_444571	sc2	444571	443837	444637	BDEG_01839	BDET_01843	-	C/A/T	0.253	0.306	0.317	5.51388e-08	0.615452	1.83985e-09	higher	higher	higher
sc2_450353	sc2	450353	449790	450422	BDEG_01840	BDET_01844	-	T/G	0.329	0.126	0.224	0.000477565	0.169514	0.0191242	lower	lower	higher
sc2_454704	sc2	454704	454433	454943	BDEG_01842	BDET_01846	-	A/T/C	0.12	0.333	0.011	0.000992612	0.000880078	2.259e-14	higher	lower	lower
sc2_455172	sc2	455172	455123	455444	BDEG_01842	BDET_01846	-	T/C/G	0.426	0.267	0.255	0.119883	0.0135756	7.07123e-09	lower	lower	lower
sc2_455367	sc2	455367	455123	455444	BDEG_01842	BDET_01846	-	G/A	0	0.009	0.333	1	0.00189027	1.09329e-09	higher	higher	higher
sc2_455427	sc2	455427	455123	455444	BDEG_01842	BDET_01846	-	G/C	0	0.004	0.267	1	0.00201692	3.54042e-11	higher	higher	higher
sc2_463970	sc2	463970	463627	464557	BDEG_01848	BDET_01852	+	A/T	0.077	0.062	0.143	1	0.739747	0.183761	lower	higher	higher
sc2_465965	sc2	465965	465791	466443	BDEG_01850	BDET_01854	-	A/T/C	0.036	0.041	0.136	1	1	1	higher	higher	higher
sc2_477261	sc2	477261	477098	477847	BDEG_01855	BDET_01859	+	A/T/G	0.074	0.082	0.143	1	0.449589	0.254003	higher	higher	higher
sc2_485893	sc2	485893	485871	486054	BDEG_01859	BDET_01863	-	G/C	0	0.011	0.313	1	2.01407e-35	4.50196e-54	higher	higher	higher
sc2_729086	sc2	729086	729082	733399	BDEG_01954	BDET_01958	+	A/G	0.017	0.005	0.146	0.412073	2.54189e-05	7.90056e-10	lower	higher	higher
sc2_764329	sc2	764329	763875	764472	BDEG_01963	BDET_01967	+	G/A	0.45	0.316	0.087	0.0074232	4.44434e-10	4.90338e-06	lower	lower	lower
sc2_992296	sc2	992296	987696	993732	BDEG_02051	BDET_02055	-	G/A	0.435	0.328	0.126	0.0365989	2.9686e-07	0.000145308	lower	lower	lower
sc2_1063342	sc2	1063342	1063334	1063361	BDEG_02079	BDET_02083	+	G/A	0.414	0.256	0.333	0.000215698	0.000327317	1.84378e-11	lower	lower	higher
sc2_1108540	sc2	1108540	1106762	1108979	BDEG_02092	BDET_02096	+	C/T	0	0.003	0.347	1	8.02342e-43	5.61444e-63	higher	higher	higher
sc2_1108542	sc2	1108542	1106762	1108979	BDEG_02092	BDET_02096	+	G/A/C	0.425	0.253	0.153	1.90004e-05	4.78239e-07	0.0258337	lower	lower	lower
sc2_1166548	sc2	1166548	1166528	1168732	BDEG_02114	BDET_02119	-	A/G	0	0.004	0.3	1	1.55198e-56	5.60125e-95	higher	higher	higher
sc2_1259153	sc2	1259153	1257133	1259185	BDEG_02143	BDET_02148	-	C/T	0.451	0.353	0.095	0.0627408	2.14684e-14	1.87488e-11	lower	lower	lower
sc2_1284651	sc2	1284651	1284163	1284663	BDEG_02150	BDET_02155	+	C/T	0.418	0.383	0.103	0.819244	6.60306e-11	2.5356e-11	lower	lower	lower
sc2_1309353	sc2	1309353	1309241	1310380	BDEG_02159	BDET_02164	-	G/A/C/T	0.188	0.161	0.26	0.82362	0.327474	0.0226738	lower	higher	higher
sc2_1453927	sc2	1453927	1453911	1454963	BDEG_02224	BDET_02229	-	T/A/C	0.177	0.221	0.136	1	0.691695	0.267067	higher	lower	lower
sc2_1479026	sc2	1479026	1477977	1479648	BDEG_02234	BDET_02239	-	G/T/A/C	0.4	0.352	0.302	0.649925	0.24049	0.753151	lower	lower	lower
sc2_1544137	sc2	1544137	1542896	1544298	BDEG_02263	BDET_02268	+	A/C/T	0.258	0.243	0.259	1	1	1	lower	higher	higher
sc2_1779385	sc2	1779385	1779169	1779428	BDEG_02357	BDET_02364	+	A/G	0.484	0.329	0	0.0226904	2.94419e-09	0.000160153	lower	lower	lower
sc2_1779390	sc2	1779390	1779169	1779428	BDEG_02357	BDET_02364	+	C/G	0.003	0.104	0	2.14075e-07	1	0.260499	higher	lower	lower
sc2_1787803	sc2	1787803	1786315	1787995	BDEG_02359	BDET_02366	-	A/C	0.396	0.297	0.308	0.315138	0.0132072	0.0004277	lower	lower	higher
sc2_1810047	sc2	1810047	1809929	1810083	BDEG_02368	BDET_02375	-	C/A	0.022	0	0.273	1	0.000355438	2.93668e-05	lower	higher	higher
sc2_1965850	sc2	1965850	1965674	1966359	BDEG_02419	BDET_02426	+	G/C	0.011	0	0.273	1	0.000373547	3.07097e-05	lower	higher	higher
sc2_2042383	sc2	2042383	2042317	2042412	BDEG_02451	BDET_02458	-	A/T	0.012	0	0.286	1	0.000343934	4.019e-05	lower	higher	higher
sc2_2062581	sc2	2062581	2062570	2062942	BDEG_02460	BDET_02467	-	A/G/T	0.366	0.163	0.333	0.0171979	0.671561	0.0210549	lower	lower	higher
sc2_2166125	sc2	2166125	2165700	2168345	BDEG_02494	BDET_02501	+	C/A	0.046	0	0.3	0.732382	0.0024916	6.91571e-05	lower	higher	higher
sc2_2183457	sc2	2183457	2183386	2183532	BDEG_02501	BDET_02508	+	G/C	0.263	0.103	0.364	0.0920403	0.00668892	9.14235e-06	lower	higher	higher
sc2_2216360	sc2	2216360	2216351	2217117	BDEG_02514	BDET_02521	+	C/T	0.421	0.467	0.082	0.834119	8.93395e-07	4.38227e-06	higher	lower	lower
sc2_2248629	sc2	2248629	2248252	2249070	BDEG_02526	BDET_02533	-	T/C	0.438	0.417	0.05	1	1.71142e-06	5.38314e-05	lower	lower	lower
sc2_2248631	sc2	2248631	2248252	2249070	BDEG_02526	BDET_02533	-	G/T	0.416	0.476	0.044	1	2.31924e-11	2.90963e-08	higher	lower	lower
sc2_2248635	sc2	2248635	2248252	2249070	BDEG_02526	BDET_02533	-	C/T	0	0.281	0	2.2466e-10	1	7.64095e-05	higher	lower	lower
sc2_2291998	sc2	2291998	2291982	2293353	BDEG_02533	BDET_02540	+	C/G	0	0.131	0	2.80337e-05	1	0.0264453	higher	lower	lower
sc2_2292005	sc2	2292005	2291982	2293353	BDEG_02533	BDET_02540	+	A/G/T	0.008	0.107	0	7.00545e-05	1	0.0278804	higher	lower	lower
sc2_2292018	sc2	2292018	2291982	2293353	BDEG_02533	BDET_02540	+	C/T	0.441	0.3	0.095	0.108646	2.94972e-09	0.0017497	lower	lower	lower
sc3_123784	sc3	123784	123415	123820	BDEG_02584	BDET_02591	+	A/G	0.429	0.5	0.128	0.691496	1.6065e-21	3.52631e-10	higher	lower	lower
sc3_131271	sc3	131271	129769	132108	BDEG_02586	BDET_02593	+	C/T	0	0	0.238	1	6e-09	3.8621e-16	lower	higher	higher
sc3_131290	sc3	131290	129769	132108	BDEG_02586	BDET_02593	+	A/G	0.452	0.487	0.238	1	0.0585594	0.00862858	higher	lower	lower
sc3_164844	sc3	164844	164763	165795	BDEG_02594	BDET_02601	-	A/G	0.009	0.003	0.119	1	1.19474e-27	3.85859e-43	lower	higher	higher
sc3_200304	sc3	200304	198930	200390	BDEG_02609	BDET_02616	+	T/C	0.456	0.465	0.122	0.710965	1.48207e-05	3.61139e-05	higher	lower	lower
sc3_215231	sc3	215231	214960	216130	BDEG_02613	BDET_02620	-	A/G/C	0.006	0.028	0.289	1	1.18499e-26	3.56026e-35	higher	higher	higher
sc3_215399	sc3	215399	214960	216130	BDEG_02613	BDET_02620	-	T/A	0	0.007	0.145	1	7.4621e-06	5.50722e-06	higher	higher	higher
sc3_219683	sc3	219683	219567	219801	BDEG_02616	BDET_02623	+	A/T	0	0.007	0.13	1	3.6029e-05	4.59539e-06	higher	higher	higher
sc3_224625	sc3	224625	224355	224828	BDEG_02618	BDET_02625	-	T/C	0.004	0.003	0.327	1	1.27905e-47	2.34616e-50	lower	higher	higher
sc3_228325	sc3	228325	228050	228362	BDEG_02620	BDET_02627	+	T/C	0.013	0	0.266	1	5.51582e-43	9.28305e-47	lower	higher	higher
sc3_230388	sc3	230388	230208	231797	BDEG_02621	BDET_02628	-	T/C	0.446	0.446	0.014	1	6.10243e-19	9.58861e-20	lower	lower	lower
sc3_230964	sc3	230964	230208	231797	BDEG_02621	BDET_02628	-	G/T	0	0.001	0.248	1	1.84465e-88	9.21341e-96	higher	higher	higher
sc3_231035	sc3	231035	230208	231797	BDEG_02621	BDET_02628	-	T/G/C	0.097	0.118	0.098	0.789689	1	0.861137	higher	higher	lower
sc3_231072	sc3	231072	230208	231797	BDEG_02621	BDET_02628	-	T/C/G/A	0.216	0.2	0.237	1	0.0812231	0.110257	lower	higher	higher
sc3_231597	sc3	231597	230208	231797	BDEG_02621	BDET_02628	-	C/T/A/G	0.257	0.253	0.306	1	0.914546	0.842639	lower	higher	higher
sc3_237305	sc3	237305	235973	238084	BDEG_02624	BDET_02631	-	A/C/G/T	0.235	0.267	0.3	0.9916	0.607248	0.862108	higher	higher	higher
sc3_238315	sc3	238315	238216	238883	BDEG_02624	BDET_02631	-	C/A	0	0	0.262	1	6.08632e-06	1.98995e-05	lower	higher	higher
sc3_238492	sc3	238492	238216	238883	BDEG_02624	BDET_02631	-	C/G	0	0	0.243	1	3.97448e-05	9.67543e-05	lower	higher	higher
sc3_239120	sc3	239120	238942	239929	BDEG_02624	BDET_02631	-	G/A	0	0.138	0	0.00236538	1	0.0598075	higher	lower	lower
sc3_241718	sc3	241718	241645	243594	BDEG_02625	BDET_02632	-	C/A	0	0	0.25	1	3.1191e-13	7.55424e-10	lower	higher	higher
sc3_241807	sc3	241807	241645	243594	BDEG_02625	BDET_02632	-	C/T	0	0	0.241	1	1.74644e-06	5.13885e-06	lower	higher	higher
sc3_241857	sc3	241857	241645	243594	BDEG_02625	BDET_02632	-	C/T	0.004	0	0.226	1	6.52455e-07	1.28378e-05	lower	higher	higher
sc3_245863	sc3	245863	245732	246629	BDEG_02626	BDET_02633	+	C/G/A	0.013	0.035	0.135	0.0139787	2.39947e-05	0.0389717	higher	higher	higher
sc3_246275	sc3	246275	245732	246629	BDEG_02626	BDET_02633	+	C/G	0.004	0.007	0.156	1	0.000170688	0.00169189	higher	higher	higher
sc3_246471	sc3	246471	245732	246629	BDEG_02626	BDET_02633	+	C/A	0	0.014	0.156	0.465422	3.66988e-05	0.00452437	higher	higher	higher
sc3_246595	sc3	246595	245732	246629	BDEG_02626	BDET_02633	+	A/G	0	0.016	0.161	0.905928	3.4752e-05	0.00187474	higher	higher	higher
sc3_246613	sc3	246613	245732	246629	BDEG_02626	BDET_02633	+	T/C	0.004	0.015	0.156	0.807249	0.000165084	0.00464534	higher	higher	higher
sc3_246624	sc3	246624	245732	246629	BDEG_02626	BDET_02633	+	T/C	0.006	0	0.429	1	1.23777e-11	8.10892e-12	lower	higher	higher
sc3_246804	sc3	246804	246695	246881	BDEG_02626	BDET_02633	+	C/T/A	0.476	0.456	0.134	0.0685204	1.70296e-20	3.73114e-26	lower	lower	lower
sc3_246823	sc3	246823	246695	246881	BDEG_02626	BDET_02633	+	G/A	0.273	0.313	0.327	0.921532	0.593384	0.901128	higher	higher	higher
sc3_246861	sc3	246861	246695	246881	BDEG_02626	BDET_02633	+	T/A/C	0.257	0.266	0.389	1	0.119857	0.113093	higher	higher	higher
sc3_248224	sc3	248224	248049	248283	BDEG_02627	BDET_02634	-	A/C	0.321	0.35	0.32	1	1	0.775618	higher	lower	lower
sc3_248562	sc3	248562	248517	248564	BDEG_02627	BDET_02634	-	G/T	0.29	0.277	0.38	1	0.366694	0.196561	lower	higher	higher
sc3_249738	sc3	249738	249559	249928	BDEG_02628	BDET_02635	+	T/C	0.453	0.453	0.05	0.0569473	1.75012e-05	0.000452553	lower	lower	lower
sc3_250065	sc3	250065	250013	250161	BDEG_02628	BDET_02635	+	G/C	0.003	0	0.176	1	6.18087e-07	2.39351e-07	lower	higher	higher
sc3_253294	sc3	253294	253262	253334	BDEG_02630	BDET_02637	+	A/G	0.002	0.007	0.278	1	1.60346e-41	1.38019e-48	higher	higher	higher
sc3_253805	sc3	253805	253743	253850	BDEG_02631	BDET_02638	+	G/A	0.43	0.43	0.076	1	5.42822e-29	1.66193e-30	lower	lower	lower
sc3_255439	sc3	255439	255345	255472	BDEG_02631	BDET_02638	+	C/G/A/T	0.168	0.188	0.304	1	0.673595	0.456181	higher	higher	higher
sc3_255596	sc3	255596	255549	255698	BDEG_02631	BDET_02638	+	A/T/C/G	0.24	0.331	0.409	0.189678	0.155321	0.838745	higher	higher	higher
sc3_255686	sc3	255686	255549	255698	BDEG_02631	BDET_02638	+	T/G/A	0.071	0.207	0.417	0.038265	0.000243266	0.0819755	higher	higher	higher
sc3_255823	sc3	255823	255773	255905	BDEG_02631	BDET_02638	+	T/G/A	0.263	0.313	0.409	0.617502	1	0.588768	higher	higher	higher
sc3_255871	sc3	255871	255773	255905	BDEG_02631	BDET_02638	+	A/G	0	0.008	0.2	1	6.29978e-09	1.06469e-23	higher	higher	higher
sc3_256085	sc3	256085	255994	256202	BDEG_02631	BDET_02638	+	C/T/A	0	0.018	0.219	1	0.0170393	3.55719e-07	higher	higher	higher
sc3_256142	sc3	256142	255994	256202	BDEG_02631	BDET_02638	+	C/A	0.034	0.018	0.308	1	0.00245068	6.53067e-07	lower	higher	higher
sc3_256154	sc3	256154	255994	256202	BDEG_02631	BDET_02638	+	C/A	0.033	0.011	0.308	1	0.00211466	7.67131e-08	lower	higher	higher
sc3_256184	sc3	256184	255994	256202	BDEG_02631	BDET_02638	+	G/T	0	0.007	0.103	1	0.152088	0.00561675	higher	higher	higher
sc3_256449	sc3	256449	256284	256593	BDEG_02631	BDET_02638	+	A/G	0	0.003	0.154	1	2e-09	1.19783e-31	higher	higher	higher
sc3_256537	sc3	256537	256284	256593	BDEG_02631	BDET_02638	+	T/G	0	0.005	0.167	1	0.00313389	2.77195e-05	higher	higher	higher
sc3_257343	sc3	257343	256677	257831	BDEG_02631	BDET_02638	+	A/G	0.457	0.495	0.103	1	3.87496e-05	5.12812e-09	higher	lower	lower
sc3_260005	sc3	260005	259959	260095	BDEG_02632	BDET_02639	-	T/A	0.005	0.012	0.2	1	0.000434318	0.000774961	higher	higher	higher
sc3_260040	sc3	260040	259959	260095	BDEG_02632	BDET_02639	-	T/G	0.158	0.124	0.036	0.518702	0.0185274	0.0613383	lower	lower	lower
sc3_260221	sc3	260221	260167	260263	BDEG_02632	BDET_02639	-	G/A	0.225	0.2	0.222	0.968112	1	0.777608	lower	lower	higher
sc3_260472	sc3	260472	260326	260476	BDEG_02632	BDET_02639	-	C/T	0.214	0.188	0.219	0.762567	1	0.653566	lower	higher	higher
sc3_260567	sc3	260567	260564	260687	BDEG_02632	BDET_02639	-	C/T/A	0.267	0.223	0.4	0.310582	0.032205	0.00204944	lower	higher	higher
sc3_261826	sc3	261826	261408	264448	BDEG_02633	BDET_02640	+	G/C	0.261	0.244	0.407	1	0.0132648	0.00387158	lower	higher	higher
sc3_261941	sc3	261941	261408	264448	BDEG_02633	BDET_02640	+	G/A	0.29	0.264	0.424	0.920825	0.0227215	0.00468906	lower	higher	higher
sc3_261953	sc3	261953	261408	264448	BDEG_02633	BDET_02640	+	C/T	0.338	0.289	0.371	0.297382	2.04949e-06	4.59141e-09	lower	higher	higher
sc3_261985	sc3	261985	261408	264448	BDEG_02633	BDET_02640	+	A/G	0.219	0.178	0.48	0.456152	1.15682e-06	1.4812e-09	lower	higher	higher
sc3_262003	sc3	262003	261408	264448	BDEG_02633	BDET_02640	+	G/A	0.204	0.151	0.454	0.139919	1.41589e-06	1.28798e-10	lower	higher	higher
sc3_262110	sc3	262110	261408	264448	BDEG_02633	BDET_02640	+	C/T	0.163	0.123	0.413	0.339583	2.09136e-06	1.76266e-09	lower	higher	higher
sc3_263442	sc3	263442	261408	264448	BDEG_02633	BDET_02640	+	A/G	0.17	0.118	0.44	0.143086	6.02522e-07	4.19005e-11	lower	higher	higher
sc3_264027	sc3	264027	261408	264448	BDEG_02633	BDET_02640	+	G/A	0.095	0.04	0.293	0.0156773	3.38312e-05	1.76016e-10	lower	higher	higher
sc3_265221	sc3	265221	265115	267085	BDEG_02634	BDET_02641	-	G/A	0.088	0.048	0.305	0.114419	5.0953e-06	3.03614e-10	lower	higher	higher
sc3_265309	sc3	265309	265115	267085	BDEG_02634	BDET_02641	-	C/A	0	0	0.107	1	0.000132319	1.71434e-05	lower	higher	higher
sc3_265346	sc3	265346	265115	267085	BDEG_02634	BDET_02641	-	T/C	0	0.068	0.148	0.027465	7.90463e-22	9.55814e-16	higher	higher	higher
sc3_265393	sc3	265393	265115	267085	BDEG_02634	BDET_02641	-	G/A	0	0	0.14	1	9.371e-06	0.0359056	lower	higher	higher
sc3_265403	sc3	265403	265115	267085	BDEG_02634	BDET_02641	-	T/C	0.005	0.192	0	0.00117629	1	0.0678351	higher	lower	lower
sc3_265522	sc3	265522	265115	267085	BDEG_02634	BDET_02641	-	C/T	0.462	0.337	0.061	0.00337786	4.89415e-06	2.25263e-09	lower	lower	lower
sc3_265744	sc3	265744	265115	267085	BDEG_02634	BDET_02641	-	C/T	0.417	0.488	0.304	0.288578	0.463873	0.0908709	higher	lower	lower
sc3_265898	sc3	265898	265115	267085	BDEG_02634	BDET_02641	-	T/A	0.001	0	0.197	1	1.99215e-12	3.9815e-07	lower	higher	higher
sc3_265984	sc3	265984	265115	267085	BDEG_02634	BDET_02641	-	T/C	0.003	0.006	0.229	1	7.27827e-63	7.22568e-38	higher	higher	higher
sc3_266316	sc3	266316	265115	267085	BDEG_02634	BDET_02641	-	T/C	0.003	0.004	0.4	1	1.07674e-21	1.82855e-17	higher	higher	higher
sc3_268555	sc3	268555	268541	269156	BDEG_02635	BDET_02642	-	C/G	0.001	0	0.108	1	7.17721e-10	1.73643e-06	lower	higher	higher
sc3_272139	sc3	272139	272014	273820	BDEG_02637	BDET_02644	+	C/T	0.001	0	0.108	1	1e-09	2.06723e-06	lower	higher	higher
sc3_272706	sc3	272706	272014	273820	BDEG_02637	BDET_02644	+	C/T	0.441	0.395	0.103	0.509205	1.13002e-05	0.0054639	lower	lower	lower
sc3_272760	sc3	272760	272014	273820	BDEG_02637	BDET_02644	+	T/C	0.486	0.446	0.292	1	0.19221	0.247219	lower	lower	lower
sc3_273126	sc3	273126	272014	273820	BDEG_02637	BDET_02644	+	T/C	0.366	0.411	0.16	0.152468	0.000105127	0.0294618	higher	lower	lower
sc3_273185	sc3	273185	272014	273820	BDEG_02637	BDET_02644	+	C/T	0	0	0.192	1	3.24257e-15	1.03832e-12	lower	higher	higher
sc3_273327	sc3	273327	272014	273820	BDEG_02637	BDET_02644	+	T/C	0	0	0.143	1	5.74764e-20	2.26606e-17	lower	higher	higher
sc3_273423	sc3	273423	272014	273820	BDEG_02637	BDET_02644	+	C/G	0	0.008	0.318	1	1.78627e-06	1.46654e-05	higher	higher	higher
sc3_288131	sc3	288131	288064	288156	BDEG_02643	BDET_02650	-	A/G	0.488	0.41	0.455	0.747613	0.919295	0.288784	lower	lower	higher
sc3_360326	sc3	360326	359161	361207	BDEG_02667	BDET_02674	-	C/T	0	0.007	0.326	1	4.58246e-33	4.67719e-45	higher	higher	higher
sc3_444298	sc3	444298	444137	444343	BDEG_02696	BDET_02703	+	G/A	0	0	0.162	1	3.73841e-33	1.08228e-48	lower	higher	higher
sc3_480214	sc3	480214	479590	480653	BDEG_02710	BDET_02717	+	C/A	0.107	0.265	0.147	0.611782	1	0.255248	higher	higher	lower
sc3_482874	sc3	482874	482529	483035	BDEG_02711	BDET_02718	-	C/T	0.205	0	0	6.42081e-06	0.0208672	1	lower	lower	lower
sc3_485026	sc3	485026	484602	485106	BDEG_02711	BDET_02718	-	T/C	0.206	0	0	8.31234e-06	0.0354544	1	lower	lower	lower
sc3_487530	sc3	487530	487114	487664	BDEG_02712	BDET_02719	+	G/C/A	0.201	0	0.304	6.74675e-07	0.417199	1	lower	higher	higher
sc3_489727	sc3	489727	489520	490293	BDEG_02713	BDET_02720	-	A/G	0.207	0	0	2.3978e-06	0.0215976	1	lower	lower	lower
sc3_490051	sc3	490051	489520	490293	BDEG_02713	BDET_02720	-	T/C	0.242	0.021	0	1.97008e-05	0.0118136	1	lower	lower	lower
sc3_491460	sc3	491460	491014	491988	BDEG_02714	BDET_02721	-	T/A	0.003	0.111	0.048	5.40751e-07	1	0.25938	higher	higher	lower
sc3_491823	sc3	491823	491014	491988	BDEG_02714	BDET_02721	-	G/A	0.434	0.443	0.19	1	0.0532189	0.0440934	higher	lower	lower
sc3_493557	sc3	493557	493517	493607	BDEG_02715	BDET_02722	+	A/G	0.005	0	0.5	1	2.10505e-15	1.02002e-13	lower	higher	higher
sc3_494613	sc3	494613	494594	495049	BDEG_02716	BDET_02723	-	A/G	0.002	0	0.462	1	1.04739e-18	1.08332e-14	lower	higher	higher
sc3_496921	sc3	496921	496633	497107	BDEG_02717	BDET_02724	+	C/T	0	0	0.48	1	1.78533e-16	7.57824e-13	lower	higher	higher
sc3_501604	sc3	501604	500101	502601	BDEG_02717	BDET_02724	+	C/T	0.004	0.005	0.206	1	2.49552e-07	8.48253e-06	higher	higher	higher
sc3_501683	sc3	501683	500101	502601	BDEG_02717	BDET_02724	+	C/A	0.002	0.005	0.176	1	9.0833e-07	5.92147e-05	higher	higher	higher
sc3_501831	sc3	501831	500101	502601	BDEG_02717	BDET_02724	+	C/A	0.002	0	0.206	1	1.00572e-08	1.60785e-06	lower	higher	higher
sc3_502900	sc3	502900	502672	503243	BDEG_02717	BDET_02724	+	C/G	0.002	0	0.219	1	7.70539e-09	1.72794e-06	lower	higher	higher
sc3_503062	sc3	503062	502672	503243	BDEG_02717	BDET_02724	+	T/G	0.007	0.003	0.381	1	1.85665e-10	3.3457e-09	lower	higher	higher
sc3_503491	sc3	503491	503328	503493	BDEG_02717	BDET_02724	+	C/G	0.005	0.003	0.364	1	6.58045e-12	5.47416e-10	lower	higher	higher
sc3_503766	sc3	503766	503633	504659	BDEG_02717	BDET_02724	+	G/A	0.429	0.448	0.045	1	0.000345575	0.000243683	higher	lower	lower
sc3_504554	sc3	504554	503633	504659	BDEG_02717	BDET_02724	+	A/G	0	0.005	0.444	1	5.72816e-19	1.21433e-15	higher	higher	higher
sc3_504912	sc3	504912	504760	505206	BDEG_02717	BDET_02724	+	C/A	0.005	0	0.4	1	2.24341e-30	2.38039e-25	lower	higher	higher
sc3_505115	sc3	505115	504760	505206	BDEG_02717	BDET_02724	+	C/T	0.005	0.027	0.388	0.0129392	2.64617e-33	4.48524e-20	higher	higher	higher
sc3_505576	sc3	505576	505474	505745	BDEG_02717	BDET_02724	+	G/A	0	0.026	0.4	0.0145339	4.1341e-33	2.84279e-20	higher	higher	higher
sc3_505667	sc3	505667	505474	505745	BDEG_02717	BDET_02724	+	T/C	0.002	0	0.367	1	4.52507e-34	9.62631e-27	lower	higher	higher
sc3_506590	sc3	506590	506513	506926	BDEG_02717	BDET_02724	+	T/C	0	0.103	0	2e-09	1	0.014287	higher	lower	lower
sc3_507929	sc3	507929	507519	508208	BDEG_02717	BDET_02724	+	G/A/C/T	0.015	0.108	0.31	1	6.96489e-44	7.23724e-31	higher	higher	higher
sc3_508867	sc3	508867	508567	509081	BDEG_02718	BDET_02725	-	T/C	0.002	0.034	0.333	0.0054175	1.48162e-42	6.22708e-23	higher	higher	higher
sc3_508880	sc3	508880	508567	509081	BDEG_02718	BDET_02725	-	T/A	0.029	0.014	0.129	1	0.028996	0.0148962	lower	higher	higher
sc3_509031	sc3	509031	508567	509081	BDEG_02718	BDET_02725	-	G/A	0	0	0.462	1	9.75944e-18	4.14037e-13	lower	higher	higher
sc3_509293	sc3	509293	509204	509882	BDEG_02718	BDET_02725	-	G/A	0.006	0	0.333	1	1.52194e-29	2.69819e-23	lower	higher	higher
sc3_509322	sc3	509322	509204	509882	BDEG_02718	BDET_02725	-	T/C	0.5	0.428	0.397	0.200035	0.183523	0.715791	lower	lower	lower
sc3_509326	sc3	509326	509204	509882	BDEG_02718	BDET_02725	-	A/G/T	0.49	0.466	0.396	1	0.242747	0.337084	lower	lower	lower
sc3_509329	sc3	509329	509204	509882	BDEG_02718	BDET_02725	-	C/T	0.414	0.395	0.2	1	0.0488766	0.100421	lower	lower	lower
sc3_509607	sc3	509607	509204	509882	BDEG_02718	BDET_02725	-	T/C	0.432	0.418	0.323	1	0.320399	0.3754	lower	lower	lower
sc3_510140	sc3	510140	509946	511091	BDEG_02718	BDET_02725	-	T/C/A	0.467	0.416	0.323	0.684421	0.174082	0.376268	lower	lower	lower
sc3_510273	sc3	510273	509946	511091	BDEG_02718	BDET_02725	-	T/C	0.479	0.442	0.178	0.888478	1.80514e-05	4.92518e-06	lower	lower	lower
sc3_510627	sc3	510627	509946	511091	BDEG_02718	BDET_02725	-	C/T	0.468	0.442	0.267	1	0.0175803	0.0339793	lower	lower	lower
sc3_511029	sc3	511029	509946	511091	BDEG_02718	BDET_02725	-	C/T	0.46	0.452	0.299	0.0583543	0.0191011	0.00035288	lower	lower	lower
sc3_514022	sc3	514022	514017	514386	BDEG_02719	BDET_02726	+	T/C	0.459	0.449	0.211	0.0413163	0.000436103	3.86614e-06	lower	lower	lower
sc3_515089	sc3	515089	514452	515626	BDEG_02720	BDET_02727	-	A/T	0.083	0.111	0	0.906199	0.186037	0.104731	higher	lower	lower
sc3_515108	sc3	515108	514452	515626	BDEG_02720	BDET_02727	-	A/T	0.143	0.195	0	0.604789	0.0438378	0.00854008	higher	lower	lower
sc3_516387	sc3	516387	516046	516522	BDEG_02721	BDET_02728	+	T/C	0	0	0.292	1	1.14948e-05	0.000201647	lower	higher	higher
sc3_517047	sc3	517047	516955	517743	BDEG_02722	BDET_02729	+	T/A	0	0	0.292	1	1.03281e-05	0.000156908	lower	higher	higher
sc3_517272	sc3	517272	516955	517743	BDEG_02722	BDET_02729	+	T/C	0	0.008	0.35	1	1.49954e-06	1.61073e-08	higher	higher	higher
sc3_517419	sc3	517419	516955	517743	BDEG_02722	BDET_02729	+	T/C	0.447	0.435	0.132	1	5.25388e-08	6.72968e-09	lower	lower	lower
sc3_518005	sc3	518005	517880	518068	BDEG_02722	BDET_02729	+	G/A	0.004	0.005	0.114	1	0.00157588	0.000597894	higher	higher	higher
sc3_519003	sc3	519003	518847	521094	BDEG_02723	BDET_02730	+	G/A	0.004	0.011	0.412	1	2.5833e-13	1.46765e-13	higher	higher	higher
sc3_519590	sc3	519590	518847	521094	BDEG_02723	BDET_02730	+	C/T/G	0.011	0.013	0.326	0.352107	7.53646e-13	2.39535e-11	higher	higher	higher
sc3_520394	sc3	520394	518847	521094	BDEG_02723	BDET_02730	+	T/C	0.005	0	0.235	0.906191	1.0114e-39	1.05959e-53	lower	higher	higher
sc3_521065	sc3	521065	518847	521094	BDEG_02723	BDET_02730	+	A/C	0.01	0.002	0.108	0.23684	0.000451801	4.49914e-07	lower	higher	higher
sc3_521671	sc3	521671	521430	521996	BDEG_02723	BDET_02730	+	A/G	0.01	0	0.117	0.234121	0.000376821	3.50865e-07	lower	higher	higher
sc3_521929	sc3	521929	521430	521996	BDEG_02723	BDET_02730	+	G/A/T	0.008	0.005	0.29	1	3.28089e-56	1.5332e-70	lower	higher	higher
sc3_521938	sc3	521938	521430	521996	BDEG_02723	BDET_02730	+	A/C	0.006	0.001	0.108	1	3.21426e-08	6.04577e-10	lower	higher	higher
sc3_521942	sc3	521942	521430	521996	BDEG_02723	BDET_02730	+	G/T	0	0	0.111	1	1e-08	6.5329e-12	lower	higher	higher
sc3_521992	sc3	521992	521430	521996	BDEG_02723	BDET_02730	+	C/T	0	0	0.129	1	6.46332e-11	4.88971e-15	lower	higher	higher
sc3_522143	sc3	522143	522115	522179	BDEG_02723	BDET_02730	+	A/G	0.285	0.203	0.029	0.319569	0.00113301	0.0185183	lower	lower	lower
sc3_523781	sc3	523781	523726	523896	BDEG_02724	BDET_02731	-	T/G/C/A	0.143	0.144	0.033	1	0.105832	0.108615	higher	lower	lower
sc3_526981	sc3	526981	526979	527156	BDEG_02725	BDET_02732	+	G/A	0	0	0.211	1	0.000248078	9.98061e-07	lower	higher	higher
sc3_528923	sc3	528923	528743	529012	BDEG_02726	BDET_02733	-	C/T	0.471	0.333	0.03	0.0503052	7.07533e-06	8.23235e-12	lower	lower	lower
sc3_529500	sc3	529500	529441	529731	BDEG_02727	BDET_02734	+	A/G	0.472	0.057	0	2.73208e-06	4.95555e-05	2.85815e-17	lower	lower	lower
sc3_534240	sc3	534240	533620	534333	BDEG_02729	BDET_02736	+	A/C	0.003	0.002	0.125	1	3.75221e-05	4.1019e-05	lower	higher	higher
sc3_534491	sc3	534491	534450	534652	BDEG_02729	BDET_02736	+	T/C	0.005	0	0.167	1	5.72818e-06	2.81783e-07	lower	higher	higher
sc3_534521	sc3	534521	534450	534652	BDEG_02729	BDET_02736	+	A/T	0.005	0.011	0.188	1	9.70631e-06	8.91624e-07	higher	higher	higher
sc3_534545	sc3	534545	534450	534652	BDEG_02729	BDET_02736	+	A/C	0.003	0.011	0.222	0.323287	3.9981e-07	1.50186e-05	higher	higher	higher
sc3_534611	sc3	534611	534450	534652	BDEG_02729	BDET_02736	+	A/T	0.003	0.002	0.2	1	4.80149e-06	3.67971e-06	lower	higher	higher
sc3_534753	sc3	534753	534714	534808	BDEG_02729	BDET_02736	+	G/T	0.003	0	0.222	1	5.37111e-07	5.66259e-08	lower	higher	higher
sc3_546041	sc3	546041	545991	546599	BDEG_02735	BDET_02742	-	A/T	0.003	0.023	0.207	0.046958	9.39128e-07	0.000308431	higher	higher	higher
sc3_546049	sc3	546049	545991	546599	BDEG_02735	BDET_02742	-	C/T	0.447	0.376	0.116	1.13806e-06	9.30845e-08	0.000680955	lower	lower	lower
sc3_546086	sc3	546086	545991	546599	BDEG_02735	BDET_02742	-	A/G	0.451	0.452	0.035	0.0148619	2.29048e-26	8.07355e-20	higher	lower	lower
sc3_549007	sc3	549007	548618	549292	BDEG_02736	BDET_02743	-	G/A	0.069	0.159	0.183	6.85156e-05	0.00675408	0.649027	higher	higher	higher
sc3_549204	sc3	549204	548618	549292	BDEG_02736	BDET_02743	-	G/C	0.457	0.444	0.095	0.0104098	3.83519e-13	2.34277e-09	lower	lower	lower
sc3_554866	sc3	554866	554762	554999	BDEG_02738	BDET_02745	+	T/C/A	0.117	0.2	0.191	0.00121329	0.0846729	1	higher	higher	lower
sc3_559826	sc3	559826	559653	559898	BDEG_02739	BDET_02746	-	T/C/A/G	0.068	0.125	0.338	0.0143665	0.000186957	0.0160055	higher	higher	higher
sc3_559880	sc3	559880	559653	559898	BDEG_02739	BDET_02746	-	A/G/C/T	0.069	0.129	0.265	0.0357145	3.88317e-21	2.04404e-15	higher	higher	higher
sc3_561264	sc3	561264	561132	561329	BDEG_02739	BDET_02746	-	C/G/T/A	0.343	0.393	0.22	0.0854803	0.0541511	5.18205e-05	higher	lower	lower
sc3_561306	sc3	561306	561132	561329	BDEG_02739	BDET_02746	-	T/C	0.434	0.452	0.48	0.569246	0.925675	0.682345	higher	higher	higher
sc3_563106	sc3	563106	563019	563114	BDEG_02741	BDET_02748	+	G/A	0	0.043	0.243	1	3.01546e-26	1.20022e-21	higher	higher	higher
sc3_566092	sc3	566092	565890	566137	BDEG_02742	BDET_02749	+	C/T	0	0	0.5	1	8.83585e-16	1.62425e-14	lower	higher	higher
sc3_570540	sc3	570540	570533	570928	BDEG_02745	BDET_02752	-	T/G	0.005	0.009	0.273	1	1.26164e-05	0.000109885	higher	higher	higher
sc3_570923	sc3	570923	570533	570928	BDEG_02745	BDET_02752	-	C/T	0.005	0	0.273	1	1.04571e-05	1.7658e-05	lower	higher	higher
sc3_576589	sc3	576589	576533	576688	BDEG_02748	BDET_02755	+	C/G	0.008	0.013	0.107	1	0.000292719	1.88049e-05	higher	higher	higher
sc3_577951	sc3	577951	577890	577984	BDEG_02748	BDET_02755	+	A/T	0	0	0.121	1	1.00694e-05	2.17928e-05	lower	higher	higher
sc3_578213	sc3	578213	578049	578400	BDEG_02748	BDET_02755	+	C/T	0.008	0	0.108	1	1.3792e-05	2.65243e-05	lower	higher	higher
sc3_578224	sc3	578224	578049	578400	BDEG_02748	BDET_02755	+	C/T	0.004	0	0.346	1	3.31663e-40	8.93531e-38	lower	higher	higher
sc3_578523	sc3	578523	578511	578551	BDEG_02748	BDET_02755	+	C/T	0.004	0	0.333	1	1.84494e-39	9.57193e-38	lower	higher	higher
sc3_579054	sc3	579054	578659	579078	BDEG_02748	BDET_02755	+	C/T	0.004	0	0.217	1	3.91728e-59	2.4787e-64	lower	higher	higher
sc3_579652	sc3	579652	579559	579672	BDEG_02748	BDET_02755	+	G/T	0.003	0.01	0.13	1	1.42237e-08	1.78019e-08	higher	higher	higher
sc3_580407	sc3	580407	580223	580544	BDEG_02749	BDET_02756	-	T/C/G	0.006	0.104	0	3.78181e-09	1	3.73713e-06	higher	lower	lower
sc3_580705	sc3	580705	580646	580888	BDEG_02749	BDET_02756	-	C/T	0.002	0.003	0.239	1	3.43637e-62	3.25695e-71	higher	higher	higher
sc3_581983	sc3	581983	581875	582213	BDEG_02750	BDET_02757	-	A/G	0	0	0.5	1	1e-09	1.8881e-16	lower	higher	higher
sc3_582332	sc3	582332	582308	582547	BDEG_02750	BDET_02757	-	C/T	0	0.016	0.111	1	1	1	higher	higher	higher
sc3_583257	sc3	583257	583094	583324	BDEG_02750	BDET_02757	-	T/C	0.446	0.356	0.125	0.487476	0.00182691	0.00947582	lower	lower	lower
sc3_583902	sc3	583902	583728	584144	BDEG_02750	BDET_02757	-	T/C	0.011	0	0.488	1	1.35698e-11	1.06681e-22	lower	higher	higher
sc3_584489	sc3	584489	584489	584614	BDEG_02750	BDET_02757	-	G/T	0	0.006	0.128	1	0.00938709	0.000390315	higher	higher	higher
sc3_584543	sc3	584543	584489	584614	BDEG_02750	BDET_02757	-	C/T	0.414	0.429	0.111	0.00898254	5.36229e-06	1.71808e-10	higher	lower	lower
sc3_584845	sc3	584845	584798	585085	BDEG_02750	BDET_02757	-	A/T	0	0.28	0	8.18063e-16	1	0.00312485	higher	lower	lower
sc3_585046	sc3	585046	584798	585085	BDEG_02750	BDET_02757	-	G/A	0.008	0.008	0.12	1	0.00799964	0.0182721	lower	higher	higher
sc3_587281	sc3	587281	586928	587382	BDEG_02751	BDET_02758	+	A/G	0.004	0	0.259	1	3.12855e-22	1.7623e-19	lower	higher	higher
sc3_588372	sc3	588372	587914	588580	BDEG_02752	BDET_02759	-	T/C	0.39	0.432	0.06	1	3.01679e-06	1.08647e-06	higher	lower	lower
sc3_589276	sc3	589276	588649	589635	BDEG_02752	BDET_02759	-	C/T	0.409	0.453	0.241	0.934855	0.104082	0.0547846	higher	lower	lower
sc3_589392	sc3	589392	588649	589635	BDEG_02752	BDET_02759	-	T/C	0.481	0.439	0.256	0.672689	0.000178911	0.00250075	lower	lower	lower
sc3_589413	sc3	589413	588649	589635	BDEG_02752	BDET_02759	-	A/T/C	0.358	0.361	0.31	1	0.0291695	0.027779	higher	lower	lower
sc3_589450	sc3	589450	588649	589635	BDEG_02752	BDET_02759	-	T/A/C	0.154	0.198	0	1	0.0302794	0.00907571	higher	lower	lower
sc3_591261	sc3	591261	590883	591362	BDEG_02753	BDET_02760	-	A/T/C	0.386	0.461	0.15	0.588044	0.000635348	0.00763895	higher	lower	lower
sc3_591301	sc3	591301	590883	591362	BDEG_02753	BDET_02760	-	A/C	0.463	0.442	0.15	1	0.00937258	0.0274193	lower	lower	lower
sc3_592026	sc3	592026	591566	592153	BDEG_02753	BDET_02760	-	C/T	0.002	0	0.333	1	5.69367e-09	7.85289e-07	lower	higher	higher
sc3_592962	sc3	592962	592850	593407	BDEG_02754	BDET_02761	+	T/A	0	0.022	0.4	1	1.64449e-28	4.73988e-17	higher	higher	higher
sc3_592978	sc3	592978	592850	593407	BDEG_02754	BDET_02761	+	G/A	0.002	0	0.261	1	2.2079e-24	4.51135e-17	lower	higher	higher
sc3_598596	sc3	598596	598546	598636	BDEG_02757	BDET_02764	-	C/A	0	0	0.292	1	5.46032e-12	2.31771e-11	lower	higher	higher
sc3_598721	sc3	598721	598696	598840	BDEG_02757	BDET_02764	-	C/A	0	0.039	0.185	0.639094	0.00312643	0.0574396	higher	higher	higher
sc3_598969	sc3	598969	598964	599231	BDEG_02758	BDET_02765	+	G/T	0.015	0	0.25	1	2.48974e-14	3.08805e-13	lower	higher	higher
sc3_600531	sc3	600531	600485	600644	BDEG_02758	BDET_02765	+	G/A	0.413	0.392	0.054	1	0.000439812	0.00055922	lower	lower	lower
sc3_600537	sc3	600537	600485	600644	BDEG_02758	BDET_02765	+	C/T	0	0.011	0.333	1	6.74414e-05	2.27077e-05	higher	higher	higher
sc3_601462	sc3	601462	601178	602245	BDEG_02758	BDET_02765	+	T/C	0	0	0.261	1	9.79094e-05	0.000150399	lower	higher	higher
sc3_601942	sc3	601942	601178	602245	BDEG_02758	BDET_02765	+	C/T	0.386	0.465	0.074	0.0167513	2.56e-07	0.000103835	higher	lower	lower
sc3_602507	sc3	602507	602323	602599	BDEG_02758	BDET_02765	+	C/T	0.453	0.403	0	1	5.84929e-07	3.13692e-05	lower	lower	lower
sc3_602861	sc3	602861	602821	602861	BDEG_02758	BDET_02765	+	A/G	0.002	0.015	0.333	0.480121	1.18525e-10	0.000146214	higher	higher	higher
sc3_603111	sc3	603111	602941	603481	BDEG_02758	BDET_02765	+	T/C	0.468	0.405	0.286	0.977525	0.0257409	0.0117838	lower	lower	lower
sc3_603351	sc3	603351	602941	603481	BDEG_02758	BDET_02765	+	A/G	0.002	0	0.45	1	2.90108e-13	8.11213e-08	lower	higher	higher
sc3_603438	sc3	603438	602941	603481	BDEG_02758	BDET_02765	+	A/G	0.004	0.017	0.143	0.349603	5.94842e-05	0.0183852	higher	higher	higher
sc3_608518	sc3	608518	608331	608576	BDEG_02760	BDET_02767	+	G/C	0.004	0.017	0.152	0.161644	1.42649e-06	0.00812713	higher	higher	higher
sc3_609010	sc3	609010	608749	609274	BDEG_02760	BDET_02767	+	C/A	0.003	0.03	0.147	0.0712881	1.69575e-05	0.0250247	higher	higher	higher
sc3_609030	sc3	609030	608749	609274	BDEG_02760	BDET_02767	+	T/G	0.003	0.023	0.156	0.526287	1.38316e-05	0.00546985	higher	higher	higher
sc3_609061	sc3	609061	608749	609274	BDEG_02760	BDET_02767	+	G/A	0.497	0.407	0.071	0.283828	6.58587e-06	0.00101511	lower	lower	lower
sc3_612932	sc3	612932	612456	613328	BDEG_02761	BDET_02768	+	C/T	0.003	0.005	0.132	1	8.6e-08	3.66105e-05	higher	higher	higher
sc3_613925	sc3	613925	613778	614110	BDEG_02762	BDET_02769	-	A/G	0.3	0.239	0	1	0.00295045	0.0129401	lower	lower	lower
sc3_614024	sc3	614024	613778	614110	BDEG_02762	BDET_02769	-	G/T/C	0.179	0.139	0.033	1	0.0656083	0.150503	lower	lower	lower
sc3_614636	sc3	614636	614543	614670	BDEG_02763	BDET_02770	+	A/C	0.431	0.096	0.095	6.00323e-07	0.00469071	1	lower	lower	lower
sc3_614645	sc3	614645	614543	614670	BDEG_02763	BDET_02770	+	A/G	0.478	0.098	0	7.30542e-10	5.47e-07	0.230757	lower	lower	lower
sc3_614806	sc3	614806	614754	614866	BDEG_02763	BDET_02770	+	C/T	0.006	0	0.148	1	5.8691e-31	1.31577e-36	lower	higher	higher
sc3_614861	sc3	614861	614754	614866	BDEG_02763	BDET_02770	+	G/A	0.002	0	0.182	1	5.96795e-37	1.16231e-36	lower	higher	higher
sc3_616421	sc3	616421	616397	616475	BDEG_02765	BDET_02772	+	T/C	0.484	0.378	0	0.234121	3.91218e-05	1.15567e-07	lower	lower	lower
sc3_616958	sc3	616958	616722	617066	BDEG_02765	BDET_02772	+	C/T	0	0.004	0.286	1	4.05188e-06	2.403e-06	higher	higher	higher
sc3_617589	sc3	617589	617549	617757	BDEG_02766	BDET_02773	-	C/T	0	0.004	0.3	1	3.27339e-06	2.29954e-06	higher	higher	higher
sc3_618124	sc3	618124	618090	618223	BDEG_02766	BDET_02773	-	C/A	0	0.004	0.333	1	4.01e-07	2.49811e-07	higher	higher	higher
sc3_623231	sc3	623231	623023	623642	BDEG_02768	BDET_02775	+	G/C	0	0.004	0.333	0.82202	1.4205e-10	2.08603e-07	higher	higher	higher
sc3_623294	sc3	623294	623023	623642	BDEG_02768	BDET_02775	+	C/T	0.001	0	0.122	1	1.46537e-07	1.28123e-06	lower	higher	higher
sc3_623642	sc3	623642	623023	623642	BDEG_02768	BDET_02775	+	G/C	0.002	0.007	0.481	1	9.24361e-16	2.5787e-13	higher	higher	higher
sc3_624004	sc3	624004	623729	627846	BDEG_02768	BDET_02775	+	T/C	0.003	0	0.444	1	3.0496e-14	7.29267e-14	lower	higher	higher
sc3_624808	sc3	624808	623729	627846	BDEG_02768	BDET_02775	+	C/G	0.463	0.149	0.139	2.29064e-06	2.40598e-07	0.126023	lower	lower	lower
sc3_625043	sc3	625043	623729	627846	BDEG_02768	BDET_02775	+	G/C	0.006	0.006	0.125	1	0.000331099	0.00196321	lower	higher	higher
sc3_625264	sc3	625264	623729	627846	BDEG_02768	BDET_02775	+	T/G	0	0.012	0.148	0.694062	0.000377378	0.00511632	higher	higher	higher
sc3_625465	sc3	625465	623729	627846	BDEG_02768	BDET_02775	+	G/A	0.446	0.463	0.325	1	0.184738	0.143097	higher	lower	lower
sc3_626249	sc3	626249	623729	627846	BDEG_02768	BDET_02775	+	C/A	0.015	0.075	0.152	0.112641	0.00570066	0.212316	higher	higher	higher
sc3_627421	sc3	627421	623729	627846	BDEG_02768	BDET_02775	+	T/A	0.064	0.13	0.167	0.351141	0.112795	0.627044	higher	higher	higher
sc3_627574	sc3	627574	623729	627846	BDEG_02768	BDET_02775	+	C/A	0	0	0.136	1	7.77937e-05	7.12278e-05	lower	higher	higher
sc3_627799	sc3	627799	623729	627846	BDEG_02768	BDET_02775	+	T/C	0	0.004	0.154	1	5.84429e-06	8.35156e-06	higher	higher	higher
sc3_628439	sc3	628439	628346	628642	BDEG_02769	BDET_02776	-	C/T	0.006	0.003	0.268	1	4.7634e-31	6.78749e-32	lower	higher	higher
sc3_628484	sc3	628484	628346	628642	BDEG_02769	BDET_02776	-	T/C	0.004	0	0.208	1	4.70052e-23	4.33535e-25	lower	higher	higher
sc3_628870	sc3	628870	628721	628903	BDEG_02769	BDET_02776	-	C/T	0.423	0.42	0.281	0.00328541	0.170188	0.00340739	lower	lower	lower
sc3_628874	sc3	628874	628721	628903	BDEG_02769	BDET_02776	-	T/C	0	0.004	0.2	1	2.34939e-07	1.409e-07	higher	higher	higher
sc3_629118	sc3	629118	629064	629200	BDEG_02769	BDET_02776	-	T/C	0	0	0.205	1	1.76399e-07	1.50803e-07	lower	higher	higher
sc3_629830	sc3	629830	629599	629874	BDEG_02769	BDET_02776	-	A/C	0.004	0.004	0.19	1	2.78e-07	2.63693e-07	lower	higher	higher
sc3_630622	sc3	630622	630556	630645	BDEG_02770	BDET_02777	+	G/A	0.408	0.428	0.059	1	3.61073e-09	1.31416e-08	higher	lower	lower
sc3_632809	sc3	632809	632670	632814	BDEG_02770	BDET_02777	+	G/A	0.396	0.453	0.079	0.605577	9.70518e-05	6.08771e-06	higher	lower	lower
sc3_632907	sc3	632907	632898	633226	BDEG_02770	BDET_02777	+	A/G	0.418	0.498	0	0.294876	2.52919e-09	3.71176e-12	higher	lower	lower
sc3_634135	sc3	634135	633653	634365	BDEG_02770	BDET_02777	+	T/G	0.411	0.471	0.038	0.522954	0.000139654	1.02905e-05	higher	lower	lower
sc3_635598	sc3	635598	635466	635610	BDEG_02771	BDET_02778	-	A/G	0.431	0.395	0.077	0.000282184	1.83489e-06	0.00101789	lower	lower	lower
sc3_635899	sc3	635899	635753	635903	BDEG_02771	BDET_02778	-	T/C	0.442	0.446	0.065	1	4.87103e-13	3.72527e-13	higher	lower	lower
sc3_637267	sc3	637267	637168	637828	BDEG_02772	BDET_02779	+	A/G	0.424	0.471	0.158	0.00449631	7.47183e-07	3.27302e-11	higher	lower	lower
sc3_637339	sc3	637339	637168	637828	BDEG_02772	BDET_02779	+	T/G	0.004	0.002	0.108	1	1.65457e-06	3.77742e-07	lower	higher	higher
sc3_637453	sc3	637453	637168	637828	BDEG_02772	BDET_02779	+	T/A	0	0.004	0.103	0.707235	3.66379e-08	1.79307e-06	higher	higher	higher
sc3_637930	sc3	637930	637904	638256	BDEG_02772	BDET_02779	+	T/C	0.431	0.44	0.163	0.00103736	6.17413e-12	2.34734e-06	higher	lower	lower
sc3_638226	sc3	638226	637904	638256	BDEG_02772	BDET_02779	+	A/T/C	0.003	0.012	0.104	0.255475	1.02174e-08	7.32735e-06	higher	higher	higher
sc3_642642	sc3	642642	642412	654136	BDEG_02775	BDET_02782	-	T/G/A	0.408	0.386	0.488	0.786348	0.347248	0.0643153	lower	higher	higher
sc3_643386	sc3	643386	642412	654136	BDEG_02775	BDET_02782	-	A/G/T/C	0.32	0.329	0.357	1	0.253721	0.0672693	higher	higher	higher
sc3_643488	sc3	643488	642412	654136	BDEG_02775	BDET_02782	-	G/A/T	0.479	0.457	0.373	1	0.0434464	0.00752381	lower	lower	lower
sc3_644346	sc3	644346	642412	654136	BDEG_02775	BDET_02782	-	G/C/T	0.106	0.063	0.157	0.226201	0.306871	0.0106069	lower	higher	higher
sc3_644391	sc3	644391	642412	654136	BDEG_02775	BDET_02782	-	G/A	0.483	0.207	0	0.159099	5.47659e-07	0.00391321	lower	lower	lower
sc3_645273	sc3	645273	642412	654136	BDEG_02775	BDET_02782	-	G/C	0.5	0.25	0	0.104268	2.59975e-06	5.01059e-10	lower	lower	lower
sc3_645657	sc3	645657	642412	654136	BDEG_02775	BDET_02782	-	G/A	0	0	0.35	1	1.08942e-11	8.06543e-13	lower	higher	higher
sc3_645705	sc3	645705	642412	654136	BDEG_02775	BDET_02782	-	C/A	0.016	0.007	0.128	1	0.011331	0.00361677	lower	higher	higher
sc3_646095	sc3	646095	642412	654136	BDEG_02775	BDET_02782	-	G/A	0.415	0.468	0.423	1	0.227257	0.428239	higher	higher	lower
sc3_646305	sc3	646305	642412	654136	BDEG_02775	BDET_02782	-	A/T	0.019	0	0.227	0.887802	0.0102048	0.000178702	lower	higher	higher
sc3_646314	sc3	646314	642412	654136	BDEG_02775	BDET_02782	-	C/T	0.019	0.065	0.19	0.777332	0.0280594	0.0980508	higher	higher	higher
sc3_646794	sc3	646794	642412	654136	BDEG_02775	BDET_02782	-	G/A	0.367	0.22	0.05	0.141281	0.00915637	0.143641	lower	lower	lower
sc3_647232	sc3	647232	642412	654136	BDEG_02775	BDET_02782	-	C/T	0	0.011	0.152	1	5.77968e-38	1.0368e-35	higher	higher	higher
sc3_647856	sc3	647856	642412	654136	BDEG_02775	BDET_02782	-	G/A	0.005	0	0.157	1	3.26346e-05	1.06373e-05	lower	higher	higher
sc3_648048	sc3	648048	642412	654136	BDEG_02775	BDET_02782	-	A/C	0.005	0.005	0.174	1	3.52743e-06	2.71624e-06	lower	higher	higher
sc3_648710	sc3	648710	642412	654136	BDEG_02775	BDET_02782	-	C/A	0	0.184	0	0.0687389	1	0.0160931	higher	lower	lower
sc3_649104	sc3	649104	642412	654136	BDEG_02775	BDET_02782	-	A/C	0	0.194	0	0.0687541	1	0.0159601	higher	lower	lower
sc3_649980	sc3	649980	642412	654136	BDEG_02775	BDET_02782	-	A/C	0.462	0.493	0.489	1	0.957345	0.901605	higher	higher	lower
sc3_650226	sc3	650226	642412	654136	BDEG_02775	BDET_02782	-	A/T	0.322	0.387	0.433	0.64236	0.347996	0.736718	higher	higher	higher
sc3_651198	sc3	651198	642412	654136	BDEG_02775	BDET_02782	-	A/T	0	0	0.222	1	0.000195696	5.20471e-05	lower	higher	higher
sc3_651300	sc3	651300	642412	654136	BDEG_02775	BDET_02782	-	C/T	0	0	0.268	1	8.0712e-21	1.01132e-24	lower	higher	higher
sc3_651684	sc3	651684	642412	654136	BDEG_02775	BDET_02782	-	T/C	0	0	0.268	1	4.10535e-21	6.47665e-26	lower	higher	higher
sc3_652644	sc3	652644	642412	654136	BDEG_02775	BDET_02782	-	G/T	0.067	0.167	0	0.972066	0.581634	0.0635324	higher	lower	lower
sc3_652647	sc3	652647	642412	654136	BDEG_02775	BDET_02782	-	T/C	0.003	0	0.259	1	3.61001e-09	5.01542e-07	lower	higher	higher
sc3_652659	sc3	652659	642412	654136	BDEG_02775	BDET_02782	-	C/T	0	0	0.222	1	1.84235e-09	5.66828e-06	lower	higher	higher
sc3_652821	sc3	652821	642412	654136	BDEG_02775	BDET_02782	-	T/C	0.006	0.02	0.4	1	2.184e-10	4.80215e-07	higher	higher	higher
sc3_653205	sc3	653205	642412	654136	BDEG_02775	BDET_02782	-	T/G	0.021	0	0.118	0.148633	0.0351741	0.000132794	lower	higher	higher
sc3_653301	sc3	653301	642412	654136	BDEG_02775	BDET_02782	-	C/A	0.007	0.009	0.121	1	0.00699173	0.00282625	higher	higher	higher
sc3_653307	sc3	653307	642412	654136	BDEG_02775	BDET_02782	-	A/G	0.011	0.013	0.286	1	9.3333e-09	3.271e-11	higher	higher	higher
sc3_653694	sc3	653694	642412	654136	BDEG_02775	BDET_02782	-	A/G/C	0.011	0.028	0.286	1	5.93142e-09	1.3432e-11	higher	higher	higher
sc3_654345	sc3	654345	654273	654486	BDEG_02775	BDET_02782	-	G/T	0.011	0.012	0.291	1	5e-09	7.88482e-12	higher	higher	higher
sc3_654706	sc3	654706	654580	654822	BDEG_02775	BDET_02782	-	T/C	0.32	0.323	0.25	1	0.516843	0.507812	higher	lower	lower
sc3_655415	sc3	655415	655166	655453	BDEG_02775	BDET_02782	-	T/A/G	0.43	0.324	0.381	0.43363	0.32109	1	lower	lower	higher
sc3_656544	sc3	656544	656355	657089	BDEG_02776	BDET_02783	-	C/A/G/T	0.231	0.291	0.229	0.638329	0.000744532	0.00865468	higher	lower	lower
sc3_656547	sc3	656547	656355	657089	BDEG_02776	BDET_02783	-	C/T/A	0.391	0.303	0.296	0.294312	1	0.0593387	lower	lower	lower
sc3_657087	sc3	657087	656355	657089	BDEG_02776	BDET_02783	-	T/C	0.44	0.333	0.36	0.158402	0.593429	0.0290443	lower	lower	higher
sc3_657821	sc3	657821	657730	657991	BDEG_02776	BDET_02783	-	A/T	0.012	0.037	0.35	1	1.1286e-05	0.00228691	higher	higher	higher
sc3_659680	sc3	659680	659631	659724	BDEG_02777	BDET_02784	+	G/T	0	0	0.3	1	3.41435e-05	0.00151528	lower	higher	higher
sc3_660386	sc3	660386	660285	660494	BDEG_02777	BDET_02784	+	C/G	0	0	0.241	1	1.15145e-05	0.000139457	lower	higher	higher
sc3_660763	sc3	660763	660701	661060	BDEG_02777	BDET_02784	+	T/C	0.412	0.436	0.063	1	1.53801e-07	5.13055e-06	higher	lower	lower
sc3_660766	sc3	660766	660701	661060	BDEG_02777	BDET_02784	+	A/T	0	0.021	0.148	0.170997	7.30299e-07	0.00274653	higher	higher	higher
sc3_660868	sc3	660868	660701	661060	BDEG_02777	BDET_02784	+	G/C	0.003	0.033	0.25	0.0301178	9.72275e-12	2.55055e-05	higher	higher	higher
sc3_661564	sc3	661564	661538	661902	BDEG_02777	BDET_02784	+	G/A	0	0.028	0.143	0.181757	1.24311e-06	0.00343428	higher	higher	higher
sc3_661824	sc3	661824	661538	661902	BDEG_02777	BDET_02784	+	A/C	0	0.04	0.156	0.0278866	3.41985e-06	0.0217825	higher	higher	higher
sc3_662595	sc3	662595	662308	663014	BDEG_02778	BDET_02785	+	G/C/A	0	0.028	0.183	0.17354	3.92447e-09	0.000138117	higher	higher	higher
sc3_670839	sc3	670839	670432	671372	BDEG_02781	BDET_02788	+	G/A	0.004	0.068	0.31	0.000298021	1.36765e-14	4.41156e-05	higher	higher	higher
sc3_674061	sc3	674061	673953	674240	BDEG_02783	BDET_02790	-	A/G	0.02	0.061	0.171	0.559863	0.00467179	0.0771241	higher	higher	higher
sc3_674088	sc3	674088	673953	674240	BDEG_02783	BDET_02790	-	T/G/C/A	0.307	0.343	0.132	1	0.0126757	0.00280209	higher	lower	lower
sc3_674786	sc3	674786	674321	675127	BDEG_02783	BDET_02790	-	A/C	0.378	0.488	0.111	0.613518	0.00503224	5.70837e-05	higher	lower	lower
sc3_674862	sc3	674862	674321	675127	BDEG_02783	BDET_02790	-	G/A	0.2	0.177	0.167	1	0.894332	1	lower	lower	lower
sc3_674893	sc3	674893	674321	675127	BDEG_02783	BDET_02790	-	G/T	0.007	0.003	0.286	0.795373	1.30215e-06	6.43865e-11	lower	higher	higher
sc3_676074	sc3	676074	675851	676595	BDEG_02784	BDET_02791	+	C/A/T	0.022	0.003	0.235	1	2.72572e-06	4.66183e-09	lower	higher	higher
sc3_676434	sc3	676434	675851	676595	BDEG_02784	BDET_02791	+	A/G	0.007	0	0.194	0.792116	0.000125743	9.41306e-08	lower	higher	higher
sc3_680253	sc3	680253	679935	680707	BDEG_02785	BDET_02792	+	A/G	0	0.192	0	0.0305498	1	0.0349601	higher	lower	lower
sc3_680347	sc3	680347	679935	680707	BDEG_02785	BDET_02792	+	T/G	0.025	0.192	0	0.0156594	1	0.0330482	higher	lower	lower
sc3_682244	sc3	682244	681417	682668	BDEG_02786	BDET_02793	-	G/A	0	0	0.196	1	2.30401e-05	1.62716e-06	lower	higher	higher
sc3_682393	sc3	682393	681417	682668	BDEG_02786	BDET_02793	-	C/T	0.45	0.331	0.058	0.0398902	5.25925e-14	2.56424e-08	lower	lower	lower
sc3_683878	sc3	683878	683586	684353	BDEG_02787	BDET_02794	+	A/G	0.007	0	0.265	1	1.6654e-16	2.95208e-15	lower	higher	higher
sc3_684901	sc3	684901	684893	684955	BDEG_02787	BDET_02794	+	T/C	0.004	0.013	0.25	0.963409	1.14015e-33	5.309e-33	higher	higher	higher
sc3_685157	sc3	685157	685145	685250	BDEG_02787	BDET_02794	+	C/A	0.056	0.105	0	0.183298	0.450653	0.11224	higher	lower	lower
sc3_685513	sc3	685513	685497	685630	BDEG_02787	BDET_02794	+	A/T	0.068	0.127	0	0.112371	0.469212	0.0716424	higher	lower	lower
sc3_686206	sc3	686206	686206	686284	BDEG_02787	BDET_02794	+	C/G	0.106	0.138	0	0.702556	0.11851	0.0458818	higher	lower	lower
sc3_686236	sc3	686236	686206	686284	BDEG_02787	BDET_02794	+	A/G/T	0.11	0.189	0	0.0900268	0.118144	0.00994492	higher	lower	lower
sc3_686648	sc3	686648	686591	686870	BDEG_02787	BDET_02794	+	A/T/G	0.035	0.044	0.138	0.49533	0.0143538	0.0670666	higher	higher	higher
sc3_686664	sc3	686664	686591	686870	BDEG_02787	BDET_02794	+	C/G/T	0.026	0.034	0.133	1	0.0228144	0.0382266	higher	higher	higher
sc3_686742	sc3	686742	686591	686870	BDEG_02787	BDET_02794	+	A/T	0.02	0.036	0.138	0.741224	0.0109171	0.0397561	higher	higher	higher
sc3_686859	sc3	686859	686591	686870	BDEG_02787	BDET_02794	+	A/T	0.007	0	0.393	1	1.8657e-21	3.12441e-17	lower	higher	higher
sc3_688611	sc3	688611	688357	688615	BDEG_02788	BDET_02795	+	C/T/G	0.118	0.257	0.167	6.90798e-08	0.0151094	0.24797	higher	higher	lower
sc3_693160	sc3	693160	692364	695627	BDEG_02791	BDET_02798	-	A/T	0.007	0	0.261	0.552092	6.30769e-07	3.43182e-08	lower	higher	higher
sc3_693544	sc3	693544	692364	695627	BDEG_02791	BDET_02798	-	A/G	0.13	0.294	0.391	3.47651e-09	7.43766e-07	0.00613296	higher	higher	higher
sc3_694044	sc3	694044	692364	695627	BDEG_02791	BDET_02798	-	G/T	0	0	0.357	1	3.71398e-24	1.22675e-11	lower	higher	higher
sc3_694106	sc3	694106	692364	695627	BDEG_02791	BDET_02798	-	T/C	0.457	0.447	0.327	0.452857	0.103161	0.0184621	lower	lower	lower
sc3_694171	sc3	694171	692364	695627	BDEG_02791	BDET_02798	-	T/G	0.006	0.011	0.102	1	3.31091e-06	0.00440324	higher	higher	higher
sc3_694356	sc3	694356	692364	695627	BDEG_02791	BDET_02798	-	T/C	0.002	0.014	0.143	1	4.19215e-07	0.0018123	higher	higher	higher
sc3_694379	sc3	694379	692364	695627	BDEG_02791	BDET_02798	-	G/A	0	0.027	0.107	1	3.50166e-06	0.00781197	higher	higher	higher
sc3_695196	sc3	695196	692364	695627	BDEG_02791	BDET_02798	-	A/G	0.004	0.012	0.148	1	2.97126e-07	0.000838124	higher	higher	higher
sc3_696520	sc3	696520	696153	697322	BDEG_02792	BDET_02799	-	G/A	0.005	0	0.263	1	1.57316e-16	1.11191e-08	lower	higher	higher
sc3_696625	sc3	696625	696153	697322	BDEG_02792	BDET_02799	-	C/T	0.002	0	0.106	1	7.56626e-05	0.0065421	lower	higher	higher
sc3_697212	sc3	697212	696153	697322	BDEG_02792	BDET_02799	-	A/T	0.002	0	0.119	1	1.8679e-05	0.0119264	lower	higher	higher
sc3_699517	sc3	699517	699295	701335	BDEG_02793	BDET_02800	-	T/G	0.002	0	0.111	1	1.86302e-05	0.0134481	lower	higher	higher
sc3_700399	sc3	700399	699295	701335	BDEG_02793	BDET_02800	-	G/A	0	0	0.294	1	5.2018e-13	1.26662e-05	lower	higher	higher
sc3_700746	sc3	700746	699295	701335	BDEG_02793	BDET_02800	-	G/A	0	0.115	0	7.39299e-09	1	0.00547903	higher	lower	lower
sc3_700803	sc3	700803	699295	701335	BDEG_02793	BDET_02800	-	A/C	0.004	0.114	0	8.33358e-08	1	0.00284639	higher	lower	lower
sc3_701227	sc3	701227	699295	701335	BDEG_02793	BDET_02800	-	T/C	0.003	0	0.228	1	1.35246e-14	2.98723e-08	lower	higher	higher
sc3_706575	sc3	706575	705782	706871	BDEG_02796	BDET_02803	+	T/G	0	0	0.102	1	2.26754e-06	0.00189977	lower	higher	higher
sc3_707176	sc3	707176	707003	707176	BDEG_02797	BDET_02804	-	A/G	0.002	0.009	0.257	0.80972	9.0537e-18	2.02205e-07	higher	higher	higher
sc3_707274	sc3	707274	707252	707375	BDEG_02797	BDET_02804	-	A/T	0.001	0.005	0.117	0.671091	3.08298e-10	2.2698e-06	higher	higher	higher
sc3_707498	sc3	707498	707483	707605	BDEG_02797	BDET_02804	-	C/T	0.002	0.003	0.15	1	5.22574e-12	2.4e-08	higher	higher	higher
sc3_709697	sc3	709697	709499	710737	BDEG_02798	BDET_02805	+	A/T/C/G	0.066	0.11	0.163	0.0842922	0.149746	0.0149444	higher	higher	higher
sc3_710217	sc3	710217	709499	710737	BDEG_02798	BDET_02805	+	T/A/C	0.04	0.058	0.127	0.545223	0.00318191	0.0609123	higher	higher	higher
sc3_714357	sc3	714357	713856	716044	BDEG_02799	BDET_02806	-	T/C/A/G	0.088	0.165	0.039	0.00402427	0.246452	0.00465389	higher	lower	lower
sc3_714609	sc3	714609	713856	716044	BDEG_02799	BDET_02806	-	A/C	0.01	0.005	0.217	1	6.34087e-05	7.30239e-05	lower	higher	higher
sc3_714795	sc3	714795	713856	716044	BDEG_02799	BDET_02806	-	G/A/C	0.035	0.006	0.261	0.263421	1	1	lower	higher	higher
sc3_714990	sc3	714990	713856	716044	BDEG_02799	BDET_02806	-	C/T/G	0.019	0.038	0.182	0.551706	0.00395485	0.000345536	higher	higher	higher
sc3_715229	sc3	715229	713856	716044	BDEG_02799	BDET_02806	-	A/T	0.015	0.016	0.182	1	0.00283376	0.00247221	higher	higher	higher
sc3_716494	sc3	716494	716455	716941	BDEG_02799	BDET_02806	-	A/G	0	0.133	0	0.00171911	1	0.165074	higher	lower	lower
sc3_716647	sc3	716647	716455	716941	BDEG_02799	BDET_02806	-	G/A	0.182	0.43	0.5	4.39725e-06	0.00292386	0.690563	higher	higher	higher
sc3_716692	sc3	716692	716455	716941	BDEG_02799	BDET_02806	-	T/C	0	0.01	0.192	1	1.2e-08	3.66518e-18	higher	higher	higher
sc3_716748	sc3	716748	716455	716941	BDEG_02799	BDET_02806	-	C/G	0.009	0	0.429	0.920703	3.30175e-07	4.13259e-10	lower	higher	higher
sc3_716926	sc3	716926	716455	716941	BDEG_02799	BDET_02806	-	C/G	0	0	0.429	1	2.67461e-08	3.67866e-10	lower	higher	higher
sc3_717485	sc3	717485	717450	717529	BDEG_02799	BDET_02806	-	T/C	0.009	0	0.45	1	2.63969e-08	1.10794e-10	lower	higher	higher
sc3_717488	sc3	717488	717450	717529	BDEG_02799	BDET_02806	-	C/T	0	0.029	0.423	0.219103	3.38956e-10	5.5473e-07	higher	higher	higher
sc3_718222	sc3	718222	718102	718641	BDEG_02800	BDET_02807	-	G/A	0	0	0.444	1	1.04e-06	3.4689e-06	lower	higher	higher
sc3_719636	sc3	719636	719548	720133	BDEG_02801	BDET_02808	-	A/G	0	0	0.407	1	8.02635e-06	5.24221e-05	lower	higher	higher
sc3_719810	sc3	719810	719548	720133	BDEG_02801	BDET_02808	-	T/C	0	0	0.432	1	1.85641e-10	1.67138e-08	lower	higher	higher
sc3_723948	sc3	723948	723890	723967	BDEG_02803	BDET_02810	+	C/T	0	0	0.417	1	2.25391e-10	5.60719e-09	lower	higher	higher
sc3_729304	sc3	729304	729212	729479	BDEG_02805	BDET_02812	+	A/G	0.061	0.027	0.395	1	5.16708e-08	3.38037e-13	lower	higher	higher
sc3_740067	sc3	740067	740052	740288	BDEG_02810	BDET_02817	+	C/T	0.018	0	0.39	1	1.12632e-11	2.84946e-16	lower	higher	higher
sc3_742432	sc3	742432	742357	742494	BDEG_02810	BDET_02817	+	T/C	0.009	0	0.104	0.795373	0.00379801	1.28975e-06	lower	higher	higher
sc3_742475	sc3	742475	742357	742494	BDEG_02810	BDET_02817	+	A/G/T	0	0.026	0.101	0.423386	0.00560869	0.073559	higher	higher	higher
sc3_743252	sc3	743252	743214	743357	BDEG_02810	BDET_02817	+	G/A	0	0.123	0	0.196976	1	0.0911776	higher	lower	lower
sc3_743273	sc3	743273	743214	743357	BDEG_02810	BDET_02817	+	C/G	0	0.116	0	0.191594	1	0.092875	higher	lower	lower
sc3_747506	sc3	747506	747496	747571	BDEG_02812	BDET_02819	+	C/T	0.114	0.084	0.079	1	0.79939	1	lower	lower	lower
sc3_752469	sc3	752469	752303	752728	BDEG_02815	BDET_02822	+	T/C	0.143	0.109	0.086	1	0.5625	1	lower	lower	lower
sc3_752487	sc3	752487	752303	752728	BDEG_02815	BDET_02822	+	T/A	0.238	0.152	0.158	0.554962	0.532322	1	lower	lower	higher
sc3_752996	sc3	752996	752806	753266	BDEG_02815	BDET_02822	+	A/G	0.174	0.135	0.15	1	0.905226	0.829925	lower	lower	higher
sc3_753012	sc3	753012	752806	753266	BDEG_02815	BDET_02822	+	A/C	0.005	0.007	0.143	1	0.000311171	1.02082e-05	higher	higher	higher
sc3_753016	sc3	753016	752806	753266	BDEG_02815	BDET_02822	+	A/T	0.01	0.011	0.114	1	0.000762962	2.53494e-05	higher	higher	higher
sc3_753061	sc3	753061	752806	753266	BDEG_02815	BDET_02822	+	G/A	0.447	0.371	0.094	0.143153	2.32246e-05	0.00465571	lower	lower	lower
sc3_753971	sc3	753971	753828	753998	BDEG_02816	BDET_02823	+	A/G	0	0.008	0.236	1	4.38448e-25	7.86388e-27	higher	higher	higher
sc3_754908	sc3	754908	754165	755607	BDEG_02816	BDET_02823	+	T/C	0.01	0.009	0.132	1	0.000913909	0.000428751	lower	higher	higher
sc3_760213	sc3	760213	760115	760539	BDEG_02818	BDET_02825	+	T/C	0	0	0.333	1	2.87956e-22	7.32038e-27	lower	higher	higher
sc3_764168	sc3	764168	763862	764956	BDEG_02820	BDET_02827	-	T/G	0.123	0.064	0.148	0.274885	0.921302	0.0168336	lower	higher	higher
sc3_765195	sc3	765195	765051	765326	BDEG_02820	BDET_02827	-	G/A/T	0.207	0.159	0.195	1	0.941182	0.771996	lower	lower	higher
sc3_765261	sc3	765261	765051	765326	BDEG_02820	BDET_02827	-	T/A/C/G	0.242	0.195	0.254	1	1	0.684099	lower	higher	higher
sc3_765967	sc3	765967	765934	766108	BDEG_02820	BDET_02827	-	G/A/C/T	0.075	0.147	0.021	0.878087	0.106985	0.00168632	higher	lower	lower
sc3_775746	sc3	775746	775032	775926	BDEG_02824	BDET_02831	-	A/G	0	0	0.222	1	1.87356e-05	5.815e-06	lower	higher	higher
sc3_778868	sc3	778868	778635	779390	BDEG_02825	BDET_02832	+	C/G	0.012	0.139	0.05	0.0152683	0.351012	0.43783	higher	higher	lower
sc3_779372	sc3	779372	778635	779390	BDEG_02825	BDET_02832	+	C/G	0.008	0.222	0	6.97328e-05	1	0.0281339	higher	lower	lower
sc3_780316	sc3	780316	780251	780448	BDEG_02826	BDET_02833	+	C/T	0	0	0.429	1	2.14264e-15	2.14041e-18	lower	higher	higher
sc3_782811	sc3	782811	782790	782913	BDEG_02827	BDET_02834	-	G/A	0	0.032	0.273	0.102774	1.07341e-08	1.99043e-06	higher	higher	higher
sc3_784495	sc3	784495	784126	784763	BDEG_02828	BDET_02835	-	A/C	0.006	0.013	0.125	1	0.00903727	0.0140259	higher	higher	higher
sc3_784500	sc3	784500	784126	784763	BDEG_02828	BDET_02835	-	G/T	0.006	0.007	0.125	1	0.00916685	0.00486629	higher	higher	higher
sc3_792461	sc3	792461	792036	792781	BDEG_02831	BDET_02838	+	G/A	0	0.005	0.109	0.694062	4.26826e-06	0.00011271	higher	higher	higher
sc3_792467	sc3	792467	792036	792781	BDEG_02831	BDET_02838	+	G/C	0	0	0.145	1	7.2514e-08	1.34057e-07	lower	higher	higher
sc3_792913	sc3	792913	792845	793469	BDEG_02831	BDET_02838	+	C/A	0.004	0	0.286	1	2.84942e-11	1.8155e-11	lower	higher	higher
sc3_793142	sc3	793142	792845	793469	BDEG_02831	BDET_02838	+	C/T	0.411	0.325	0.017	8.65849e-09	1.98688e-17	5.41294e-08	lower	lower	lower
sc3_793400	sc3	793400	792845	793469	BDEG_02831	BDET_02838	+	C/T	0.009	0	0.438	1	8.07846e-26	1.92751e-32	lower	higher	higher
sc3_795503	sc3	795503	795236	798520	BDEG_02832	BDET_02839	+	A/G	0.013	0.025	0.16	1	0.00236434	0.0134166	higher	higher	higher
sc3_795619	sc3	795619	795236	798520	BDEG_02832	BDET_02839	+	T/A	0.013	0.037	0.25	0.714546	0.000126977	0.00306188	higher	higher	higher
sc3_795747	sc3	795747	795236	798520	BDEG_02832	BDET_02839	+	A/G	0.004	0.002	0.106	1	0.000173427	0.00010478	lower	higher	higher
sc3_795760	sc3	795760	795236	798520	BDEG_02832	BDET_02839	+	C/T	0.001	0.002	0.463	1	2.43423e-40	1.89201e-38	higher	higher	higher
sc3_795904	sc3	795904	795236	798520	BDEG_02832	BDET_02839	+	A/T	0.067	0.184	0	0.0208804	0.258613	0.00308297	higher	lower	lower
sc3_796036	sc3	796036	795236	798520	BDEG_02832	BDET_02839	+	G/T	0.387	0.292	0.125	0.304357	0.00491703	0.0645128	lower	lower	lower
sc3_796209	sc3	796209	795236	798520	BDEG_02832	BDET_02839	+	T/C	0	0	0.375	1	5.73964e-10	2.36279e-22	lower	higher	higher
sc3_796573	sc3	796573	795236	798520	BDEG_02832	BDET_02839	+	G/A	0.019	0	0.292	1	5.13844e-11	1.39168e-20	lower	higher	higher
sc3_796627	sc3	796627	795236	798520	BDEG_02832	BDET_02839	+	A/G	0.208	0.192	0	5.18414e-14	2.16135e-16	0.000363506	lower	lower	lower
sc3_796692	sc3	796692	795236	798520	BDEG_02832	BDET_02839	+	T/G	0	0.022	0.115	0.935026	0.0273771	0.0416192	higher	higher	higher
sc3_797152	sc3	797152	795236	798520	BDEG_02832	BDET_02839	+	T/A	0	0.014	0.103	1	0.0345834	0.0218555	higher	higher	higher
sc3_797225	sc3	797225	795236	798520	BDEG_02832	BDET_02839	+	G/A	0	0.014	0.222	1	0.000138323	4.85489e-06	higher	higher	higher
sc3_797542	sc3	797542	795236	798520	BDEG_02832	BDET_02839	+	A/G	0.014	0.015	0.294	1	8.13971e-05	8.31982e-08	higher	higher	higher
sc3_797788	sc3	797788	795236	798520	BDEG_02832	BDET_02839	+	C/A	0	0.014	0.25	1	4.17062e-05	6.7256e-07	higher	higher	higher
sc3_798403	sc3	798403	795236	798520	BDEG_02832	BDET_02839	+	G/A	0.284	0.291	0	1e-09	0.000150335	8.99816e-18	higher	lower	lower
sc3_799046	sc3	799046	798614	801385	BDEG_02832	BDET_02839	+	G/T	0	0.003	0.103	1	0.0101242	1.43564e-05	higher	higher	higher
sc3_799690	sc3	799690	798614	801385	BDEG_02832	BDET_02839	+	T/G	0	0.003	0.122	1	0.0108563	1.34195e-05	higher	higher	higher
sc3_799715	sc3	799715	798614	801385	BDEG_02832	BDET_02839	+	G/A	0	0	0.103	1	0.0186328	2.07355e-05	lower	higher	higher
sc3_799774	sc3	799774	798614	801385	BDEG_02832	BDET_02839	+	G/A	0	0	0.103	1	0.0153204	1.87313e-05	lower	higher	higher
sc3_799907	sc3	799907	798614	801385	BDEG_02832	BDET_02839	+	C/A	0	0.003	0.125	1	0.0148807	7.88246e-05	higher	higher	higher
sc3_800269	sc3	800269	798614	801385	BDEG_02832	BDET_02839	+	C/T	0	0.006	0.316	1	3.4024e-17	9.30523e-33	higher	higher	higher
sc3_800284	sc3	800284	798614	801385	BDEG_02832	BDET_02839	+	T/C	0	0.004	0.152	1	0.000312987	5.69866e-09	higher	higher	higher
sc3_800456	sc3	800456	798614	801385	BDEG_02832	BDET_02839	+	A/G/T	0	0.004	0.146	1	0.000191421	3.91646e-09	higher	higher	higher
sc3_800617	sc3	800617	798614	801385	BDEG_02832	BDET_02839	+	G/A	0.291	0.391	0.128	5.67981e-08	7.55233e-11	0.000284639	higher	lower	lower
sc3_803468	sc3	803468	801455	805553	BDEG_02832	BDET_02839	+	T/C	0.338	0.348	0.192	5.46359e-14	2.95984e-05	0.216554	higher	lower	lower
sc3_803530	sc3	803530	801455	805553	BDEG_02832	BDET_02839	+	A/G	0.024	0.005	0.432	0.687158	1.09727e-10	1.70779e-17	lower	higher	higher
sc3_803632	sc3	803632	801455	805553	BDEG_02832	BDET_02839	+	G/T	0	0.176	0	7.09518e-05	1	0.00551699	higher	lower	lower
sc3_803758	sc3	803758	801455	805553	BDEG_02832	BDET_02839	+	G/A	0.01	0.004	0.315	0.853586	9.33617e-21	3.83418e-32	lower	higher	higher
sc3_804123	sc3	804123	801455	805553	BDEG_02832	BDET_02839	+	G/A	0	0	0.462	1	1.27942e-15	1.16509e-21	lower	higher	higher
sc3_804174	sc3	804174	801455	805553	BDEG_02832	BDET_02839	+	A/G	0.007	0.003	0.333	0.857149	8.77519e-19	4.00135e-27	lower	higher	higher
sc3_804478	sc3	804478	801455	805553	BDEG_02832	BDET_02839	+	A/G	0.41	0.479	0.367	0.212746	0.783465	0.149503	higher	lower	lower
sc3_804615	sc3	804615	801455	805553	BDEG_02832	BDET_02839	+	T/C	0	0.014	0.127	0.874447	0.000408359	0.000569742	higher	higher	higher
sc3_805674	sc3	805674	805643	805848	BDEG_02832	BDET_02839	+	T/G	0	0	0.121	1	0.000454744	4.54572e-06	lower	higher	higher
sc3_806187	sc3	806187	805915	806211	BDEG_02832	BDET_02839	+	C/T	0	0	0.125	1	0.000383925	3.58238e-06	lower	higher	higher
sc3_810784	sc3	810784	810748	810909	BDEG_02835	BDET_02842	-	T/A	0	0	0.123	1	0.000466995	4.74719e-06	lower	higher	higher
sc3_810848	sc3	810848	810748	810909	BDEG_02835	BDET_02842	-	T/A	0	0.01	0.125	1	0.000445372	0.000235492	higher	higher	higher
sc3_811043	sc3	811043	810986	811112	BDEG_02835	BDET_02842	-	G/C	0	0.01	0.127	1	0.000304732	3.52881e-06	higher	higher	higher
sc3_812118	sc3	812118	812008	812129	BDEG_02836	BDET_02843	+	A/G	0.48	0.434	0.143	1	0.00626542	0.0094192	lower	lower	lower
sc3_812670	sc3	812670	812613	814496	BDEG_02836	BDET_02843	+	T/A/C	0	0.015	0.129	1	0.00193383	0.000538732	higher	higher	higher
sc3_813125	sc3	813125	812613	814496	BDEG_02836	BDET_02843	+	G/A	0.008	0.008	0.415	1	1.74169e-16	2.40116e-24	lower	higher	higher
sc3_813219	sc3	813219	812613	814496	BDEG_02836	BDET_02843	+	A/G	0.438	0.495	0.265	0.847787	0.124548	0.0144459	higher	lower	lower
sc3_813616	sc3	813616	812613	814496	BDEG_02836	BDET_02843	+	T/C	0	0	0.303	1	1.37768e-14	8.56931e-25	lower	higher	higher
sc3_814735	sc3	814735	814580	818708	BDEG_02836	BDET_02843	+	C/T	0.43	0.362	0.389	1.10575e-10	0.584369	1.32709e-05	lower	lower	higher
sc3_814742	sc3	814742	814580	818708	BDEG_02836	BDET_02843	+	A/C	0.032	0.02	0.106	0.996778	0.0590853	0.0132049	lower	higher	higher
sc3_815236	sc3	815236	814580	818708	BDEG_02836	BDET_02843	+	T/C	0.006	0.017	0.115	0.514931	0.00415169	0.0339723	higher	higher	higher
sc3_815377	sc3	815377	814580	818708	BDEG_02836	BDET_02843	+	G/A/T/C	0.03	0.018	0.138	0.826635	0.255995	0.0903018	lower	higher	higher
sc3_815643	sc3	815643	814580	818708	BDEG_02836	BDET_02843	+	A/T/C	0.015	0.044	0.261	1	0.000124997	0.000327245	higher	higher	higher
sc3_815973	sc3	815973	814580	818708	BDEG_02836	BDET_02843	+	A/G/T/C	0.089	0.059	0.182	1	0.706033	1	lower	higher	higher
sc3_816053	sc3	816053	814580	818708	BDEG_02836	BDET_02843	+	G/A	0	0.004	0.238	1	0.000192888	2.39868e-05	higher	higher	higher
sc3_816589	sc3	816589	814580	818708	BDEG_02836	BDET_02843	+	G/C	0.371	0.295	0.191	0.000146719	0.0564946	5.71135e-09	lower	lower	lower
sc3_816589	sc3	816589	814580	818708	BDEG_02836	BDET_02843	+	G/A	0.274	0.388	0.381	0.000288897	0.492044	0.0721103	higher	higher	lower
sc3_816679	sc3	816679	814580	818708	BDEG_02836	BDET_02843	+	G/C	0.006	0.005	0.25	1	4.42721e-06	3.96377e-08	lower	higher	higher
sc3_817324	sc3	817324	814580	818708	BDEG_02836	BDET_02843	+	T/C	0.467	0.111	0	0.00335926	9.21045e-06	5.19332e-16	lower	lower	lower
sc3_817530	sc3	817530	814580	818708	BDEG_02836	BDET_02843	+	A/G	0	0.172	0.04	0.120396	1	0.0535906	higher	higher	lower
sc3_817956	sc3	817956	814580	818708	BDEG_02836	BDET_02843	+	C/G	0	0.234	0	0.0162808	1	0.00575536	higher	lower	lower
sc3_818427	sc3	818427	814580	818708	BDEG_02836	BDET_02843	+	T/A	0	0.026	0.167	1	0.00669065	0.00945968	higher	higher	higher
sc3_822512	sc3	822512	822433	822722	BDEG_02838	BDET_02845	+	T/C	0	0.44	0	2.77173e-08	1	2.83167e-06	higher	lower	lower
sc3_823627	sc3	823627	823505	823633	BDEG_02838	BDET_02845	+	C/T	0	0.022	0.267	1	0.000375965	1.89549e-05	higher	higher	higher
sc3_823883	sc3	823883	823710	823933	BDEG_02838	BDET_02845	+	C/T	0	0	0.276	1	0.000343309	1.51829e-05	lower	higher	higher
sc3_824028	sc3	824028	824013	824820	BDEG_02838	BDET_02845	+	T/G	0.004	0.027	0.182	0.038985	1	1	higher	higher	higher
sc3_829319	sc3	829319	828760	829729	BDEG_02840	BDET_02847	-	G/T	0.002	0.029	0.174	0.00735702	1.99976e-05	0.0120413	higher	higher	higher
sc3_830084	sc3	830084	829953	830096	BDEG_02840	BDET_02847	-	C/T	0.401	0.459	0.414	0.352971	0.0733771	0.273281	higher	higher	lower
sc3_830595	sc3	830595	830585	830737	BDEG_02840	BDET_02847	-	G/A	0.004	0	0.269	1	1.18149e-10	3.24445e-08	lower	higher	higher
sc3_830601	sc3	830601	830585	830737	BDEG_02840	BDET_02847	-	A/G	0.338	0.27	0.343	0.823001	0.00103874	0.000181639	lower	higher	higher
sc3_831216	sc3	831216	831018	831650	BDEG_02840	BDET_02847	-	T/G/C	0.226	0.242	0.148	0.0355384	7.77195e-08	3.99679e-11	higher	lower	lower
sc3_831280	sc3	831280	831018	831650	BDEG_02840	BDET_02847	-	A/G/C	0.136	0.235	0.08	0.388458	0.611681	0.0987691	higher	lower	lower
sc3_831403	sc3	831403	831018	831650	BDEG_02840	BDET_02847	-	G/A	0.464	0.179	0.043	4.55218e-07	2.10539e-05	0.157501	lower	lower	lower
sc3_831894	sc3	831894	831742	832353	BDEG_02840	BDET_02847	-	T/G	0	0.013	0.108	1	0.00625548	0.0174534	higher	higher	higher
sc3_832225	sc3	832225	831742	832353	BDEG_02840	BDET_02847	-	G/A	0.473	0.347	0.159	0.0230947	0.000436472	1.58914e-08	lower	lower	lower
sc3_832856	sc3	832856	832438	832856	BDEG_02840	BDET_02847	-	C/T	0.453	0.456	0.333	0.255831	0.196742	0.0141678	higher	lower	lower
sc3_837610	sc3	837610	837223	838629	BDEG_02842	BDET_02849	+	A/C	0	0.008	0.174	1	1.97437e-06	3.89016e-06	higher	higher	higher
sc3_837804	sc3	837804	837223	838629	BDEG_02842	BDET_02849	+	C/A	0	0.011	0.229	0.83255	3.2525e-07	1.68276e-06	higher	higher	higher
sc3_840632	sc3	840632	840531	840931	BDEG_02843	BDET_02850	-	A/C	0.005	0.002	0.156	1	1.00294e-05	1.24056e-06	lower	higher	higher
sc3_842768	sc3	842768	842716	842770	BDEG_02843	BDET_02850	-	A/G	0	0.029	0.276	0.303691	1.74243e-06	2.29771e-05	higher	higher	higher
sc3_843447	sc3	843447	843417	843725	BDEG_02844	BDET_02851	-	T/C	0.467	0.48	0.026	0.945626	2.04911e-12	2.81478e-17	higher	lower	lower
sc3_843606	sc3	843606	843417	843725	BDEG_02844	BDET_02851	-	C/A	0.047	0.014	0.261	0.0898717	0.000159957	3.14212e-09	lower	higher	higher
sc3_843716	sc3	843716	843417	843725	BDEG_02844	BDET_02851	-	T/A	0.01	0.004	0.239	1	1.33124e-08	1.461e-12	lower	higher	higher
sc3_845327	sc3	845327	845282	845578	BDEG_02845	BDET_02852	+	G/A	0.005	0.005	0.277	1	2.28021e-10	6.73261e-15	lower	higher	higher
sc3_845494	sc3	845494	845282	845578	BDEG_02845	BDET_02852	+	T/G	0.01	0.004	0.267	0.795157	1.55659e-08	9.80597e-14	lower	higher	higher
sc3_846231	sc3	846231	846219	846895	BDEG_02846	BDET_02853	-	A/C	0.005	0.006	0.271	1	8.77591e-09	2.02543e-11	higher	higher	higher
sc3_846243	sc3	846243	846219	846895	BDEG_02846	BDET_02853	-	A/G	0.005	0.006	0.222	1	3.35195e-07	3.81764e-09	higher	higher	higher
sc3_846309	sc3	846309	846219	846895	BDEG_02846	BDET_02853	-	T/G	0	0.01	0.277	0.876707	3.06125e-10	6.8753e-11	higher	higher	higher
sc3_846311	sc3	846311	846219	846895	BDEG_02846	BDET_02853	-	G/A	0	0	0.255	1	1.60888e-09	1.89556e-13	lower	higher	higher
sc3_846582	sc3	846582	846219	846895	BDEG_02846	BDET_02853	-	G/A	0	0.002	0.222	1	1.78725e-43	7.19257e-62	higher	higher	higher
sc3_847649	sc3	847649	847620	848249	BDEG_02846	BDET_02853	-	A/G	0.393	0.265	0	2.52113e-06	4.55208e-08	0.00566196	lower	lower	lower
sc3_850427	sc3	850427	849939	852018	BDEG_02848	BDET_02855	-	C/T	0	0	0.321	1	3.09479e-18	1.85147e-17	lower	higher	higher
sc3_850452	sc3	850452	849939	852018	BDEG_02848	BDET_02855	-	T/C	0.467	0.333	0.333	0.0963286	0.0186982	0.000166945	lower	lower	lower
sc3_850913	sc3	850913	849939	852018	BDEG_02848	BDET_02855	-	A/T	0	0.108	0	0.0889408	1	0.2151	higher	lower	lower
sc3_850921	sc3	850921	849939	852018	BDEG_02848	BDET_02855	-	A/C	0	0.123	0	0.0562081	1	0.217318	higher	lower	lower
sc3_851112	sc3	851112	849939	852018	BDEG_02848	BDET_02855	-	T/A	0.02	0.153	0.029	0.084511	1	0.0207757	higher	higher	lower
sc3_855067	sc3	855067	854049	856167	BDEG_02849	BDET_02856	-	G/C	0.034	0.135	0	0.0144743	1	0.0243952	higher	lower	lower
sc3_858894	sc3	858894	858243	859038	BDEG_02850	BDET_02857	-	A/G	0.022	0.04	0.435	0.920825	1.28061e-10	7.65909e-11	higher	higher	higher
sc3_859622	sc3	859622	859427	859696	BDEG_02850	BDET_02857	-	G/C/A	0.017	0.117	0.24	3.0112e-07	8.40716e-07	0.0108194	higher	higher	higher
sc3_864367	sc3	864367	864046	864847	BDEG_02853	BDET_02860	+	G/A	0.014	0.013	0.217	1	0.00111407	0.00316855	lower	higher	higher
sc3_864410	sc3	864410	864046	864847	BDEG_02853	BDET_02860	+	T/A	0	0.014	0.227	1	0.00115281	0.00409238	higher	higher	higher
sc3_864486	sc3	864486	864046	864847	BDEG_02853	BDET_02860	+	C/G	0	0.014	0.308	1	1.15974e-12	7.35435e-12	higher	higher	higher
sc3_864602	sc3	864602	864046	864847	BDEG_02853	BDET_02860	+	G/A	0	0	0.375	1	3.25672e-09	3.42997e-10	lower	higher	higher
sc3_865003	sc3	865003	864935	865190	BDEG_02853	BDET_02860	+	C/T	0	0	0.484	1	1.3e-08	1.19415e-11	lower	higher	higher
sc3_865032	sc3	865032	864935	865190	BDEG_02853	BDET_02860	+	T/C	0	0	0.333	1	3.95738e-10	3.7737e-13	lower	higher	higher
sc3_865124	sc3	865124	864935	865190	BDEG_02853	BDET_02860	+	T/A	0.01	0.01	0.16	1	0.00776957	0.00709826	lower	higher	higher
sc3_865525	sc3	865525	865488	865583	BDEG_02853	BDET_02860	+	T/A	0	0.006	0.222	1	1.48611e-05	1.20601e-05	higher	higher	higher
sc3_873007	sc3	873007	872839	873061	BDEG_02856	BDET_02863	+	G/A	0	0	0.195	1	1.81573e-05	3.88354e-06	lower	higher	higher
sc3_873039	sc3	873039	872839	873061	BDEG_02856	BDET_02863	+	T/G	0	0.007	0.25	1	8.514e-06	1.07726e-05	higher	higher	higher
sc3_874173	sc3	874173	873963	874360	BDEG_02857	BDET_02864	-	G/C	0	0.006	0.195	1	1.89856e-05	4.18066e-06	higher	higher	higher
sc3_875053	sc3	875053	874977	875091	BDEG_02857	BDET_02864	-	C/A	0	0.006	0.195	1	1.81573e-05	4.33816e-06	higher	higher	higher
sc3_878424	sc3	878424	878369	878440	BDEG_02858	BDET_02865	-	T/C	0	0.006	0.222	1	1.28125e-05	1.96577e-06	higher	higher	higher
sc3_881902	sc3	881902	881671	881930	BDEG_02859	BDET_02866	-	T/A	0	0	0.229	1	9.1893e-06	1.97664e-06	lower	higher	higher
sc3_882867	sc3	882867	882219	883234	BDEG_02859	BDET_02866	-	C/G	0.005	0	0.128	1	0.00114875	0.000112125	lower	higher	higher
sc3_883282	sc3	883282	883278	883449	BDEG_02859	BDET_02866	-	C/T	0.005	0	0.111	1	0.00209306	0.000183539	lower	higher	higher
sc3_883444	sc3	883444	883278	883449	BDEG_02859	BDET_02866	-	T/G	0	0.102	0	0.000266976	1	0.0131911	higher	lower	lower
sc3_884298	sc3	884298	884080	884314	BDEG_02859	BDET_02866	-	A/G	0	0	0.389	1	9.11046e-12	4.37738e-12	lower	higher	higher
sc3_885300	sc3	885300	885282	885327	BDEG_02860	BDET_02867	+	C/T	0.462	0.428	0.44	0.171284	0.937503	0.319438	lower	lower	higher
sc3_886004	sc3	886004	885783	886046	BDEG_02860	BDET_02867	+	T/C	0	0.01	0.476	0.731805	3.76051e-11	1.93456e-09	higher	higher	higher
sc3_887261	sc3	887261	887226	887390	BDEG_02860	BDET_02867	+	C/T	0	0	0.412	1	1.34479e-20	4.9647e-20	lower	higher	higher
sc3_887371	sc3	887371	887226	887390	BDEG_02860	BDET_02867	+	T/C	0.007	0.005	0.132	1	0.000560436	0.000153827	lower	higher	higher
sc3_887696	sc3	887696	887469	887810	BDEG_02860	BDET_02867	+	A/C	0.006	0.01	0.113	1	2.75186e-05	1.18683e-06	higher	higher	higher
sc3_888436	sc3	888436	888179	888589	BDEG_02861	BDET_02868	+	G/A/T	0.006	0.009	0.392	1	5.36255e-36	2.40331e-42	higher	higher	higher
sc3_888764	sc3	888764	888737	889057	BDEG_02861	BDET_02868	+	G/T	0.003	0.003	0.146	1	1.59995e-09	1.29313e-11	lower	higher	higher
sc3_891615	sc3	891615	891592	891808	BDEG_02862	BDET_02869	+	C/T	0.002	0.001	0.232	1	3.88723e-80	5.53045e-96	lower	higher	higher
sc3_891623	sc3	891623	891592	891808	BDEG_02862	BDET_02869	+	T/C	0.002	0.001	0.463	1	2.98004e-35	1.48515e-43	lower	higher	higher
sc3_892491	sc3	892491	892483	892517	BDEG_02863	BDET_02870	+	C/T	0.008	0.001	0.476	1	3.13961e-43	3.07718e-51	lower	higher	higher
sc3_893195	sc3	893195	893132	893264	BDEG_02863	BDET_02870	+	G/A	0.006	0	0.402	1	2.02848e-36	3.3409e-43	lower	higher	higher
sc3_893974	sc3	893974	893953	894019	BDEG_02863	BDET_02870	+	C/G/A/T	0.267	0.236	0.267	0.967017	0.936583	0.564805	lower	lower	higher
sc3_894105	sc3	894105	894092	894136	BDEG_02863	BDET_02870	+	A/T/C/G	0.165	0.066	0.156	0.042995	1	0.166758	lower	lower	higher
sc3_895100	sc3	895100	894922	895469	BDEG_02863	BDET_02870	+	T/A/G	0.184	0.322	0.407	0.138472	0.0560017	0.553732	higher	higher	higher
sc3_898516	sc3	898516	898258	898516	BDEG_02864	BDET_02871	-	A/C/G	0.4	0.473	0.393	0.517811	0.22859	0.568369	higher	lower	lower
sc3_904848	sc3	904848	904434	904907	BDEG_02868	BDET_02875	-	T/C	0	0	0.261	1	5.21957e-05	6.24406e-06	lower	higher	higher
sc3_905264	sc3	905264	905187	905299	BDEG_02868	BDET_02875	-	C/T	0.479	0.432	0.179	0.387738	0.00538797	0.00017676	lower	lower	lower
sc3_906456	sc3	906456	906309	906641	BDEG_02869	BDET_02876	+	T/C	0	0	0.308	1	6.51096e-18	2.81227e-20	lower	higher	higher
sc3_906501	sc3	906501	906309	906641	BDEG_02869	BDET_02876	+	T/C	0.005	0.01	0.429	1	1.32378e-20	1.7285e-24	higher	higher	higher
sc3_906994	sc3	906994	906723	907037	BDEG_02869	BDET_02876	+	A/G	0.023	0.043	0.25	0.809222	0.000451794	0.00246829	higher	higher	higher
sc3_907329	sc3	907329	907138	910014	BDEG_02869	BDET_02876	+	A/G	0.018	0.043	0.5	0.716741	1.48409e-08	4.25286e-07	higher	higher	higher
sc3_907509	sc3	907509	907138	910014	BDEG_02869	BDET_02876	+	G/A/T	0.017	0.04	0.227	0.0365073	0.113939	0.567465	higher	higher	higher
sc3_907809	sc3	907809	907138	910014	BDEG_02869	BDET_02876	+	C/G/A	0.016	0.035	0.227	0.0599543	0.110719	0.523224	higher	higher	higher
sc3_907935	sc3	907935	907138	910014	BDEG_02869	BDET_02876	+	T/C/G	0.409	0.458	0.12	0.00397619	2.7835e-07	9.58397e-13	higher	lower	lower
sc3_908172	sc3	908172	907138	910014	BDEG_02869	BDET_02876	+	G/T	0.431	0.422	0.187	1.44194e-05	3.39937e-06	1.30362e-13	lower	lower	lower
sc3_908193	sc3	908193	907138	910014	BDEG_02869	BDET_02876	+	C/T	0.452	0.448	0.354	0.0255175	0.00698445	0.175828	lower	lower	lower
sc3_912674	sc3	912674	912550	912706	BDEG_02871	BDET_02878	+	G/A	0.455	0.418	0.067	0.0862028	5.58912e-05	8.89092e-08	lower	lower	lower
sc3_912924	sc3	912924	912780	912962	BDEG_02871	BDET_02878	+	G/A	0	0	0.448	1	9.96005e-14	1.86495e-13	lower	higher	higher
sc3_912948	sc3	912948	912780	912962	BDEG_02871	BDET_02878	+	C/A	0.434	0.3	0.414	0.000334165	1	0.00732145	lower	lower	higher
sc3_913555	sc3	913555	913042	913723	BDEG_02871	BDET_02878	+	C/T	0.496	0.376	0.429	0.276424	0.735159	0.171052	lower	lower	higher
sc3_913889	sc3	913889	913864	914034	BDEG_02872	BDET_02879	-	T/A	0	0.022	0.333	0.735449	5.7993e-09	8.91624e-07	higher	higher	higher
sc3_914356	sc3	914356	914122	914359	BDEG_02872	BDET_02879	-	G/C	0	0.007	0.351	1	2.27462e-10	4.03405e-10	higher	higher	higher
sc3_915595	sc3	915595	915585	915678	BDEG_02872	BDET_02879	-	T/A	0.007	0.007	0.483	1	2.86242e-11	7.23985e-12	lower	higher	higher
sc3_915924	sc3	915924	915834	915932	BDEG_02872	BDET_02879	-	T/C	0	0	0.483	1	3.04775e-15	7.91796e-15	lower	higher	higher
sc3_916077	sc3	916077	915995	916320	BDEG_02872	BDET_02879	-	T/G	0	0.011	0.45	1	2.26117e-09	2.56238e-09	higher	higher	higher
sc3_916081	sc3	916081	915995	916320	BDEG_02872	BDET_02879	-	C/T	0	0	0.458	1	1.49243e-09	3.56238e-09	lower	higher	higher
sc3_916484	sc3	916484	916411	916523	BDEG_02872	BDET_02879	-	A/G	0.009	0.01	0.5	1	1.27585e-09	2.81772e-09	higher	higher	higher
sc3_917214	sc3	917214	916810	917323	BDEG_02872	BDET_02879	-	A/G	0	0	0.476	1	3.38727e-10	1.6208e-09	lower	higher	higher
sc3_917218	sc3	917218	916810	917323	BDEG_02872	BDET_02879	-	A/C	0	0.011	0.17	1	0.000627768	3.89166e-05	higher	higher	higher
sc3_918374	sc3	918374	918323	918595	BDEG_02872	BDET_02879	-	A/T	0	0.008	0.17	1	0.000668692	1.24617e-05	higher	higher	higher
sc3_921903	sc3	921903	921609	922218	BDEG_02874	BDET_02881	+	T/G	0	0.004	0.149	1	0.00141386	1.6323e-05	higher	higher	higher
sc3_923019	sc3	923019	922936	923093	BDEG_02875	BDET_02882	+	A/T/G	0	0.033	0.163	1	0.000684011	1.64007e-05	higher	higher	higher
sc3_923400	sc3	923400	923338	923831	BDEG_02875	BDET_02882	+	G/T	0	0.02	0.107	1	0.110736	0.033861	higher	higher	higher
sc3_923966	sc3	923966	923953	924208	BDEG_02875	BDET_02882	+	A/T	0	0	0.107	1	0.110736	0.00377128	lower	higher	higher
sc3_924079	sc3	924079	923953	924208	BDEG_02875	BDET_02882	+	T/C	0	0.013	0.113	1	0.116648	0.00536024	higher	higher	higher
sc3_925140	sc3	925140	924533	925521	BDEG_02875	BDET_02882	+	C/T	0	0	0.133	1	0.104045	0.00396986	lower	higher	higher
sc3_925208	sc3	925208	924533	925521	BDEG_02875	BDET_02882	+	C/A	0	0	0.371	1	1.01354e-25	1.4438e-25	lower	higher	higher
sc3_925357	sc3	925357	924533	925521	BDEG_02875	BDET_02882	+	G/T	0.003	0.045	0.121	0.00241422	1.22714e-05	0.0712875	higher	higher	higher
sc3_925453	sc3	925453	924533	925521	BDEG_02875	BDET_02882	+	T/A	0.006	0.003	0.101	1	0.000123008	3.97052e-05	lower	higher	higher
sc3_929462	sc3	929462	929360	929657	BDEG_02877	BDET_02885	+	G/A	0.015	0.333	0	0.00169305	1	0.00214607	higher	lower	lower
sc3_929463	sc3	929463	929360	929657	BDEG_02877	BDET_02885	+	C/A	0	0.32	0	0.000129159	1	0.0012608	higher	lower	lower
sc3_930410	sc3	930410	930228	930741	BDEG_02877	BDET_02885	+	T/G	0	0.5	0	5.32552e-07	1	2.21364e-05	higher	lower	lower
sc3_934309	sc3	934309	934252	934834	BDEG_02879	BDET_02887	+	T/G	0	0	0.323	1	4.58962e-06	0.000103935	lower	higher	higher
sc3_934998	sc3	934998	934943	935123	BDEG_02879	BDET_02887	+	A/C	0	0	0.294	1	9.47555e-06	0.000150386	lower	higher	higher
sc3_935261	sc3	935261	935210	935402	BDEG_02879	BDET_02887	+	C/T	0	0	0.273	1	2.72265e-05	0.000473091	lower	higher	higher
sc3_938834	sc3	938834	938655	938873	BDEG_02881	BDET_02889	-	A/G	0.391	0.342	0.03	1	3.69042e-08	1.51681e-09	lower	lower	lower
sc3_939594	sc3	939594	939472	940143	BDEG_02882	BDET_02890	-	G/A	0.489	0.373	0	0.807813	3.80379e-13	3.69229e-14	lower	lower	lower
sc3_940499	sc3	940499	940216	940503	BDEG_02882	BDET_02890	-	C/T	0.468	0.475	0	1	7.31928e-08	3.64187e-08	higher	lower	lower
sc3_941793	sc3	941793	941581	942087	BDEG_02882	BDET_02890	-	C/T	0.489	0.424	0	0.997139	2.73079e-07	8.632e-06	lower	lower	lower
sc3_943755	sc3	943755	942789	944824	BDEG_02882	BDET_02890	-	G/A	0.336	0.354	0.054	1	4.53303e-05	8.65177e-05	higher	lower	lower
sc3_945008	sc3	945008	944900	945361	BDEG_02882	BDET_02890	-	T/A	0.017	0	0.37	0.497558	1.25281e-08	1.86944e-13	lower	higher	higher
sc3_945113	sc3	945113	944900	945361	BDEG_02882	BDET_02890	-	A/T	0.016	0.009	0.327	1	3.32355e-08	5.55336e-11	lower	higher	higher
sc3_945122	sc3	945122	944900	945361	BDEG_02882	BDET_02890	-	T/A	0.016	0.009	0.333	1	6.53989e-10	4.34284e-11	lower	higher	higher
sc3_946925	sc3	946925	946837	951079	BDEG_02883	BDET_02891	-	A/G	0	0.003	0.152	1	2.52832e-45	2.62085e-55	higher	higher	higher
sc3_947012	sc3	947012	946837	951079	BDEG_02883	BDET_02891	-	C/T	0.005	0.006	0.224	1	4.16859e-38	1.17806e-43	higher	higher	higher
sc3_947348	sc3	947348	946837	951079	BDEG_02883	BDET_02891	-	A/G	0.011	0	0.121	0.626228	0.00108856	1.62708e-05	lower	higher	higher
sc3_947579	sc3	947579	946837	951079	BDEG_02883	BDET_02891	-	A/T	0.004	0.013	0.152	1	1.79e-07	6.017e-06	higher	higher	higher
sc3_947948	sc3	947948	946837	951079	BDEG_02883	BDET_02891	-	G/C	0	0	0.164	1	1.00633e-07	6.83293e-08	lower	higher	higher
sc3_948008	sc3	948008	946837	951079	BDEG_02883	BDET_02891	-	C/T	0.005	0	0.157	1	2.375e-06	2.17195e-07	lower	higher	higher
sc3_948764	sc3	948764	946837	951079	BDEG_02883	BDET_02891	-	T/C	0.011	0.003	0.138	1	1.21486e-07	3.22843e-08	lower	higher	higher
sc3_949270	sc3	949270	946837	951079	BDEG_02883	BDET_02891	-	T/A	0.003	0.009	0.116	1	1	1	higher	higher	higher
sc3_949640	sc3	949640	946837	951079	BDEG_02883	BDET_02891	-	G/A	0	0.001	0.302	1	9.98787e-34	1.36758e-42	higher	higher	higher
sc3_949765	sc3	949765	946837	951079	BDEG_02883	BDET_02891	-	T/C	0	0.006	0.114	1	1.74583e-32	2.86514e-40	higher	higher	higher
sc3_953049	sc3	953049	952947	953140	BDEG_02885	BDET_02893	-	C/A/T	0.214	0.082	0.105	0.00229345	0.0014596	0.168871	lower	lower	higher
sc3_956855	sc3	956855	956149	957727	BDEG_02887	BDET_02895	+	A/T	0.244	0.096	0	0.00503479	0.000427691	0.10038	lower	lower	lower
sc3_958894	sc3	958894	958582	959244	BDEG_02888	BDET_02896	-	C/T	0.293	0.166	0.128	0.0464839	0.0539827	0.677955	lower	lower	lower
sc3_960795	sc3	960795	960416	961085	BDEG_02889	BDET_02897	-	A/T	0.052	0.077	0.143	1	0.0966611	0.232616	higher	higher	higher
sc3_961043	sc3	961043	960416	961085	BDEG_02889	BDET_02897	-	A/T/C	0.075	0.115	0.031	0.747124	0.793458	0.240241	higher	lower	lower
sc3_961570	sc3	961570	961512	961693	BDEG_02889	BDET_02897	-	T/G	0.402	0.235	0.24	0.0103117	0.165222	1	lower	lower	higher
sc3_973414	sc3	973414	973355	973446	BDEG_02893	BDET_02901	+	C/A	0.175	0.228	0.308	0.732296	0.139556	0.36552	higher	higher	higher
sc3_974152	sc3	974152	974129	974211	BDEG_02893	BDET_02901	+	T/G	0.16	0.234	0.308	0.351141	0.124479	0.504932	higher	higher	higher
sc3_975642	sc3	975642	974963	975862	BDEG_02893	BDET_02901	+	T/G	0.146	0.232	0.36	0.206947	0.027333	0.244536	higher	higher	higher
sc3_975763	sc3	975763	974963	975862	BDEG_02893	BDET_02901	+	A/G	0	0.35	0	0.00247761	1	0.00196448	higher	lower	lower
sc3_976006	sc3	976006	975934	976349	BDEG_02893	BDET_02901	+	T/C	0	0.24	0	0.0217981	1	0.0110214	higher	lower	lower
sc3_977052	sc3	977052	976996	977163	BDEG_02894	BDET_02902	+	T/C	0	0	0.455	1	0.000241286	6.31646e-06	lower	higher	higher
sc3_978483	sc3	978483	977243	978643	BDEG_02894	BDET_02902	+	C/T	0	0	0.379	1	2.8798e-09	7.93204e-16	lower	higher	higher
sc3_981493	sc3	981493	980945	982240	BDEG_02896	BDET_02904	+	A/G	0.104	0.024	0.333	0.00973423	0.00238009	2.56731e-09	lower	higher	higher
sc3_981682	sc3	981682	980945	982240	BDEG_02896	BDET_02904	+	G/A	0.463	0.347	0.143	0.155638	0.0001618	9.51229e-09	lower	lower	lower
sc3_981920	sc3	981920	980945	982240	BDEG_02896	BDET_02904	+	G/T	0	0	0.175	1	3.3639e-05	2.05058e-08	lower	higher	higher
sc3_984266	sc3	984266	984168	984532	BDEG_02897	BDET_02905	-	G/A/C	0.311	0.27	0.147	1	0.15897	0.0345571	lower	lower	lower
sc3_989893	sc3	989893	989304	990739	BDEG_02898	BDET_02906	+	T/C/G	0.239	0.266	0.069	1	0.0662441	0.0168901	higher	lower	lower
sc3_991483	sc3	991483	991381	991661	BDEG_02899	BDET_02907	+	T/A	0.221	0.236	0.094	1	0.209788	0.0907867	higher	lower	lower
sc3_991500	sc3	991500	991381	991661	BDEG_02899	BDET_02907	+	G/C/T	0.191	0.201	0	1	0.00683018	0.00211846	higher	lower	lower
sc3_991557	sc3	991557	991381	991661	BDEG_02899	BDET_02907	+	G/A	0.375	0.368	0.071	1	0.0070911	0.00254528	lower	lower	lower
sc3_991558	sc3	991558	991381	991661	BDEG_02899	BDET_02907	+	C/G	0.39	0.368	0.069	1	0.00377936	0.00154748	lower	lower	lower
sc3_991573	sc3	991573	991381	991661	BDEG_02899	BDET_02907	+	C/A	0.111	0.167	0	1	0.29179	0.0335704	higher	lower	lower
sc3_991801	sc3	991801	991748	992454	BDEG_02899	BDET_02907	+	T/C	0.013	0.109	0	0.000213929	1	0.249642	higher	lower	lower
sc3_991832	sc3	991832	991748	992454	BDEG_02899	BDET_02907	+	G/A	0.006	0.103	0	0.000121835	1	0.250828	higher	lower	lower
sc3_991835	sc3	991835	991748	992454	BDEG_02899	BDET_02907	+	T/G	0	0.109	0	8.6549e-05	1	0.253303	higher	lower	lower
sc3_992020	sc3	992020	991748	992454	BDEG_02899	BDET_02907	+	C/T	0.466	0.474	0.136	1	0.00124432	0.00528686	higher	lower	lower
sc3_992162	sc3	992162	991748	992454	BDEG_02899	BDET_02907	+	T/C	0.006	0.011	0.292	1	4.50392e-06	8.44459e-05	higher	higher	higher
sc3_992224	sc3	992224	991748	992454	BDEG_02899	BDET_02907	+	G/A	0.377	0.497	0.226	0.078566	0.0704633	0.000734555	higher	lower	lower
sc3_992233	sc3	992233	991748	992454	BDEG_02899	BDET_02907	+	C/G	0	0.053	0.348	0.20171	2.04335e-12	2.22072e-08	higher	higher	higher
sc3_992581	sc3	992581	992520	993253	BDEG_02899	BDET_02907	+	A/G	0.012	0.053	0.318	0.611065	1.99607e-11	1.00582e-08	higher	higher	higher
sc3_992626	sc3	992626	992520	993253	BDEG_02899	BDET_02907	+	G/C	0	0.044	0.348	0.244002	1.0419e-12	3.18297e-09	higher	higher	higher
sc3_992899	sc3	992899	992520	993253	BDEG_02899	BDET_02907	+	T/A	0	0.048	0.348	0.4431	5.52839e-12	7.07606e-09	higher	higher	higher
sc3_993145	sc3	993145	992520	993253	BDEG_02899	BDET_02907	+	T/C	0	0.051	0.348	0.215399	2.04335e-12	1.43976e-08	higher	higher	higher
sc3_993160	sc3	993160	992520	993253	BDEG_02899	BDET_02907	+	A/T	0	0.049	0.286	0.205871	1.42854e-13	1.71204e-09	higher	higher	higher
sc3_996234	sc3	996234	994701	998343	BDEG_02901	BDET_02909	+	C/G	0.01	0.067	0.348	0.0632919	4.83061e-13	3.24445e-08	higher	higher	higher
sc3_997360	sc3	997360	994701	998343	BDEG_02901	BDET_02909	+	C/G	0	0.045	0.409	0.22385	3.30191e-11	9.24014e-08	higher	higher	higher
sc3_997618	sc3	997618	994701	998343	BDEG_02901	BDET_02909	+	A/C	0.012	0.103	0	0.012795	1	0.250441	higher	lower	lower
sc3_997873	sc3	997873	994701	998343	BDEG_02901	BDET_02909	+	C/A	0	0.103	0	0.0121755	1	0.146502	higher	lower	lower
sc3_998021	sc3	998021	994701	998343	BDEG_02901	BDET_02909	+	T/G	0	0.15	0	0.0056385	1	0.0529452	higher	lower	lower
sc3_999158	sc3	999158	998386	999206	BDEG_02901	BDET_02909	+	G/A	0	0.056	0.15	0.114419	1	1	higher	higher	higher
sc3_999860	sc3	999860	999575	999880	BDEG_02902	BDET_02910	-	A/G	0	0.003	0.104	1	0.000193328	6.94065e-05	higher	higher	higher
sc3_999972	sc3	999972	999967	1000016	BDEG_02902	BDET_02910	-	T/C	0.423	0.373	0	0.000183316	6e-09	1.29711e-16	lower	lower	lower
sc3_1000440	sc3	1000440	1000332	1000450	BDEG_02902	BDET_02910	-	C/T	0	0	0.143	1	1.02294e-26	5.28489e-33	lower	higher	higher
sc3_1003768	sc3	1003768	1003653	1003980	BDEG_02904	BDET_02912	+	C/T	0.486	0.372	0.082	0.0559471	1.88e-07	2.60951e-05	lower	lower	lower
sc3_1003779	sc3	1003779	1003653	1003980	BDEG_02904	BDET_02912	+	A/G	0.426	0.43	0.257	0.00355438	0.000863157	0.0643194	higher	lower	lower
sc3_1004749	sc3	1004749	1004635	1004818	BDEG_02904	BDET_02912	+	C/G	0.004	0.002	0.17	1	4.14095e-06	5.6323e-08	lower	higher	higher
sc3_1005096	sc3	1005096	1004939	1005118	BDEG_02904	BDET_02912	+	C/T	0.004	0.002	0.14	1	8.28278e-05	2.95792e-06	lower	higher	higher
sc3_1005213	sc3	1005213	1005212	1005376	BDEG_02904	BDET_02912	+	G/A	0.018	0.013	0.143	1	0.000971103	8.26837e-05	lower	higher	higher
sc3_1006915	sc3	1006915	1006619	1007023	BDEG_02905	BDET_02913	+	A/C	0.133	0.08	0	1	0.129021	0.265936	lower	lower	lower
sc3_1007941	sc3	1007941	1007600	1010333	BDEG_02906	BDET_02914	+	A/C	0.208	0.4	0	0.292734	0.0146832	0.00105395	higher	lower	lower
sc3_1008331	sc3	1008331	1007600	1010333	BDEG_02906	BDET_02914	+	C/T	0.383	0.462	0	1	7.41822e-05	0.000174994	higher	lower	lower
sc3_1008907	sc3	1008907	1007600	1010333	BDEG_02906	BDET_02914	+	A/T	0.354	0.318	0	0.0494658	0.000608573	3.758e-06	lower	lower	lower
sc3_1008931	sc3	1008931	1007600	1010333	BDEG_02906	BDET_02914	+	A/G	0.26	0.048	0.045	0.17998	0.0503378	1	lower	lower	lower
sc3_1009282	sc3	1009282	1007600	1010333	BDEG_02906	BDET_02914	+	A/G	0.165	0.308	0.238	0.53287	0.611624	0.781444	higher	higher	lower
sc3_1009423	sc3	1009423	1007600	1010333	BDEG_02906	BDET_02914	+	A/T	0.313	0.111	0.273	0.138264	0.00219846	3.70367e-05	lower	lower	higher
sc3_1010575	sc3	1010575	1010406	1011352	BDEG_02906	BDET_02914	+	G/T	0.006	0	0.286	1	2.343e-06	1.83441e-05	lower	higher	higher
sc3_1010944	sc3	1010944	1010406	1011352	BDEG_02906	BDET_02914	+	C/T	0.424	0.44	0.065	1	2.08569e-08	3.2e-08	higher	lower	lower
sc3_1012334	sc3	1012334	1011713	1015149	BDEG_02907	BDET_02915	-	T/C	0.008	0	0.158	1	6.32369e-05	7.02992e-06	lower	higher	higher
sc3_1012418	sc3	1012418	1011713	1015149	BDEG_02907	BDET_02915	-	A/C	0.008	0.02	0.327	0.862212	3.33096e-11	2.06429e-10	higher	higher	higher
sc3_1012455	sc3	1012455	1011713	1015149	BDEG_02907	BDET_02915	-	A/T	0.004	0	0.152	1	2.51569e-07	7.229e-09	lower	higher	higher
sc3_1012631	sc3	1012631	1011713	1015149	BDEG_02907	BDET_02915	-	A/C	0	0.003	0.164	1	1.58074e-07	4.63533e-09	higher	higher	higher
sc3_1012903	sc3	1012903	1011713	1015149	BDEG_02907	BDET_02915	-	G/T	0.391	0.477	0.211	0.0749935	0.00178138	1.81493e-06	higher	lower	lower
sc3_1012904	sc3	1012904	1011713	1015149	BDEG_02907	BDET_02915	-	T/A	0.017	0	0.192	1	0.013764	0.0181557	lower	higher	higher
sc3_1013243	sc3	1013243	1011713	1015149	BDEG_02907	BDET_02915	-	A/C	0.016	0.026	0.192	1	0.0123822	0.012236	higher	higher	higher
sc3_1013921	sc3	1013921	1011713	1015149	BDEG_02907	BDET_02915	-	T/A	0.017	0.026	0.192	1	0.0145231	0.0439979	higher	higher	higher
sc3_1014716	sc3	1014716	1011713	1015149	BDEG_02907	BDET_02915	-	T/G	0.034	0	0.208	1	0.0290358	0.0102604	lower	higher	higher
sc3_1017400	sc3	1017400	1017271	1017409	BDEG_02908	BDET_02916	-	C/T	0.428	0.273	0.2	0.000323826	0.00287351	0.804493	lower	lower	lower
sc3_1017496	sc3	1017496	1017472	1017506	BDEG_02908	BDET_02916	-	A/G	0.003	0.005	0.483	1	6.0617e-19	1.76922e-14	higher	higher	higher
sc3_1018550	sc3	1018550	1018388	1018643	BDEG_02909	BDET_02917	+	C/T	0.421	0.46	0.281	0.0319256	0.00232648	0.102817	higher	lower	lower
sc3_1019911	sc3	1019911	1019582	1022909	BDEG_02910	BDET_02918	+	G/A	0.002	0.002	0.283	1	4.81146e-42	5.57268e-42	lower	higher	higher
sc3_1020331	sc3	1020331	1019582	1022909	BDEG_02910	BDET_02918	+	C/T	0.003	0.007	0.273	1	1.12882e-06	2.84541e-07	higher	higher	higher
sc3_1020424	sc3	1020424	1019582	1022909	BDEG_02910	BDET_02918	+	A/T	0.029	0.105	0	0.140466	1	0.158798	higher	lower	lower
sc3_1020505	sc3	1020505	1019582	1022909	BDEG_02910	BDET_02918	+	C/A	0.018	0.125	0	0.011204	1	0.100942	higher	lower	lower
sc3_1021300	sc3	1021300	1019582	1022909	BDEG_02910	BDET_02918	+	T/C	0.018	0.127	0	0.00673142	1	0.161254	higher	lower	lower
sc3_1021346	sc3	1021346	1019582	1022909	BDEG_02910	BDET_02918	+	T/A	0.018	0.126	0	0.00663251	1	0.0995194	higher	lower	lower
sc3_1021441	sc3	1021441	1019582	1022909	BDEG_02910	BDET_02918	+	T/A	0.017	0.146	0.045	0.00237336	0.492135	0.353954	higher	higher	lower
sc3_1021601	sc3	1021601	1019582	1022909	BDEG_02910	BDET_02918	+	T/G	0.025	0.134	0	0.0110936	1	0.0999392	higher	lower	lower
sc3_1021632	sc3	1021632	1019582	1022909	BDEG_02910	BDET_02918	+	C/A	0.362	0.417	0.5	0.000182726	0.179882	0.417908	higher	higher	higher
sc3_1024200	sc3	1024200	1024168	1024272	BDEG_02911	BDET_02919	-	T/C/A	0.404	0.479	0.265	0.312672	0.137308	0.00807899	higher	lower	lower
sc3_1024722	sc3	1024722	1024590	1025547	BDEG_02912	BDET_02920	-	T/A/G	0.068	0.235	0	0.11989	0.340762	0.00399928	higher	lower	lower
sc3_1024732	sc3	1024732	1024590	1025547	BDEG_02912	BDET_02920	-	A/G	0.256	0.481	0.074	0.170332	7.73685e-08	0.000127633	higher	lower	lower
sc3_1025082	sc3	1025082	1024590	1025547	BDEG_02912	BDET_02920	-	T/A	0.167	0.111	0	1	0.0495854	0.109415	lower	lower	lower
sc3_1025364	sc3	1025364	1024590	1025547	BDEG_02912	BDET_02920	-	A/G/C	0.01	0.067	0.118	0.0599387	1	0.251863	higher	higher	higher
sc3_1025366	sc3	1025366	1024590	1025547	BDEG_02912	BDET_02920	-	T/G	0	0	0.132	1	0.00346776	0.000313215	lower	higher	higher
sc3_1025704	sc3	1025704	1025635	1026182	BDEG_02912	BDET_02920	-	T/G	0.381	0.453	0.057	0.127986	2.8932e-06	3.49343e-12	higher	lower	lower
sc3_1025778	sc3	1025778	1025635	1026182	BDEG_02912	BDET_02920	-	T/C	0.012	0.027	0.238	1	0.000119034	2.85293e-06	higher	higher	higher
sc3_1026009	sc3	1026009	1025635	1026182	BDEG_02912	BDET_02920	-	C/A	0	0.004	0.119	1	0.000252145	0.000495624	higher	higher	higher
sc3_1026029	sc3	1026029	1025635	1026182	BDEG_02912	BDET_02920	-	T/A	0.474	0.323	0.18	0.000605562	0.00031757	9.14368e-10	lower	lower	lower
sc3_1028049	sc3	1028049	1027970	1028313	BDEG_02913	BDET_02921	+	C/A	0.107	0.112	0.063	1	0.861184	0.603748	higher	lower	lower
sc3_1028148	sc3	1028148	1027970	1028313	BDEG_02913	BDET_02921	+	T/G/A	0.086	0.081	0.125	1	0.599235	0.374403	lower	higher	higher
sc3_1028206	sc3	1028206	1027970	1028313	BDEG_02913	BDET_02921	+	T/C	0	0.003	0.431	1	6.6595e-36	1.79474e-42	higher	higher	higher
sc3_1028287	sc3	1028287	1027970	1028313	BDEG_02913	BDET_02921	+	A/G	0.415	0.318	0.338	2.85056e-13	0.000283361	0.820062	lower	lower	higher
sc3_1028671	sc3	1028671	1028401	1028744	BDEG_02913	BDET_02921	+	A/G	0	0	0.256	1	1.46372e-05	7.86949e-09	lower	higher	higher
sc3_1029044	sc3	1029044	1028824	1029530	BDEG_02913	BDET_02921	+	A/G	0.013	0	0.133	0.520422	0.00978685	0.000213661	lower	higher	higher
sc3_1047567	sc3	1047567	1047566	1047578	BDEG_02918	BDET_02926	-	T/C	0.467	0.283	0.375	1.3799e-08	0.367566	4.34741e-05	lower	lower	higher
sc3_1047575	sc3	1047575	1047566	1047578	BDEG_02918	BDET_02926	-	C/A	0	0	0.143	1	3.15942e-06	5.85e-07	lower	higher	higher
sc3_1053243	sc3	1053243	1052962	1053378	BDEG_02920	BDET_02928	-	A/G	0.003	0	0.178	1	4.95375e-07	7.86949e-09	lower	higher	higher
sc3_1053283	sc3	1053283	1052962	1053378	BDEG_02920	BDET_02928	-	A/G	0.006	0.002	0.19	1	4.72777e-08	5.80035e-09	lower	higher	higher
sc3_1053706	sc3	1053706	1053504	1053730	BDEG_02920	BDET_02928	-	T/G	0	0	0.2	1	3.42852e-08	4.10157e-09	lower	higher	higher
sc3_1056663	sc3	1056663	1056633	1056846	BDEG_02921	BDET_02929	+	C/A	0.003	0.007	0.19	1	2.8e-07	5.22209e-09	higher	higher	higher
sc3_1056672	sc3	1056672	1056633	1056846	BDEG_02921	BDET_02929	+	G/A	0.003	0	0.19	1	2.1108e-07	3.81924e-09	lower	higher	higher
sc3_1057079	sc3	1057079	1056960	1057154	BDEG_02922	BDET_02930	+	T/G	0.003	0.002	0.208	1	9.18088e-06	1.80879e-06	lower	higher	higher
sc3_1059002	sc3	1059002	1058067	1060447	BDEG_02923	BDET_02931	-	A/T	0.118	0.139	0	1	0.0491064	0.0154316	higher	lower	lower
sc3_1059140	sc3	1059140	1058067	1060447	BDEG_02923	BDET_02931	-	A/C/G	0.265	0.235	0.344	1	0.587275	0.310428	lower	higher	higher
sc3_1059377	sc3	1059377	1058067	1060447	BDEG_02923	BDET_02931	-	A/C	0.266	0.236	0.344	1	0.583882	0.222465	lower	higher	higher
sc3_1061726	sc3	1061726	1061629	1061795	BDEG_02924	BDET_02932	-	T/C	0.124	0.185	0	0.685142	0.0842591	0.00846807	higher	lower	lower
sc3_1062379	sc3	1062379	1062279	1062389	BDEG_02924	BDET_02932	-	C/A	0.068	0.09	0.167	1	0.27104	0.306528	higher	higher	higher
sc3_1063624	sc3	1063624	1063392	1063754	BDEG_02925	BDET_02933	+	C/T	0.426	0.328	0.4	0.729561	1	0.634061	lower	lower	higher
sc3_1063630	sc3	1063630	1063392	1063754	BDEG_02925	BDET_02933	+	C/T	0.45	0.19	0.021	0.000363285	3.15419e-08	0.00518042	lower	lower	lower
sc3_1063659	sc3	1063659	1063392	1063754	BDEG_02925	BDET_02933	+	T/C	0	0.003	0.206	1	1.88546e-06	1.52986e-06	higher	higher	higher
sc3_1063724	sc3	1063724	1063392	1063754	BDEG_02925	BDET_02933	+	A/T	0	0	0.184	1	2.51391e-06	2.89829e-07	lower	higher	higher
sc3_1063736	sc3	1063736	1063392	1063754	BDEG_02925	BDET_02933	+	A/G	0.333	0.35	0.15	5.69802e-11	0.167508	2.75303e-05	higher	lower	lower
sc3_1064720	sc3	1064720	1064697	1065282	BDEG_02926	BDET_02934	+	A/C	0.005	0	0.189	1	3.82276e-06	3.44e-07	lower	higher	higher
sc3_1064732	sc3	1064732	1064697	1065282	BDEG_02926	BDET_02934	+	A/T/G	0	0.025	0.176	0.129501	1.46372e-05	0.00166102	higher	higher	higher
sc3_1064747	sc3	1064747	1064697	1065282	BDEG_02926	BDET_02934	+	A/G	0	0.008	0.143	0.851452	7.89876e-30	2.54884e-21	higher	higher	higher
sc3_1064760	sc3	1064760	1064697	1065282	BDEG_02926	BDET_02934	+	T/C	0.384	0.357	0.167	2.19023e-05	0.0146538	1.04393e-06	lower	lower	lower
sc3_1065152	sc3	1065152	1064697	1065282	BDEG_02926	BDET_02934	+	G/T	0.003	0.012	0.147	0.421598	1.27193e-05	0.00256819	higher	higher	higher
sc3_1065250	sc3	1065250	1064697	1065282	BDEG_02926	BDET_02934	+	G/A	0.003	0.006	0.364	1	1.03074e-19	2.00401e-15	higher	higher	higher
sc3_1065262	sc3	1065262	1064697	1065282	BDEG_02926	BDET_02934	+	A/T	0	0	0.111	1	1.46558e-22	8.36733e-18	lower	higher	higher
sc3_1067384	sc3	1067384	1066744	1067400	BDEG_02927	BDET_02935	+	C/A	0.429	0.297	0.068	3.0391e-05	4.13377e-06	2.35318e-13	lower	lower	lower
sc3_1068822	sc3	1068822	1067472	1069700	BDEG_02927	BDET_02935	+	A/G	0.005	0	0.125	1	4.55015e-37	7.2905e-32	lower	higher	higher
sc3_1069616	sc3	1069616	1067472	1069700	BDEG_02927	BDET_02935	+	A/T	0.48	0.258	0.033	3.68361e-07	1.74766e-06	1.23801e-13	lower	lower	lower
sc3_1069617	sc3	1069617	1067472	1069700	BDEG_02927	BDET_02935	+	G/A	0.415	0.364	0.05	6.86646e-07	3.07019e-06	1.10899e-12	lower	lower	lower
sc3_1069618	sc3	1069618	1067472	1069700	BDEG_02927	BDET_02935	+	A/G	0.442	0.386	0.229	0.000201958	0.0262279	4.20338e-05	lower	lower	lower
sc3_1074024	sc3	1074024	1073854	1074273	BDEG_02929	BDET_02937	+	C/A	0.12	0.142	0	1	0.0174276	0.00463715	higher	lower	lower
sc3_1074168	sc3	1074168	1073854	1074273	BDEG_02929	BDET_02937	+	C/T	0.279	0.208	0.167	1	0.335925	0.772073	lower	lower	lower
sc3_1074839	sc3	1074839	1074599	1074856	BDEG_02930	BDET_02938	-	C/T	0.466	0.482	0.161	0.447119	0.000120422	0.000944334	higher	lower	lower
sc3_1075561	sc3	1075561	1075419	1075617	BDEG_02930	BDET_02938	-	A/G	0.458	0.374	0.145	5.86686e-09	2.34012e-06	8.61243e-13	lower	lower	lower
sc3_1076258	sc3	1076258	1075736	1076584	BDEG_02930	BDET_02938	-	C/T	0.101	0.139	0.023	0.677897	0.190028	0.0500729	higher	lower	lower
sc3_1076274	sc3	1076274	1075736	1076584	BDEG_02930	BDET_02938	-	A/T/G/C	0.178	0.142	0.2	1	0.650214	0.598338	lower	higher	higher
sc3_1076283	sc3	1076283	1075736	1076584	BDEG_02930	BDET_02938	-	C/T/A/G	0.192	0.07	0.083	0.00169626	0.0147167	0.405796	lower	lower	higher
sc3_1076966	sc3	1076966	1076870	1076977	BDEG_02930	BDET_02938	-	T/A/C	0.335	0.113	0.048	4.87999e-05	0.00766702	0.734806	lower	lower	lower
sc3_1077691	sc3	1077691	1077669	1078340	BDEG_02931	BDET_02939	+	T/A	0.031	0.116	0	0.244161	1	0.166787	higher	lower	lower
sc3_1077752	sc3	1077752	1077669	1078340	BDEG_02931	BDET_02939	+	T/C	0	0	0.296	1	3.22786e-05	8.42692e-09	lower	higher	higher
sc3_1077912	sc3	1077912	1077669	1078340	BDEG_02931	BDET_02939	+	G/A	0.002	0	0.419	1	1.76601e-24	1.23729e-21	lower	higher	higher
sc3_1078030	sc3	1078030	1077669	1078340	BDEG_02931	BDET_02939	+	T/C	0.42	0.328	0.423	4.48556e-11	1	0.023339	lower	higher	higher
sc3_1078168	sc3	1078168	1077669	1078340	BDEG_02931	BDET_02939	+	C/T	0.473	0.346	0.029	7e-09	1.23451e-07	5.8349e-13	lower	lower	lower
sc3_1078169	sc3	1078169	1077669	1078340	BDEG_02931	BDET_02939	+	T/C	0.406	0.2	0	0.00128942	0.00017949	1.48895e-13	lower	lower	lower
sc3_1079228	sc3	1079228	1079042	1079261	BDEG_02931	BDET_02939	+	C/T	0	0.119	0	0.0196336	1	0.0527118	higher	lower	lower
sc3_1080398	sc3	1080398	1080140	1080758	BDEG_02931	BDET_02939	+	T/A	0	0	0.182	1	2.9371e-14	1.44567e-21	lower	higher	higher
sc3_1080965	sc3	1080965	1080937	1081003	BDEG_02931	BDET_02939	+	C/T	0.46	0.269	0.077	0.173806	0.00117066	0.0691996	lower	lower	lower
sc3_1081304	sc3	1081304	1081078	1081351	BDEG_02931	BDET_02939	+	G/C/A	0.182	0.182	0.423	0.838268	0.00965076	0.0446516	lower	higher	higher
sc3_1081753	sc3	1081753	1081697	1081974	BDEG_02931	BDET_02939	+	C/T	0.011	0.033	0.114	0.421071	0.0047218	0.0437209	higher	higher	higher
sc3_1081762	sc3	1081762	1081697	1081974	BDEG_02931	BDET_02939	+	G/A	0	0.021	0.114	0.875804	0.00488945	0.013771	higher	higher	higher
sc3_1081946	sc3	1081946	1081697	1081974	BDEG_02931	BDET_02939	+	G/T	0	0.02	0.116	0.875829	0.00407085	0.0112881	higher	higher	higher
sc3_1082386	sc3	1082386	1082323	1082510	BDEG_02931	BDET_02939	+	A/T/G	0.01	0.031	0.114	0.606046	0.00359948	0.02021	higher	higher	higher
sc3_1082395	sc3	1082395	1082323	1082510	BDEG_02931	BDET_02939	+	A/T	0	0.02	0.114	0.874128	0.00359948	0.0121071	higher	higher	higher
sc3_1082954	sc3	1082954	1082903	1083116	BDEG_02931	BDET_02939	+	A/G	0	0	0.259	1	7.73499e-05	4.58842e-08	lower	higher	higher
sc3_1083470	sc3	1083470	1083352	1083568	BDEG_02931	BDET_02939	+	G/A	0.01	0	0.194	1	0.000272498	4.07073e-07	lower	higher	higher
sc3_1084008	sc3	1084008	1083896	1084097	BDEG_02931	BDET_02939	+	G/A	0.389	0.452	0	0.834119	0.000406923	3.63785e-05	higher	lower	lower
sc3_1092646	sc3	1092646	1092161	1095885	BDEG_02935	BDET_02943	+	G/C	0.032	0.207	0	0.00742873	1	0.0371847	higher	lower	lower
sc3_1093166	sc3	1093166	1092161	1095885	BDEG_02935	BDET_02943	+	A/T	0	0.222	0	0.00632671	1	0.0350072	higher	lower	lower
sc3_1093426	sc3	1093426	1092161	1095885	BDEG_02935	BDET_02943	+	C/T	0	0	0.355	1	5.02388e-14	2.51439e-13	lower	higher	higher
sc3_1093507	sc3	1093507	1092161	1095885	BDEG_02935	BDET_02943	+	G/A	0.004	0.007	0.128	1	6.96308e-05	0.000480342	higher	higher	higher
sc3_1095097	sc3	1095097	1092161	1095885	BDEG_02935	BDET_02943	+	C/G	0.004	0	0.125	1	8.22688e-05	3.9182e-05	lower	higher	higher
sc3_1096011	sc3	1096011	1095942	1096364	BDEG_02936	BDET_02944	-	C/T	0	0	0.261	1	6.00141e-16	5.03357e-30	lower	higher	higher
sc3_1099280	sc3	1099280	1099137	1099433	BDEG_02937	BDET_02945	+	T/C	0.409	0.307	0.125	0.776628	8.65871e-05	1.27697e-08	lower	lower	lower
sc3_1099958	sc3	1099958	1099521	1100004	BDEG_02937	BDET_02945	+	T/C	0.464	0.308	0	0.211603	2.00467e-06	5.7977e-05	lower	lower	lower
sc3_1101394	sc3	1101394	1101358	1101421	BDEG_02938	BDET_02946	+	A/G	0.481	0.333	0	0.446728	1.15148e-05	0.000149195	lower	lower	lower
sc3_1102551	sc3	1102551	1102304	1102749	BDEG_02939	BDET_02947	-	C/T	0.446	0.315	0.174	0.32736	0.000183558	1e-09	lower	lower	lower
sc3_1103642	sc3	1103642	1103618	1103826	BDEG_02939	BDET_02947	-	T/C	0.35	0.333	0.048	0.0693658	2.12417e-06	0.000316344	lower	lower	lower
sc3_1103647	sc3	1103647	1103618	1103826	BDEG_02939	BDET_02947	-	C/G	0.031	0	0.217	0.791068	0.0950491	0.000572407	lower	higher	higher
sc3_1103786	sc3	1103786	1103618	1103826	BDEG_02939	BDET_02947	-	G/A	0.458	0.399	0.075	0.243116	8.29398e-05	6.67665e-10	lower	lower	lower
sc3_1103789	sc3	1103789	1103618	1103826	BDEG_02939	BDET_02947	-	T/C	0	0.011	0.13	1	0.00669569	0.00065615	higher	higher	higher
sc3_1104001	sc3	1104001	1103925	1104552	BDEG_02939	BDET_02947	-	G/T	0	0.007	0.137	1	0.0031283	5.08352e-05	higher	higher	higher
sc3_1104046	sc3	1104046	1103925	1104552	BDEG_02939	BDET_02947	-	A/T	0	0.012	0.127	1	0.00278709	5.3674e-05	higher	higher	higher
sc3_1104340	sc3	1104340	1103925	1104552	BDEG_02939	BDET_02947	-	T/C	0.415	0.443	0.089	1	6.74821e-08	4.49197e-09	higher	lower	lower
sc3_1104523	sc3	1104523	1103925	1104552	BDEG_02939	BDET_02947	-	C/T	0.009	0	0.278	1	1.27577e-19	1.01599e-31	lower	higher	higher
sc3_1106422	sc3	1106422	1106412	1106468	BDEG_02940	BDET_02948	+	T/C	0	0.003	0.349	1	2.5078e-18	9.17411e-31	higher	higher	higher
sc3_1106615	sc3	1106615	1106563	1106849	BDEG_02940	BDET_02948	+	A/T	0	0.021	0.167	0.921541	0.00113308	0.00246241	higher	higher	higher
sc3_1109841	sc3	1109841	1109758	1110196	BDEG_02941	BDET_02949	+	G/T	0	0.012	0.105	1	0.00592318	0.00510076	higher	higher	higher
sc3_1112448	sc3	1112448	1112362	1112511	BDEG_02942	BDET_02950	-	G/T	0	0.01	0.143	1	0.00318175	0.00176253	higher	higher	higher
sc3_1113014	sc3	1113014	1112866	1113036	BDEG_02942	BDET_02950	-	A/T	0	0.01	0.111	1	0.0141278	0.0111853	higher	higher	higher
sc3_1113251	sc3	1113251	1113132	1113281	BDEG_02942	BDET_02950	-	T/G	0	0	0.256	1	2.08223e-06	1.38212e-10	lower	higher	higher
sc3_1113375	sc3	1113375	1113371	1113499	BDEG_02942	BDET_02950	-	A/C	0.396	0.288	0.035	1.34081e-08	4.45652e-21	1.1298e-10	lower	lower	lower
sc3_1113426	sc3	1113426	1113371	1113499	BDEG_02942	BDET_02950	-	T/C	0.373	0.147	0.103	6.56859e-05	5.6808e-12	1.41713e-43	lower	lower	lower
sc3_1114942	sc3	1114942	1114625	1115095	BDEG_02943	BDET_02951	-	C/A/G/T	0.318	0.201	0.156	0.285952	0.129789	0.680736	lower	lower	lower
sc3_1116884	sc3	1116884	1115813	1121204	BDEG_02944	BDET_02952	-	T/A	0.053	0.15	0.065	0.483164	1	0.314375	higher	higher	lower
sc3_1117619	sc3	1117619	1115813	1121204	BDEG_02944	BDET_02952	-	A/G/T	0.067	0.205	0.08	0.320835	1	0.206107	higher	higher	lower
sc3_1117694	sc3	1117694	1115813	1121204	BDEG_02944	BDET_02952	-	C/T	0.003	0.001	0.277	1	7.45072e-36	3.07985e-48	lower	higher	higher
sc3_1117763	sc3	1117763	1115813	1121204	BDEG_02944	BDET_02952	-	A/G	0.426	0.338	0.291	1.22085e-12	0.0340288	1e-09	lower	lower	lower
sc3_1117797	sc3	1117797	1115813	1121204	BDEG_02944	BDET_02952	-	A/G	0	0.001	0.153	1	6.42049e-09	7.13681e-11	higher	higher	higher
sc3_1117865	sc3	1117865	1115813	1121204	BDEG_02944	BDET_02952	-	G/T	0	0.001	0.143	1	6.39243e-09	5.15075e-11	higher	higher	higher
sc3_1117901	sc3	1117901	1115813	1121204	BDEG_02944	BDET_02952	-	G/T	0	0.005	0.213	0.852286	1.82323e-13	7.63358e-15	higher	higher	higher
sc3_1118028	sc3	1118028	1115813	1121204	BDEG_02944	BDET_02952	-	C/T	0	0.005	0.134	0.84351	1.25281e-08	1.15625e-08	higher	higher	higher
sc3_1118246	sc3	1118246	1115813	1121204	BDEG_02944	BDET_02952	-	T/C	0.005	0.003	0.338	1	5.73722e-19	1.47715e-26	lower	higher	higher
sc3_1118273	sc3	1118273	1115813	1121204	BDEG_02944	BDET_02952	-	G/A/T	0.431	0.348	0.265	5.69078e-11	1.28346e-05	0.213597	lower	lower	lower
sc3_1118378	sc3	1118378	1115813	1121204	BDEG_02944	BDET_02952	-	C/T	0	0	0.19	1	1.90682e-11	7.81317e-11	lower	higher	higher
sc3_1118525	sc3	1118525	1115813	1121204	BDEG_02944	BDET_02952	-	G/T	0	0	0.143	1	2.28362e-13	1.59151e-13	lower	higher	higher
sc3_1118540	sc3	1118540	1115813	1121204	BDEG_02944	BDET_02952	-	T/G	0.008	0.057	0.119	0.00999564	0.000173272	0.0811199	higher	higher	higher
sc3_1119317	sc3	1119317	1115813	1121204	BDEG_02944	BDET_02952	-	T/G	0	0.057	0.113	0.000196833	4.99953e-06	0.10121	higher	higher	higher
sc3_1120030	sc3	1120030	1115813	1121204	BDEG_02944	BDET_02952	-	G/C	0.004	0.052	0.114	0.000362792	1.634e-06	0.060859	higher	higher	higher
sc3_1120037	sc3	1120037	1115813	1121204	BDEG_02944	BDET_02952	-	A/G	0.007	0.058	0.116	0.00395887	3.81882e-05	0.0733183	higher	higher	higher
sc3_1120684	sc3	1120684	1115813	1121204	BDEG_02944	BDET_02952	-	A/C	0.004	0.003	0.184	1	2.41517e-06	3.93799e-08	lower	higher	higher
sc3_1120832	sc3	1120832	1115813	1121204	BDEG_02944	BDET_02952	-	T/C	0.012	0	0.347	0.538733	9.65774e-41	2.83873e-53	lower	higher	higher
sc3_1120925	sc3	1120925	1115813	1121204	BDEG_02944	BDET_02952	-	G/A	0	0	0.353	1	2.83861e-26	2.19559e-33	lower	higher	higher
sc3_1121087	sc3	1121087	1115813	1121204	BDEG_02944	BDET_02952	-	C/T	0.167	0.094	0.033	0.575278	0.131269	0.504159	lower	lower	lower
sc3_1124083	sc3	1124083	1123173	1124793	BDEG_02945	BDET_02953	-	C/G/A/T	0.197	0.287	0.28	0.164589	1	0.341774	higher	higher	lower
sc3_1124517	sc3	1124517	1123173	1124793	BDEG_02945	BDET_02953	-	A/T/G	0.267	0.397	0.115	0.270062	0.173615	0.00208983	higher	lower	lower
sc3_1127558	sc3	1127558	1127259	1131833	BDEG_02946	BDET_02954	+	A/G	0.022	0.004	0.25	0.319603	0.00165247	1.03024e-06	lower	higher	higher
sc3_1127794	sc3	1127794	1127259	1131833	BDEG_02946	BDET_02954	+	T/G	0	0.004	0.24	1	0.000148564	5.83344e-06	higher	higher	higher
sc3_1127868	sc3	1127868	1127259	1131833	BDEG_02946	BDET_02954	+	C/G	0.01	0	0.162	1	0.000610077	6.22453e-06	lower	higher	higher
sc3_1127882	sc3	1127882	1127259	1131833	BDEG_02946	BDET_02954	+	C/T	0	0	0.13	1	0.000163323	1.72658e-06	lower	higher	higher
sc3_1130777	sc3	1130777	1127259	1131833	BDEG_02946	BDET_02954	+	C/T	0.003	0.001	0.357	1	3.35597e-46	2.80609e-62	lower	higher	higher
sc3_1130897	sc3	1130897	1127259	1131833	BDEG_02946	BDET_02954	+	G/T	0.107	0.069	0	0.192764	0.00163955	0.0149878	lower	lower	lower
sc3_1132686	sc3	1132686	1132626	1132817	BDEG_02947	BDET_02955	-	T/C	0.316	0.273	0.079	2.43127e-08	0.00740086	1.38554e-13	lower	lower	lower
sc3_1132953	sc3	1132953	1132902	1133004	BDEG_02947	BDET_02955	-	C/T	0.077	0.131	0.231	0.783817	0.0928152	0.25666	higher	higher	higher
sc3_1134824	sc3	1134824	1134817	1136457	BDEG_02948	BDET_02956	-	T/A	0.035	0.149	0.125	0.112512	1	0.356497	higher	higher	lower
sc3_1135148	sc3	1135148	1134817	1136457	BDEG_02948	BDET_02956	-	G/C	0.037	0.151	0.13	0.163651	1	0.100932	higher	higher	lower
sc3_1135501	sc3	1135501	1134817	1136457	BDEG_02948	BDET_02956	-	A/T	0.125	0.166	0.409	1	0.016954	0.0245645	higher	higher	higher
sc3_1135601	sc3	1135601	1134817	1136457	BDEG_02948	BDET_02956	-	C/T	0.132	0.272	0.261	0.203174	0.250406	1	higher	higher	lower
sc3_1136101	sc3	1136101	1134817	1136457	BDEG_02948	BDET_02956	-	C/A	0.148	0.237	0.273	0.649363	0.265138	0.8248	higher	higher	higher
sc3_1136143	sc3	1136143	1134817	1136457	BDEG_02948	BDET_02956	-	A/C	0.1	0.172	0.077	0.595144	1	0.301433	higher	lower	lower
sc3_1136306	sc3	1136306	1134817	1136457	BDEG_02948	BDET_02956	-	T/C	0.158	0.046	0	0.00808598	0.0538158	0.648768	lower	lower	lower
sc3_1139807	sc3	1139807	1139740	1140772	BDEG_02950	BDET_02958	-	T/G/C/A	0.437	0.387	0.444	0.423431	0.610638	0.868524	lower	higher	higher
sc3_1141007	sc3	1141007	1140887	1141144	BDEG_02950	BDET_02958	-	C/G/T	0.092	0.129	0.067	0.830816	1	0.431379	higher	lower	lower
sc3_1141058	sc3	1141058	1140887	1141144	BDEG_02950	BDET_02958	-	C/A/G	0.064	0.116	0.067	0.496873	1	0.591943	higher	higher	lower
sc3_1144611	sc3	1144611	1144442	1145655	BDEG_02952	BDET_02960	+	A/T	0.131	0.113	0.043	1	0.203435	0.226497	lower	lower	lower
sc3_1144626	sc3	1144626	1144442	1145655	BDEG_02952	BDET_02960	+	A/G/C	0.19	0.14	0.065	0.69156	0.000992047	0.00393984	lower	lower	lower
sc3_1144630	sc3	1144630	1144442	1145655	BDEG_02952	BDET_02960	+	T/C/G	0.198	0.159	0.25	0.825212	0.00194312	0.0107113	lower	higher	higher
sc3_1144681	sc3	1144681	1144442	1145655	BDEG_02952	BDET_02960	+	T/C/A	0.32	0.26	0.279	0.657565	0.387871	0.882852	lower	lower	higher
sc3_1144753	sc3	1144753	1144442	1145655	BDEG_02952	BDET_02960	+	C/G/T	0.132	0.13	0.093	1	0.0134031	0.0153564	lower	lower	lower
sc3_1144852	sc3	1144852	1144442	1145655	BDEG_02952	BDET_02960	+	A/G	0.388	0.227	0.5	7.16214e-06	0.41953	0.0152375	lower	higher	higher
sc3_1144965	sc3	1144965	1144442	1145655	BDEG_02952	BDET_02960	+	G/T	0	0.014	0.154	1	0.00471125	0.00747881	higher	higher	higher
sc3_1145315	sc3	1145315	1144442	1145655	BDEG_02952	BDET_02960	+	C/A	0	0.012	0.148	1	0.00415058	0.00560353	higher	higher	higher
sc3_1145367	sc3	1145367	1144442	1145655	BDEG_02952	BDET_02960	+	T/A	0	0.021	0.2	1	0.00248223	0.00357532	higher	higher	higher
sc3_1145433	sc3	1145433	1144442	1145655	BDEG_02952	BDET_02960	+	C/A	0	0.025	0.133	0.829125	0.00553159	0.0319356	higher	higher	higher
sc3_1145438	sc3	1145438	1144442	1145655	BDEG_02952	BDET_02960	+	C/G	0	0	0.12	1	0.00551336	0.000159394	lower	higher	higher
sc3_1146359	sc3	1146359	1145968	1147018	BDEG_02952	BDET_02960	+	C/T/G	0.075	0.04	0.133	0.712577	0.221319	0.390788	lower	higher	higher
sc3_1148019	sc3	1148019	1147917	1149312	BDEG_02953	BDET_02961	+	A/T/C	0.075	0.062	0.154	1	0.221694	0.249954	lower	higher	higher
sc3_1148234	sc3	1148234	1147917	1149312	BDEG_02953	BDET_02961	+	T/A	0.031	0.028	0.222	1	0.00265811	0.000378351	lower	higher	higher
sc3_1148351	sc3	1148351	1147917	1149312	BDEG_02953	BDET_02961	+	G/C	0.029	0.015	0.194	1	0.00482458	0.000168465	lower	higher	higher
sc3_1150117	sc3	1150117	1149724	1151320	BDEG_02954	BDET_02962	-	A/T	0.045	0.037	0.167	1	0.167311	0.0194025	lower	higher	higher
sc3_1150144	sc3	1150144	1149724	1151320	BDEG_02954	BDET_02962	-	A/C	0.255	0.291	0.111	1	0.201524	0.0433543	higher	lower	lower
sc3_1150954	sc3	1150954	1149724	1151320	BDEG_02954	BDET_02962	-	G/C/T	0.362	0.35	0.176	1	0.0555815	0.00256204	lower	lower	lower
sc3_1151218	sc3	1151218	1149724	1151320	BDEG_02954	BDET_02962	-	A/C	0.205	0.31	0.125	0.726622	0.0146142	0.000303698	higher	lower	lower
sc3_1151526	sc3	1151526	1151402	1154155	BDEG_02954	BDET_02962	-	C/T/G	0.159	0.228	0	0.978712	0.049267	0.00202939	higher	lower	lower
sc3_1151662	sc3	1151662	1151402	1154155	BDEG_02954	BDET_02962	-	T/C	0.376	0.495	0.295	0.00161216	2.39376e-07	0.00132773	higher	lower	lower
sc3_1151716	sc3	1151716	1151402	1154155	BDEG_02954	BDET_02962	-	T/C	0.008	0.002	0.188	0.70901	2.78913e-09	9.60658e-11	lower	higher	higher
sc3_1151782	sc3	1151782	1151402	1154155	BDEG_02954	BDET_02962	-	C/T	0.178	0.095	0.137	0.00121965	0.446528	0.230831	lower	lower	higher
sc3_1152718	sc3	1152718	1151402	1154155	BDEG_02954	BDET_02962	-	T/A	0.28	0.218	0.309	0.121315	0.70727	0.0782974	lower	higher	higher
sc3_1152823	sc3	1152823	1151402	1154155	BDEG_02954	BDET_02962	-	A/C/T	0.303	0.271	0.387	1	1	0.909812	lower	higher	higher
sc3_1153309	sc3	1153309	1151402	1154155	BDEG_02954	BDET_02962	-	T/A/C	0.264	0.298	0.183	0.857777	0.144807	0.0323286	higher	lower	lower
sc3_1154095	sc3	1154095	1151402	1154155	BDEG_02954	BDET_02962	-	A/G/T	0.079	0.107	0.329	0.655548	3.91e-07	1.11676e-05	higher	higher	higher
sc3_1154305	sc3	1154305	1154297	1154364	BDEG_02954	BDET_02962	-	C/A/T/G	0.272	0.341	0.29	0.275008	0.000394675	0.0110348	higher	higher	lower
sc3_1154318	sc3	1154318	1154297	1154364	BDEG_02954	BDET_02962	-	A/G	0	0.009	0.28	1	2.0396e-05	3.94052e-05	higher	higher	higher
sc3_1156919	sc3	1156919	1156839	1156952	BDEG_02955	BDET_02963	+	A/C	0	0.008	0.217	1	0.00023664	0.00060096	higher	higher	higher
sc3_1157483	sc3	1157483	1157319	1158888	BDEG_02955	BDET_02963	+	G/A	0	0.007	0.231	1	5.83717e-05	0.000112438	higher	higher	higher
sc3_1158407	sc3	1158407	1157319	1158888	BDEG_02955	BDET_02963	+	A/T	0	0.008	0.25	1	4.5657e-05	2.41003e-05	higher	higher	higher
sc3_1158545	sc3	1158545	1157319	1158888	BDEG_02955	BDET_02963	+	A/T/C	0.008	0.032	0.194	0.72235	1	1	higher	higher	higher
sc3_1160936	sc3	1160936	1160265	1162597	BDEG_02956	BDET_02964	+	A/T	0	0	0.273	1	4.53886e-05	1.44686e-05	lower	higher	higher
sc3_1161170	sc3	1161170	1160265	1162597	BDEG_02956	BDET_02964	+	C/G	0	0	0.188	1	0.000103294	2.38823e-05	lower	higher	higher
sc3_1161417	sc3	1161417	1160265	1162597	BDEG_02956	BDET_02964	+	A/G	0.414	0.484	0.136	0.374207	0.0012537	6.99539e-06	higher	lower	lower
sc3_1161425	sc3	1161425	1160265	1162597	BDEG_02956	BDET_02964	+	G/A	0.487	0.417	0.423	0.273675	0.76887	0.171051	lower	lower	higher
sc3_1161647	sc3	1161647	1160265	1162597	BDEG_02956	BDET_02964	+	A/G	0.007	0.004	0.146	0.898254	0.00066499	3.66854e-06	lower	higher	higher
sc3_1161727	sc3	1161727	1160265	1162597	BDEG_02956	BDET_02964	+	C/A	0	0.004	0.137	1	0.000162662	4.01391e-06	higher	higher	higher
sc3_1161899	sc3	1161899	1160265	1162597	BDEG_02956	BDET_02964	+	A/G	0	0.004	0.149	1	0.000148836	4.01661e-06	higher	higher	higher
sc3_1161941	sc3	1161941	1160265	1162597	BDEG_02956	BDET_02964	+	T/G	0	0.011	0.184	1	0.000231502	6.9726e-06	higher	higher	higher
sc3_1162088	sc3	1162088	1160265	1162597	BDEG_02956	BDET_02964	+	G/T	0	0.005	0.156	1	0.00040243	6.67944e-05	higher	higher	higher
sc3_1162250	sc3	1162250	1160265	1162597	BDEG_02956	BDET_02964	+	A/G	0.006	0	0.346	1	5.4687e-10	7.46103e-10	lower	higher	higher
sc3_1166267	sc3	1166267	1165932	1166846	BDEG_02958	BDET_02966	+	A/G	0.385	0.466	0.185	0.168211	0.0559508	0.0104227	higher	lower	lower
sc3_1166524	sc3	1166524	1165932	1166846	BDEG_02958	BDET_02966	+	T/C	0.009	0.009	0.109	0.619125	0.00413624	7.54448e-09	lower	higher	higher
sc3_1168322	sc3	1168322	1167894	1168368	BDEG_02959	BDET_02967	+	G/T	0.018	0.007	0.125	0.778596	0.0047348	1.42112e-07	lower	higher	higher
sc3_1168720	sc3	1168720	1168704	1168973	BDEG_02959	BDET_02967	+	A/G/T	0.389	0.473	0.037	0.507521	0.000115082	2.28592e-05	higher	lower	lower
sc3_1168967	sc3	1168967	1168704	1168973	BDEG_02959	BDET_02967	+	T/A	0.005	0.001	0.132	1	2.39149e-05	6e-09	lower	higher	higher
sc3_1168970	sc3	1168970	1168704	1168973	BDEG_02959	BDET_02967	+	G/A	0.447	0.403	0.177	0.176558	0.000250482	1.77119e-06	lower	lower	lower
sc3_1169156	sc3	1169156	1169149	1169181	BDEG_02959	BDET_02967	+	T/C	0.451	0.36	0.204	0.0533774	0.00270878	6.78644e-06	lower	lower	lower
sc3_1172403	sc3	1172403	1172209	1172436	BDEG_02961	BDET_02969	+	A/T	0.005	0.105	0	0.000187396	1	0.161063	higher	lower	lower
sc3_1173226	sc3	1173226	1173042	1173264	BDEG_02961	BDET_02969	+	T/A/G	0.005	0.114	0	1.27236e-05	1	0.160635	higher	lower	lower
sc3_1174074	sc3	1174074	1173870	1175022	BDEG_02961	BDET_02969	+	C/G	0	0.112	0	2.60974e-06	1	0.101956	higher	lower	lower
sc3_1174575	sc3	1174575	1173870	1175022	BDEG_02961	BDET_02969	+	T/A	0.009	0	0.143	1	0.00291162	0.000590663	lower	higher	higher
sc3_1174591	sc3	1174591	1173870	1175022	BDEG_02961	BDET_02969	+	T/A	0	0.143	0	0.02642	1	0.0816929	higher	lower	lower
sc3_1174623	sc3	1174623	1173870	1175022	BDEG_02961	BDET_02969	+	T/A	0	0.134	0	0.0439457	1	0.0821551	higher	lower	lower
sc3_1177272	sc3	1177272	1176215	1177599	BDEG_02962	BDET_02970	-	A/T	0	0.131	0	0.089365	1	0.138251	higher	lower	lower
sc3_1192436	sc3	1192436	1192244	1193246	BDEG_02967	BDET_02975	+	T/G	0	0	0.219	1	0.000447363	1.94336e-06	lower	higher	higher
sc3_1193567	sc3	1193567	1193340	1194374	BDEG_02967	BDET_02975	+	T/A	0	0	0.188	1	0.00145345	1.46699e-05	lower	higher	higher
sc3_1193601	sc3	1193601	1193340	1194374	BDEG_02967	BDET_02975	+	A/C	0	0.012	0.28	1	0.000140594	9.28461e-07	higher	higher	higher
sc3_1194641	sc3	1194641	1194500	1195705	BDEG_02967	BDET_02975	+	C/A/T	0	0.04	0.346	0.495604	1	1	higher	higher	higher
sc3_1202911	sc3	1202911	1202843	1202915	BDEG_02971	BDET_02979	+	A/G	0	0	0.467	1	3.90454e-14	1.89066e-24	lower	higher	higher
sc3_1207439	sc3	1207439	1207375	1209013	BDEG_02974	BDET_02982	-	A/G	0.118	0.248	0	0.193268	0.237901	0.0109745	higher	lower	lower
sc3_1210135	sc3	1210135	1209939	1210731	BDEG_02975	BDET_02983	+	A/T	0.322	0.312	0.4	1	0.682193	0.483232	lower	higher	higher
sc3_1210316	sc3	1210316	1209939	1210731	BDEG_02975	BDET_02983	+	G/C	0	0	0.5	1	2.63109e-06	3.84669e-11	lower	higher	higher
sc3_1210718	sc3	1210718	1209939	1210731	BDEG_02975	BDET_02983	+	T/C	0	0.228	0	1.41718e-05	1	0.00515349	higher	lower	lower
sc3_1213841	sc3	1213841	1213568	1213891	BDEG_02976	BDET_02984	-	T/C	0.012	0.013	0.455	1	9.07765e-08	1.84398e-07	higher	higher	higher
sc3_1213990	sc3	1213990	1213960	1214053	BDEG_02976	BDET_02984	-	C/T	0	0	0.4	1	1.07337e-18	1.90311e-16	lower	higher	higher
sc3_1214152	sc3	1214152	1214132	1215285	BDEG_02976	BDET_02984	-	A/T	0	0	0.25	1	5.72945e-06	4.26722e-05	lower	higher	higher
sc3_1214691	sc3	1214691	1214132	1215285	BDEG_02976	BDET_02984	-	G/A	0.006	0	0.2	1	0.000213421	0.000277427	lower	higher	higher
sc3_1214818	sc3	1214818	1214132	1215285	BDEG_02976	BDET_02984	-	A/C	0.01	0.006	0.125	1	0.0013042	0.000177429	lower	higher	higher
sc3_1214924	sc3	1214924	1214132	1215285	BDEG_02976	BDET_02984	-	A/G	0.012	0.014	0.136	1	0.00183182	0.00025875	higher	higher	higher
sc3_1215802	sc3	1215802	1215601	1216425	BDEG_02977	BDET_02985	+	C/A	0.429	0.49	0.125	0.593436	7.50483e-09	1.45562e-06	higher	lower	lower
sc3_1220283	sc3	1220283	1220235	1220525	BDEG_02980	BDET_02988	+	C/T	0.004	0	0.45	1	1.47461e-17	8.33255e-19	lower	higher	higher
sc3_1231097	sc3	1231097	1231082	1231309	BDEG_02984	BDET_02992	-	T/C	0.371	0.486	0.119	0.0114722	1.95863e-06	4.14925e-12	higher	lower	lower
sc3_1241665	sc3	1241665	1241604	1241720	BDEG_02986	BDET_02994	+	T/C	0	0.002	0.417	1	6.20243e-32	1.63345e-37	higher	higher	higher
sc3_1242948	sc3	1242948	1242856	1243789	BDEG_02987	BDET_02995	+	C/T	0	0	0.45	1	1.19417e-29	7.00754e-35	lower	higher	higher
sc3_1243252	sc3	1243252	1242856	1243789	BDEG_02987	BDET_02995	+	G/A	0.342	0.021	0.3	3.17148e-09	0.0189245	0.00336578	lower	lower	higher
sc3_1243776	sc3	1243776	1242856	1243789	BDEG_02987	BDET_02995	+	C/T	0	0	0.469	1	1.42231e-10	1.13253e-14	lower	higher	higher
sc3_1244963	sc3	1244963	1244906	1245124	BDEG_02987	BDET_02995	+	C/T	0	0.004	0.192	1	6.47361e-29	8.94511e-40	higher	higher	higher
sc3_1245035	sc3	1245035	1244906	1245124	BDEG_02987	BDET_02995	+	G/A	0.014	0.205	0	3.98947e-05	1	0.000197356	higher	lower	lower
sc3_1247711	sc3	1247711	1246963	1249069	BDEG_02988	BDET_02996	-	A/G	0	0.012	0.292	1	2.82511e-17	1.58696e-25	higher	higher	higher
sc3_1247792	sc3	1247792	1246963	1249069	BDEG_02988	BDET_02996	-	G/A	0	0.225	0	5.35617e-05	1	6.90723e-06	higher	lower	lower
sc3_1247801	sc3	1247801	1246963	1249069	BDEG_02988	BDET_02996	-	A/G	0	0	0.245	1	1.04054e-16	3.06905e-24	lower	higher	higher
sc3_1248716	sc3	1248716	1246963	1249069	BDEG_02988	BDET_02996	-	T/C	0.387	0.295	0.182	1	0.167455	0.4102	lower	lower	lower
sc3_1250949	sc3	1250949	1250819	1251224	BDEG_02989	BDET_02997	-	G/C/T	0.258	0.3	0	1	0.00851864	0.000898916	higher	lower	lower
sc3_1251405	sc3	1251405	1251351	1251520	BDEG_02989	BDET_02997	-	T/G/C	0.273	0.383	0.182	0.692875	0.0250835	0.000762849	higher	lower	lower
sc3_1253583	sc3	1253583	1253077	1253600	BDEG_02990	BDET_02998	-	A/T	0.086	0.037	0.269	0.954127	8.32418e-07	4.39754e-10	lower	higher	higher
sc3_1255291	sc3	1255291	1255134	1255305	BDEG_02992	BDET_03000	-	T/A	0.088	0.038	0.269	0.957552	1.00229e-06	7.34138e-10	lower	higher	higher
sc3_1258967	sc3	1258967	1258217	1259051	BDEG_02994	BDET_03002	-	C/G/A	0.237	0.111	0.28	0.490098	1.33821e-05	6.66116e-10	lower	higher	higher
sc3_1262960	sc3	1262960	1262813	1264037	BDEG_02996	BDET_03004	-	G/A	0	0	0.409	1	1.13661e-08	5.40709e-14	lower	higher	higher
sc3_1263023	sc3	1263023	1262813	1264037	BDEG_02996	BDET_03004	-	A/T	0.016	0.02	0.121	1	0.0200964	0.0216791	higher	higher	higher
sc3_1263188	sc3	1263188	1262813	1264037	BDEG_02996	BDET_03004	-	G/T	0.033	0.018	0.154	1	0.347988	0.125534	lower	higher	higher
sc3_1263371	sc3	1263371	1262813	1264037	BDEG_02996	BDET_03004	-	T/C	0.355	0.344	0.071	0.000394718	4.39e-07	0.0032313	lower	lower	lower
sc3_1264524	sc3	1264524	1264147	1264832	BDEG_02996	BDET_03004	-	A/G	0.013	0.005	0.24	1	0.00153609	1.20267e-05	lower	higher	higher
sc3_1264581	sc3	1264581	1264147	1264832	BDEG_02996	BDET_03004	-	A/T	0.273	0.069	0	0.0708472	0.0141436	0.606904	lower	lower	lower
sc3_1264600	sc3	1264600	1264147	1264832	BDEG_02996	BDET_03004	-	A/T	0	0.018	0.125	0.342958	2.86393e-05	0.00135895	higher	higher	higher
sc3_1267156	sc3	1267156	1266895	1267324	BDEG_02997	BDET_03005	-	T/G	0.005	0.006	0.103	1	0.000882647	0.00046771	higher	higher	higher
sc3_1267292	sc3	1267292	1266895	1267324	BDEG_02997	BDET_03005	-	A/C	0.005	0.014	0.103	1	0.00108882	0.00348101	higher	higher	higher
sc3_1267304	sc3	1267304	1266895	1267324	BDEG_02997	BDET_03005	-	C/T	0.439	0.346	0.45	0.0724837	0.530658	0.48066	lower	higher	higher
sc3_1277833	sc3	1277833	1276910	1278210	BDEG_03001	BDET_03009	+	A/T/G	0.25	0.277	0.292	1	3.53014e-05	9.24815e-06	higher	higher	higher
sc3_1277875	sc3	1277875	1276910	1278210	BDEG_03001	BDET_03009	+	T/C	0.017	0.007	0.383	0.910234	2.52832e-45	1.50604e-62	lower	higher	higher
sc3_1278110	sc3	1278110	1276910	1278210	BDEG_03001	BDET_03009	+	T/A/C	0.317	0.314	0.313	0.88621	0.167063	0.393246	lower	lower	lower
sc3_1278157	sc3	1278157	1276910	1278210	BDEG_03001	BDET_03009	+	T/A/C	0.302	0.308	0.316	1	1	1	higher	higher	higher
sc3_1286482	sc3	1286482	1286323	1286512	BDEG_03004	BDET_03012	-	A/G/C/T	0.377	0.248	0.214	0.017742	0.0161092	0.485133	lower	lower	lower
sc3_1287077	sc3	1287077	1286584	1287481	BDEG_03004	BDET_03012	-	C/A/T	0.132	0.153	0.036	1	0.212438	0.105662	higher	lower	lower
sc3_1287185	sc3	1287185	1286584	1287481	BDEG_03004	BDET_03012	-	T/G	0.043	0.027	0.25	1	0.032205	0.00647795	lower	higher	higher
sc3_1313886	sc3	1313886	1313814	1313951	BDEG_03012	BDET_03020	-	T/A	0.044	0.03	0.25	1	0.0344279	0.00963611	lower	higher	higher
sc3_1314056	sc3	1314056	1314026	1314099	BDEG_03012	BDET_03020	-	G/T	0.043	0.014	0.238	1	0.0377682	0.00378482	lower	higher	higher
sc3_1316364	sc3	1316364	1315744	1316737	BDEG_03013	BDET_03021	-	A/T	0.151	0.053	0.25	0.300893	0.394039	0.0249611	lower	higher	higher
sc3_1319097	sc3	1319097	1318280	1319263	BDEG_03013	BDET_03021	-	A/T	0	0.182	0	0.00874467	1	0.0444585	higher	lower	lower
sc3_1319578	sc3	1319578	1319338	1319651	BDEG_03013	BDET_03021	-	G/A	0.005	0	0.161	1	1.81972e-34	1.40693e-23	lower	higher	higher
sc3_1319822	sc3	1319822	1319762	1320123	BDEG_03013	BDET_03021	-	A/G	0.004	0.009	0.393	1	5.83866e-20	1.01673e-13	higher	higher	higher
sc3_1320919	sc3	1320919	1320834	1320962	BDEG_03013	BDET_03021	-	T/C	0.004	0	0.344	1	6.82342e-24	9.85316e-15	lower	higher	higher
sc3_1322347	sc3	1322347	1322279	1322584	BDEG_03014	BDET_03022	-	T/C	0.376	0.217	0.087	0.0566977	1.0705e-06	6.23607e-09	lower	lower	lower
sc3_1322381	sc3	1322381	1322279	1322584	BDEG_03014	BDET_03022	-	G/A	0.003	0.101	0	3.221e-06	1	0.238937	higher	lower	lower
sc3_1324978	sc3	1324978	1324704	1325012	BDEG_03015	BDET_03023	+	A/G	0.002	0	0.128	1	1.26312e-43	1.38088e-36	lower	higher	higher
sc3_1326114	sc3	1326114	1326074	1326293	BDEG_03015	BDET_03023	+	T/C	0	0	0.105	1	5.76864e-06	0.000154076	lower	higher	higher
sc3_1329057	sc3	1329057	1329002	1329078	BDEG_03016	BDET_03024	-	A/G	0.002	0.008	0.167	1	1.61327e-07	6.27728e-06	higher	higher	higher
sc3_1330076	sc3	1330076	1329996	1330248	BDEG_03017	BDET_03025	+	G/C	0.002	0.004	0.387	1	2.7211e-16	7.11798e-13	higher	higher	higher
sc3_1330674	sc3	1330674	1330307	1330722	BDEG_03017	BDET_03025	+	A/T	0.256	0.313	0.273	0.533877	0.910158	0.84261	higher	higher	lower
sc3_1330706	sc3	1330706	1330307	1330722	BDEG_03017	BDET_03025	+	G/T/A	0.078	0.046	0.136	0.553459	0.490449	0.137422	lower	higher	higher
sc3_1332843	sc3	1332843	1332734	1334291	BDEG_03018	BDET_03026	-	A/T	0	0.116	0.207	1.48862e-19	7.09388e-17	0.0414463	higher	higher	higher
sc3_1332911	sc3	1332911	1332734	1334291	BDEG_03018	BDET_03026	-	A/C	0.003	0.112	0.218	1.30187e-17	4.46225e-16	0.0220979	higher	higher	higher
sc3_1332974	sc3	1332974	1332734	1334291	BDEG_03018	BDET_03026	-	G/A	0.365	0.376	0.493	1	0.0528718	0.0840551	higher	higher	higher
sc3_1333556	sc3	1333556	1332734	1334291	BDEG_03018	BDET_03026	-	G/A	0.333	0.481	0.3	0.00812503	1	0.184054	higher	lower	lower
sc3_1333561	sc3	1333561	1332734	1334291	BDEG_03018	BDET_03026	-	T/C	0.383	0.285	0.25	1.46002e-22	0.000838343	0.850277	lower	lower	lower
sc3_1333569	sc3	1333569	1332734	1334291	BDEG_03018	BDET_03026	-	G/T	0.002	0.002	0.233	1	5.31416e-09	3.42739e-08	lower	higher	higher
sc3_1333692	sc3	1333692	1332734	1334291	BDEG_03018	BDET_03026	-	G/T	0.002	0	0.143	1	1.22415e-07	1.05248e-07	lower	higher	higher
sc3_1333782	sc3	1333782	1332734	1334291	BDEG_03018	BDET_03026	-	G/A	0.002	0	0.278	1	8.08522e-45	6.53139e-40	lower	higher	higher
sc3_1333785	sc3	1333785	1332734	1334291	BDEG_03018	BDET_03026	-	T/C	0.007	0.006	0.108	1	0.000702421	0.000186742	lower	higher	higher
sc3_1333886	sc3	1333886	1332734	1334291	BDEG_03018	BDET_03026	-	T/A	0.007	0.003	0.125	1	0.000840403	0.000520215	lower	higher	higher
sc3_1334010	sc3	1334010	1332734	1334291	BDEG_03018	BDET_03026	-	C/T	0	0	0.34	1	3.40908e-66	1.55173e-59	lower	higher	higher
sc3_1335500	sc3	1335500	1335256	1335583	BDEG_03019	BDET_03027	-	C/T	0.004	0	0.143	1	9.09081e-11	2.61433e-11	lower	higher	higher
sc3_1337345	sc3	1337345	1337208	1337616	BDEG_03021	BDET_03029	-	C/T	0.001	0.013	0.331	0.0238095	6.52938e-83	8.24966e-60	higher	higher	higher
sc3_1340415	sc3	1340415	1340019	1340486	BDEG_03022	BDET_03030	+	G/A	0.322	0.428	0.095	0.320368	1.63072e-06	6.34783e-05	higher	lower	lower
sc3_1340850	sc3	1340850	1340839	1340962	BDEG_03022	BDET_03030	+	C/A	0.006	0.027	0.269	0.681289	8.3388e-06	0.000189049	higher	higher	higher
sc3_1342868	sc3	1342868	1342482	1342979	BDEG_03023	BDET_03031	+	A/T/C	0.06	0.114	0.055	0.272809	1	0.252142	higher	lower	lower
sc3_1346379	sc3	1346379	1346203	1347386	BDEG_03025	BDET_03033	-	A/T	0.057	0.142	0.056	0.0511583	1	0.132791	higher	lower	lower
sc3_1346601	sc3	1346601	1346203	1347386	BDEG_03025	BDET_03033	-	G/A/T	0.297	0.43	0.135	0.0107181	0.029557	3.37084e-05	higher	lower	lower
sc3_1346636	sc3	1346636	1346203	1347386	BDEG_03025	BDET_03033	-	A/G	0.015	0.118	0	0.0765345	1	0.05454	higher	lower	lower
sc3_1346712	sc3	1346712	1346203	1347386	BDEG_03025	BDET_03033	-	G/T/C	0	0.057	0.159	1.19569e-05	1	0.28671	higher	higher	higher
sc3_1346775	sc3	1346775	1346203	1347386	BDEG_03025	BDET_03033	-	T/C	0	0	0.364	1	2.18997e-19	2.71714e-29	lower	higher	higher
sc3_1346777	sc3	1346777	1346203	1347386	BDEG_03025	BDET_03033	-	T/A	0.1	0.145	0.231	0.993129	1e-09	3e-09	higher	higher	higher
sc3_1346794	sc3	1346794	1346203	1347386	BDEG_03025	BDET_03033	-	A/G	0.133	0.254	0.222	0.288118	1.5e-08	1.81792e-06	higher	higher	lower
sc3_1346835	sc3	1346835	1346203	1347386	BDEG_03025	BDET_03033	-	G/T	0.102	0.231	0.207	0.0831148	3.72498e-11	6.83007e-08	higher	higher	lower
sc3_1347781	sc3	1347781	1347481	1348281	BDEG_03025	BDET_03033	-	T/G	0.02	0.005	0.113	0.206947	0.0286139	6.67661e-06	lower	higher	higher
sc3_1348145	sc3	1348145	1347481	1348281	BDEG_03025	BDET_03033	-	G/T	0	0.003	0.125	1	0.000739031	2.3338e-06	higher	higher	higher
sc3_1349437	sc3	1349437	1349255	1350449	BDEG_03026	BDET_03034	+	A/C	0.027	0.085	0.424	0.183078	1.92054e-12	2.42117e-09	higher	higher	higher
sc3_1349476	sc3	1349476	1349255	1350449	BDEG_03026	BDET_03034	+	T/C	0.013	0	0.25	0.570087	1.49647e-06	1.24385e-09	lower	higher	higher
sc3_1349581	sc3	1349581	1349255	1350449	BDEG_03026	BDET_03034	+	C/T	0.053	0.104	0.357	0.341559	1.09495e-14	3.3471e-12	higher	higher	higher
sc3_1349876	sc3	1349876	1349255	1350449	BDEG_03026	BDET_03034	+	G/A	0.033	0.103	0.426	0.0803775	1e-09	2.865e-06	higher	higher	higher
sc3_1350056	sc3	1350056	1349255	1350449	BDEG_03026	BDET_03034	+	C/T	0.033	0.106	0.383	0.056326	1.15445e-08	2.66644e-05	higher	higher	higher
sc3_1350096	sc3	1350096	1349255	1350449	BDEG_03026	BDET_03034	+	A/G	0.052	0.236	0.438	1.24077e-05	5.79301e-13	3.97052e-05	higher	higher	higher
sc3_1350105	sc3	1350105	1349255	1350449	BDEG_03026	BDET_03034	+	C/G	0.037	0.187	0.24	6.21667e-05	0.000120482	0.473314	higher	higher	higher
sc3_1352099	sc3	1352099	1351850	1352160	BDEG_03027	BDET_03035	-	T/A	0.013	0.039	0.204	0.662363	2.9601e-05	0.000441388	higher	higher	higher
sc3_1355390	sc3	1355390	1354913	1355647	BDEG_03029	BDET_03037	-	G/T	0	0.033	0.208	0.12858	6.22093e-07	0.000170528	higher	higher	higher
sc3_1358004	sc3	1358004	1356649	1358058	BDEG_03030	BDET_03038	-	C/T	0	0.157	0	7.18914e-05	1	0.00380011	higher	lower	lower
sc3_1359721	sc3	1359721	1359707	1360097	BDEG_03031	BDET_03039	-	G/C	0.022	0.228	0	1.63818e-06	1	0.000559317	higher	lower	lower
sc3_1359952	sc3	1359952	1359707	1360097	BDEG_03031	BDET_03039	-	A/C	0	0.153	0	0.000145106	1	0.0048148	higher	lower	lower
sc3_1360441	sc3	1360441	1360390	1360474	BDEG_03031	BDET_03039	-	C/G	0	0	0.409	1	1.57907e-08	3.04371e-06	lower	higher	higher
sc3_1360443	sc3	1360443	1360390	1360474	BDEG_03031	BDET_03039	-	T/C	0	0.034	0.429	1	2.36125e-08	4.54009e-06	higher	higher	higher
sc3_1360820	sc3	1360820	1360547	1360937	BDEG_03031	BDET_03039	-	A/G	0.429	0.341	0.08	0.345116	0.00770881	6.38187e-06	lower	lower	lower
sc3_1360820	sc3	1360820	1360547	1360937	BDEG_03031	BDET_03039	-	A/C	0	0	0.194	1	0.000157663	8.35022e-06	lower	higher	higher
sc3_1371243	sc3	1371243	1370924	1371549	BDEG_03035	BDET_03043	+	A/T	0.01	0	0.184	1	0.00017311	7.37457e-06	lower	higher	higher
[truncated: 10,163 more rows]
