# Supplementary material for: First in Vivo Batrachochytrium dendrobatidis Transcriptomes Reveal Mechanisms of Host Exploitation, Host-Specific Gene Expression, and Expressed Genotype Shifts
Source: G3 (Bethesda). 2016 Nov 16;7(1):269–78. doi: 10.1534/g3.116.035873 (PMC5217115; doi:10.1534/g3.116.035873)
Supplement: Supplementary file 10 [file 269FileS4.zip › Data S4 JEL423 GO annotation.annot]

BDET_00001	GO:0016668	hypothetical protein BATDEDRAFT_26417
BDET_00001	GO:0055114
BDET_00004	GO:0008236	hypothetical protein BATDEDRAFT_85649
BDET_00004	GO:0006508
BDET_00007	GO:0005488	hypothetical protein BATDEDRAFT_21132
BDET_00009	GO:0004190	hypothetical protein BATDEDRAFT_21133
BDET_00009	GO:0006508
BDET_00009	EC:3.4.23
BDET_00011	GO:0016021	molybdate-anion transporter
BDET_00011	GO:0015098
BDET_00011	GO:0015689
BDET_00013	GO:0016747	acyltransferase
BDET_00013	GO:0008152
BDET_00014	GO:0005515	hypothetical protein BATDEDRAFT_21138
BDET_00015	GO:0016021	transmembrane protein 120a
BDET_00016	GO:0005739	hypothetical protein BATDEDRAFT_85640
BDET_00016	GO:0004857
BDET_00016	GO:0043086
BDET_00016	GO:0045980
BDET_00017	GO:0005737	eukaryotic peptide chain release factor subunit 1
BDET_00017	GO:0016149
BDET_00017	GO:0006415
BDET_00018	GO:0016020	dihydroorotate oxidase
BDET_00018	GO:0004158
BDET_00018	GO:0006207
BDET_00018	GO:0006222
BDET_00018	GO:0055114
BDET_00018	EC:1.3.3.1
BDET_00019	GO:0005737	radical sam domain-containing protein
BDET_00019	GO:0008173
BDET_00019	GO:0051536
BDET_00019	GO:0001510
BDET_00019	GO:0006364
BDET_00019	EC:2.1.1
BDET_00020	GO:0005634	histone deacetylase 8-like isoform x1
BDET_00020	GO:0032041
BDET_00020	GO:0046969
BDET_00020	GO:0046970
BDET_00020	GO:0097372
BDET_00020	GO:0006355
BDET_00020	GO:0070932
BDET_00020	GO:0070933
BDET_00020	EC:3.5.1.98
BDET_00021	GO:0003779	villin
BDET_00021	GO:0030036
BDET_00021	GO:0051014
BDET_00022	GO:0003779	wd-40 repeat-containing protein
BDET_00022	GO:0007010
BDET_00023	GO:0016021	amino acid
BDET_00024	GO:0003743	mitochondrial 3-hydroxyisobutyryl-
BDET_00024	GO:0003824
BDET_00024	GO:0006413
BDET_00025	GO:0005515	cell division control protein
BDET_00028	GO:0003723	trna pseudouridine synthase
BDET_00028	GO:0009982
BDET_00028	GO:0001522
BDET_00028	EC:5.4.99.12
BDET_00029	GO:0004674	serine threonine-protein kinase hal4
BDET_00029	GO:0005524
BDET_00029	GO:0006468
BDET_00029	GO:0006874
BDET_00029	EC:2.7.11
BDET_00030	GO:0016021	voltage-gated ion channel superfamily
BDET_00030	GO:0005216
BDET_00030	GO:0034220
BDET_00031	GO:0005515	smad fha domain-containing protein
BDET_00031	GO:0008270
BDET_00032	GO:0005515	oxidoreductase
BDET_00033	GO:0003676	zinc finger protein 76
BDET_00033	GO:0046872
BDET_00033	GO:0006355
BDET_00034	GO:0003677	hypothetical protein BATDEDRAFT_84454
BDET_00036	GO:0016020	duf221 domain
BDET_00037	GO:0004413	homoserine kinase
BDET_00037	GO:0005524
BDET_00037	GO:0006566
BDET_00037	GO:0016310
BDET_00037	EC:2.7.1.39
BDET_00039	GO:0005840	s25 ribosomal protein
BDET_00040	GO:0009277	cell wall glucanase
BDET_00040	GO:0004553
BDET_00040	GO:0005975
BDET_00041	GO:0015934	60s ribosomal protein l10a
BDET_00041	GO:0003723
BDET_00041	GO:0003735
BDET_00041	GO:0006412
BDET_00042	GO:0005737	protein-tyrosine phosphatase
BDET_00042	GO:0003993
BDET_00042	GO:0004726
BDET_00042	GO:0035335
BDET_00042	EC:3.1.3.2
BDET_00043	GO:0005741	mitochondrial distribution and morphology protein 34
BDET_00043	GO:0016021
BDET_00043	GO:0044455
BDET_00043	GO:0007005
BDET_00045	GO:0005634	cyclin-dependent kinase 20-like
BDET_00045	GO:0005737
BDET_00045	GO:0005929
BDET_00045	GO:0004693
BDET_00045	GO:0005524
BDET_00045	GO:0006468
BDET_00045	GO:0007049
BDET_00045	GO:0007275
BDET_00045	GO:0051301
BDET_00045	GO:0060271
BDET_00045	EC:2.7.11.22
BDET_00046	GO:0005634	-domain-containing protein
BDET_00046	GO:0008649
BDET_00046	GO:0031167
BDET_00046	EC:2.1.1
BDET_00048	GO:0003677	myb-related protein
BDET_00048	GO:0003682
BDET_00048	GO:0016491
BDET_00049	GO:0005515	wd g-beta repeat-containing protein
BDET_00050	GO:0005634	ycr051w-like protein
BDET_00050	GO:0005737
BDET_00050	GO:0005515
BDET_00051	GO:0005840	40s ribosomal protein s8
BDET_00051	GO:0003735
BDET_00051	GO:0006412
BDET_00052	GO:0005515	dnaj homolog subfamily c member 7
BDET_00054	GO:0004430	atypical pi4k protein kinase
BDET_00054	GO:0006661
BDET_00054	GO:0046854
BDET_00054	GO:0048015
BDET_00054	EC:2.7.1.67
BDET_00055	GO:0008168	nep1-domain-containing protein
BDET_00055	GO:0032259
BDET_00056	GO:0016021	abc transporter
BDET_00056	GO:0005524
BDET_00056	GO:0042626
BDET_00056	GO:0006200
BDET_00056	GO:0055085
BDET_00058	GO:0004674	pkinase-domain-containing protein
BDET_00058	GO:0005524
BDET_00058	GO:0006468
BDET_00058	EC:2.7.11
BDET_00059	GO:0003924	gtp-binding protein 2
BDET_00059	GO:0005525
BDET_00059	GO:0006184
BDET_00064	GO:0005515	hypothetical protein BATDEDRAFT_85667
BDET_00065	GO:0005956	casein kinase ii subunit beta
BDET_00065	GO:0016301
BDET_00065	GO:0019887
BDET_00065	GO:0045859
BDET_00066	GO:0017150	trna-dihydrouridine(20a 20b) synthase
BDET_00066	GO:0050660
BDET_00066	GO:0002943
BDET_00066	GO:0055114
BDET_00067	GO:0005097	gtpase-activating protein
BDET_00067	GO:0032851
BDET_00069	GO:0016020	manganese transporter
BDET_00069	GO:0005215
BDET_00069	GO:0006810
BDET_00070	GO:0016020	manganese transporter
BDET_00070	GO:0005215
BDET_00070	GO:0044765
BDET_00071	GO:0005737	mitotic checkpoint protein
BDET_00071	GO:0080008
BDET_00071	GO:0000166
BDET_00071	GO:0005515
BDET_00071	GO:0042023
BDET_00071	GO:0043161
BDET_00071	GO:0043248
BDET_00071	GO:0051510
BDET_00071	GO:0051788
BDET_00072	GO:0005622	adp-ribosylation factor
BDET_00072	GO:0005525
BDET_00072	GO:0006886
BDET_00072	GO:0006888
BDET_00072	GO:0006893
BDET_00072	GO:0007264
BDET_00072	GO:0016236
BDET_00074	GO:0005515	pentatricopeptide repeat-containing protein at5g25630-like
BDET_00075	GO:0003700	glucocorticoid receptor-like protein
BDET_00075	GO:0008270
BDET_00075	GO:0043565
BDET_00075	GO:0006355
BDET_00076	GO:0003700	hypothetical protein BATDEDRAFT_85624
BDET_00076	GO:0008270
BDET_00076	GO:0043565
BDET_00076	GO:0006355
BDET_00078	GO:0005634	tubulin alpha-1c chain
BDET_00078	GO:0005881
BDET_00078	GO:0070062
BDET_00078	GO:0003725
BDET_00078	GO:0003924
BDET_00078	GO:0005200
BDET_00078	GO:0005515
BDET_00078	GO:0005525
BDET_00078	GO:0000226
BDET_00078	GO:0006184
BDET_00078	GO:0030705
BDET_00078	GO:0051084
BDET_00078	GO:0051258
BDET_00078	GO:0051301
BDET_00078	GO:0071353
BDET_00079	GO:0016787	a g-specific adenine dna glycosylase
BDET_00079	GO:0051539
BDET_00079	GO:0006284
BDET_00081	GO:0005515	hypothetical protein BATDEDRAFT_21198
BDET_00082	GO:0043227	dimethylaniline monooxygenase
BDET_00082	GO:0004499
BDET_00082	GO:0050660
BDET_00082	GO:0050661
BDET_00082	GO:0055114
BDET_00082	EC:1.14.13.8
BDET_00086	GO:0005737	2-dehydropantoate 2-reductase
BDET_00086	GO:0008677
BDET_00086	GO:0050661
BDET_00086	GO:0015940
BDET_00086	GO:0055114
BDET_00086	EC:1.1.1.169
BDET_00088	GO:0016021	glucose transporter hxt5
BDET_00088	GO:0055085
BDET_00090	GO:0008250	oligosaccharyl transferase complex subunit ost4
BDET_00090	GO:0016021
BDET_00090	GO:0004579
BDET_00090	GO:0006486
BDET_00090	EC:2.4.1.119
BDET_00091	GO:0005853	elongation factor 1-beta
BDET_00091	GO:0003746
BDET_00091	GO:0006414
BDET_00092	GO:0030117	coatomer subunit beta
BDET_00092	GO:0005198
BDET_00092	GO:0005515
BDET_00092	GO:0006886
BDET_00092	GO:0016192
BDET_00093	GO:0005634	hypothetical protein BATDEDRAFT_21210
BDET_00095	GO:0000287	orotate phosphoribosyltransferase
BDET_00095	GO:0004588
BDET_00095	GO:0044205
BDET_00095	EC:2.4.2.10
BDET_00096	GO:0005852	arm repeat-containing protein
BDET_00096	GO:0016282
BDET_00096	GO:0033290
BDET_00096	GO:0003743
BDET_00096	GO:0043022
BDET_00096	GO:0001731
BDET_00096	GO:0006446
BDET_00097	GO:0005524	heat shock protein 78
BDET_00097	GO:0017111
BDET_00097	GO:0008152
BDET_00097	EC:3.6.1.15
BDET_00103	GO:0007165	hypothetical protein BATDEDRAFT_84488
BDET_00104	GO:0005783	arsenical pump-driving atpase
BDET_00104	GO:0005524
BDET_00104	GO:0016887
BDET_00104	GO:0046872
BDET_00104	GO:0006200
BDET_00104	GO:0006810
BDET_00104	GO:0045048
BDET_00104	EC:3.6.1.3
BDET_00106	GO:0071013	peptidyl-prolyl cis-trans isomerase cwc27 homolog isoform x2
BDET_00106	GO:0003755
BDET_00106	GO:0000398
BDET_00106	GO:0000413
BDET_00106	GO:0006457
BDET_00107	GO:0003677	dna repair protein rad5
BDET_00107	GO:0004386
BDET_00107	GO:0005515
BDET_00107	GO:0005524
BDET_00107	GO:0008270
BDET_00107	GO:0008152
BDET_00108	GO:0015935	30s ribosomal protein s12
BDET_00108	GO:0000049
BDET_00108	GO:0003735
BDET_00108	GO:0019843
BDET_00108	GO:0006412
BDET_00109	GO:0031461	cullin 1a
BDET_00109	GO:0031625
BDET_00109	GO:0006511
BDET_00110	GO:0005743	ferrochelatase hem15
BDET_00110	GO:0004325
BDET_00110	GO:0005506
BDET_00110	GO:0020037
BDET_00110	GO:0030350
BDET_00110	GO:0051536
BDET_00110	GO:0006783
BDET_00110	GO:0008203
BDET_00110	GO:0009589
BDET_00110	GO:0010999
BDET_00110	GO:0030218
BDET_00110	GO:0034379
BDET_00110	GO:0046501
BDET_00110	GO:0046984
BDET_00110	GO:0055072
BDET_00110	EC:4.99.1.1
BDET_00111	GO:0045454	thioredoxin domain containing protein
BDET_00113	GO:0005488	heat repeat-containing protein 2-like
BDET_00115	GO:0005515	spry domain containing protein
BDET_00118	GO:0046872	ccch zinc finger protein
BDET_00119	GO:0016021	rhomboid-domain-containing protein
BDET_00119	GO:0004252
BDET_00119	GO:0006508
BDET_00119	EC:3.4.21
BDET_00120	GO:0005515	dynein intermediate chain
BDET_00121	GO:0000166	cleavage stimulation factor subunit 2- partial
BDET_00121	GO:0003676
BDET_00122	GO:0000790	histone chaperone asf1b
BDET_00122	GO:0005654
BDET_00122	GO:0005730
BDET_00122	GO:0043234
BDET_00122	GO:0003682
BDET_00122	GO:0042393
BDET_00122	GO:0006281
BDET_00122	GO:0006335
BDET_00122	GO:0006336
BDET_00122	GO:0030154
BDET_00122	GO:0031936
BDET_00122	GO:0044707
BDET_00124	GO:0030991	riken cdna 1700019e19
BDET_00125	GO:0000932	dna-directed rna polymerase ii subunit rpb7
BDET_00125	GO:0005665
BDET_00125	GO:0003697
BDET_00125	GO:0003727
BDET_00125	GO:0003899
BDET_00125	GO:0031369
BDET_00125	GO:0000291
BDET_00125	GO:0006367
BDET_00125	GO:0042493
BDET_00125	GO:0045948
BDET_00125	GO:0060213
BDET_00125	EC:2.7.7.6
BDET_00127	GO:0016021	choline transporter-like domain-containing protein
BDET_00128	GO:0032039	integrator complex subunit 2
BDET_00129	GO:0003677	endoribonuclease dicer homolog 2 isoform x1
BDET_00129	GO:0003723
BDET_00129	GO:0004386
BDET_00129	GO:0004525
BDET_00129	GO:0005524
BDET_00129	GO:0006396
BDET_00129	GO:0090502
BDET_00129	EC:3.1.26.3
BDET_00130	GO:0003677	endoribonuclease dicer
BDET_00130	GO:0003723
BDET_00130	GO:0004386
BDET_00130	GO:0004525
BDET_00130	GO:0005524
BDET_00130	GO:0006396
BDET_00130	GO:0090502
BDET_00130	EC:3.1.26.3
BDET_00131	GO:0006659	hypothetical protein BATDEDRAFT_84504
BDET_00132	GO:0006659	pss-domain-containing protein
BDET_00133	GO:0000178	exosome complex exonuclease rrp40
BDET_00133	GO:0003723
BDET_00134	GO:0003677	myb transcription
BDET_00134	GO:0003682
BDET_00136	GO:0016021	ammonium transporter
BDET_00136	GO:0008519
BDET_00136	GO:0019740
BDET_00136	GO:0072488
BDET_00137	GO:0016787	protein
BDET_00137	GO:0008152
BDET_00138	GO:0005622	-domain-containing protein
BDET_00138	GO:0007165
BDET_00139	GO:0005623	cytidine deaminase
BDET_00139	GO:0003723
BDET_00139	GO:0004126
BDET_00139	GO:0005515
BDET_00139	GO:0008270
BDET_00139	GO:0047844
BDET_00139	GO:0006217
BDET_00139	GO:0009451
BDET_00139	GO:0009790
BDET_00139	GO:0009972
BDET_00139	EC:3.5.4.14
BDET_00139	EC:3.5.4.5
BDET_00140	GO:0008270	hypothetical protein BATDEDRAFT_21252
BDET_00141	GO:0016021	transporter belonging to the mfs superfamily
BDET_00141	GO:0055085
BDET_00142	GO:0005524	trna isopentenyltransferase
BDET_00142	GO:0008033
BDET_00143	GO:0000166	LOW QUALITY PROTEIN: expressed protein
BDET_00144	GO:0003824	acyl- ligase
BDET_00144	GO:0008152
BDET_00145	GO:0005739	arginyl-trna synthetase
BDET_00145	GO:0004814
BDET_00145	GO:0005524
BDET_00145	GO:0006420
BDET_00145	EC:6.1.1.19
BDET_00146	GO:0016021	dol-p-glc:glc man c -pp-dol alpha- -glucosyltransferase-like
BDET_00146	GO:0016758
BDET_00146	GO:0008152
BDET_00147	GO:0004014	adenosylmethionine decarboxylase
BDET_00147	GO:0006597
BDET_00147	GO:0008295
BDET_00147	EC:4.1.1.50
BDET_00148	GO:0004014	hypothetical protein BATDEDRAFT_84512
BDET_00148	GO:0005515
BDET_00148	GO:0006597
BDET_00148	GO:0008295
BDET_00148	EC:4.1.1.50
BDET_00149	GO:0005515	rwd domain-containing protein 1 isoform x1
BDET_00150	GO:0000166	la-related protein 7
BDET_00150	GO:0003676
BDET_00152	GO:0004707	cmgc mapk protein kinase
BDET_00152	GO:0005524
BDET_00152	GO:0000165
BDET_00152	GO:0006468
BDET_00152	GO:0030448
BDET_00152	GO:0035690
BDET_00152	GO:0048021
BDET_00152	GO:0070370
BDET_00152	GO:0071469
BDET_00152	GO:0071852
BDET_00152	EC:2.7.11.24
BDET_00153	GO:0004707	cmgc mapk protein kinase
BDET_00153	GO:0005524
BDET_00153	GO:0000165
BDET_00153	GO:0006468
BDET_00153	EC:2.7.11.24
BDET_00154	GO:0004707	cmgc mapk protein kinase
BDET_00154	GO:0005524
BDET_00154	GO:0000165
BDET_00154	GO:0006468
BDET_00154	EC:2.7.11.24
BDET_00155	GO:0005524	atpase get3
BDET_00155	GO:0016787
BDET_00155	GO:0031072
BDET_00155	GO:0046872
BDET_00155	GO:0051082
BDET_00155	GO:0006457
BDET_00155	GO:0009408
BDET_00157	GO:0005634	u3 small nucleolar rna-associated protein 6homolog
BDET_00157	GO:0005515
BDET_00157	GO:0006396
BDET_00159	GO:0008168	methyltransferase domain containing protein
BDET_00159	GO:0032259
BDET_00161	GO:0008170	7sk snrna methylphosphate capping enzyme
BDET_00161	GO:0008171
BDET_00161	GO:0008175
BDET_00161	GO:0008276
BDET_00161	GO:0008649
BDET_00161	GO:0032259
BDET_00161	GO:0065007
BDET_00161	EC:2.1.1
BDET_00162	GO:0005730	chromosome-associated kinesin kif4a
BDET_00162	GO:0005829
BDET_00162	GO:0005871
BDET_00162	GO:0005876
BDET_00162	GO:0016020
BDET_00162	GO:0030496
BDET_00162	GO:0003777
BDET_00162	GO:0005524
BDET_00162	GO:0008017
BDET_00162	GO:0006996
BDET_00162	GO:0007411
BDET_00162	GO:0007596
BDET_00162	GO:0008089
BDET_00162	GO:0008152
BDET_00162	GO:0019886
BDET_00163	GO:0016021	integral membrane isoform 1
BDET_00164	GO:0005515	syntaxin
BDET_00164	GO:0035091
BDET_00165	GO:0005515	tetratricopeptide repeat protein 4 isoform x2
BDET_00169	GO:0016021	mitochondrial dna replication protein yhm2
BDET_00169	GO:0006842
BDET_00169	GO:0009987
BDET_00170	GO:0004616	6-phosphogluconate dehydrogenase
BDET_00170	GO:0008442
BDET_00170	GO:0051287
BDET_00170	GO:0006098
BDET_00170	GO:0006573
BDET_00170	EC:1.1.1.44
BDET_00171	GO:0005515	c2h2 finger domain-containing protein
BDET_00171	GO:0008270
BDET_00172	GO:0046982	transcription initiation factor tfiid subunit 8-like
BDET_00173	GO:0005622	rho gtpase-activating protein 27-like
BDET_00173	GO:0005096
BDET_00173	GO:0005515
BDET_00173	GO:0007165
BDET_00173	GO:0043547
BDET_00174	GO:0016021	calcium-transporting p-type pmr1-type
BDET_00174	GO:0005388
BDET_00174	GO:0005524
BDET_00174	GO:0046872
BDET_00174	GO:0008152
BDET_00174	GO:0030447
BDET_00174	GO:0070588
BDET_00174	EC:3.6.3.8
BDET_00175	GO:0005576	scp-like extracellular
BDET_00176	GO:0016021	hypothetical protein BATDEDRAFT_21285
BDET_00178	GO:0019901	hypothetical protein BATDEDRAFT_36350
BDET_00178	GO:0000079
BDET_00179	GO:0008168	s-adenosyl-l-methionine-dependent methyltransferase
BDET_00180	GO:0016021	tpt-domain-containing protein
BDET_00182	GO:0004842	ubiquitin-protein ligase ubr2
BDET_00182	GO:0008270
BDET_00182	GO:0016567
BDET_00182	GO:0030163
BDET_00183	GO:0004842	dnase family scn1
BDET_00183	GO:0008270
BDET_00183	GO:0016888
BDET_00183	GO:0000737
BDET_00183	GO:0016567
BDET_00183	GO:0030163
BDET_00183	EC:3.1.21
BDET_00185	GO:0016872	chalcone-flavanone isomerase
BDET_00185	GO:0008152
BDET_00186	GO:0005634	atp-binding cassette sub-family f member 2
BDET_00186	GO:0005840
BDET_00186	GO:0005524
BDET_00186	GO:0042624
BDET_00186	GO:0000056
BDET_00186	GO:0006200
BDET_00187	GO:0008017	protein ptrn- isoform a
BDET_00189	GO:0005789	hypothetical protein BATDEDRAFT_21297
BDET_00189	GO:0006506
BDET_00190	GO:0005097	tbc1 domain family member 19
BDET_00190	GO:0032851
BDET_00192	GO:0044464	wh1-domain-containing partial
BDET_00192	GO:0003779
BDET_00192	GO:0007015
BDET_00192	GO:0044182
BDET_00192	GO:0050896
BDET_00193	GO:0004505	phenylalanine hydroxylase
BDET_00193	GO:0004510
BDET_00193	GO:0004664
BDET_00193	GO:0005506
BDET_00193	GO:0005515
BDET_00193	GO:0016597
BDET_00193	GO:0000003
BDET_00193	GO:0006559
BDET_00193	GO:0006569
BDET_00193	GO:0006571
BDET_00193	GO:0006979
BDET_00193	GO:0008340
BDET_00193	GO:0009094
BDET_00193	GO:0009792
BDET_00193	GO:0040002
BDET_00193	GO:0042438
BDET_00193	GO:0055114
BDET_00193	EC:4.2.1.51
BDET_00193	EC:1.14.16.1
BDET_00193	EC:1.14.16.4
BDET_00194	GO:0004664	phenylalanine hydroxylase
BDET_00194	GO:0005506
BDET_00194	GO:0016597
BDET_00194	GO:0016714
BDET_00194	GO:0009094
BDET_00194	GO:0055114
BDET_00194	EC:4.2.1.51
BDET_00194	EC:1.14.16
BDET_00195	GO:0016272	prefoldin subunit 3
BDET_00195	GO:0051082
BDET_00195	GO:0006457
BDET_00196	GO:0004798	thymidylate kinase
BDET_00196	GO:0005524
BDET_00196	GO:0006233
BDET_00196	GO:0046939
BDET_00196	EC:2.7.4.9
BDET_00197	GO:0003677	fyve domain
BDET_00197	GO:0003682
BDET_00197	GO:0046872
BDET_00199	GO:0005634	arid bright domain protein
BDET_00199	GO:0003677
BDET_00201	GO:0006412	ribosomal protein subunit s7
BDET_00202	GO:0008137	f420h2 dehydrogenase
BDET_00202	GO:0055114
BDET_00202	EC:1.6.5.3
BDET_00203	GO:0008137	f420h2 dehydrogenase
BDET_00203	GO:0055114
BDET_00203	EC:1.6.5.3
BDET_00204	GO:0034099	glucose-regulated protein
BDET_00204	GO:0005524
BDET_00204	GO:0016887
BDET_00204	GO:0051082
BDET_00204	GO:0000742
BDET_00204	GO:0006200
BDET_00204	GO:0006457
BDET_00204	GO:0006616
BDET_00204	GO:0006986
BDET_00204	GO:0030433
BDET_00204	GO:0031204
BDET_00204	EC:3.6.1.3
BDET_00205	GO:0016020	hbs1-like protein isoform x1
BDET_00205	GO:0070062
BDET_00205	GO:0003924
BDET_00205	GO:0005525
BDET_00205	GO:0006184
BDET_00205	GO:0006412
BDET_00205	GO:0007165
BDET_00207	GO:0005737	nuclear movement protein nudc
BDET_00208	GO:0015934	50s ribosomal protein l14
BDET_00208	GO:0003723
BDET_00208	GO:0003735
BDET_00208	GO:0006412
BDET_00209	GO:0005515	septation initiation network scaffold protein
BDET_00210	GO:0005634	sperm-associated antigen 17-like
BDET_00210	GO:0043232
BDET_00210	GO:0044446
BDET_00212	GO:0044446	serine-protein kinase atm
BDET_00212	GO:0004674
BDET_00212	GO:0005515
BDET_00212	GO:0005524
BDET_00212	GO:0000077
BDET_00212	GO:0006259
BDET_00212	GO:0006468
BDET_00212	GO:0007093
BDET_00212	GO:0009628
BDET_00212	GO:0032501
BDET_00212	GO:0035556
BDET_00212	GO:0044710
BDET_00212	GO:0044767
BDET_00212	GO:0045786
BDET_00212	GO:0048522
BDET_00212	GO:0048856
BDET_00212	GO:1902589
BDET_00212	EC:2.7.11
BDET_00215	GO:0005524	1-phosphatidylinositol-3-phosphate 5-kinase
BDET_00215	GO:0016307
BDET_00215	GO:0044267
BDET_00215	GO:0046854
BDET_00215	EC:2.7.1
BDET_00216	GO:0005524	hypothetical protein BATDEDRAFT_21320
BDET_00216	GO:0016307
BDET_00216	GO:0044267
BDET_00216	GO:0046854
BDET_00216	EC:2.7.1
BDET_00217	GO:0016791	acid phosphatase
BDET_00217	GO:0016311
BDET_00217	EC:3.1.3.41
BDET_00218	GO:0005515	leucine-rich repeat-containing protein 57
BDET_00219	GO:0005840	30s ribosomal protein s8e
BDET_00220	GO:0005515	ph signal transduction protein
BDET_00222	GO:0003746	elongation factor 2
BDET_00222	GO:0003924
BDET_00222	GO:0005525
BDET_00222	GO:0006184
BDET_00222	GO:0006414
BDET_00223	GO:0005622	serine threonine-protein kinase chk2
BDET_00223	GO:0004674
BDET_00223	GO:0005515
BDET_00223	GO:0005524
BDET_00223	GO:0006468
BDET_00223	GO:0006915
BDET_00223	GO:0010332
BDET_00223	GO:0042770
BDET_00223	GO:0060255
BDET_00223	GO:0080090
BDET_00223	GO:1903047
BDET_00223	EC:2.7.11
BDET_00224	GO:0005524	5-formyltetrahydrofolate cyclo-ligase
BDET_00224	GO:0030272
BDET_00224	GO:0009396
BDET_00224	EC:6.3.3.2
BDET_00225	GO:0005840	mitochondrial 37s ribosomal protein mrps5
BDET_00225	GO:0003723
BDET_00225	GO:0003735
BDET_00225	GO:0006412
BDET_00226	GO:0005634	actin-related protein 10
BDET_00226	GO:0006338
BDET_00227	GO:0055085	udp-xylose and udp-n-acetylglucosamine transporter-like
BDET_00228	GO:0005737	isoleucine-trna ligase
BDET_00228	GO:0002161
BDET_00228	GO:0004822
BDET_00228	GO:0005524
BDET_00228	GO:0006428
BDET_00228	GO:0006450
BDET_00228	EC:6.1.1.5
BDET_00230	GO:0003964	telomerase reverse transcriptase
BDET_00231	GO:0016740	telomerase reverse transcriptase
BDET_00233	GO:0005634	atp-dependent rna helicase dbp2
BDET_00233	GO:0005737
BDET_00233	GO:0003723
BDET_00233	GO:0005524
BDET_00233	GO:0008026
BDET_00233	GO:0000184
BDET_00233	GO:0006200
BDET_00233	GO:0006364
BDET_00234	GO:0005634	atp-dependent rna helicase partial
BDET_00234	GO:0016020
BDET_00234	GO:0003713
BDET_00234	GO:0005524
BDET_00234	GO:0008026
BDET_00234	GO:0030331
BDET_00234	GO:0044822
BDET_00234	GO:0006200
BDET_00234	GO:0009791
BDET_00234	GO:0033148
BDET_00234	GO:0045944
BDET_00234	GO:0072358
BDET_00234	GO:2001014
BDET_00235	GO:0016021	protein transporter sec61 subunit variant
BDET_00235	GO:0015031
BDET_00236	GO:0005875	dynein light chain axonemal
BDET_00236	GO:0007017
BDET_00238	GO:0005515	protein phosphatase
BDET_00238	GO:0016791
BDET_00238	GO:0016311
BDET_00238	EC:3.1.3.41
BDET_00239	GO:0005730	18s rrna biogenesis protein
BDET_00239	GO:0003824
BDET_00239	GO:0006396
BDET_00239	GO:0042254
BDET_00241	GO:0015630	oral-facial-digital syndrome 1 protein
BDET_00241	GO:0016043
BDET_00241	GO:0044763
BDET_00242	GO:0016021	signal peptide
BDET_00242	GO:0043231
BDET_00242	GO:0044444
BDET_00242	GO:0004190
BDET_00242	GO:0006508
BDET_00242	EC:3.4.23
BDET_00243	GO:0016874	propionyl- synthetase
BDET_00243	GO:0008152
BDET_00244	GO:0016021	protein-er retention protein
BDET_00247	GO:0004197	peptidase c14
BDET_00247	GO:0006508
BDET_00247	EC:3.4.22
BDET_00248	GO:0004197	piso0_000174 protein
BDET_00248	GO:0006508
BDET_00248	EC:3.4.22
BDET_00249	GO:0016021	abc transporter
BDET_00249	GO:0005524
BDET_00249	GO:0042626
BDET_00249	GO:0006200
BDET_00249	GO:0055085
BDET_00250	GO:0016021	hypothetical protein BATDEDRAFT_33935
BDET_00250	GO:0005524
BDET_00250	GO:0042626
BDET_00250	GO:0006200
BDET_00250	GO:0055085
BDET_00251	GO:0005871	kif21a protein
BDET_00251	GO:0005874
BDET_00251	GO:0003777
BDET_00251	GO:0005524
BDET_00251	GO:0008017
BDET_00251	GO:0007018
BDET_00251	GO:0008152
BDET_00252	GO:0005871	kif21a protein
BDET_00252	GO:0005874
BDET_00252	GO:0003777
BDET_00252	GO:0005524
BDET_00252	GO:0008017
BDET_00252	GO:0007018
BDET_00252	GO:0008152
BDET_00253	GO:0044424	ypl260w-like protein
BDET_00254	GO:0016592	hypothetical protein BATDEDRAFT_84563
BDET_00254	GO:0001104
BDET_00254	GO:0006357
BDET_00255	GO:0006629	ab-hydrolase associated
BDET_00257	GO:0005515	hypothetical protein BATDEDRAFT_21354
BDET_00259	GO:0008061	keratin-associated protein 5-4
BDET_00260	GO:0070461	hypothetical protein BATDEDRAFT_85720
BDET_00261	GO:0003876	amp deaminase
BDET_00261	GO:0004674
BDET_00261	GO:0005524
BDET_00261	GO:0006468
BDET_00261	GO:0032264
BDET_00261	EC:3.5.4.6
BDET_00262	GO:0000502	26s protease regulatory subunit s10b
BDET_00262	GO:0005737
BDET_00262	GO:0005524
BDET_00262	GO:0008233
BDET_00262	GO:0017111
BDET_00262	GO:0006508
BDET_00262	GO:0030163
BDET_00262	EC:3.6.1.15
BDET_00264	GO:0008061	keratin-associated protein 5-4
BDET_00265	GO:0005515	hypothetical protein BATDEDRAFT_33941
BDET_00267	GO:0016021	transmembrane and coiled-coil domain-containing protein 3
BDET_00267	GO:0015299
BDET_00267	GO:1902600
BDET_00268	GO:0005739	mitochondrial import inner membrane translocase subunit tim8
BDET_00268	GO:0046872
BDET_00268	GO:0015031
BDET_00271	GO:0008061	keratin-associated protein 5-4
BDET_00272	GO:0070461	hypothetical protein BATDEDRAFT_85720
BDET_00274	GO:0003824	presequence protease
BDET_00274	GO:0046872
BDET_00274	GO:0008152
BDET_00277	GO:0005634	sm-like ribonucleo protein
BDET_00277	GO:0019013
BDET_00277	GO:0030529
BDET_00277	GO:0003723
BDET_00278	GO:0005840	30s ribosomal protein s8
BDET_00278	GO:0003735
BDET_00278	GO:0006412
BDET_00279	GO:0004725	tyrosine-protein phosphatase
BDET_00279	GO:0035335
BDET_00279	EC:3.1.3.48
BDET_00281	GO:0005783	ras-like gtp-binding protein rho1
BDET_00281	GO:0005794
BDET_00281	GO:0005887
BDET_00281	GO:0016324
BDET_00281	GO:0045179
BDET_00281	GO:0070451
BDET_00281	GO:0003924
BDET_00281	GO:0004252
BDET_00281	GO:0005525
BDET_00281	GO:0019900
BDET_00281	GO:0000281
BDET_00281	GO:0001737
BDET_00281	GO:0006184
BDET_00281	GO:0006897
BDET_00281	GO:0006974
BDET_00281	GO:0007254
BDET_00281	GO:0007264
BDET_00281	GO:0007298
BDET_00281	GO:0007349
BDET_00281	GO:0007368
BDET_00281	GO:0007370
BDET_00281	GO:0007374
BDET_00281	GO:0007377
BDET_00281	GO:0007395
BDET_00281	GO:0007405
BDET_00281	GO:0007420
BDET_00281	GO:0007422
BDET_00281	GO:0007432
BDET_00281	GO:0007436
BDET_00281	GO:0007438
BDET_00281	GO:0007474
BDET_00281	GO:0007479
BDET_00281	GO:0007480
BDET_00281	GO:0008045
BDET_00281	GO:0008347
BDET_00281	GO:0008354
BDET_00281	GO:0008355
BDET_00281	GO:0008586
BDET_00281	GO:0010629
BDET_00281	GO:0015031
BDET_00281	GO:0016055
BDET_00281	GO:0016203
BDET_00281	GO:0016318
BDET_00281	GO:0016337
BDET_00281	GO:0016476
BDET_00281	GO:0030239
BDET_00281	GO:0030589
BDET_00281	GO:0030866
BDET_00281	GO:0030950
BDET_00281	GO:0031532
BDET_00281	GO:0035006
BDET_00281	GO:0035099
BDET_00281	GO:0035147
BDET_00281	GO:0035149
BDET_00281	GO:0035159
BDET_00281	GO:0035160
BDET_00281	GO:0035202
BDET_00281	GO:0035225
BDET_00281	GO:0035277
BDET_00281	GO:0035298
BDET_00281	GO:0035311
BDET_00281	GO:0038005
BDET_00281	GO:0042249
BDET_00281	GO:0045199
BDET_00281	GO:0046663
BDET_00281	GO:0046664
BDET_00281	GO:0046845
BDET_00281	GO:0048149
BDET_00281	GO:0048813
BDET_00281	GO:0048865
BDET_00281	GO:0050770
BDET_00281	GO:0051017
BDET_00281	GO:0051489
BDET_00281	GO:0051493
BDET_00281	GO:0061331
BDET_00281	GO:0070252
BDET_00281	GO:0070593
BDET_00281	GO:0071896
BDET_00281	GO:0090251
BDET_00281	GO:0090254
BDET_00281	GO:0090303
BDET_00281	EC:3.4.21
BDET_00282	GO:0005515	tetratricopeptide repeat protein 21b
BDET_00284	GO:0000166	expressed protein
BDET_00284	GO:0003676
BDET_00285	GO:0005622	atypical bcr protein kinase
BDET_00285	GO:0005096
BDET_00285	GO:0035091
BDET_00285	GO:0007165
BDET_00285	GO:0043547
BDET_00286	GO:0070461	hypothetical protein BATDEDRAFT_85720
BDET_00287	GO:0008061	keratin-associated protein 5-4
BDET_00289	GO:0008061	keratin-associated protein 5-4
BDET_00290	GO:0000166	glycine-rich rna-binding protein 2
BDET_00290	GO:0043167
BDET_00290	GO:0043566
BDET_00290	GO:0006970
BDET_00290	GO:0009409
BDET_00291	GO:0005515	geranylgeranyl transferase type-2 subunit alpha
BDET_00291	GO:0008318
BDET_00291	GO:0018342
BDET_00291	EC:2.5.1
BDET_00293	GO:0003723	atp-dependent rna helicase dbp7
BDET_00293	GO:0005524
BDET_00293	GO:0008026
BDET_00293	GO:0006200
BDET_00294	GO:0005634	trna (guanine-n -)-methyltransferase
BDET_00294	GO:0000049
BDET_00294	GO:0008176
BDET_00294	GO:0006400
BDET_00294	GO:0036265
BDET_00294	EC:2.1.1.33
BDET_00298	GO:0008237	membrane alanyl aminopeptidase
BDET_00298	GO:0008270
BDET_00298	GO:0006508
BDET_00301	GO:0016020	hypothetical protein BATDEDRAFT_85568
BDET_00301	GO:0005515
BDET_00301	GO:0016192
BDET_00303	GO:0005654	probable rna-binding protein 19
BDET_00303	GO:0005730
BDET_00303	GO:0005737
BDET_00303	GO:0000166
BDET_00303	GO:0003723
BDET_00303	GO:0040019
BDET_00304	GO:0005789	glycosyltransferase family 57 protein
BDET_00304	GO:0016758
BDET_00304	GO:0008152
BDET_00305	GO:0005524	spastin-like isoform x2
BDET_00305	GO:0017111
BDET_00305	GO:0008152
BDET_00305	EC:3.6.1.15
BDET_00309	GO:0004674	camk camkl pask protein kinase
BDET_00309	GO:0005524
BDET_00309	GO:0006468
BDET_00309	EC:2.7.11
BDET_00310	GO:0016798	snf7 domain-containing protein
BDET_00310	GO:0008152
BDET_00311	GO:0005634	separase separin
BDET_00311	GO:0005515
BDET_00311	GO:0008233
BDET_00311	GO:0006508
BDET_00311	GO:0051301
BDET_00311	GO:1902589
BDET_00311	GO:1903047
BDET_00316	GO:0005622	rho gtpase activation protein
BDET_00316	GO:0005099
BDET_00316	GO:0032320
BDET_00317	GO:0003924	guanine nucleotide-binding protein subunit alpha
BDET_00317	GO:0004871
BDET_00317	GO:0005525
BDET_00317	GO:0031683
BDET_00317	GO:0006184
BDET_00317	GO:0007186
BDET_00318	GO:0005622	guanine nucleotide-binding protein g subunit alpha-3
BDET_00318	GO:0003924
BDET_00318	GO:0004871
BDET_00318	GO:0005525
BDET_00318	GO:0031683
BDET_00318	GO:0006184
BDET_00318	GO:0007186
BDET_00318	GO:0050909
BDET_00319	GO:0003924	guanine nucleotide-binding protein subunit alpha
BDET_00319	GO:0004871
BDET_00319	GO:0005525
BDET_00319	GO:0031683
BDET_00319	GO:0000909
BDET_00319	GO:0006184
BDET_00319	GO:0007186
BDET_00319	GO:0009405
BDET_00319	GO:0052470
BDET_00322	GO:0032865	mdm10 mdm12 mmm1 complex subunit mdm12
BDET_00322	GO:0000002
BDET_00322	GO:0045040
BDET_00323	GO:0005515	wd repeat-containing protein 60
BDET_00324	GO:0016307	1-phosphatidylinositol-4-phosphate 5-kinase
BDET_00324	GO:0046854
BDET_00324	EC:2.7.1
BDET_00325	GO:0044425	mitochondrial inner membrane protease subunit 1
BDET_00325	GO:0008236
BDET_00325	GO:0006508
BDET_00328	GO:0005634	transcription elongation factor spt5
BDET_00328	GO:0005515
BDET_00328	GO:0006357
BDET_00328	GO:0032784
BDET_00331	GO:0005515	swi snf-related matrix-associated actin-dependent regulator of chromatin subfamily d member 3 isoform x2
BDET_00331	GO:0003007
BDET_00331	GO:0007368
BDET_00331	GO:0055007
BDET_00333	GO:0005779	peroxisome assembly protein 12
BDET_00333	GO:0008022
BDET_00333	GO:0008270
BDET_00333	GO:0006625
BDET_00334	GO:0005778	actin-like protein arpc3
BDET_00334	GO:0005885
BDET_00334	GO:0003779
BDET_00334	GO:0016560
BDET_00334	GO:0034314
BDET_00335	GO:0005515	ddb1- and cul4-associated factor 13-like
BDET_00336	GO:0008440	inositol hexakisphosphate kinase 3
BDET_00336	GO:0006796
BDET_00337	GO:0008168	histone-arginine methyltransferase carm1
BDET_00337	GO:0006479
BDET_00338	GO:0003979	udp-glucose 6-dehydrogenase
BDET_00338	GO:0051287
BDET_00338	GO:0000271
BDET_00338	GO:0055114
BDET_00338	EC:1.1.1.22
BDET_00339	GO:0003979	udp-glucose dehydrogenase
BDET_00339	GO:0051287
BDET_00339	GO:0055114
BDET_00339	EC:1.1.1.22
BDET_00342	GO:0005515	ras suppressor protein 1
BDET_00343	GO:0009055	glutaredoxin
BDET_00343	GO:0015035
BDET_00343	GO:0045454
BDET_00343	GO:0055114
BDET_00344	GO:0008080	n-alpha-acetyltransferase 30 isoform x3
BDET_00344	GO:0008152
BDET_00344	EC:2.3.1
BDET_00345	GO:0005622	rho gtpase-activating protein 21 isoform x3
BDET_00345	GO:0007165
BDET_00348	GO:0004491	methylmalonate-semialdehyde dehydrogenase
BDET_00348	GO:0055114
BDET_00348	EC:1.2.1.27
BDET_00349	GO:0016787	hormone-sensitive lipase
BDET_00349	GO:0008152
BDET_00351	GO:0007094	m protein repeat protein
BDET_00352	GO:0005515	pre-mrna-splicing factor prp46
BDET_00353	GO:0005724	esa1p
BDET_00353	GO:0032777
BDET_00353	GO:0010485
BDET_00353	GO:0034212
BDET_00353	GO:0000183
BDET_00353	GO:0006281
BDET_00353	GO:0016239
BDET_00353	GO:0016573
BDET_00353	GO:0032968
BDET_00353	GO:0034401
BDET_00353	GO:0051726
BDET_00354	GO:0005737	transferase caf17 mitochondrial-like
BDET_00354	GO:0004047
BDET_00354	GO:0006546
BDET_00354	GO:0032259
BDET_00354	EC:2.1.2.10
BDET_00355	GO:0005622	guanine nucleotide-binding protein alpha subunit
BDET_00355	GO:0001664
BDET_00355	GO:0003924
BDET_00355	GO:0004871
BDET_00355	GO:0005525
BDET_00355	GO:0031683
BDET_00355	GO:0006184
BDET_00355	GO:0007189
BDET_00355	GO:0007264
BDET_00356	GO:0003924	candidate g-protein alpha subunit
BDET_00356	GO:0004871
BDET_00356	GO:0005525
BDET_00356	GO:0031683
BDET_00356	GO:0006184
BDET_00356	GO:0007186
BDET_00357	GO:0003924	g protein alpha subunit
BDET_00357	GO:0004871
BDET_00357	GO:0005525
BDET_00357	GO:0031683
BDET_00357	GO:0006184
BDET_00357	GO:0007186
BDET_00358	GO:0016021	member of major facilitator superfamily multidrug- dha1 sub-family
BDET_00358	GO:0055085
BDET_00359	GO:0042597	alginate lyase
BDET_00359	GO:0045135
BDET_00359	GO:0042122
BDET_00359	EC:4.2.2.3
BDET_00362	GO:0005622	ras-like protein ral-a
BDET_00362	GO:0016020
BDET_00362	GO:0003924
BDET_00362	GO:0005525
BDET_00362	GO:0006184
BDET_00362	GO:0006886
BDET_00362	GO:0006913
BDET_00362	GO:0007264
BDET_00363	GO:0005515	calponin homology domain-containing protein
BDET_00364	GO:0005634	serine threonine-protein phosphatase 2a regulatory subunit b subunit beta
BDET_00364	GO:0005737
BDET_00364	GO:0005819
BDET_00364	GO:0005509
BDET_00364	GO:0005515
BDET_00364	GO:0044238
BDET_00364	GO:0044260
BDET_00364	GO:0048522
BDET_00364	GO:0048523
BDET_00364	GO:0050790
BDET_00364	GO:2000045
BDET_00365	GO:0005509	hypothetical protein BATDEDRAFT_21457
BDET_00366	GO:0008080	nucleolar atpase
BDET_00366	GO:0008152
BDET_00366	EC:2.3.1
BDET_00369	GO:0016491	saccharopine dehydrogenase
BDET_00369	GO:0055114
BDET_00375	GO:0016021	squalene monooxygenase
BDET_00375	GO:0004506
BDET_00375	GO:0050660
BDET_00375	GO:0055114
BDET_00375	EC:1.14.13.132
BDET_00376	GO:0005840	60s ribosomal protein l31
BDET_00376	GO:0003735
BDET_00376	GO:0006412
BDET_00377	GO:0005840	60s acidic ribosomal protein p2
BDET_00377	GO:0003735
BDET_00377	GO:0006414
BDET_00380	GO:0004001	adenosine kinase
BDET_00380	GO:0016773
BDET_00380	GO:0006166
BDET_00380	GO:0006167
BDET_00380	EC:2.7.1.20
BDET_00381	GO:0005515	expressed protein
BDET_00384	GO:0004435	phosphoinositide phospholipase c plc1
BDET_00384	GO:0004871
BDET_00384	GO:0005509
BDET_00384	GO:0005515
BDET_00384	GO:0016042
BDET_00384	GO:0035556
BDET_00384	EC:3.1.4.11
BDET_00385	GO:0005615	extracellular metalloproteinase
BDET_00385	GO:0004222
BDET_00385	GO:0008270
BDET_00385	GO:0006508
BDET_00385	EC:3.4.24
BDET_00386	GO:0016407	acetyltransferase
BDET_00386	GO:0008152
BDET_00386	EC:2.3.1
BDET_00388	GO:0005730	atp-dependent rna helicase has1
BDET_00388	GO:0003723
BDET_00388	GO:0005524
BDET_00388	GO:0008026
BDET_00388	GO:0006200
BDET_00388	GO:0006364
BDET_00390	GO:0004674	kinase-like protein
BDET_00390	GO:0005524
BDET_00390	GO:0006468
BDET_00390	EC:2.7.11
BDET_00391	GO:0005525	developmentally-regulated gtp-binding protein 2
BDET_00393	GO:0005737	threonyl-trna synthetase
BDET_00393	GO:0004829
BDET_00393	GO:0005524
BDET_00393	GO:0006435
BDET_00393	EC:6.1.1.3
BDET_00394	GO:0005737	peptide chain release factor 2
BDET_00394	GO:0016149
BDET_00394	GO:0006415
BDET_00395	GO:0003700	gata-binding transcription factor
BDET_00395	GO:0004871
BDET_00395	GO:0008270
BDET_00395	GO:0043565
BDET_00395	GO:0006355
BDET_00395	GO:0007165
BDET_00399	GO:0005515	wd repeat-containing protein 53
BDET_00402	GO:0005794	mannosyl-oligosaccharide -alpha-mannosidase ic
BDET_00402	GO:0016020
BDET_00402	GO:0004571
BDET_00402	GO:0005509
BDET_00402	GO:0006486
BDET_00402	EC:3.2.1.113
BDET_00403	GO:0003676	3 -5 exoribonuclease 1-like
BDET_00403	GO:0004527
BDET_00405	GO:0016020	potassium channel protein
BDET_00405	GO:0005267
BDET_00405	GO:0071805
BDET_00406	GO:0008270	cytidine and dcmp deaminase domain-containing protein 1
BDET_00406	GO:0016787
BDET_00406	GO:0008152
BDET_00408	GO:0016021	hypothetical protein BATDEDRAFT_21499
BDET_00408	GO:0004252
BDET_00408	GO:0006508
BDET_00408	EC:3.4.21
BDET_00409	GO:0005759	iron sulfur cluster assembly protein mitochondrial
BDET_00409	GO:0005506
BDET_00409	GO:0051537
BDET_00409	GO:0016226
BDET_00410	GO:0003676	metallothionein expression activator
BDET_00410	GO:0046872
BDET_00411	GO:0005615	extracellular metalloproteinase
BDET_00411	GO:0004222
BDET_00411	GO:0008270
BDET_00411	GO:0006508
BDET_00411	EC:3.4.24
BDET_00412	GO:0003676	trna (guanine-n2-)-methyltransferase catalytic subunit trm11
BDET_00412	GO:0008168
BDET_00412	GO:0032259
BDET_00413	GO:0005515	hypothetical protein BATDEDRAFT_21504
BDET_00416	GO:0005576	phosphatidylglycerol phosphatidylinositol transfer protein
BDET_00417	GO:0005515	chromatin structure-remodeling complex proteinrsc7
BDET_00417	GO:0008270
BDET_00418	GO:0038032	hypothetical protein BATDEDRAFT_21509
BDET_00419	GO:0005506	fatty acid desaturase
BDET_00419	GO:0016717
BDET_00419	GO:0020037
BDET_00419	GO:0006633
BDET_00419	GO:0055114
BDET_00419	EC:1.14.19
BDET_00420	GO:0005634	homocitrate synthase
BDET_00420	GO:0005739
BDET_00420	GO:0004410
BDET_00420	GO:0019878
BDET_00420	EC:2.3.3.14
BDET_00422	GO:0005635	importin beta-3 subunit
BDET_00422	GO:0005730
BDET_00422	GO:0005488
BDET_00423	GO:0000166	peptidylprolyl isomerase
BDET_00423	GO:0003676
BDET_00423	GO:0003755
BDET_00423	GO:0000413
BDET_00423	GO:0006457
BDET_00423	EC:5.2.1.8
BDET_00424	GO:0000287	isocitrate dehydrogenase
BDET_00424	GO:0016616
BDET_00424	GO:0051287
BDET_00424	GO:0055114
BDET_00425	GO:0005634	dna topoisomerase 2-like
BDET_00425	GO:0003677
BDET_00425	GO:0003918
BDET_00425	GO:0005524
BDET_00425	GO:0006200
BDET_00425	GO:0006265
BDET_00425	EC:5.99.1.3
BDET_00426	GO:0003677	dna topoisomerase ii
BDET_00426	GO:0003918
BDET_00426	GO:0005524
BDET_00426	GO:0006200
BDET_00426	GO:0006265
BDET_00426	EC:5.99.1.3
BDET_00427	GO:0005751	cytochrome c oxidase subunit 6a
BDET_00427	GO:0004129
BDET_00427	GO:1902600
BDET_00427	EC:1.9.3.1
BDET_00429	GO:0044763	protein msf1
BDET_00430	GO:0005634	o-acetyl-adp-ribose deacetylase macrod2
BDET_00430	GO:0016798
BDET_00430	GO:0006974
BDET_00430	GO:0051725
BDET_00431	GO:0003951	sphingosine kinase 1-like isoform x1
BDET_00431	GO:0004143
BDET_00431	GO:0007205
BDET_00431	GO:0008152
BDET_00432	GO:0004674	agc pkc protein kinase
BDET_00432	GO:0005515
BDET_00432	GO:0005524
BDET_00432	GO:0046872
BDET_00432	GO:0006468
BDET_00432	GO:0035556
BDET_00432	EC:2.7.11
BDET_00434	GO:0003677	snf2 family helicase
BDET_00434	GO:0004386
BDET_00434	GO:0005524
BDET_00434	GO:0008270
BDET_00434	GO:0008152
BDET_00435	GO:0003677	related to rad8 protein and rdh54p
BDET_00435	GO:0004386
BDET_00435	GO:0005515
BDET_00435	GO:0005524
BDET_00435	GO:0008270
BDET_00435	GO:0008152
BDET_00438	GO:0004409	homoaconitase
BDET_00438	GO:0051539
BDET_00438	GO:0009085
BDET_00438	EC:4.2.1.36
BDET_00439	GO:0005488	nipped-b-like protein
BDET_00439	GO:0009887
BDET_00439	GO:0009987
BDET_00439	GO:0050789
BDET_00440	GO:0005515	f-box lrr-repeat protein 20
BDET_00441	GO:0005730	rnase p
BDET_00441	GO:0004526
BDET_00441	GO:0008033
BDET_00441	GO:0090502
BDET_00441	EC:3.1.26.5
BDET_00443	GO:0000159	serine threonine-protein phosphatase 2a regulatory subunit b subunit alpha isoform 2
BDET_00443	GO:0003682
BDET_00443	GO:0005509
BDET_00443	GO:0005515
BDET_00443	GO:0008601
BDET_00443	GO:0001754
BDET_00443	GO:0006470
BDET_00443	GO:0007525
BDET_00443	GO:0008285
BDET_00443	GO:0045732
BDET_00443	GO:0050790
BDET_00443	GO:0090090
BDET_00443	GO:0090249
BDET_00443	GO:0090263
BDET_00443	GO:2000134
BDET_00444	GO:0000287	enolase-phosphatase e1
BDET_00444	GO:0043874
BDET_00444	GO:0016311
BDET_00444	GO:0019509
BDET_00444	EC:3.1.3.77
BDET_00445	GO:0000902	protein partial
BDET_00446	GO:0004842	e3 ubiquitin-protein ligase ubr7
BDET_00446	GO:0005515
BDET_00446	GO:0008270
BDET_00446	GO:0016567
BDET_00449	GO:0005089	domain containing protein
BDET_00449	GO:0005488
BDET_00449	GO:0032321
BDET_00450	GO:0005089	hypothetical protein BATDEDRAFT_85767
BDET_00450	GO:0005515
BDET_00450	GO:0032321
BDET_00451	GO:0036064	basal body-orientation factor 1-like
BDET_00452	GO:0005515	minichromosome loss protein 1
BDET_00453	GO:0003777	dynein heavy chain axonemal
BDET_00453	GO:0005515
BDET_00453	GO:0007018
BDET_00453	GO:0008152
BDET_00454	GO:0038032	hypothetical protein BATDEDRAFT_85520
BDET_00455	GO:0038032	regulator of g-protein signaling 2-like
BDET_00457	GO:0038032	regulator of g-protein signaling 7
BDET_00458	GO:0038032	hypothetical protein BATDEDRAFT_21545
BDET_00459	GO:0038032	regulator of g-protein signaling 7
BDET_00460	GO:0016763	initiator trna phosphoribosyl transferase
BDET_00460	GO:0008152
BDET_00461	GO:0016021	abc transporter a family protein
BDET_00461	GO:0005215
BDET_00461	GO:0005524
BDET_00461	GO:0016887
BDET_00461	GO:0006200
BDET_00461	GO:0006810
BDET_00461	EC:3.6.1.3
BDET_00462	GO:0016021	abc atpbinding domain containing protein
BDET_00462	GO:0005215
BDET_00462	GO:0005524
BDET_00462	GO:0016887
BDET_00462	GO:0006200
BDET_00462	GO:0006810
BDET_00462	EC:3.6.1.3
BDET_00465	GO:0043226	inversin isoform x7
BDET_00465	GO:0044424
BDET_00465	GO:0005515
BDET_00465	GO:0007275
BDET_00465	GO:0050794
BDET_00468	GO:0000407	serine threonine protein kinase
BDET_00468	GO:0016020
BDET_00468	GO:0043227
BDET_00468	GO:0004674
BDET_00468	GO:0005524
BDET_00468	GO:0006468
BDET_00468	GO:0006914
BDET_00468	GO:0015031
BDET_00468	GO:0033554
BDET_00468	GO:0044763
BDET_00468	GO:0044765
BDET_00468	GO:0051649
BDET_00468	EC:2.7.11
BDET_00469	GO:0034045	atg1 protein
BDET_00469	GO:0004674
BDET_00469	GO:0005524
BDET_00469	GO:0006468
BDET_00469	GO:0006914
BDET_00469	GO:0015031
BDET_00469	EC:2.7.11
BDET_00472	GO:0003677	p-loop containing nucleoside triphosphate hydrolase protein
BDET_00472	GO:0004386
BDET_00472	GO:0005515
BDET_00472	GO:0005524
BDET_00472	GO:0008270
BDET_00472	GO:0008152
BDET_00473	GO:0003987	acetyl-coenzyme a synthetase
BDET_00473	GO:0016208
BDET_00473	GO:0019427
BDET_00473	EC:6.2.1.1
BDET_00477	GO:0005515	armadillo repeat-containing protein
BDET_00478	GO:0005515	wd repeat-containing protein 78
BDET_00479	GO:0005737	thioredoxin reductase
BDET_00479	GO:0004386
BDET_00479	GO:0004791
BDET_00479	GO:0050660
BDET_00479	GO:0019430
BDET_00479	GO:0055114
BDET_00479	EC:1.8.1.9
BDET_00480	GO:0000262	mitochondrial genome maintenance protein
BDET_00480	GO:0000002
BDET_00482	GO:0000166	polyadenylate binding protein
BDET_00482	GO:0003723
BDET_00483	GO:0016747	3-oxoacyl-
BDET_00483	GO:0006633
BDET_00484	GO:0003824	trna 2-thiocytidine biosynthesis protein ttca
BDET_00484	GO:0030170
BDET_00484	GO:0008152
BDET_00485	GO:0004806	sn1-specific diacylglycerol lipase beta
BDET_00485	GO:0006629
BDET_00485	EC:3.1.1.3
BDET_00486	GO:0005515	histone lysine methyltransferase set3
BDET_00486	GO:0008270
BDET_00486	GO:0016740
BDET_00487	GO:0003677	apses transcription factor
BDET_00487	GO:0003700
BDET_00487	GO:0006355
BDET_00490	GO:0016787	zinc phosphodiesterase elac protein 2 isoform x1
BDET_00490	GO:0008033
BDET_00492	GO:0005938	protein catalytic domain-containing protein
BDET_00492	GO:0016323
BDET_00492	GO:0031594
BDET_00492	GO:0045169
BDET_00492	GO:0045172
BDET_00492	GO:0061174
BDET_00492	GO:0004674
BDET_00492	GO:0005524
BDET_00492	GO:0050321
BDET_00492	GO:0001737
BDET_00492	GO:0006468
BDET_00492	GO:0007015
BDET_00492	GO:0007294
BDET_00492	GO:0007298
BDET_00492	GO:0007317
BDET_00492	GO:0007318
BDET_00492	GO:0008360
BDET_00492	GO:0016325
BDET_00492	GO:0019730
BDET_00492	GO:0030709
BDET_00492	GO:0051124
BDET_00492	GO:0051663
BDET_00492	GO:0090176
BDET_00492	EC:2.7.11
BDET_00492	EC:2.7.11.26
BDET_00493	GO:0005515	wd40 repeat-like protein
BDET_00495	GO:0005515	wd repeat-containing protein 96
BDET_00498	GO:0005097	ypt rab-specific gtpase-activating protein gyp1
BDET_00498	GO:0032851
BDET_00499	GO:0005635	mitotic-spindle organizing protein 1
BDET_00499	GO:0005813
BDET_00499	GO:0005828
BDET_00499	GO:0008274
BDET_00499	GO:0009524
BDET_00499	GO:0009574
BDET_00499	GO:0072686
BDET_00499	GO:0007052
BDET_00499	GO:0033566
BDET_00499	GO:0051418
BDET_00500	GO:0008080	n-alpha-acetyltransferase catalytic subunit
BDET_00500	GO:0008152
BDET_00500	EC:2.3.1
BDET_00502	GO:0005634	---NA---
BDET_00502	GO:0000981
BDET_00502	GO:0008270
BDET_00502	GO:0006355
BDET_00503	GO:0003824	long-chain fatty acid- ligase faa1
BDET_00503	GO:0008152
BDET_00505	GO:0005515	hypothetical protein BATDEDRAFT_85778
BDET_00505	GO:0008270
BDET_00507	GO:0004222	mitochondrial inner membrane protease atp23
BDET_00507	GO:0006508
BDET_00507	EC:3.4.24
BDET_00509	GO:0005856	elmo domain-containing protein 2
BDET_00509	GO:0006909
BDET_00510	GO:0005654	serine arginine-rich splicing factor 10 isoform x1
BDET_00510	GO:0000166
BDET_00510	GO:0003676
BDET_00510	GO:0016482
BDET_00510	GO:0048025
BDET_00513	GO:0016020	ras protein
BDET_00513	GO:0005525
BDET_00513	GO:0006184
BDET_00513	GO:0007264
BDET_00513	GO:0015031
BDET_00514	GO:0016020	ras-like protein
BDET_00514	GO:0005525
BDET_00514	GO:0006184
BDET_00514	GO:0007264
BDET_00516	GO:0004842	ubiquitin-conjugating enzyme e2
BDET_00516	GO:0016881
BDET_00516	GO:0016567
BDET_00517	GO:0005634	hypothetical protein BATDEDRAFT_8680
BDET_00517	GO:0008536
BDET_00517	GO:0006886
BDET_00520	GO:0003714	protein scai
BDET_00520	GO:0006351
BDET_00520	GO:2001141
BDET_00521	GO:0016020	neuronal calcium sensor 1
BDET_00521	GO:0043005
BDET_00521	GO:0044424
BDET_00521	GO:0005245
BDET_00521	GO:0005509
BDET_00521	GO:0010975
BDET_00521	GO:0060872
BDET_00521	GO:0070588
BDET_00522	GO:0005515	wd repeat domain 74
BDET_00523	GO:0003723	ribosomal large subunit pseudouridine synthase c
BDET_00523	GO:0009982
BDET_00523	GO:0001522
BDET_00523	EC:5.4.99.12
BDET_00525	GO:0008289	hypothetical protein BATDEDRAFT_85784
BDET_00526	GO:0008289	hypothetical protein BATDEDRAFT_85784
BDET_00528	GO:0005515	protein tilb homolog
BDET_00528	GO:0044699
BDET_00529	GO:0044429	cytochrome c oxidase assembly protein
BDET_00529	GO:0005507
BDET_00531	GO:0005737	hira-interacting protein 5
BDET_00531	GO:0005506
BDET_00531	GO:0051536
BDET_00531	GO:0016226
BDET_00532	GO:0033596	proteophosphoglycan 5
BDET_00532	GO:0005096
BDET_00532	GO:0032007
BDET_00532	GO:0043547
BDET_00532	GO:0051056
BDET_00533	GO:0005840	60s ribosomal protein l3
BDET_00533	GO:0003735
BDET_00533	GO:0006412
BDET_00534	GO:0005840	60s ribosomal protein l3
BDET_00534	GO:0003735
BDET_00534	GO:0006412
BDET_00538	GO:0016471	v-type g subunit
BDET_00538	GO:0016820
BDET_00538	GO:0015992
BDET_00538	GO:0055085
BDET_00539	GO:0008168	16s rrna methyltransferase
BDET_00539	GO:0032259
BDET_00540	GO:0008168	16s rrna methyltransferase
BDET_00540	GO:0032259
BDET_00542	GO:0005515	tetratricopeptide repeat protein 16
BDET_00545	GO:0003723	rrna methyltransferase mitochondrial
BDET_00545	GO:0008173
BDET_00545	GO:0001510
BDET_00545	GO:0006396
BDET_00545	EC:2.1.1
BDET_00546	GO:0016021	palmitoyltransferase
BDET_00546	GO:0008270
BDET_00546	GO:0019706
BDET_00546	GO:0008152
BDET_00546	EC:2.3.1.225
BDET_00548	GO:0042765	phosphatidylinositol class k
BDET_00548	GO:0003923
BDET_00548	GO:0004197
BDET_00548	GO:0006508
BDET_00548	GO:0016255
BDET_00548	EC:3.4.22
BDET_00548	EC:3
BDET_00549	GO:0000808	origin recognition complex subunit partial
BDET_00549	GO:0005634
BDET_00549	GO:0006260
BDET_00551	GO:0016020	terbinafine resistance locus protein
BDET_00555	GO:0005515	wd40 repeat-containing protein smu1
BDET_00556	GO:0005634	proteasome subunit alpha type-3 isoform x2
BDET_00556	GO:0005737
BDET_00556	GO:0019773
BDET_00556	GO:0004298
BDET_00556	GO:0006511
BDET_00556	EC:3.4.25
BDET_00557	GO:0005737	glutamate-trna ligase
BDET_00557	GO:0000049
BDET_00557	GO:0004818
BDET_00557	GO:0005524
BDET_00557	GO:0006424
BDET_00557	EC:6.1.1.17
BDET_00558	GO:0005515	calponin transgelin
BDET_00559	GO:0042995	intraflagellar transport protein 52 homolog
BDET_00559	GO:0007368
BDET_00559	GO:0048598
BDET_00559	GO:0048731
BDET_00559	GO:0050794
BDET_00559	GO:0060562
BDET_00561	GO:0016756	thioredoxin family trp26 family protein
BDET_00561	GO:0046872
BDET_00561	GO:0010038
BDET_00561	GO:0046938
BDET_00561	EC:2.3.2.15
BDET_00562	GO:0016756	glutathione gamma-glutamylcysteinyltransferase
BDET_00562	GO:0046872
BDET_00562	GO:0010038
BDET_00562	GO:0046938
BDET_00562	EC:2.3.2.15
BDET_00563	GO:0005515	sel1 domain-containing protein
BDET_00565	GO:0005515	vacuolar protein-sorting protein bro1
BDET_00566	GO:0016772	abc1-domain-containing protein
BDET_00566	GO:0008152
BDET_00567	GO:0004181	cytosolic carboxypeptidase 2
BDET_00567	GO:0008270
BDET_00567	GO:0006508
BDET_00567	EC:3.4.17
BDET_00568	GO:0009331	glycerol-3-phosphate dehydrogenase 1-like protein
BDET_00568	GO:0016020
BDET_00568	GO:0004367
BDET_00568	GO:0042803
BDET_00568	GO:0051287
BDET_00568	GO:0002028
BDET_00568	GO:0005975
BDET_00568	GO:0008016
BDET_00568	GO:0019674
BDET_00568	GO:0046168
BDET_00568	GO:0048518
BDET_00568	GO:0048523
BDET_00568	GO:0055114
BDET_00568	GO:0065008
BDET_00568	EC:1.1.1.8
BDET_00568	EC:1.1.1.94
BDET_00570	GO:0005515	duf1339 domain protein
BDET_00571	GO:0005515	elongation gtp-binding domain-containing protein
BDET_00573	GO:0005515	ibr domain-containing protein
BDET_00573	GO:0008270
BDET_00575	GO:0003755	peptidyl-prolyl cis-trans isomerase d
BDET_00575	GO:0016787
BDET_00575	GO:0000413
BDET_00575	GO:0006457
BDET_00575	EC:5.2.1.8
BDET_00577	GO:0005787	probable signal peptidase complex subunit 2
BDET_00577	GO:0016021
BDET_00577	GO:0008233
BDET_00577	GO:0006465
BDET_00577	GO:0006508
BDET_00578	GO:0000307	cyclin-dependent kinase 2 isoform x2
BDET_00578	GO:0000781
BDET_00578	GO:0000793
BDET_00578	GO:0000805
BDET_00578	GO:0000806
BDET_00578	GO:0005667
BDET_00578	GO:0005768
BDET_00578	GO:0005813
BDET_00578	GO:0005829
BDET_00578	GO:0015030
BDET_00578	GO:0030496
BDET_00578	GO:0004693
BDET_00578	GO:0005524
BDET_00578	GO:0030332
BDET_00578	GO:0032403
BDET_00578	GO:0035173
BDET_00578	GO:0046872
BDET_00578	GO:0000084
BDET_00578	GO:0000085
BDET_00578	GO:0000086
BDET_00578	GO:0002088
BDET_00578	GO:0006281
BDET_00578	GO:0006813
BDET_00578	GO:0006977
BDET_00578	GO:0007067
BDET_00578	GO:0007126
BDET_00578	GO:0007265
BDET_00578	GO:0007596
BDET_00578	GO:0008284
BDET_00578	GO:0009636
BDET_00578	GO:0016572
BDET_00578	GO:0031100
BDET_00578	GO:0031145
BDET_00578	GO:0032298
BDET_00578	GO:0032355
BDET_00578	GO:0032869
BDET_00578	GO:0042493
BDET_00578	GO:0045471
BDET_00578	GO:0045893
BDET_00578	GO:0046686
BDET_00578	GO:0051298
BDET_00578	GO:0051439
BDET_00578	GO:0051591
BDET_00578	GO:0051602
BDET_00578	GO:0060968
BDET_00578	GO:0071732
BDET_00578	EC:2.7.11.22
BDET_00579	GO:0000166	transaltion initiation factor
BDET_00579	GO:0003676
BDET_00581	GO:0046983	hlh transcription factor
BDET_00582	GO:0008318	protein prenyltransferase alpha subunit repeat-containing protein 1-like
BDET_00582	GO:0018342
BDET_00583	GO:0004729	mitotic chromosome condensation-related protein
BDET_00583	GO:0005488
BDET_00583	GO:0006779
BDET_00583	GO:0007076
BDET_00583	GO:0055114
BDET_00583	EC:1.3.3.4
BDET_00584	GO:0004729	protoporphyrinogen oxidase
BDET_00584	GO:0006779
BDET_00584	GO:0007076
BDET_00584	GO:0055114
BDET_00584	EC:1.3.3.4
BDET_00585	GO:0005515	translation initiation factor eif2b epsilon subunit
BDET_00585	GO:0016779
BDET_00585	GO:0009058
BDET_00586	GO:0004190	hypothetical protein BATDEDRAFT_21660
BDET_00586	GO:0006508
BDET_00586	EC:3.4.23
BDET_00588	GO:0003676	rna-dependent atpase rok1
BDET_00588	GO:0005524
BDET_00588	GO:0008026
BDET_00588	GO:0006200
BDET_00591	GO:0016021	s-adenosylmethionine transporter
BDET_00591	GO:0055085
BDET_00592	GO:0005852	eukaryotic translation initiation factor 3 subunit i
BDET_00592	GO:0016282
BDET_00592	GO:0033290
BDET_00592	GO:0003743
BDET_00592	GO:0005515
BDET_00592	GO:0001731
BDET_00592	GO:0006446
BDET_00593	GO:0005515	leucine rich repeat protein
BDET_00594	GO:0006486	glycosyltransferase family 71 protein
BDET_00596	GO:0016021	phosphatidylinositol class q
BDET_00596	GO:0017176
BDET_00596	GO:0006506
BDET_00596	EC:2.4.1.198
BDET_00597	GO:0004672	tbc domain-containing protein kinase-like protein
BDET_00597	GO:0005097
BDET_00597	GO:0005524
BDET_00597	GO:0006468
BDET_00597	GO:0032851
BDET_00598	GO:0003723	ribosomal protein l1
BDET_00599	GO:0003677	dna-directed dna polymerase
BDET_00599	GO:0003887
BDET_00599	GO:0006261
BDET_00599	GO:0006351
BDET_00599	EC:2.7.7.7
BDET_00600	GO:0005515	hypothetical protein BATDEDRAFT_21673
BDET_00601	GO:0005737	alpha-beta tubulin
BDET_00601	GO:0005874
BDET_00601	GO:0003924
BDET_00601	GO:0005200
BDET_00601	GO:0005525
BDET_00601	GO:0006184
BDET_00601	GO:0007017
BDET_00601	GO:0051258
BDET_00603	GO:0005634	n-terminal binuclear zn cluster-containing dna binding domain-containing protein
BDET_00603	GO:0000981
BDET_00603	GO:0003677
BDET_00603	GO:0008270
BDET_00603	GO:0006357
BDET_00604	GO:0016740	vacuolar protein-sorting-associated protein 25-like
BDET_00605	GO:0008168	methyltransferase-like protein 11a
BDET_00605	GO:0032259
BDET_00606	GO:0009055	electron transfer flavoprotein subunit mitochondrial
BDET_00606	GO:0050660
BDET_00609	GO:0003824	caib baif family enzyme
BDET_00609	GO:0008152
BDET_00610	GO:0000179	dimethyladenosine transferase mitochondrial
BDET_00610	GO:0031167
BDET_00610	EC:2.1.1
BDET_00612	GO:0005871	kinesin heavy chain
BDET_00612	GO:0005874
BDET_00612	GO:0003777
BDET_00612	GO:0005524
BDET_00612	GO:0008017
BDET_00612	GO:0007018
BDET_00612	GO:0008152
BDET_00613	GO:0005669	transcription initiation factor tfiid 55 kda subunit
BDET_00613	GO:0006367
BDET_00615	GO:0016020	pth2 family peptidyl-trna hydrolase
BDET_00615	GO:0004045
BDET_00615	GO:0008375
BDET_00615	GO:0008152
BDET_00615	EC:3.1.1.29
BDET_00615	EC:2.4.1
BDET_00616	GO:0016020	hypothetical protein BATDEDRAFT_34046
BDET_00616	GO:0004163
BDET_00616	GO:0004222
BDET_00616	GO:0005515
BDET_00616	GO:0005524
BDET_00616	GO:0006508
BDET_00616	GO:0008299
BDET_00616	EC:3.4.24
BDET_00616	EC:4.1.1.33
BDET_00617	GO:0005829	diphosphomevalonate decarboxylase
BDET_00617	GO:0016020
BDET_00617	GO:0004163
BDET_00617	GO:0004222
BDET_00617	GO:0005524
BDET_00617	GO:0006508
BDET_00617	GO:0019287
BDET_00617	EC:3.4.24
BDET_00617	EC:4.1.1.33
BDET_00618	GO:0004672	serine threonine-protein kinase partial
BDET_00618	GO:0005524
BDET_00618	GO:0006468
BDET_00619	GO:0016740	translation initiation factor eif-2b subunit gamma
BDET_00620	GO:0016779	translation initiation factor eif2b gamma subunit
BDET_00620	GO:0009058
BDET_00621	GO:0016021	wsc domain-containing protein
BDET_00621	GO:0005244
BDET_00621	GO:0034765
BDET_00625	GO:0006486	hypothetical protein BATDEDRAFT_36423
BDET_00627	GO:0005515	thioredoxin-like fold domain-containing protein
BDET_00628	GO:0005664	origin recognition complex subunit 4 isoform 3
BDET_00628	GO:0000166
BDET_00628	GO:0003688
BDET_00628	GO:0005515
BDET_00628	GO:0000278
BDET_00628	GO:0006270
BDET_00628	GO:0022402
BDET_00630	GO:0003723	dcp2-domain-containing protein
BDET_00630	GO:0016787
BDET_00630	GO:0030145
BDET_00630	GO:0008152
BDET_00631	GO:0008270	cue domain
BDET_00631	GO:0016706
BDET_00631	GO:0055114
BDET_00631	EC:1.14.11
BDET_00632	GO:0006491	hypothetical protein BATDEDRAFT_21703
BDET_00634	GO:0005886	protein zinc induced facilitator-like 1-like isoform x2
BDET_00634	GO:0016021
BDET_00634	GO:0005215
BDET_00634	GO:0055085
BDET_00635	GO:0016021	tetracycline-efflux transporter
BDET_00635	GO:0055085
BDET_00637	GO:0016787	cleavage and polyadenylation specificity factor subunit 3-like
BDET_00637	GO:0008152
BDET_00638	GO:0004672	serine threonine-protein kinase ksg1
BDET_00638	GO:0005524
BDET_00638	GO:0006468
BDET_00639	GO:0003824	acyl- synthetase
BDET_00639	GO:0008152
BDET_00640	GO:0005737	voltage-dependent potassium beta subunit
BDET_00640	GO:0005249
BDET_00640	GO:0071805
BDET_00641	GO:0005634	exonuclease 1
BDET_00641	GO:0003677
BDET_00641	GO:0004518
BDET_00641	GO:0006281
BDET_00641	GO:0090305
BDET_00641	EC:3.1
BDET_00642	GO:0016021	peroxisomal membrane protein 4-like
BDET_00643	GO:0016021	peroxisomal membrane protein 4
BDET_00644	GO:0016021	mitochondrial carrier
BDET_00644	GO:0055085
BDET_00645	GO:0016791	2-phosphoglycolate phosphatase
BDET_00645	GO:0016311
BDET_00645	EC:3.1.3.41
BDET_00646	GO:0016020	er-derived vesicles protein erv14
BDET_00646	GO:0035556
BDET_00647	GO:0003676	c2h2 zinc finger protein
BDET_00647	GO:0046872
BDET_00651	GO:0032040	rrna-processing protein fcf1
BDET_00658	GO:0016491	short-chain dehydrogenase
BDET_00658	GO:0055114
BDET_00660	GO:0008168	tgs1 protein
BDET_00660	GO:0001510
BDET_00660	GO:0009452
BDET_00661	GO:0008168	trimethylguanosine synthase
BDET_00661	GO:0001510
BDET_00661	GO:0009452
BDET_00662	GO:0005840	60s ribosomal protein l29
BDET_00662	GO:0003735
BDET_00662	GO:0006412
BDET_00663	GO:0005515	glucose-induced degradation complex subunit fyv10
BDET_00665	GO:0005515	peroxisomal targeting signal 1 receptor
BDET_00666	GO:0005488	trafficking protein particle complex subunit 6b
BDET_00671	GO:0009897	guanylate cyclase 2g-like
BDET_00671	GO:0016021
BDET_00671	GO:0004383
BDET_00671	GO:0004871
BDET_00671	GO:0016772
BDET_00671	GO:0032550
BDET_00671	GO:0032555
BDET_00671	GO:0035639
BDET_00671	GO:0006182
BDET_00671	GO:0035556
BDET_00671	EC:4.6.1.2
BDET_00672	GO:0005515	wd repeat-containing protein 65
BDET_00673	GO:0005515	related to skt5-activator of chitin synthase iii
BDET_00675	GO:0005525	gpn-loop gtpase 3 like protein
BDET_00675	GO:0017111
BDET_00675	GO:0008152
BDET_00675	EC:3.6.1.15
BDET_00676	GO:0005634	importin 9
BDET_00676	GO:0008536
BDET_00676	GO:0006886
BDET_00679	GO:0035267	yeats domain-containing protein 4
BDET_00679	GO:0008022
BDET_00679	GO:0006355
BDET_00679	GO:0043967
BDET_00679	GO:0043968
BDET_00682	GO:0004674	agc pka protein kinase
BDET_00682	GO:0005524
BDET_00682	GO:0006468
BDET_00682	EC:2.7.11
BDET_00683	GO:0005938	c2 calcium-dependent membrane targeting domain-containing protein
BDET_00683	GO:0008021
BDET_00683	GO:0030659
BDET_00683	GO:0032587
BDET_00683	GO:0005215
BDET_00683	GO:0005509
BDET_00683	GO:0005515
BDET_00683	GO:0005544
BDET_00683	GO:0031340
BDET_00683	GO:0038028
BDET_00683	GO:0065002
BDET_00683	GO:0072659
BDET_00683	GO:0090314
BDET_00683	GO:2001275
BDET_00685	GO:0003677	p-loop containing nucleoside triphosphate hydrolase protein
BDET_00685	GO:0005524
BDET_00685	GO:0017111
BDET_00685	GO:0006260
BDET_00685	EC:3.6.1.15
BDET_00686	GO:0005787	hypothetical protein BATDEDRAFT_84776
BDET_00686	GO:0016021
BDET_00686	GO:0008233
BDET_00686	GO:0006465
BDET_00686	GO:0006508
BDET_00687	GO:0005634	dna excision repair protein ercc-5
BDET_00687	GO:0003697
BDET_00687	GO:0004519
BDET_00687	GO:0006289
BDET_00687	GO:0090305
BDET_00688	GO:0005622	glia maturation factor beta
BDET_00688	GO:0003779
BDET_00688	GO:0071933
BDET_00688	GO:0002040
BDET_00688	GO:0034316
BDET_00688	GO:0042063
BDET_00689	GO:0005515	galactose oxidase
BDET_00690	GO:0005634	pachytene checkpoint protein 2 homolog
BDET_00690	GO:0003712
BDET_00690	GO:0005515
BDET_00690	GO:0005524
BDET_00690	GO:0017111
BDET_00690	GO:0006302
BDET_00690	GO:0006366
BDET_00690	GO:0007130
BDET_00690	GO:0007131
BDET_00690	GO:0007283
BDET_00690	GO:0048477
BDET_00690	GO:2001141
BDET_00690	EC:3.6.1.15
BDET_00692	GO:0005515	glucose-induced degradation protein 8 homolog isoform x1
BDET_00693	GO:0005737	monothiol glutaredoxin
BDET_00693	GO:0009055
BDET_00693	GO:0015035
BDET_00693	GO:0045454
BDET_00693	GO:0055114
BDET_00694	GO:0005838	26s proteasome non-atpase regulatory subunit 8
BDET_00694	GO:0006508
BDET_00696	GO:0004713	serine threonine-protein kinase blus1
BDET_00696	GO:0005524
BDET_00696	GO:0018108
BDET_00696	EC:2.7.10
BDET_00697	GO:0005634	60s ribosome subunit biogenesis protein nip7
BDET_00697	GO:0003723
BDET_00697	GO:0042255
BDET_00698	GO:0005840	60s ribosomal protein l27a
BDET_00698	GO:0003735
BDET_00698	GO:0006412
BDET_00701	GO:0000502	26s proteasome non-atpase regulatory subunit 14
BDET_00701	GO:0005515
BDET_00702	GO:0008270	zinc finger 1
BDET_00703	GO:0005622	translation initiation factor if-2
BDET_00703	GO:0003743
BDET_00703	GO:0003924
BDET_00703	GO:0005525
BDET_00703	GO:0006184
BDET_00703	GO:0006413
BDET_00704	GO:0003824	ethanolamine-phosphate cytidylyltransferase
BDET_00704	GO:0009058
BDET_00706	GO:0003723	adenosine deaminase editase
BDET_00706	GO:0004000
BDET_00706	GO:0006396
BDET_00706	EC:3.5.4.4
BDET_00709	GO:0008250	dolichyl-diphosphooligosaccharide--protein glycosyltransferase subunit 2
BDET_00709	GO:0016021
BDET_00709	GO:0006487
BDET_00710	GO:0000786	histone partial
BDET_00710	GO:0005634
BDET_00710	GO:0005737
BDET_00710	GO:0005874
BDET_00710	GO:0003677
BDET_00710	GO:0046982
BDET_00710	GO:0006334
BDET_00711	GO:0000786	histone h2b
BDET_00711	GO:0005634
BDET_00711	GO:0003677
BDET_00711	GO:0046982
BDET_00711	GO:0006334
BDET_00712	GO:0003677	dna helicase mcm8
BDET_00712	GO:0005524
BDET_00712	GO:0017111
BDET_00712	GO:0006260
BDET_00712	EC:3.6.1.15
BDET_00714	GO:0004400	histidinol-phosphate aminotransferase
BDET_00714	GO:0030170
BDET_00714	GO:0000105
BDET_00714	EC:2.6.1.9
BDET_00715	GO:0000145	exocyst complex component sec15
BDET_00715	GO:0006904
BDET_00716	GO:0005871	kinesin family member 2 24
BDET_00716	GO:0005874
BDET_00716	GO:0003777
BDET_00716	GO:0005524
BDET_00716	GO:0008017
BDET_00716	GO:0007018
BDET_00716	GO:0008152
BDET_00717	GO:0019901	related to pcl6-cyclin like protein interacting with pho85p
BDET_00717	GO:0000079
BDET_00718	GO:0004853	uroporphyrinogen decarboxylase
BDET_00718	GO:0006782
BDET_00718	EC:4.1.1.37
BDET_00719	GO:0005868	related to dynein light-intermediate chain
BDET_00719	GO:0003777
BDET_00719	GO:0007018
BDET_00719	GO:0008152
BDET_00720	GO:0016021	extracellular calcium-sensing receptor-like
BDET_00720	GO:0004965
BDET_00720	GO:0007186
BDET_00721	GO:0009941	thiol methyltransferase 2
BDET_00721	GO:0018708
BDET_00721	GO:0032259
BDET_00721	EC:2.1.1.9
BDET_00722	GO:0003980	udp-glucose:glycoprotein glucosyltransferase
BDET_00722	GO:0006486
BDET_00722	GO:0097359
BDET_00722	EC:2.4.1
BDET_00724	GO:0005515	actin polymerization protein
BDET_00724	GO:0035556
BDET_00725	GO:0004674	camk camkl chk1 protein kinase
BDET_00725	GO:0005524
BDET_00725	GO:0006468
BDET_00725	EC:2.7.11
BDET_00726	GO:0004674	pkinase-domain-containing protein
BDET_00726	GO:0005524
BDET_00726	GO:0006468
BDET_00726	EC:2.7.11
BDET_00727	GO:0005515	e3 ubiquitin-protein ligase zswim2
BDET_00727	GO:0008270
BDET_00727	GO:0016881
BDET_00728	GO:0005834	regulator of g-protein
BDET_00728	GO:0004871
BDET_00728	GO:0035556
BDET_00728	GO:0038032
BDET_00729	GO:0005834	hypothetical protein BATDEDRAFT_85445
BDET_00729	GO:0004871
BDET_00729	GO:0035556
BDET_00729	GO:0038032
BDET_00730	GO:0000166	rna-binding domain-containing protein
BDET_00730	GO:0017069
BDET_00730	GO:0000398
BDET_00731	GO:0004478	s-adenosylmethionine synthase
BDET_00731	GO:0005524
BDET_00731	GO:0046872
BDET_00731	GO:0006556
BDET_00731	GO:0006730
BDET_00731	EC:2.5.1.6
BDET_00732	GO:0000287	isocitrate dehydrogenase
BDET_00732	GO:0004450
BDET_00732	GO:0051287
BDET_00732	GO:0006099
BDET_00732	GO:0006102
BDET_00732	EC:1.1.1.42
BDET_00733	GO:0003868	4-hydroxyphenylpyruvate dioxygenase
BDET_00733	GO:0046872
BDET_00733	GO:0006572
BDET_00733	GO:0055114
BDET_00733	EC:1.13.11.27
BDET_00734	GO:0004106	chorismate mutase
BDET_00734	GO:0009073
BDET_00734	GO:0046417
BDET_00735	GO:0044464	nucleolar protein 5a
BDET_00736	GO:0005672	transcription factor iia
BDET_00736	GO:0006367
BDET_00737	GO:0016021	atpase
BDET_00737	GO:0005524
BDET_00737	GO:0019829
BDET_00737	GO:0046872
BDET_00737	GO:0006812
BDET_00737	GO:0008152
BDET_00738	GO:0005871	kinesin family protein
BDET_00738	GO:0005874
BDET_00738	GO:0003777
BDET_00738	GO:0005524
BDET_00738	GO:0008017
BDET_00738	GO:0007018
BDET_00738	GO:0008152
BDET_00739	GO:0019901	expressed protein
BDET_00739	GO:0000079
BDET_00740	GO:0032299	ribonuclease h2 subunit a
BDET_00740	GO:0003723
BDET_00740	GO:0004523
BDET_00740	GO:0006298
BDET_00740	GO:0006401
BDET_00740	GO:0090502
BDET_00740	EC:3.1.26.4
BDET_00743	GO:0016758	glycosyltransferase family 1 protein
BDET_00743	GO:0030259
BDET_00751	GO:0031105	cell division control gtp binding protein
BDET_00751	GO:0005525
BDET_00751	GO:0007049
BDET_00751	GO:0051301
BDET_00753	GO:0005739	trans-2-enoyl- mitochondrial
BDET_00753	GO:0008270
BDET_00753	GO:0019166
BDET_00753	GO:0006631
BDET_00753	GO:0055114
BDET_00753	EC:1.3.1.38
BDET_00754	GO:0005622	intraflagellar transport protein 81 homolog
BDET_00754	GO:0030992
BDET_00754	GO:0036126
BDET_00754	GO:0044441
BDET_00754	GO:0015631
BDET_00754	GO:0042073
BDET_00754	GO:0042384
BDET_00755	GO:0030992	intraflagellar transport protein 81 homolog
BDET_00755	GO:0015631
BDET_00755	GO:0042073
BDET_00755	GO:0042384
BDET_00757	GO:0042578	phosphatidylinositol-3-phosphatase sac1
BDET_00757	GO:0008152
BDET_00757	EC:3.1
BDET_00758	GO:0005515	anaphase-promoting complex component
BDET_00761	GO:0000166	rna pseudouridylate synthase domain-containing protein 2
BDET_00761	GO:0003723
BDET_00761	GO:0009982
BDET_00761	GO:0001522
BDET_00761	EC:5.4.99.12
BDET_00762	GO:0005840	ubiquitin 40s ribosomal protein s27a fusion
BDET_00762	GO:0003735
BDET_00762	GO:0005515
BDET_00762	GO:0006412
BDET_00765	GO:0003677	myb transcription factor
BDET_00765	GO:0003682
BDET_00767	GO:0003723	ribosomal protein subunit s4
BDET_00771	GO:0005737	glycyl-trna synthetase 1
BDET_00771	GO:0004820
BDET_00771	GO:0005524
BDET_00771	GO:0006426
BDET_00771	EC:6.1.1.14
BDET_00772	GO:0008270	lim domain containing protein
BDET_00773	GO:0005654	3-phosphoinositide-dependent protein kinase 1
BDET_00773	GO:0005829
BDET_00773	GO:0005886
BDET_00773	GO:0016023
BDET_00773	GO:0042995
BDET_00773	GO:0004676
BDET_00773	GO:0005158
BDET_00773	GO:0005524
BDET_00773	GO:0016004
BDET_00773	GO:0019901
BDET_00773	GO:0043274
BDET_00773	GO:0003323
BDET_00773	GO:0006469
BDET_00773	GO:0006972
BDET_00773	GO:0007173
BDET_00773	GO:0007268
BDET_00773	GO:0008286
BDET_00773	GO:0008543
BDET_00773	GO:0010518
BDET_00773	GO:0010594
BDET_00773	GO:0010667
BDET_00773	GO:0018107
BDET_00773	GO:0019722
BDET_00773	GO:0030036
BDET_00773	GO:0030168
BDET_00773	GO:0030512
BDET_00773	GO:0031295
BDET_00773	GO:0032148
BDET_00773	GO:0034122
BDET_00773	GO:0038095
BDET_00773	GO:0043122
BDET_00773	GO:0043304
BDET_00773	GO:0046777
BDET_00773	GO:0048011
BDET_00773	GO:0048015
BDET_00773	GO:0048041
BDET_00773	GO:0050852
BDET_00773	GO:0051281
BDET_00773	GO:0071364
BDET_00773	GO:0090004
BDET_00773	GO:0097191
BDET_00773	EC:2.7.11
BDET_00777	GO:0019901	alternative cyclin pcl11
BDET_00777	GO:0000079
BDET_00778	GO:0005524	dna mismatch repair protein
BDET_00778	GO:0030983
BDET_00778	GO:0006298
BDET_00779	GO:0004591	oxoglutarate dehydrogenase (succinyl-transferring) e1 component
BDET_00779	GO:0030976
BDET_00779	GO:0006099
BDET_00779	EC:1.2.4.2
BDET_00780	GO:0005840	ribosomal protein s10
BDET_00780	GO:0003735
BDET_00780	GO:0006412
BDET_00781	GO:0005488	90s preribosome component rrp12
BDET_00782	GO:0009536	related to short-chain dehydrogenase
BDET_00782	GO:0016491
BDET_00782	GO:0055114
BDET_00783	GO:0003995	2-oxoisovalerate dehydrogenase e1 alpha subunit
BDET_00783	GO:0016624
BDET_00783	GO:0020037
BDET_00783	GO:0046872
BDET_00783	GO:0050660
BDET_00783	GO:0055114
BDET_00783	EC:1.3.99.3
BDET_00784	GO:0005515	gyf domain-containing protein
BDET_00786	GO:0008171	small rna 2 -o-methyltransferase
BDET_00786	GO:0008173
BDET_00786	GO:0001510
BDET_00786	EC:2.1.1
BDET_00787	GO:0005622	mrna 3-end-processing protein rna14
BDET_00787	GO:0005515
BDET_00787	GO:0006396
BDET_00788	GO:0005634	mrna 3 -end-processing protein rna14
BDET_00788	GO:0005515
BDET_00788	GO:0006397
BDET_00790	GO:0005515	serine threonine-protein kinase smg1
BDET_00790	GO:0016773
BDET_00795	GO:0003677	protein that recognizes and binds damaged dna in an atp-dependent manner (with rad7p)
BDET_00795	GO:0004386
BDET_00795	GO:0005524
BDET_00795	GO:0008152
BDET_00797	GO:0005515	vacuolar protein sorting-associated protein 41
BDET_00797	GO:0008270
BDET_00797	GO:0006886
BDET_00797	GO:0016192
BDET_00800	GO:0003700	expressed protein
BDET_00800	GO:0043565
BDET_00800	GO:0006355
BDET_00801	GO:0005634	hypothetical protein BATDEDRAFT_85431
BDET_00801	GO:0005524
BDET_00802	GO:0004713	kinase-like protein
BDET_00802	GO:0005524
BDET_00802	GO:0018108
BDET_00802	EC:2.7.10
BDET_00806	GO:0004852	uroporphyrinogen-iii synthase
BDET_00806	GO:0033014
BDET_00806	EC:4.2.1.75
BDET_00808	GO:0016787	dual specificity protein phosphatase partial
BDET_00809	GO:0005797	golgi reassembly-stacking protein 2
BDET_00809	GO:0005886
BDET_00809	GO:0005515
BDET_00809	GO:0007030
BDET_00810	GO:0005634	sep-domain-containing protein
BDET_00810	GO:0005515
BDET_00810	GO:0051028
BDET_00811	GO:0005840	40s ribosomal protein s9
BDET_00811	GO:0003735
BDET_00811	GO:0006412
BDET_00813	GO:0017119	conserved oligomeric golgi complex subunit 6
BDET_00813	GO:0006891
BDET_00814	GO:0016787	pseudouridine-5 -monophosphatase
BDET_00814	GO:0008152
BDET_00815	GO:0016787	hypothetical protein BATDEDRAFT_21861
BDET_00815	GO:0008152
BDET_00817	GO:0005515	ubiquitin ligase complex f-box protein grr1
BDET_00818	GO:0015109	chromate ion transporter
BDET_00818	GO:0015703
BDET_00819	GO:0003878	succinyl- ligase
BDET_00819	GO:0004775
BDET_00819	GO:0048037
BDET_00819	GO:0008152
BDET_00819	EC:6.2.1.5
BDET_00819	EC:2.3.3.8
BDET_00820	GO:0005634	cmgc cdk cdk5 protein kinase
BDET_00820	GO:0004693
BDET_00820	GO:0005524
BDET_00820	GO:0006468
BDET_00820	GO:0045931
BDET_00820	EC:2.7.11.22
BDET_00821	GO:0016021	solute carrier family 25 member 40
BDET_00821	GO:0006810
BDET_00822	GO:0016639	nad-dependent glutamate dehydrogenase
BDET_00822	GO:0006520
BDET_00822	GO:0055114
BDET_00825	GO:0016772	hypothetical protein BATDEDRAFT_21871
BDET_00826	GO:0004519	hypothetical protein BATDEDRAFT_21873
BDET_00826	GO:0006298
BDET_00826	GO:0090305
BDET_00827	GO:0004519	hypothetical protein BATDEDRAFT_21874
BDET_00827	GO:0006298
BDET_00827	GO:0090305
BDET_00829	GO:0003677	dna repair helicase rad25
BDET_00829	GO:0004003
BDET_00829	GO:0005524
BDET_00829	GO:0006289
BDET_00829	GO:0032508
BDET_00830	GO:0046907	ran-specific gtpase-activating protein 2
BDET_00831	GO:0016020	palmitoyltransferase pfa3
BDET_00831	GO:0008270
BDET_00831	GO:0016740
BDET_00833	GO:0005096	rap1 gtpase-activating protein partial
BDET_00833	GO:0008270
BDET_00833	GO:0043547
BDET_00833	GO:0051056
BDET_00834	GO:0005515	phd zn-finger proteins
BDET_00834	GO:0008270
BDET_00835	GO:0004731	hsp7-like protein
BDET_00835	GO:0005488
BDET_00835	GO:0009116
BDET_00835	EC:2.4.2.1
BDET_00836	GO:0046872	expressed protein
BDET_00837	GO:0000287	pyruvate kinase
BDET_00837	GO:0004743
BDET_00837	GO:0030955
BDET_00837	GO:0006096
BDET_00837	GO:0016310
BDET_00837	EC:2.7.1.40
BDET_00838	GO:0000287	pyruvate kinase
BDET_00838	GO:0004743
BDET_00838	GO:0030955
BDET_00838	GO:0006096
BDET_00838	GO:0016310
BDET_00838	EC:2.7.1.40
BDET_00839	GO:0043231	f-box protein
BDET_00839	GO:0005515
BDET_00841	GO:0016021	transmembrane protein
BDET_00841	GO:0055085
BDET_00842	GO:0005765	ap-3 complex subunit mu-1
BDET_00842	GO:0030131
BDET_00842	GO:0017137
BDET_00842	GO:0006886
BDET_00842	GO:0016192
BDET_00842	GO:1902582
BDET_00843	GO:0005515	hypothetical protein BATDEDRAFT_84855
BDET_00844	GO:0005089	hypothetical protein BATDEDRAFT_84855
BDET_00844	GO:0035023
BDET_00845	GO:0016787	nudix hydrolase chloroplastic-like
BDET_00845	GO:0008152
BDET_00846	GO:0004674	protein serine threonine kinase
BDET_00846	GO:0005524
BDET_00846	GO:0006468
BDET_00846	GO:0021762
BDET_00846	EC:2.7.11
BDET_00850	GO:0005634	cleavage and polyadenylation specificity factor subunit 1
BDET_00850	GO:0003676
BDET_00853	GO:0008270	vacuolar protein-sorting-associated protein 36
BDET_00853	GO:0032266
BDET_00853	GO:0043130
BDET_00854	GO:0005622	rheb gtpase rhb1
BDET_00854	GO:0016020
BDET_00854	GO:0005525
BDET_00854	GO:0006184
BDET_00854	GO:0007264
BDET_00854	GO:0015031
BDET_00855	GO:0019901	alternative cyclin pcl12
BDET_00855	GO:0000079
BDET_00858	GO:0016021	mfs monocarboxylate
BDET_00858	GO:0055085
BDET_00859	GO:0016021	mfs monocarboxylate
BDET_00859	GO:0055085
BDET_00860	GO:0016021	mfs monocarboxylate
BDET_00860	GO:0055085
BDET_00861	GO:0016021	mfs monocarboxylate
BDET_00861	GO:0055085
BDET_00862	GO:0016021	mfs monocarboxylate
BDET_00862	GO:0055085
BDET_00863	GO:0010181	oxidoreductase
BDET_00863	GO:0016491
BDET_00863	GO:0055114
BDET_00864	GO:0015035	cytosolic thioredoxin trx1
BDET_00864	GO:0006662
BDET_00864	GO:0045454
BDET_00864	GO:0055114
BDET_00868	GO:0003676	antiviral helicase
BDET_00868	GO:0004386
BDET_00868	GO:0005524
BDET_00868	GO:0008152
BDET_00870	GO:0005515	wd-40 repeat protein
BDET_00873	GO:0005743	carrier protein mitochondrial-like
BDET_00873	GO:0005774
BDET_00873	GO:0009941
BDET_00873	GO:0016021
BDET_00873	GO:0005471
BDET_00873	GO:0005507
BDET_00873	GO:0015866
BDET_00873	GO:0015867
BDET_00873	GO:0055085
BDET_00874	GO:0046854	inositol monophosphatase
BDET_00875	GO:0016740	glutamate n-acetyltransferase
BDET_00877	GO:0005634	ligand-regulated transcription factor
BDET_00877	GO:0003677
BDET_00877	GO:0003700
BDET_00877	GO:0005507
BDET_00877	GO:0006355
BDET_00879	GO:0005765	ap-3 complex subunit mu-1
BDET_00879	GO:0030131
BDET_00879	GO:0017137
BDET_00879	GO:0006886
BDET_00879	GO:0016192
BDET_00879	GO:1902582
BDET_00880	GO:0016788	non-specific phospholipase c6
BDET_00880	GO:0008152
BDET_00881	GO:0003824	mitochondrial presequence protease
BDET_00881	GO:0046872
BDET_00881	GO:0006508
BDET_00882	GO:0044464	protein ect2 isoform x1
BDET_00882	GO:0005089
BDET_00882	GO:0032321
BDET_00882	GO:0048522
BDET_00884	GO:0005783	calnexin
BDET_00884	GO:0005509
BDET_00884	GO:0051082
BDET_00884	GO:0006457
BDET_00884	GO:0033554
BDET_00885	GO:0003824	cystathionine gamma-synthase
BDET_00885	GO:0030170
BDET_00885	GO:0008152
BDET_00886	GO:0016020	coronin 7
BDET_00886	GO:0044431
BDET_00886	GO:0003779
BDET_00886	GO:0016482
BDET_00886	GO:0030036
BDET_00886	GO:1902582
BDET_00887	GO:0005515	wd repeat-containing protein 63
BDET_00888	GO:0005097	bub2 protein
BDET_00888	GO:0032851
BDET_00889	GO:0005815	lish domain-containing protein fopnl
BDET_00889	GO:0005515
BDET_00889	GO:0034453
BDET_00890	GO:0016831	sphingosine-1-phosphate lyase
BDET_00890	GO:0030170
BDET_00890	GO:0019752
BDET_00892	GO:0005515	beige beach domain-containing protein
BDET_00892	GO:0046872
BDET_00893	GO:0005759	lon protease mitochondrial
BDET_00893	GO:0004176
BDET_00893	GO:0004252
BDET_00893	GO:0005524
BDET_00893	GO:0043565
BDET_00893	GO:0006200
BDET_00893	GO:0006515
BDET_00893	GO:0034599
BDET_00893	GO:0051131
BDET_00893	GO:0070407
BDET_00893	GO:0090296
BDET_00893	EC:3.4.21
BDET_00894	GO:0004721	serine threonine-protein phosphatase pp2a catalytic subunit
BDET_00894	GO:0046872
BDET_00894	GO:0016311
BDET_00894	EC:3.1.3.16
BDET_00896	GO:0005515	glycerophosphocholine phosphodiesterase
BDET_00896	GO:0008081
BDET_00896	GO:0006629
BDET_00897	GO:0019904	hypothetical protein BATDEDRAFT_84879
BDET_00898	GO:0005515	ankyrin repeat domain-containing protein partial
BDET_00898	GO:0035091
BDET_00900	GO:0005515	serine threonine protein kinase
BDET_00900	GO:0016740
BDET_00904	GO:0016668	hypothetical protein BATDEDRAFT_84882
BDET_00904	GO:0055114
BDET_00906	GO:0007165	hypothetical protein RMCBS344292_12360
BDET_00907	GO:0005737	imidazole glycerol phosphate synthase hishf
BDET_00907	GO:0000107
BDET_00907	GO:0016833
BDET_00907	GO:0000105
BDET_00907	EC:2.4.2
BDET_00908	GO:0016021	palmitoyltransferase pfa4
BDET_00908	GO:0008270
BDET_00908	GO:0019706
BDET_00908	GO:0008152
BDET_00908	EC:2.3.1.225
BDET_00909	GO:0016021	peroxisomal adenine nucleotide transporter 1
BDET_00909	GO:0006810
BDET_00910	GO:0007155	intraflagellar transport protein 25 homolog
BDET_00912	GO:0004035	alkaline phosphatase
BDET_00912	GO:0016311
BDET_00912	EC:3.1.3.1
BDET_00913	GO:0000786	histone partial
BDET_00913	GO:0005634
BDET_00913	GO:0005737
BDET_00913	GO:0005874
BDET_00913	GO:0003677
BDET_00913	GO:0046982
BDET_00913	GO:0006334
BDET_00914	GO:0000786	histone h2b
BDET_00914	GO:0005634
BDET_00914	GO:0003677
BDET_00914	GO:0046982
BDET_00914	GO:0006334
BDET_00915	GO:0016021	ctr type copper ion transporter
BDET_00915	GO:0005375
BDET_00915	GO:0035434
BDET_00917	GO:0005634	transcription factor tfiif complex alpha subunit tfg1
BDET_00917	GO:0003677
BDET_00917	GO:0003824
BDET_00917	GO:0006367
BDET_00917	GO:0032968
BDET_00917	GO:0045893
BDET_00918	GO:0016020	abc atp-binding protein isoform 1
BDET_00918	GO:0005524
BDET_00918	GO:0016887
BDET_00918	GO:0006200
BDET_00918	EC:3.6.1.3
BDET_00921	GO:0005840	hypothetical protein BATDEDRAFT_85865
BDET_00921	GO:0003735
BDET_00921	GO:0006412
BDET_00923	GO:0005524	afg1-like atpase
BDET_00925	GO:0004722	related to phosphoprotein phosphatase 2c
BDET_00925	GO:0046872
BDET_00925	GO:0006470
BDET_00926	GO:0015935	40s ribosomal protein s20
BDET_00926	GO:0003723
BDET_00926	GO:0003735
BDET_00926	GO:0006412
BDET_00929	GO:0005634	nuclear receptor corepressor 1 isoform x3
BDET_00929	GO:0032991
BDET_00929	GO:0003677
BDET_00929	GO:0003682
BDET_00929	GO:0010468
BDET_00929	GO:0031323
BDET_00929	GO:0048523
BDET_00929	GO:0080090
BDET_00930	GO:0044424	grip and coiled-coil domain-containing protein 2
BDET_00930	GO:0005515
BDET_00930	GO:0000042
BDET_00930	GO:0016043
BDET_00931	GO:0003677	rad51c protein
BDET_00931	GO:0005524
BDET_00931	GO:0008094
BDET_00931	GO:0006259
BDET_00933	GO:0003824	5-phosphate dependent protein
BDET_00933	GO:0008152
BDET_00934	GO:0005744	tim17-domain-containing protein
BDET_00934	GO:0016021
BDET_00934	GO:0015450
BDET_00934	GO:0006886
BDET_00934	GO:0071806
BDET_00935	GO:0019028	protein transporter sec23
BDET_00935	GO:0030127
BDET_00935	GO:0008270
BDET_00935	GO:0006886
BDET_00935	GO:0006888
BDET_00936	GO:0005515	wd40 repeat-like protein
BDET_00937	GO:0007165	sh3 domain protein
BDET_00938	GO:0016020	coronin 7
BDET_00938	GO:0044431
BDET_00938	GO:0003779
BDET_00938	GO:0016482
BDET_00938	GO:0030036
BDET_00938	GO:1902582
BDET_00939	GO:0003824	cystathionine gamma-synthase
BDET_00939	GO:0030170
BDET_00939	GO:0008152
BDET_00940	GO:0005783	calnexin
BDET_00940	GO:0005509
BDET_00940	GO:0051082
BDET_00940	GO:0006457
BDET_00940	GO:0033554
BDET_00942	GO:0003824	protein cbg24833
BDET_00942	GO:0008152
BDET_00943	GO:0016020	coronin 7
BDET_00943	GO:0044431
BDET_00943	GO:0003779
BDET_00943	GO:0016482
BDET_00943	GO:0030036
BDET_00943	GO:1902582
BDET_00944	GO:0003824	cystathionine gamma-synthase
BDET_00944	GO:0030170
BDET_00944	GO:0008152
BDET_00945	GO:0001726	talin-2- partial
BDET_00945	GO:0005925
BDET_00945	GO:0015629
BDET_00945	GO:0003779
BDET_00945	GO:0005200
BDET_00945	GO:0007016
BDET_00945	GO:0007155
BDET_00946	GO:0001726	talin-1
BDET_00946	GO:0005925
BDET_00946	GO:0015629
BDET_00946	GO:0005200
BDET_00946	GO:0051015
BDET_00946	GO:0007016
BDET_00946	GO:0007155
BDET_00948	GO:0004372	serine hydroxymethyltransferase
BDET_00948	GO:0008168
BDET_00948	GO:0030170
BDET_00948	GO:0006544
BDET_00948	GO:0006563
BDET_00948	GO:0032259
BDET_00948	GO:0035999
BDET_00948	EC:2.1.2.1
BDET_00949	GO:0005524	hypothetical protein BATDEDRAFT_21978
BDET_00949	GO:0046872
BDET_00949	GO:0044267
BDET_00950	GO:0005840	54s ribosomal protein mitochondrial-like
BDET_00950	GO:0003735
BDET_00950	GO:0006412
BDET_00952	GO:0045252	dihydrolipoamide succinyltransferase
BDET_00952	GO:0004149
BDET_00952	GO:0006099
BDET_00952	EC:2.3.1.61
BDET_00954	GO:0005515	autophagy protein 16
BDET_00955	GO:0005643	arf-gap domain and fg repeat-containing protein 1
BDET_00955	GO:0016023
BDET_00955	GO:0042995
BDET_00955	GO:0043025
BDET_00955	GO:0003723
BDET_00955	GO:0005515
BDET_00955	GO:0008060
BDET_00955	GO:0008270
BDET_00955	GO:0001675
BDET_00955	GO:0006406
BDET_00955	GO:0007289
BDET_00955	GO:0032312
BDET_00955	GO:0043547
BDET_00955	GO:0045109
BDET_00956	GO:0005634	forkhead box protein j1
BDET_00956	GO:0003700
BDET_00956	GO:0043565
BDET_00956	GO:0002683
BDET_00956	GO:0006355
BDET_00956	GO:0009653
BDET_00956	GO:0045595
BDET_00956	GO:0048513
BDET_00956	GO:0048518
BDET_00956	GO:0048523
BDET_00956	GO:0060429
BDET_00956	GO:2000026
BDET_00958	GO:0016668	hypothetical protein BATDEDRAFT_85109
BDET_00958	GO:0055114
BDET_00959	GO:0003824	expressed protein
BDET_00959	GO:0008152
BDET_00965	GO:0005759	regulatory protein suaprga1
BDET_00967	GO:0005507	rsm22-domain-containing protein
BDET_00967	GO:0008168
BDET_00967	GO:0006412
BDET_00967	GO:0032259
BDET_00968	GO:0005886	serine hydroxymethyltransferase
BDET_00968	GO:0009506
BDET_00968	GO:0004372
BDET_00968	GO:0008168
BDET_00968	GO:0030170
BDET_00968	GO:0006544
BDET_00968	GO:0006563
BDET_00968	GO:0007623
BDET_00968	GO:0032259
BDET_00968	GO:0035999
BDET_00968	GO:0046686
BDET_00968	EC:2.1.2.1
BDET_00969	GO:0005524	probable atp-dependent rna helicase ddx49
BDET_00969	GO:0008026
BDET_00969	GO:0044822
BDET_00969	GO:0006200
BDET_00971	GO:0000785	kinesin-like protein kif22
BDET_00971	GO:0005730
BDET_00971	GO:0005737
BDET_00971	GO:0005819
BDET_00971	GO:0005871
BDET_00971	GO:0005874
BDET_00971	GO:0005925
BDET_00971	GO:0003677
BDET_00971	GO:0003777
BDET_00971	GO:0005524
BDET_00971	GO:0008017
BDET_00971	GO:0001756
BDET_00971	GO:0001966
BDET_00971	GO:0006281
BDET_00971	GO:0007018
BDET_00971	GO:0007420
BDET_00971	GO:0021952
BDET_00971	GO:0048592
BDET_00972	GO:0003723	protein lunapark
BDET_00974	GO:0005515	cop9 signalosome complex subunit 7b isoform x3
BDET_00977	GO:0005634	fizzy-related protein homolog isoform x1
BDET_00977	GO:0005515
BDET_00977	GO:0031398
BDET_00977	GO:0032436
BDET_00977	GO:0045842
BDET_00978	GO:0005777	medium-chain fatty acid- ligase faa2
BDET_00978	GO:0004467
BDET_00978	GO:0005515
BDET_00978	GO:0001676
BDET_00978	GO:0009651
BDET_00978	GO:0010193
BDET_00978	EC:6.2.1.3
BDET_00980	GO:0046872	methionine aminopeptidase
BDET_00980	GO:0070006
BDET_00980	GO:0006508
BDET_00980	GO:0070084
BDET_00981	GO:0005654	flap endonuclease 1
BDET_00981	GO:0005730
BDET_00981	GO:0005739
BDET_00981	GO:0000287
BDET_00981	GO:0003677
BDET_00981	GO:0004523
BDET_00981	GO:0008409
BDET_00981	GO:0017108
BDET_00981	GO:0030145
BDET_00981	GO:0000737
BDET_00981	GO:0006284
BDET_00981	GO:0043137
BDET_00981	GO:0090502
BDET_00981	EC:3.1.26.4
BDET_00982	GO:0005515	related to ccr4-transcriptional regulatorinvolved in carbon catabolite repression
BDET_00984	GO:0016020	alpha- -mannosyltransferase alg2
BDET_00984	GO:0004378
BDET_00984	GO:0033164
BDET_00984	GO:0009058
BDET_00984	GO:0097502
BDET_00984	EC:2.4.1.232
BDET_00984	EC:2.4.1.132
BDET_00985	GO:0005737	protein vts1
BDET_00985	GO:0000166
BDET_00985	GO:0003723
BDET_00985	GO:0005515
BDET_00985	GO:0015031
BDET_00986	GO:0000164	serine threonine-protein phosphatase pp1
BDET_00986	GO:0000778
BDET_00986	GO:0001400
BDET_00986	GO:0005730
BDET_00986	GO:0005816
BDET_00986	GO:0005847
BDET_00986	GO:0005935
BDET_00986	GO:0004722
BDET_00986	GO:0000076
BDET_00986	GO:0000077
BDET_00986	GO:0000903
BDET_00986	GO:0005977
BDET_00986	GO:0006109
BDET_00986	GO:0006364
BDET_00986	GO:0006873
BDET_00986	GO:0007094
BDET_00986	GO:0007114
BDET_00986	GO:0007126
BDET_00986	GO:0009408
BDET_00986	GO:0016576
BDET_00986	GO:0030437
BDET_00986	GO:0030846
BDET_00986	GO:0030847
BDET_00986	GO:0031297
BDET_00986	GO:0034501
BDET_00988	GO:0000287	pyruvate kinase
BDET_00988	GO:0004743
BDET_00988	GO:0030955
BDET_00988	GO:0006096
BDET_00988	GO:0016310
BDET_00988	EC:2.7.1.40
BDET_00991	GO:0005488	ataxin-10 isoform x1
BDET_00991	GO:0009793
BDET_00992	GO:0044424	breast cancer early onset
BDET_00992	GO:0003697
BDET_00992	GO:0000724
BDET_00992	GO:0007275
BDET_00992	GO:0048856
BDET_00992	GO:0050794
BDET_00992	GO:1902589
BDET_00995	GO:0005524	von willebrand factor a domain-containing protein 8
BDET_00995	GO:0016887
BDET_00995	GO:0006200
BDET_00995	EC:3.6.1.3
BDET_00998	GO:0016740	hexaprenyl pyrophosphate synthetase
BDET_00998	GO:0008299
BDET_01000	GO:0030904	sorting nexin 3
BDET_01000	GO:0032266
BDET_01000	GO:0015031
BDET_01000	GO:0042147
BDET_01003	GO:0004056	argininosuccinate lyase
BDET_01003	GO:0042450
BDET_01003	EC:4.3.2.1
BDET_01004	GO:0016021	atp-dependent bile acid permease
BDET_01004	GO:0005524
BDET_01004	GO:0042626
BDET_01004	GO:0006200
BDET_01004	GO:0055085
BDET_01005	GO:0004674	cmgc cdk cdc2 protein kinase
BDET_01005	GO:0005524
BDET_01005	GO:0006468
BDET_01005	EC:2.7.11
BDET_01008	GO:0005634	phosphatidylserine decarboxylase proenzyme-like
BDET_01008	GO:0004609
BDET_01008	GO:0006646
BDET_01008	GO:0044281
BDET_01008	EC:4.1.1.65
BDET_01010	GO:0030126	coatomer subunit alpha-1-like
BDET_01010	GO:0005198
BDET_01010	GO:0005515
BDET_01010	GO:0006886
BDET_01010	GO:0016192
BDET_01011	GO:0005634	histone-fold-containing protein
BDET_01011	GO:0043565
BDET_01011	GO:0046982
BDET_01015	GO:0005622	dnaj homolog subfamily c member 27
BDET_01015	GO:0016020
BDET_01015	GO:0003924
BDET_01015	GO:0005525
BDET_01015	GO:0006184
BDET_01015	GO:0006886
BDET_01015	GO:0006913
BDET_01015	GO:0007264
BDET_01017	GO:0005515	histone-lysine n-methyltransferase suv420h1-a
BDET_01017	GO:0008168
BDET_01017	GO:0016568
BDET_01017	GO:0032259
BDET_01017	GO:0044238
BDET_01017	GO:0044260
BDET_01020	GO:0005515	wd repeat-containing protein 92
BDET_01023	GO:0005515	wd repeat-containing protein 65
BDET_01024	GO:0005935	boi2p
BDET_01024	GO:0005515
BDET_01024	GO:0007109
BDET_01024	GO:0007118
BDET_01025	GO:0004674	camk camkl brsk protein kinase
BDET_01025	GO:0005524
BDET_01025	GO:0006468
BDET_01028	GO:0005737	vasohibin- partial
BDET_01028	GO:0045765
BDET_01029	GO:0004485	methylcrotonoyl- carboxylase
BDET_01029	GO:0006552
BDET_01029	EC:6.4.1.4
BDET_01031	GO:0043231	nadh-cytochrome b5 reductase-like protein
BDET_01031	GO:0044444
BDET_01031	GO:0016491
BDET_01031	GO:0055114
BDET_01032	GO:0005834	g-protein gamma subunit
BDET_01032	GO:0004871
BDET_01032	GO:0007186
BDET_01034	GO:0003824	ubiquinol-cytochrome c reductase complex core protein 2
BDET_01034	GO:0046872
BDET_01034	GO:0008152
BDET_01035	GO:0016021	mfs transporter
BDET_01035	GO:0055085
BDET_01036	GO:0035091	---NA---
BDET_01037	GO:0004674	---NA---
BDET_01037	GO:0005524
BDET_01037	GO:0006468
BDET_01038	GO:0005515	diacylglycerol kinase kappa
BDET_01041	GO:0005737	katanin p60 atpase-containing subunit a-like 1
BDET_01041	GO:0005874
BDET_01041	GO:0005524
BDET_01041	GO:0008017
BDET_01041	GO:0008568
BDET_01041	GO:0006200
BDET_01041	GO:0051013
BDET_01041	EC:3.6.4.3
BDET_01043	GO:0005634	adp-ribosylation factor-like protein 2
BDET_01043	GO:0005758
BDET_01043	GO:0005813
BDET_01043	GO:0016328
BDET_01043	GO:0070062
BDET_01043	GO:0003924
BDET_01043	GO:0005095
BDET_01043	GO:0005515
BDET_01043	GO:0005525
BDET_01043	GO:0006886
BDET_01043	GO:0007021
BDET_01043	GO:0007049
BDET_01043	GO:0007264
BDET_01043	GO:0010811
BDET_01043	GO:0031116
BDET_01043	GO:0034260
BDET_01043	GO:0051297
BDET_01043	GO:0051457
BDET_01043	GO:0070830
BDET_01047	GO:0016020	probable alpha-mannosidase i mns4
BDET_01047	GO:0004571
BDET_01047	GO:0005509
BDET_01047	GO:0008152
BDET_01047	EC:3.2.1.113
BDET_01048	GO:0005737	tryptophanyl-trna synthetase
BDET_01048	GO:0004830
BDET_01048	GO:0005524
BDET_01048	GO:0006436
BDET_01048	EC:6.1.1.2
BDET_01049	GO:0016020	spx domain-containing protein
BDET_01049	GO:0005215
BDET_01049	GO:0006814
BDET_01049	GO:0055085
BDET_01053	GO:0005634	20s proteasome subunit
BDET_01053	GO:0005737
BDET_01053	GO:0005839
BDET_01053	GO:0004298
BDET_01053	GO:0051603
BDET_01053	EC:3.4.25
BDET_01054	GO:0005515	wd40 repeat protein
BDET_01055	GO:0005840	40s ribosomal protein s13
BDET_01055	GO:0003735
BDET_01055	GO:0004672
BDET_01055	GO:0005524
BDET_01055	GO:0006412
BDET_01055	GO:0006468
BDET_01056	GO:0003677	hypothetical protein BATDEDRAFT_22077
BDET_01057	GO:0000228	rec8 partial
BDET_01057	GO:0005515
BDET_01058	GO:0005634	nucleolar rna helicase 2-like
BDET_01058	GO:0003723
BDET_01058	GO:0004386
BDET_01058	GO:0005524
BDET_01058	GO:0008152
BDET_01061	GO:0003700	hypothetical protein BATDEDRAFT_34165
BDET_01061	GO:0008270
BDET_01061	GO:0043565
BDET_01061	GO:0006355
BDET_01062	GO:0003700	zinc nhr gata-type
BDET_01062	GO:0008270
BDET_01062	GO:0043565
BDET_01062	GO:0006355
BDET_01065	GO:0016021	gns1 sur4 family protein
BDET_01066	GO:0004190	hypothetical protein BATDEDRAFT_22085
BDET_01066	GO:0006508
BDET_01066	EC:3.4.23
BDET_01067	GO:0004190	hypothetical protein BATDEDRAFT_22086
BDET_01067	GO:0006508
BDET_01067	EC:3.4.23
BDET_01068	GO:0004190	hypothetical protein BATDEDRAFT_22086
BDET_01068	GO:0006508
BDET_01068	EC:3.4.23
BDET_01069	GO:0005515	f-box protein pof10
BDET_01070	GO:0016021	mitochondrial carrier
BDET_01070	GO:0055085
BDET_01072	GO:0005643	filament-forming protein
BDET_01072	GO:0006606
BDET_01073	GO:0005515	26s proteasome regulatory subunit n9
BDET_01076	GO:0016020	abc transporter
BDET_01076	GO:0005524
BDET_01076	GO:0016887
BDET_01076	GO:0006200
BDET_01076	EC:3.6.1.3
BDET_01078	GO:0000166	wd repeat-containing protein
BDET_01082	GO:0005515	hypothetical protein BATDEDRAFT_22100
BDET_01084	GO:0008270	cysteine and glycine-rich protein 1
BDET_01085	GO:0005576	glycoprotein-n-acetylgalactosamine 3-beta-galactosyltransferase 1
BDET_01085	GO:0016020
BDET_01085	GO:0005515
BDET_01085	GO:0016757
BDET_01085	GO:0006508
BDET_01085	GO:0007596
BDET_01086	GO:0005751	cytochrome c oxidase polypeptide vib
BDET_01086	GO:0004129
BDET_01086	GO:0033617
BDET_01086	GO:1902600
BDET_01086	EC:1.9.3.1
BDET_01088	GO:0005730	fanconi anemia group m protein
BDET_01088	GO:0043240
BDET_01088	GO:0071821
BDET_01088	GO:0003677
BDET_01088	GO:0003682
BDET_01088	GO:0004386
BDET_01088	GO:0005515
BDET_01088	GO:0005524
BDET_01088	GO:0000712
BDET_01088	GO:0006281
BDET_01088	GO:0031297
BDET_01089	GO:0005515	hypothetical protein BATDEDRAFT_34175
BDET_01091	GO:0003779	fh2-domain-containing protein
BDET_01091	GO:0016043
BDET_01095	GO:0005524	mitochondrial aaa
BDET_01095	GO:0017111
BDET_01095	GO:0008152
BDET_01095	EC:3.6.1.15
BDET_01096	GO:0016021	zf-dhhc-domain-containing protein
BDET_01096	GO:0008270
BDET_01096	GO:0019706
BDET_01096	GO:0008152
BDET_01096	EC:2.3.1.225
BDET_01099	GO:0005515	wd repeat-containing protein 52
BDET_01100	GO:0008460	dtdp-glucose -dehydratase
BDET_01100	GO:0050662
BDET_01100	GO:0009225
BDET_01100	EC:4.2.1.46
BDET_01101	GO:0016021	cytochrome b561 ferric reductase transmembrane domain-containing protein
BDET_01103	GO:0016021	cbd9-like protein
BDET_01104	GO:0005515	brca1 c terminus domain-containing protein
BDET_01106	GO:0005515	polyubiquitin
BDET_01106	GO:0008270
BDET_01107	GO:0000324	ras-like protein rab-7a
BDET_01107	GO:0005739
BDET_01107	GO:0016020
BDET_01107	GO:0003924
BDET_01107	GO:0005525
BDET_01107	GO:0006184
BDET_01107	GO:0006886
BDET_01107	GO:0006913
BDET_01107	GO:0007033
BDET_01107	GO:0007264
BDET_01107	GO:0009405
BDET_01107	GO:0012501
BDET_01107	GO:0036180
BDET_01107	GO:0036187
BDET_01107	GO:0048856
BDET_01107	GO:0071216
BDET_01108	GO:0005622	---NA---
BDET_01108	GO:0006886
BDET_01110	GO:0005740	succinate dehydrogenase membrane anchor subunit
BDET_01110	GO:0016021
BDET_01111	GO:0016592	mediator of rna polymerase ii transcription subunit 10-like
BDET_01111	GO:0001104
BDET_01111	GO:0006357
BDET_01114	GO:0008236	hypothetical protein BATDEDRAFT_92476
BDET_01114	GO:0006508
BDET_01115	GO:0009349	-dimethyl-8-ribityllumazine synthase
BDET_01115	GO:0016740
BDET_01115	GO:0009231
BDET_01117	GO:0005634	nuclear envelope protein cut8
BDET_01117	GO:0046983
BDET_01117	GO:0031144
BDET_01117	GO:0071630
BDET_01118	GO:0000922	gamma-tubulin complex component 2
BDET_01118	GO:0005815
BDET_01118	GO:0000226
BDET_01119	GO:0003725	translation factor
BDET_01120	GO:0019211	phosphotyrosyl phosphatase activator
BDET_01120	GO:0043085
BDET_01121	GO:0005885	nadph--cytochrome p450 reductase
BDET_01121	GO:0005506
BDET_01121	GO:0010181
BDET_01121	GO:0016491
BDET_01121	GO:0034314
BDET_01121	GO:0055114
BDET_01123	GO:0016491	sepiapterin reductase
BDET_01123	GO:0055114
BDET_01124	GO:0005524	heat shock cognate 70
BDET_01124	GO:0006950
BDET_01125	GO:0008152	hypothetical protein BATDEDRAFT_92973
BDET_01126	GO:0004784	superoxide dismutase
BDET_01126	GO:0046872
BDET_01126	GO:0019430
BDET_01126	GO:0055114
BDET_01126	EC:1.15.1.1
BDET_01127	GO:0004784	hypothetical protein BATDEDRAFT_85313
BDET_01127	GO:0046872
BDET_01127	GO:0019430
BDET_01127	GO:0055114
BDET_01127	EC:1.15.1.1
BDET_01130	GO:0005622	ras gtpase activating protein
BDET_01130	GO:0005515
BDET_01130	GO:0032318
BDET_01131	GO:0016788	alpha beta-hydrolase
BDET_01131	GO:0006505
BDET_01131	GO:0006886
BDET_01132	GO:0016620	alpha-aminoadipic semialdehyde dehydrogenase
BDET_01132	GO:0055114
BDET_01133	GO:0005835	fatty acid synthase
BDET_01133	GO:0000287
BDET_01133	GO:0004318
BDET_01133	GO:0008897
BDET_01133	GO:0006633
BDET_01133	GO:0009059
BDET_01133	GO:0055114
BDET_01133	EC:2.7.8.7
BDET_01134	GO:0005737	leucyl-trna synthetase
BDET_01134	GO:0002161
BDET_01134	GO:0004823
BDET_01134	GO:0005524
BDET_01134	GO:0006429
BDET_01134	GO:0006450
BDET_01134	EC:6.1.1.4
BDET_01135	GO:0005743	oac1p
BDET_01135	GO:0016021
BDET_01135	GO:0015116
BDET_01135	GO:0015131
BDET_01135	GO:0034658
BDET_01135	GO:1901239
BDET_01135	GO:0008272
BDET_01135	GO:0015729
BDET_01135	GO:0034659
BDET_01138	GO:0000329	ck1 ck1 ck1-g protein kinase
BDET_01138	GO:0005739
BDET_01138	GO:0005783
BDET_01138	GO:0005935
BDET_01138	GO:0005937
BDET_01138	GO:0004674
BDET_01138	GO:0005524
BDET_01138	GO:0000902
BDET_01138	GO:0000910
BDET_01138	GO:0006468
BDET_01138	GO:0006897
BDET_01138	GO:0009749
BDET_01138	EC:2.7.11
BDET_01139	GO:0003994	aconitate hydratase
BDET_01139	GO:0051539
BDET_01139	GO:0006099
BDET_01139	EC:4.2.1.3
BDET_01140	GO:0005737	threonine-trna ligase
BDET_01140	GO:0004829
BDET_01140	GO:0005524
BDET_01140	GO:0006435
BDET_01140	EC:6.1.1.3
BDET_01141	GO:0003924	elongation factor 2
BDET_01141	GO:0005525
BDET_01141	GO:0006184
BDET_01142	GO:0005515	zinc finger mynd domain-containing protein 12
BDET_01144	GO:0005737	asparaginyl-trna synthetase
BDET_01144	GO:0003676
BDET_01144	GO:0004816
BDET_01144	GO:0005524
BDET_01144	GO:0006421
BDET_01144	EC:6.1.1.22
BDET_01146	GO:0008270	zf-dnl-domain-containing protein
BDET_01148	GO:0004784	superoxide dismutase
BDET_01148	GO:0046872
BDET_01148	GO:0019430
BDET_01148	GO:0055114
BDET_01148	EC:1.15.1.1
BDET_01149	GO:0008152	hypothetical protein BATDEDRAFT_85335
BDET_01150	GO:0004784	superoxide dismutase
BDET_01150	GO:0046872
BDET_01150	GO:0019430
BDET_01150	GO:0055114
BDET_01150	EC:1.15.1.1
BDET_01151	GO:0016706	2og-fe oxygenase family protein
BDET_01151	GO:0055114
BDET_01151	EC:1.14.11
BDET_01152	GO:0005515	diphthamide biosynthesis protein 7
BDET_01153	GO:0003824	abhydrolase domain-containing protein 5
BDET_01157	GO:0004784	superoxide dismutase
BDET_01157	GO:0046872
BDET_01157	GO:0019430
BDET_01157	GO:0055114
BDET_01157	EC:1.15.1.1
BDET_01158	GO:0008152	hypothetical protein BATDEDRAFT_85335
BDET_01159	GO:0004784	superoxide dismutase
BDET_01159	GO:0046872
BDET_01159	GO:0019430
BDET_01159	GO:0055114
BDET_01159	EC:1.15.1.1
BDET_01160	GO:0016706	alkylated dna repair protein alkb homolog 8
BDET_01160	GO:0055114
BDET_01160	EC:1.14.11
BDET_01161	GO:0016620	aldehyde dehydrogenase
BDET_01161	GO:0055114
BDET_01162	GO:0016021	pecanex-like protein 4
BDET_01163	GO:0016021	pecanex-like protein 4
BDET_01164	GO:0016021	pecanex-like protein 4
BDET_01165	GO:0005743	cox5a-domain-containing protein
BDET_01165	GO:0004129
BDET_01165	GO:1902600
BDET_01165	EC:1.9.3.1
BDET_01166	GO:0005515	hypothetical protein BATDEDRAFT_85002
BDET_01167	GO:0016021	cation efflux pump
BDET_01167	GO:0008324
BDET_01167	GO:0006812
BDET_01167	GO:0055085
BDET_01168	GO:0005524	atp-dependent deah-box family rna prp16p
BDET_01168	GO:0008026
BDET_01168	GO:0044822
BDET_01170	GO:0005634	40s ribosomal protein s26
BDET_01170	GO:0009506
BDET_01170	GO:0009507
BDET_01170	GO:0016020
BDET_01170	GO:0022627
BDET_01170	GO:0003735
BDET_01170	GO:0006412
BDET_01170	GO:0060271
BDET_01171	GO:0005634	centrosomal protein of 290 kda
BDET_01171	GO:0005813
BDET_01171	GO:0005840
BDET_01171	GO:0005929
BDET_01171	GO:0043234
BDET_01171	GO:0003735
BDET_01171	GO:0006412
BDET_01171	GO:0019219
BDET_01171	GO:0060271
BDET_01172	GO:0016021	acetyl-coenzyme a transporter 1
BDET_01172	GO:0008521
BDET_01172	GO:0015876
BDET_01174	GO:0005488	hypothetical protein BATDEDRAFT_85330
BDET_01176	GO:0008236	hypothetical protein BATDEDRAFT_22176
BDET_01176	GO:0006508
BDET_01180	GO:0004190	hypothetical protein BATDEDRAFT_22179
BDET_01180	GO:0006508
BDET_01180	EC:3.4.23
BDET_01181	GO:0046872	xaa-pro aminopeptidase
BDET_01181	GO:0070011
BDET_01181	GO:0008152
BDET_01182	GO:0006801	hypothetical protein BATDEDRAFT_34210
BDET_01182	GO:0044710
BDET_01183	GO:0004784	superoxide dismutase
BDET_01183	GO:0046872
BDET_01183	GO:0019430
BDET_01183	GO:0055114
BDET_01183	EC:1.15.1.1
BDET_01184	GO:0008152	hypothetical protein BATDEDRAFT_85928
BDET_01185	GO:0042765	gpi transamidase component pig-s-like
BDET_01185	GO:0016255
BDET_01186	GO:0005576	glycosyltransferase family 31 protein
BDET_01186	GO:0016020
BDET_01186	GO:0005515
BDET_01186	GO:0016757
BDET_01186	GO:0006508
BDET_01186	GO:0007596
BDET_01187	GO:0003723	branchpoint-bridging protein
BDET_01187	GO:0008270
BDET_01188	GO:0030915	sumo ligase mms21
BDET_01188	GO:0008270
BDET_01188	GO:0019789
BDET_01188	GO:0000724
BDET_01190	GO:0005737	prolyl-trna synthetase
BDET_01190	GO:0002161
BDET_01190	GO:0004827
BDET_01190	GO:0005524
BDET_01190	GO:0006433
BDET_01190	EC:6.1.1.15
BDET_01192	GO:0000287	ribose-phosphate pyrophosphokinase
BDET_01192	GO:0004749
BDET_01192	GO:0009156
BDET_01192	GO:0009165
BDET_01192	EC:2.7.6.1
BDET_01194	GO:0043229	-domain-containing protein
BDET_01194	GO:0003677
BDET_01194	GO:0003682
BDET_01195	GO:0048500	signal recognition particle srp9 srp14 subunit
BDET_01195	GO:0008312
BDET_01195	GO:0006614
BDET_01195	GO:0045900
BDET_01198	GO:0005515	sh3 and multiple ankyrin repeat domains protein 3- partial
BDET_01199	GO:0016833	anthranilate synthase
BDET_01199	GO:0009058
BDET_01200	GO:0016021	udp-n-acetyl-glucosamine-1-p transferase
BDET_01200	GO:0008963
BDET_01200	GO:0008152
BDET_01200	EC:2.7.8.13
BDET_01201	GO:0016021	succinate dehydrogenase
BDET_01201	GO:0008963
BDET_01201	GO:0009055
BDET_01201	GO:0016491
BDET_01201	GO:0051537
BDET_01201	GO:0006099
BDET_01202	GO:0005681	u6 snrna-associated sm-like protein lsm4
BDET_01202	GO:0003723
BDET_01202	GO:0006397
BDET_01202	GO:0008380
BDET_01203	GO:0046540	u4 u6 small nuclear ribonucleoprotein prp3
BDET_01203	GO:0005515
BDET_01203	GO:0000398
BDET_01205	GO:0005515	wd40 repeat-like protein
BDET_01207	GO:0008270	four and a half lim domains protein 1 isoform x1
BDET_01208	GO:0035091	domain-containing protein
BDET_01208	GO:0038032
BDET_01213	GO:0005622	domain containing protein
BDET_01213	GO:0005085
BDET_01213	GO:0043547
BDET_01213	GO:0051056
BDET_01217	GO:0000123	host cell factor 1
BDET_01217	GO:0035097
BDET_01217	GO:0004402
BDET_01217	GO:0005515
BDET_01217	GO:0006355
BDET_01217	GO:0043967
BDET_01217	GO:0048518
BDET_01217	EC:2.3.1.48
BDET_01219	GO:0005813	wd repeat-containing protein wrap73 isoform x2
BDET_01220	GO:0005515	wd repeat-containing protein wrap73
BDET_01222	GO:0005955	serine threonine-protein phosphatase 2b catalytic subunit a1
BDET_01222	GO:0004723
BDET_01222	GO:0000754
BDET_01222	GO:0006873
BDET_01222	GO:0016311
BDET_01222	GO:0031505
BDET_01223	GO:0004721	hypothetical protein BATDEDRAFT_18600
BDET_01223	GO:0016311
BDET_01223	EC:3.1.3.16
BDET_01224	GO:0038032	hypothetical protein BATDEDRAFT_22221
BDET_01225	GO:0038032	hypothetical protein BATDEDRAFT_22221
BDET_01226	GO:0005737	thioredoxin reductase
BDET_01226	GO:0004791
BDET_01226	GO:0050660
BDET_01226	GO:0019430
BDET_01226	GO:0055114
BDET_01226	EC:1.8.1.9
BDET_01227	GO:0005737	thioredoxin reductase
BDET_01227	GO:0004791
BDET_01227	GO:0050660
BDET_01227	GO:0019430
BDET_01227	GO:0055114
BDET_01227	EC:1.8.1.9
BDET_01228	GO:0004553	glycoside hydrolase family 16 protein
BDET_01228	GO:0005975
BDET_01229	GO:0005789	signal peptidase complex catalytic subunit sec11a isoform x2
BDET_01229	GO:0016021
BDET_01229	GO:0070062
BDET_01229	GO:0008236
BDET_01229	GO:0006412
BDET_01229	GO:0006465
BDET_01229	GO:0006508
BDET_01229	GO:0006614
BDET_01229	GO:0050796
BDET_01230	GO:0005739	40s ribosomal protein s15a
BDET_01230	GO:0016020
BDET_01230	GO:0022627
BDET_01230	GO:0070062
BDET_01230	GO:0003735
BDET_01230	GO:0044822
BDET_01230	GO:0006412
BDET_01230	GO:0008284
BDET_01230	GO:0009615
BDET_01230	GO:0045787
BDET_01231	GO:0008270	dnl-type zinc finger
BDET_01233	GO:0004784	superoxide dismutase
BDET_01233	GO:0046872
BDET_01233	GO:0019430
BDET_01233	GO:0055114
BDET_01233	EC:1.15.1.1
BDET_01234	GO:0008152	hypothetical protein BATDEDRAFT_92973
BDET_01235	GO:0004784	superoxide dismutase
BDET_01235	GO:0046872
BDET_01235	GO:0019430
BDET_01235	GO:0055114
BDET_01235	EC:1.15.1.1
BDET_01236	GO:0008152	hypothetical protein BATDEDRAFT_85313
BDET_01237	GO:0046983	hypothetical protein BATDEDRAFT_22254
BDET_01238	GO:0016810	chitin deacetylase
BDET_01238	GO:0005975
BDET_01239	GO:0016021	golgi apparatus membrane protein tvp18
BDET_01240	GO:0005730	rrna processing protein
BDET_01240	GO:0006364
BDET_01241	GO:0005669	hypothetical protein BATDEDRAFT_85035
BDET_01241	GO:0006352
BDET_01242	GO:0005669	transcription initiation factor tfiid subunit partial
BDET_01242	GO:0006352
BDET_01243	GO:0004419	hydroxymethylglutaryl- mitochondrial
BDET_01243	GO:0008152
BDET_01243	EC:4.1.3.4
BDET_01244	GO:0008168	trna methyltransferase trm9
BDET_01244	GO:0032259
BDET_01245	GO:0005783	er lumen protein retaining receptor
BDET_01245	GO:0016021
BDET_01245	GO:0046923
BDET_01245	GO:0006621
BDET_01245	GO:0015031
BDET_01246	GO:0005097	hypothetical protein BATDEDRAFT_22239
BDET_01246	GO:0005509
BDET_01246	GO:0032851
BDET_01247	GO:0005097	tbc1 domain family member 9b
BDET_01247	GO:0005509
BDET_01247	GO:0032851
BDET_01248	GO:0005097	gtpase-activating protein gyp2
BDET_01248	GO:0005509
BDET_01248	GO:0032851
BDET_01251	GO:0003700	hypothetical protein BATDEDRAFT_34233
BDET_01251	GO:0043565
BDET_01251	GO:0006355
BDET_01253	GO:0005515	serine threonine-protein kinase pak 6
BDET_01254	GO:0016020	aureobasidin resistance protein aur1
BDET_01254	GO:0003824
BDET_01255	GO:0005730	mitochondrial precursor
BDET_01255	GO:0005739
BDET_01255	GO:0005925
BDET_01255	GO:0003676
BDET_01255	GO:0004519
BDET_01255	GO:0008408
BDET_01255	GO:0090305
BDET_01256	GO:0003676	krueppel protein
BDET_01256	GO:0046872
BDET_01257	GO:0004674	serine threonine-protein kinase nek7
BDET_01257	GO:0005524
BDET_01257	GO:0006468
BDET_01257	EC:2.7.11
BDET_01259	GO:0005623	nuclear export mediator factor nemf
BDET_01260	GO:0031083	hypothetical protein BATDEDRAFT_85950
BDET_01260	GO:0006886
BDET_01261	GO:0000166	rna binding protein jsn1
BDET_01261	GO:0003723
BDET_01262	GO:0005515	vacuolar membrane protein
BDET_01262	GO:0008270
BDET_01262	GO:0006886
BDET_01262	GO:0016192
BDET_01265	GO:0046983	hypothetical protein BATDEDRAFT_22254
BDET_01267	GO:0016021	multidrug resistance-associated protein 4
BDET_01267	GO:0005524
BDET_01267	GO:0042626
BDET_01267	GO:0006200
BDET_01267	GO:0055085
BDET_01268	GO:0005634	hypothetical protein BATDEDRAFT_22257
BDET_01268	GO:0000981
BDET_01268	GO:0008270
BDET_01268	GO:0006357
BDET_01269	GO:0044424	microtubule-associated protein
BDET_01269	GO:0008017
BDET_01270	GO:0005737	gtp cyclohydrolase i
BDET_01270	GO:0003934
BDET_01270	GO:0046654
BDET_01270	EC:3.5.4.16
BDET_01271	GO:0043231	dual specificity protein phosphatase 10
BDET_01271	GO:0044444
BDET_01271	GO:0004725
BDET_01271	GO:0008138
BDET_01271	GO:0033549
BDET_01271	GO:0010033
BDET_01271	GO:0032872
BDET_01271	GO:0035335
BDET_01271	GO:0043407
BDET_01271	GO:0050776
BDET_01271	GO:0051704
BDET_01271	EC:3.1.3.48
BDET_01271	EC:3.1.3
BDET_01272	GO:0003677	rna polymerase i transcription termination factor reb1
BDET_01272	GO:0003682
BDET_01273	GO:0016021	alkaline dihydroceramidase
BDET_01273	GO:0016811
BDET_01273	GO:0006672
BDET_01274	GO:0005794	dynein light chain tctex-type 1
BDET_01274	GO:0005819
BDET_01274	GO:0005868
BDET_01274	GO:0005874
BDET_01274	GO:0003774
BDET_01274	GO:0042802
BDET_01274	GO:0000132
BDET_01274	GO:0007067
BDET_01274	GO:0008277
BDET_01274	GO:0019060
BDET_01274	GO:0032314
BDET_01274	GO:0048812
BDET_01274	GO:0050768
BDET_01274	GO:0051493
BDET_01275	GO:0009055	electron transfer flavoprotein subunit beta
BDET_01276	GO:0005737	glycogen synthase
BDET_01276	GO:0004373
BDET_01276	GO:0005978
BDET_01276	EC:2.4.1.11
BDET_01277	GO:0016020	l-gulonolactone oxidase-like
BDET_01277	GO:0043227
BDET_01277	GO:0003885
BDET_01277	GO:0008762
BDET_01277	GO:0050105
BDET_01277	GO:0050660
BDET_01277	GO:0019853
BDET_01277	GO:0055114
BDET_01277	EC:1.1.3.8
BDET_01278	GO:0004674	kinase-like protein
BDET_01278	GO:0005524
BDET_01278	GO:0006468
BDET_01278	EC:2.7.11
BDET_01279	GO:0004674	vps15 protein kinase
BDET_01279	GO:0005515
BDET_01279	GO:0005524
BDET_01279	GO:0006468
BDET_01279	EC:2.7.11
BDET_01280	GO:0004674	arm repeat-containing protein
BDET_01280	GO:0005524
BDET_01280	GO:0006468
BDET_01280	EC:2.7.11
BDET_01282	GO:0044464	regulator of g-protein signaling 10
BDET_01282	GO:0005515
BDET_01282	GO:0038032
BDET_01283	GO:0016021	tpt-domain-containing protein
BDET_01285	GO:0005515	wd repeat-containing protein 87
BDET_01290	GO:0044464	protein-associating with the carboxyl-terminal domain of ezrin isoform x1
BDET_01290	GO:0004672
BDET_01290	GO:0005524
BDET_01290	GO:0006468
BDET_01292	GO:0005509	centrin-1
BDET_01293	GO:0005840	50s ribosomal protein l24e
BDET_01293	GO:0042254
BDET_01294	GO:0003677	hypothetical protein BATDEDRAFT_22280
BDET_01294	GO:0003682
BDET_01295	GO:0003677	mrc1-like domain-containing protein
BDET_01295	GO:0003682
BDET_01296	GO:0005515	transducin family protein
BDET_01297	GO:0008270	ring finger protein 121
BDET_01298	GO:0005515	leucine-rich repeat-containing protein 49
BDET_01301	GO:0038032	hypothetical protein BATDEDRAFT_85964
BDET_01302	GO:0004674	agc rsk rsk-unclassified protein kinase
BDET_01302	GO:0005524
BDET_01302	GO:0006468
BDET_01302	EC:2.7.11
BDET_01304	GO:0004348	endo-beta- -galactanase
BDET_01304	GO:0005975
BDET_01304	GO:0006665
BDET_01304	EC:3.2.1.45
BDET_01305	GO:0005515	wd40 repeat-like protein
BDET_01306	GO:0005737	maleylacetoacetate isomerase
BDET_01306	GO:0003824
BDET_01306	GO:0005515
BDET_01306	GO:0009072
BDET_01307	GO:0006904	vacuolar protein sorting-associated protein
BDET_01308	GO:0000179	dimethyladenosine transferase
BDET_01308	GO:0031167
BDET_01308	EC:2.1.1
BDET_01309	GO:0005622	trafficking protein particle complex subunit 2-like protein
BDET_01309	GO:0006888
BDET_01310	GO:0048188	set1 ash2 histone methyltransferase complex subunit ash2 isoform x2
BDET_01310	GO:0005515
BDET_01310	GO:0008270
BDET_01310	GO:0042800
BDET_01310	GO:0044212
BDET_01310	GO:0006351
BDET_01310	GO:0006974
BDET_01310	GO:0008284
BDET_01310	GO:0043627
BDET_01310	GO:0051568
BDET_01313	GO:0003723	kh domain rna-binding protein
BDET_01317	GO:0016021	p-loop containing nucleoside triphosphate hydrolase protein
BDET_01317	GO:0005524
BDET_01317	GO:0042626
BDET_01317	GO:0006200
BDET_01317	GO:0055085
BDET_01319	GO:0036459	ubiquitin carboxyl-terminal hydrolase 8-like
BDET_01319	GO:0006511
BDET_01320	GO:0015630	dynein intermediate chain axonemal
BDET_01320	GO:0042995
BDET_01320	GO:0043234
BDET_01320	GO:0044430
BDET_01320	GO:0005515
BDET_01322	GO:0044424	formin-binding protein 1 homolog isoform x7
BDET_01322	GO:0005515
BDET_01324	GO:0016020	nadh dehydrogenase
BDET_01324	GO:0016651
BDET_01324	GO:0051539
BDET_01324	GO:0055114
BDET_01326	GO:0000178	exosome complex component rrp43
BDET_01326	GO:0005634
BDET_01326	GO:0005829
BDET_01326	GO:0004532
BDET_01326	GO:0005515
BDET_01326	GO:0017091
BDET_01326	GO:0010467
BDET_01326	GO:0043928
BDET_01327	GO:0043227	protein hid1
BDET_01327	GO:0043229
BDET_01327	GO:0044444
BDET_01329	GO:0005622	ubiquitin carboxyl-terminal hydrolase isozyme l5
BDET_01329	GO:0004843
BDET_01329	GO:0006511
BDET_01330	GO:0000166	mak16 protein
BDET_01330	GO:0003676
BDET_01330	GO:0008270
BDET_01330	GO:0016740
BDET_01330	GO:0008152
BDET_01333	GO:0005622	calpain-5- partial
BDET_01333	GO:0004198
BDET_01333	GO:0005515
BDET_01333	GO:0006508
BDET_01334	GO:0005622	calpain-2 catalytic subunit-like
BDET_01334	GO:0004198
BDET_01334	GO:0006508
BDET_01335	GO:0004674	serine threonine protein kinase
BDET_01335	GO:0005524
BDET_01335	GO:0006468
BDET_01335	EC:2.7.11
BDET_01336	GO:0003677	zinc finger bed domain-containing protein 1-like
BDET_01336	GO:0046983
BDET_01337	GO:0003924	gtpase
BDET_01337	GO:0005525
BDET_01337	GO:0006184
BDET_01342	GO:0005743	afg3 family protein
BDET_01342	GO:0016021
BDET_01342	GO:0004129
BDET_01342	GO:0004222
BDET_01342	GO:0005524
BDET_01342	GO:0008270
BDET_01342	GO:0017111
BDET_01342	GO:0006508
BDET_01342	GO:1902600
BDET_01342	EC:3.4.24
BDET_01342	EC:1.9.3.1
BDET_01342	EC:3.6.1.15
BDET_01345	GO:0005515	wd repeat domain
BDET_01346	GO:0003676	ph-response transcription factor pacc rim101
BDET_01346	GO:0046872
BDET_01348	GO:0003677	hypothetical protein BATDEDRAFT_28468
BDET_01350	GO:0005634	ccr4-not transcription complex
BDET_01350	GO:0005840
BDET_01350	GO:0003735
BDET_01350	GO:0006355
BDET_01350	GO:0006412
BDET_01351	GO:0005737	rho-gdp dissociation inhibitor
BDET_01351	GO:0005094
BDET_01351	GO:0050790
BDET_01353	GO:0016021	membrane-bound o-acyltransferase domain-containing protein
BDET_01354	GO:0003676	hypothetical protein BATDEDRAFT_22333
BDET_01354	GO:0046872
BDET_01355	GO:0003676	hypothetical protein BATDEDRAFT_22333
BDET_01355	GO:0046872
BDET_01356	GO:0043229	tho complex subunit 5 homolog
BDET_01357	GO:0043332	related to prm1-pheromone-regulated multispanning membrane protein
BDET_01357	GO:0032220
BDET_01359	GO:0003700	expressed protein, partial
BDET_01359	GO:0005515
BDET_01359	GO:0008270
BDET_01359	GO:0043565
BDET_01359	GO:0006355
BDET_01360	GO:0003676	hypothetical protein BATDEDRAFT_22333
BDET_01360	GO:0046872
BDET_01361	GO:0005952	camp-dependent protein kinase regulatory subunit
BDET_01361	GO:0008603
BDET_01361	GO:0016301
BDET_01361	GO:0030552
BDET_01361	GO:0045859
BDET_01362	GO:0016021	lysophospholipid acyltransferase
BDET_01363	GO:0003700	gata transcription factor
BDET_01363	GO:0008270
BDET_01363	GO:0043565
BDET_01363	GO:0006355
BDET_01364	GO:0005086	hypothetical protein BATDEDRAFT_22341
BDET_01364	GO:0032012
BDET_01364	GO:0043547
BDET_01365	GO:0005737	isoform a
BDET_01365	GO:0005856
BDET_01365	GO:0043234
BDET_01365	GO:0005515
BDET_01365	GO:0006928
BDET_01365	GO:0007015
BDET_01365	GO:0007409
BDET_01365	GO:0031346
BDET_01365	GO:0032535
BDET_01365	GO:0032956
BDET_01365	GO:0040011
BDET_01365	GO:0044765
BDET_01365	GO:0051489
BDET_01367	GO:0005515	hypothetical protein BATDEDRAFT_22343
BDET_01368	GO:0004519	hypothetical protein BATDEDRAFT_22346
BDET_01368	GO:0006298
BDET_01368	GO:0090305
BDET_01372	GO:0016853	aldose 1-epimerase
BDET_01372	GO:0030246
BDET_01372	GO:0005975
BDET_01374	GO:0044424	formin-like protein 14
BDET_01374	GO:0004725
BDET_01374	GO:0005515
BDET_01374	GO:0035335
BDET_01374	EC:3.1.3.48
BDET_01375	GO:0003677	trna (cytosine -c )-methyltransferase
BDET_01375	GO:0004725
BDET_01375	GO:0008168
BDET_01375	GO:0006306
BDET_01375	GO:0035335
BDET_01375	EC:3.1.3.48
BDET_01376	GO:0009055	sulfite mitochondrial-like isoform x1
BDET_01376	GO:0016491
BDET_01376	GO:0020037
BDET_01376	GO:0030151
BDET_01376	GO:0055114
BDET_01378	GO:0003676	atp-dependent rna helicase uap56
BDET_01378	GO:0004386
BDET_01378	GO:0005524
BDET_01378	GO:0008152
BDET_01383	GO:0004553	alpha-glucosidase
BDET_01383	GO:0030246
BDET_01383	GO:0005975
BDET_01384	GO:0004842	ubiquitin-protein ligase e3b
BDET_01384	GO:0016881
BDET_01384	GO:0016567
BDET_01385	GO:0005515	hypothetical protein BATDEDRAFT_34268
BDET_01386	GO:0005515	tpr repeat-containing protein
BDET_01387	GO:0003824	alpha beta hydrolase
BDET_01387	GO:0008152
BDET_01388	GO:0003743	eukaryotic translation initiation factor 2a
BDET_01388	GO:0005515
BDET_01388	GO:0006413
BDET_01389	GO:0003743	translation initiation factor eif-2a
BDET_01389	GO:0006413
BDET_01390	GO:0005515	catabolite repression protein crec
BDET_01391	GO:0005515	wd40 repeat-like protein
BDET_01397	GO:0008483	alanine-glyoxylate transaminase -3-amino-2-methylpropionate-pyruvate transaminase
BDET_01397	GO:0030170
BDET_01397	GO:0008152
BDET_01397	GO:0044763
BDET_01398	GO:0005737	lipoyltransferase mitochondrial
BDET_01398	GO:0016415
BDET_01398	GO:0006464
BDET_01398	GO:0009107
BDET_01398	EC:2.3.1
BDET_01399	GO:0005849	protein clp1 homolog
BDET_01399	GO:0005524
BDET_01399	GO:0031124
BDET_01400	GO:0008270	guanine deaminase
BDET_01400	GO:0008892
BDET_01400	GO:0006147
BDET_01400	EC:3.5.4.3
BDET_01401	GO:0016459	chitin synthase
BDET_01401	GO:0003677
BDET_01401	GO:0003774
BDET_01401	GO:0005524
BDET_01401	GO:0016758
BDET_01401	GO:0020037
BDET_01401	GO:0008152
BDET_01402	GO:0005739	ribosomal protein l27 family protein
BDET_01402	GO:0005840
BDET_01402	GO:0009507
BDET_01402	GO:0003735
BDET_01402	GO:0006412
BDET_01403	GO:0016020	zinc transporter zip9-like isoform x2
BDET_01403	GO:0046873
BDET_01403	GO:0006829
BDET_01403	GO:0055085
BDET_01404	GO:0005737	f-box protein pof6 protein
BDET_01404	GO:0005515
BDET_01404	GO:0006887
BDET_01404	GO:0048278
BDET_01405	GO:0005737	f-box protein pof6
BDET_01405	GO:0006887
BDET_01405	GO:0048278
BDET_01406	GO:0005829	adenylyltransferase and sulfurtransferase mocs3
BDET_01406	GO:0004792
BDET_01406	GO:0005524
BDET_01406	GO:0016779
BDET_01406	GO:0046872
BDET_01406	GO:0002143
BDET_01406	GO:0018192
BDET_01406	GO:0032447
BDET_01406	EC:2.8.1.1
BDET_01407	GO:0008479	queuine trna-ribosyltransferase
BDET_01407	GO:0008616
BDET_01407	EC:2.4.2.29
BDET_01410	GO:0003676	g-patch domain
BDET_01412	GO:0005488	beta like 1
BDET_01413	GO:0016021	sugar transporter
BDET_01413	GO:0055085
BDET_01414	GO:0005515	gamma-soluble nsf attachment protein
BDET_01414	GO:0006886
BDET_01415	GO:0020037	cytochrome b5
BDET_01415	GO:0046872
BDET_01417	GO:0016020	diacylglycerol cholinephosphotransferase
BDET_01417	GO:0016780
BDET_01417	GO:0008654
BDET_01422	GO:0008236	hypothetical protein BATDEDRAFT_86001
BDET_01422	GO:0006508
BDET_01424	GO:0005515	hypothetical protein BATDEDRAFT_35804
BDET_01427	GO:0004022	s- glutathione dehydrogenase
BDET_01427	GO:0008270
BDET_01427	GO:0051903
BDET_01427	GO:0006069
BDET_01427	EC:1.1.1.284
BDET_01427	EC:1.1.1.1
BDET_01428	GO:0004674	hypothetical protein BATDEDRAFT_8065
BDET_01428	GO:0005515
BDET_01428	GO:0006468
BDET_01428	EC:2.7.11
BDET_01433	GO:0005515	wd40 repeat-like protein
BDET_01434	GO:0044464	molybdopterin synthase catalytic subunit
BDET_01434	GO:0006777
BDET_01435	GO:0005515	zinc finger ccch domain-containing protein 1-like
BDET_01435	GO:0008270
BDET_01436	GO:0008270	atp-dependent rna helicase ddx5 dbp2
BDET_01437	GO:0008270	hypothetical protein BATDEDRAFT_86010
BDET_01442	GO:0005881	ran-binding protein 10
BDET_01442	GO:0005087
BDET_01442	GO:0008536
BDET_01442	GO:0048487
BDET_01442	GO:0000226
BDET_01442	GO:0032853
BDET_01443	GO:0016491	aminoadipic semialdehyde synthase
BDET_01443	GO:0055114
BDET_01447	GO:0005524	crinkler family
BDET_01447	GO:0016668
BDET_01447	GO:0055114
BDET_01451	GO:0016668	hypothetical protein BATDEDRAFT_84908
BDET_01451	GO:0055114
BDET_01454	GO:0016021	hypothetical protein BATDEDRAFT_34283
BDET_01455	GO:0016021	hypothetical protein BATDEDRAFT_34283
BDET_01457	GO:0003989	---NA---
BDET_01457	GO:0004075
BDET_01457	GO:0005524
BDET_01457	GO:0046872
BDET_01457	GO:0006633
BDET_01459	GO:0016021	---NA---
BDET_01459	GO:0005524
BDET_01459	GO:0042626
BDET_01459	GO:0055085
BDET_01460	GO:0016881	ubiquitin-conjugating enzyme e2 c
BDET_01460	GO:0008152
BDET_01461	GO:0004075	vacuolar transporter chaperone complex subunit
BDET_01461	GO:0005524
BDET_01461	GO:0046872
BDET_01461	GO:0008152
BDET_01461	EC:6.3.4.14
BDET_01463	GO:0005515	hypothetical protein BATDEDRAFT_22427
BDET_01464	GO:0006744	rpsu-divergently transcribed protein
BDET_01469	GO:0003700	gata transcription factor 23
BDET_01469	GO:0008270
BDET_01469	GO:0043565
BDET_01469	GO:0006355
BDET_01470	GO:0005634	dna repair protein rad14
BDET_01470	GO:0003684
BDET_01470	GO:0006289
BDET_01471	GO:0020037	hypothetical protein BATDEDRAFT_22445
BDET_01472	GO:0016021	choline transporter-like protein 1
BDET_01474	GO:0008233	glutaminyl-peptide cyclotransferase-like protein
BDET_01474	GO:0006508
BDET_01475	GO:0005515	---NA---
BDET_01477	GO:0003723	trna nucleotidyltransferase
BDET_01477	GO:0016779
BDET_01477	GO:0006396
BDET_01478	GO:0008152	coiled-coil domain-containing protein 130
BDET_01480	GO:0003676	zinc finger ccch-type with g patch domain-containing protein
BDET_01481	GO:0005667	cop9 signalosome complex subunit 5
BDET_01481	GO:0005730
BDET_01481	GO:0008021
BDET_01481	GO:0008180
BDET_01481	GO:0030054
BDET_01481	GO:0003713
BDET_01481	GO:0004843
BDET_01481	GO:0005515
BDET_01481	GO:0008237
BDET_01481	GO:0046872
BDET_01481	GO:0006508
BDET_01481	GO:0009733
BDET_01481	GO:0010093
BDET_01481	GO:0010100
BDET_01481	GO:0010387
BDET_01481	GO:0010388
BDET_01481	GO:0010971
BDET_01481	GO:0016579
BDET_01481	GO:0031347
BDET_01481	GO:0045732
BDET_01481	GO:0045944
BDET_01481	GO:0046328
BDET_01481	GO:1990182
BDET_01481	GO:2000082
BDET_01485	GO:0016788	acid phosphatase
BDET_01485	GO:0008152
BDET_01486	GO:0020037	hypothetical protein BATDEDRAFT_22445
BDET_01487	GO:0003824	sumo-1 activating enzyme
BDET_01487	GO:0008152
BDET_01488	GO:0004066	asparagine synthetase domain-containing protein 1
BDET_01488	GO:0006529
BDET_01488	EC:6.3.5.4
BDET_01490	GO:0005960	glycine cleavage system h protein
BDET_01490	GO:0019464
BDET_01492	GO:0005515	hypothetical protein BATDEDRAFT_22451
BDET_01492	GO:0046872
BDET_01493	GO:0005622	---NA---
BDET_01493	GO:0006888
BDET_01494	GO:0005933	kinase-like protein
BDET_01494	GO:0030427
BDET_01494	GO:0044424
BDET_01494	GO:0004674
BDET_01494	GO:0005524
BDET_01494	GO:0006468
BDET_01494	GO:0044763
BDET_01494	EC:2.7.11
BDET_01496	GO:0016021	tetraspanin family protein
BDET_01498	GO:0016592	mediator of rna polymerase ii transcription subunit 14-like
BDET_01498	GO:0001104
BDET_01498	GO:0006357
BDET_01499	GO:0005886	receptor expression-enhancing protein 6
BDET_01499	GO:0032541
BDET_01500	GO:0000166	dna polymerase alpha catalytic subunit
BDET_01500	GO:0001882
BDET_01500	GO:0003677
BDET_01500	GO:0003887
BDET_01500	GO:0005515
BDET_01500	GO:0016491
BDET_01500	GO:0006270
BDET_01500	GO:0055114
BDET_01500	EC:2.7.7.7
BDET_01501	GO:0005634	trna (guanine-n -)-methyltransferase
BDET_01501	GO:0005759
BDET_01501	GO:0052906
BDET_01501	GO:0030488
BDET_01501	EC:2.1.1.228
BDET_01507	GO:0005737	t-complex protein 1 subunit epsilon
BDET_01507	GO:0005524
BDET_01507	GO:0051082
BDET_01507	GO:0006457
BDET_01508	GO:0016881	ubc-like protein
BDET_01508	GO:0008152
BDET_01509	GO:0005515	ankyrin repeat family a protein 2-like
BDET_01510	GO:0005764	bchain complex of vamp7 cytoplasmic domain with 2nd ankyrin repeat domain of varp
BDET_01510	GO:0005769
BDET_01510	GO:0016020
BDET_01510	GO:0005085
BDET_01510	GO:0005515
BDET_01510	GO:0043547
BDET_01510	GO:0045022
BDET_01513	GO:0003825	-trehalose-phosphate synthase
BDET_01513	GO:0005992
BDET_01513	EC:2.4.1.15
BDET_01514	GO:0000166	trna (uracil-5-)-methyltransferase homolog a isoform x2
BDET_01514	GO:0003676
BDET_01514	GO:0008173
BDET_01514	GO:0001510
BDET_01514	GO:0006396
BDET_01514	EC:2.1.1
BDET_01515	GO:0005783	cdkal1-like protein
BDET_01515	GO:0016740
BDET_01515	GO:0051539
BDET_01515	GO:0009451
BDET_01515	GO:0010467
BDET_01516	GO:0005515	btb poz domain-containing protein 13
BDET_01519	GO:0005524	translation initiation regulator
BDET_01519	GO:0016887
BDET_01519	GO:0006200
BDET_01519	EC:3.6.1.3
BDET_01521	GO:0005840	60s ribosomal protein l14
BDET_01521	GO:0003735
BDET_01521	GO:0006412
BDET_01522	GO:0005840	60s ribosomal protein l5
BDET_01522	GO:0003735
BDET_01522	GO:0008097
BDET_01522	GO:0006412
BDET_01523	GO:0016021	mitochondrial inner membrane protein oxa1l-like
BDET_01523	GO:0051205
BDET_01524	GO:0004553	glycoside hydrolase family 31 protein
BDET_01524	GO:0030246
BDET_01524	GO:0005975
BDET_01525	GO:0004553	glucosidase ii alpha subunit
BDET_01525	GO:0030246
BDET_01525	GO:0005975
BDET_01529	GO:0016021	multidrug resistance protein 1
BDET_01529	GO:0005524
BDET_01529	GO:0042626
BDET_01529	GO:0006200
BDET_01529	GO:0055085
BDET_01530	GO:0016021	vacuolar atp synthase subunit c
BDET_01530	GO:0033179
BDET_01530	GO:0015078
BDET_01530	GO:0016787
BDET_01530	GO:0008152
BDET_01530	GO:0015991
BDET_01531	GO:0016021	vacuolar atp synthase proteolipid subunit
BDET_01531	GO:0033179
BDET_01531	GO:0015078
BDET_01531	GO:0015991
BDET_01532	GO:0005737	dynamin-binding protein
BDET_01532	GO:0005089
BDET_01532	GO:0005515
BDET_01532	GO:0032321
BDET_01534	GO:0016020	iron transporter
BDET_01534	GO:0006810
BDET_01534	GO:1902578
BDET_01536	GO:0016020	vacuolar iron transporter -like
BDET_01536	GO:0051179
BDET_01537	GO:0005739	oxidoreductase-like protein
BDET_01537	GO:0004129
BDET_01537	GO:1902600
BDET_01537	EC:1.9.3.1
BDET_01539	GO:0005840	hypothetical protein BATDEDRAFT_86037
BDET_01539	GO:0003735
BDET_01539	GO:0006412
BDET_01542	GO:0004751	ribose-5-phosphate isomerase
BDET_01542	GO:0009052
BDET_01542	EC:5.3.1.6
BDET_01543	GO:0003676	hypothetical protein BATDEDRAFT_22494
BDET_01543	GO:0046872
BDET_01544	GO:0003676	genomic msy_sf_3
BDET_01544	GO:0046872
BDET_01545	GO:0003755	fkbp-type peptidyl-prolyl cis-trans isomerase fkh1
BDET_01545	GO:0000413
BDET_01545	GO:0006457
BDET_01545	EC:5.2.1.8
BDET_01546	GO:0008810	hypothetical protein BATDEDRAFT_34310
BDET_01546	GO:0016985
BDET_01546	GO:0006080
BDET_01546	EC:3.2.1.78
BDET_01546	EC:3.2.1.4
BDET_01547	GO:0005622	cell division control protein 42
BDET_01547	GO:0016020
BDET_01547	GO:0005525
BDET_01547	GO:0006184
BDET_01547	GO:0007264
BDET_01547	GO:0015031
BDET_01547	GO:0051301
BDET_01548	GO:0008810	hypothetical protein BATDEDRAFT_34311
BDET_01548	GO:0016985
BDET_01548	GO:0006080
BDET_01548	EC:3.2.1.78
BDET_01548	EC:3.2.1.4
BDET_01550	GO:0008237	endoplasmic reticulum aminopeptidase 2-like
BDET_01550	GO:0008270
BDET_01550	GO:0006508
BDET_01552	GO:0008234	ubiquitin carboxyl-terminal hydrolase partial
BDET_01552	GO:0036459
BDET_01552	GO:0006511
BDET_01552	EC:3.4
BDET_01553	GO:0009987	mini-chromosome maintenance complex-binding protein
BDET_01555	GO:0032040	utp14-domain-containing protein
BDET_01555	GO:0006364
BDET_01558	GO:0005975	glycoside hydrolase family 26 protein
BDET_01563	GO:0005515	oxysterol-binding family protein
BDET_01564	GO:0005737	d-alanine--d-alanine ligase
BDET_01564	GO:0005524
BDET_01564	GO:0008716
BDET_01564	GO:0046872
BDET_01564	EC:6.3.2.4
BDET_01565	GO:0005515	wd repeat-containing protein 65
BDET_01566	GO:0005524	carboxylate-amine ligase
BDET_01566	GO:0046872
BDET_01568	GO:0016272	prefoldin subunit 4
BDET_01568	GO:0051082
BDET_01568	GO:0006457
BDET_01569	GO:0008168	sterol 24-c-methyltransferase
BDET_01569	GO:0006694
BDET_01569	GO:0032259
BDET_01570	GO:0005840	hypothetical protein BATDEDRAFT_85235
BDET_01570	GO:0003735
BDET_01570	GO:0006412
BDET_01573	GO:0005886	dha1 sub-family
BDET_01573	GO:0016021
BDET_01573	GO:0005215
BDET_01573	GO:0055085
BDET_01574	GO:0016021	abc transporter a family protein
BDET_01574	GO:0005215
BDET_01574	GO:0005524
BDET_01574	GO:0016887
BDET_01574	GO:0006200
BDET_01574	GO:0006810
BDET_01574	EC:3.6.1.3
BDET_01576	GO:0005506	ubiquinol-cytochrome c reductase cytochrome c1 subunit
BDET_01576	GO:0009055
BDET_01576	GO:0020037
BDET_01577	GO:0004672	protein-serine threonine kinase
BDET_01577	GO:0005524
BDET_01577	GO:0006468
BDET_01579	GO:0005515	chy and ring finger domain-containing protein
BDET_01579	GO:0008270
BDET_01580	GO:0004842	probable e3 ubiquitin-protein ligase log2-like
BDET_01580	GO:0005515
BDET_01580	GO:0008270
BDET_01581	GO:0005730	b chain snapshots of the rna processing factor scaf8 bound to different phosphorylated forms of the carboxy-terminal domain of rna-polymerase ii
BDET_01581	GO:0043175
BDET_01581	GO:0097159
BDET_01581	GO:1901363
BDET_01581	GO:0006396
BDET_01583	GO:0004043	alpha-aminoadipate reductase lys1p
BDET_01583	GO:0031177
BDET_01583	GO:0009085
BDET_01583	GO:0055114
BDET_01583	EC:1.2.1.31
BDET_01585	GO:0016787	nucleoside phosphatase gda1 partial
BDET_01585	GO:0008152
BDET_01586	GO:0046872	zinc finger ccch domain-containing protein 7
BDET_01589	GO:0045454	protein disulfide isomerase pdi3
BDET_01590	GO:0005737	poc1 centriolar protein homolog a
BDET_01590	GO:0005813
BDET_01590	GO:0005515
BDET_01590	GO:0003014
BDET_01590	GO:0060271
BDET_01590	GO:0060287
BDET_01592	GO:0005524	spermatogenesis-associated protein 5
BDET_01592	GO:0017111
BDET_01592	GO:0008152
BDET_01592	EC:3.6.1.15
BDET_01593	GO:0051082	dnaj homolog subfamily b member 13
BDET_01593	GO:0006457
BDET_01594	GO:0005779	peroxin-3 protein
BDET_01594	GO:0007031
BDET_01595	GO:0003857	3-hydroxybutyryl- dehydrogenase
BDET_01595	GO:0070403
BDET_01595	GO:0006631
BDET_01595	GO:0055114
BDET_01595	EC:1.1.1.35
BDET_01596	GO:0008270	hypothetical protein BATDEDRAFT_86056
BDET_01597	GO:0003779	was wasl-interacting protein family member 2 isoform x1
BDET_01597	GO:0030036
BDET_01598	GO:0015630	protein nedd1-like
BDET_01598	GO:0044430
BDET_01598	GO:0005515
BDET_01599	GO:0018580	nitronate monooxygenase
BDET_01599	GO:0051213
BDET_01599	GO:0055114
BDET_01599	EC:1.13.12.16
BDET_01603	GO:0016021	solute carrier family 44 protein member 2
BDET_01604	GO:0005524	cell division control protein
BDET_01604	GO:0017111
BDET_01604	GO:0008152
BDET_01604	EC:3.6.1.15
BDET_01605	GO:0003755	peptidyl-prolyl cis-trans isomerase-like 6
BDET_01605	GO:0000413
BDET_01605	GO:0006457
BDET_01605	EC:5.2.1.8
BDET_01606	GO:0090304	rai1-domain-containing protein
BDET_01608	GO:0016884	aspartyl-trna amidotransferase subunit b
BDET_01608	GO:0008152
BDET_01609	GO:0016301	gluconate kinase
BDET_01609	GO:0005975
BDET_01609	GO:0016310
BDET_01610	GO:0008152	patatin family
BDET_01611	GO:0003676	atp-dependent dna helicase recq
BDET_01611	GO:0005524
BDET_01611	GO:0008026
BDET_01611	GO:0006200
BDET_01611	GO:0006310
BDET_01613	GO:0005622	ras-like protein rab-11b
BDET_01613	GO:0016020
BDET_01613	GO:0003924
BDET_01613	GO:0005525
BDET_01613	GO:0006184
BDET_01613	GO:0006886
BDET_01613	GO:0006913
BDET_01613	GO:0007264
BDET_01614	GO:0003995	acyl- dehydrogenase
BDET_01614	GO:0020037
BDET_01614	GO:0046872
BDET_01614	GO:0050660
BDET_01614	GO:0055114
BDET_01614	EC:1.3.99.3
BDET_01617	GO:0016021	solute carrier family member e3
BDET_01618	GO:0016021	hypothetical protein BATDEDRAFT_22563
BDET_01619	GO:0071816	protein get1
BDET_01620	GO:0008270	nad h quinone oxidoreductase
BDET_01620	GO:0016491
BDET_01620	GO:0055114
BDET_01621	GO:0044446	dna repair protein rad51 homolog 4
BDET_01621	GO:0003677
BDET_01621	GO:0005524
BDET_01621	GO:0008094
BDET_01621	GO:0006200
BDET_01621	GO:0006259
BDET_01623	GO:0005515	hypothetical protein BATDEDRAFT_22567
BDET_01624	GO:0005737	t-complex protein theta subunit
BDET_01624	GO:0005524
BDET_01624	GO:0051082
BDET_01624	GO:0006457
BDET_01625	GO:0005515	ah receptor-interacting protein
BDET_01625	GO:0006457
BDET_01626	GO:0005509	er membrane protein complex subunit 2
BDET_01626	GO:0005515
BDET_01627	GO:0000166	rna-binding domain
BDET_01627	GO:0003676
BDET_01628	GO:0005488	pacrg- partial
BDET_01631	GO:0005524	phosphomevalonate kinase
BDET_01634	GO:0044424	serine threonine-protein kinase wnk11
BDET_01634	GO:0004674
BDET_01634	GO:0005524
BDET_01634	GO:0006468
BDET_01634	EC:2.7.11
BDET_01636	GO:0005524	spermatogenesis-associated protein 5-like protein 1
BDET_01636	GO:0017111
BDET_01636	GO:0008152
BDET_01636	EC:3.6.1.15
BDET_01637	GO:0016021	zinc transporter 7
BDET_01637	GO:0044464
BDET_01637	GO:0008324
BDET_01637	GO:0006812
BDET_01637	GO:0055085
BDET_01638	GO:0005515	smr domain containing protein
BDET_01639	GO:0036459	ubiquitin carboxyl-terminal hydrolase 2 isoform x2
BDET_01639	GO:0006511
BDET_01641	GO:0005622	twinfilin- partial
BDET_01641	GO:0003779
BDET_01641	GO:0030837
BDET_01642	GO:0004190	hypothetical protein BATDEDRAFT_22586
BDET_01642	GO:0006508
BDET_01642	EC:3.4.23
BDET_01643	GO:0005515	e3 ubiquitin-protein ligase hrd1
BDET_01643	GO:0008270
BDET_01643	GO:0008152
BDET_01644	GO:0005515	f-box leucine rich repeat protein
BDET_01645	GO:0005515	wd40 repeat-containing protein
BDET_01646	GO:0004077	biotin--protein ligase
BDET_01646	GO:0006464
BDET_01646	EC:6.3.4.15
BDET_01647	GO:0000228	swi-snf complex subunit
BDET_01647	GO:0006338
BDET_01648	GO:0005737	adenylosuccinate synthetase
BDET_01648	GO:0000287
BDET_01648	GO:0004019
BDET_01648	GO:0005525
BDET_01648	GO:0044208
BDET_01648	EC:6.3.4.4
BDET_01649	GO:0010181	pyridoxamine 5 -phosphate oxidase- fmn-binding protein
BDET_01649	GO:0016491
BDET_01649	GO:0055114
BDET_01650	GO:0004190	hypothetical protein BATDEDRAFT_22593
BDET_01650	GO:0006508
BDET_01650	EC:3.4.23
BDET_01656	GO:0003676	reverse transcriptase
BDET_01656	GO:0008270
BDET_01661	GO:0016772	expressed protein
BDET_01662	GO:0004519	hypothetical protein BATDEDRAFT_26684
BDET_01662	GO:0006298
BDET_01662	GO:0090305
BDET_01663	GO:0004519	protein cbg24020
BDET_01663	GO:0006298
BDET_01663	GO:0090305
BDET_01664	GO:0003676	hypothetical protein BATDEDRAFT_25790
BDET_01664	GO:0015074
BDET_01665	GO:0016773	hypothetical protein BATDEDRAFT_22602
BDET_01665	GO:0005975
BDET_01671	GO:0003723	dicer-like protein
BDET_01671	GO:0004386
BDET_01671	GO:0004525
BDET_01671	GO:0005524
BDET_01671	GO:0006396
BDET_01671	GO:0090502
BDET_01671	EC:3.1.26.3
BDET_01672	GO:0004190	hypothetical protein BATDEDRAFT_26135
BDET_01672	GO:0006508
BDET_01672	EC:3.4.23
BDET_01675	GO:0016668	hypothetical protein BATDEDRAFT_28329
BDET_01675	GO:0055114
BDET_01676	GO:0003677	hypothetical protein BATDEDRAFT_89352
BDET_01676	GO:0004519
BDET_01676	GO:0004674
BDET_01676	GO:0005524
BDET_01676	GO:0006304
BDET_01676	GO:0006468
BDET_01676	GO:0090305
BDET_01676	EC:2.7.11
BDET_01680	GO:0004190	hypothetical protein BATDEDRAFT_28725
BDET_01680	GO:0006508
BDET_01680	EC:3.4.23
BDET_01683	GO:0005615	hypothetical protein BATDEDRAFT_27765
BDET_01683	GO:0004222
BDET_01683	GO:0008270
BDET_01683	GO:0006508
BDET_01683	EC:3.4.24
BDET_01685	GO:0000166	5 -nucleotidase precursor
BDET_01685	GO:0016788
BDET_01685	GO:0046872
BDET_01685	GO:0009166
BDET_01686	GO:0000166	5 -nucleotidase precursor
BDET_01686	GO:0016788
BDET_01686	GO:0046872
BDET_01686	GO:0009166
BDET_01687	GO:0016020	magnesium transporter
BDET_01687	GO:0046873
BDET_01687	GO:0030001
BDET_01687	GO:0055085
BDET_01688	GO:0044424	wd repeat domain-containing protein 83
BDET_01688	GO:0005515
BDET_01689	GO:0003676	nuclear protein
BDET_01689	GO:0003824
BDET_01689	GO:0008270
BDET_01689	GO:0008152
BDET_01691	GO:0016021	p-loop containing nucleoside triphosphate hydrolase protein
BDET_01691	GO:0005524
BDET_01691	GO:0042626
BDET_01691	GO:0006200
BDET_01691	GO:0055085
BDET_01692	GO:0003676	hat dimerization domain-containing protein
BDET_01692	GO:0046983
BDET_01693	GO:0003677	zinc finger bed domain-containing protein ricesleeper 3-like
BDET_01694	GO:0005089	rho guanine nucleotide exchange factor scd1 p40995
BDET_01694	GO:0005515
BDET_01694	GO:0032321
BDET_01695	GO:0005089	related to cdc24-gtp gdp exchange factor for cdc42p
BDET_01695	GO:0005515
BDET_01695	GO:0032321
BDET_01696	GO:0005515	sh3 domain-containing protein
BDET_01697	GO:0005975	coagulation factor 5 8 type domain-containing protein
BDET_01699	GO:0004674	kinase-like protein
BDET_01699	GO:0005524
BDET_01699	GO:0006468
BDET_01699	EC:2.7.11
BDET_01700	GO:0004674	camp-dependent protein kinase 2
BDET_01700	GO:0005524
BDET_01700	GO:0006468
BDET_01700	EC:2.7.11
BDET_01703	GO:0003924	gtpase npa3
BDET_01703	GO:0005525
BDET_01703	GO:0007264
BDET_01704	GO:0016021	solute carrier family member 46
BDET_01704	GO:0005509
BDET_01704	GO:0006810
BDET_01709	GO:0005488	hypothetical protein BATDEDRAFT_36048
BDET_01712	GO:0003676	hypothetical protein BATDEDRAFT_37452
BDET_01712	GO:0004523
BDET_01712	GO:0090502
BDET_01712	EC:3.1.26.4
BDET_01713	GO:0003677	dna-directed rna polymerase v subunit 1-like
BDET_01713	GO:0003899
BDET_01713	GO:0006351
BDET_01713	EC:2.7.7.6
BDET_01716	GO:0003677	hypothetical protein BATDEDRAFT_36058
BDET_01716	GO:0004519
BDET_01716	GO:0004674
BDET_01716	GO:0005524
BDET_01716	GO:0006304
BDET_01716	GO:0006468
BDET_01716	GO:0090305
BDET_01716	EC:2.7.11
BDET_01719	GO:0003677	hypothetical protein BATDEDRAFT_91049
BDET_01722	GO:0005634	fungal specific transcription factor domain-containing protein
BDET_01722	GO:0000981
BDET_01722	GO:0003677
BDET_01722	GO:0008270
BDET_01722	GO:0006357
BDET_01723	GO:0046983	expressed protein
BDET_01724	GO:0004806	lipase
BDET_01724	GO:0006629
BDET_01724	EC:3.1.1.3
BDET_01725	GO:0003864	3-methyl-2-oxobutanoate hydroxymethyltransferase
BDET_01725	GO:0008168
BDET_01725	GO:0016616
BDET_01725	GO:0050662
BDET_01725	GO:0015940
BDET_01725	GO:0032259
BDET_01725	EC:2.1.2.11
BDET_01727	GO:0003824	phenazine biosynthesis protein family
BDET_01727	GO:0009058
BDET_01732	GO:0046872	zinc finger ccch domain-containing protein 14 isoform x1
BDET_01733	GO:0005634	glutamate-rich wd repeat containing
BDET_01733	GO:0004017
BDET_01733	GO:0005515
BDET_01733	GO:0005524
BDET_01734	GO:0000030	mipc synthase subunit
BDET_01734	GO:0051999
BDET_01734	GO:0097502
BDET_01734	EC:2.4.1
BDET_01735	GO:0006904	sec1-like family protein
BDET_01736	GO:0008270	hypothetical protein BATDEDRAFT_27725
BDET_01737	GO:0016717	delta-12 fatty acid desaturase
BDET_01737	GO:0006633
BDET_01737	GO:0055114
BDET_01737	EC:1.14.19
BDET_01739	GO:0005634	atp-dependent rna helicase ddx54 isoform x1
BDET_01739	GO:0003723
BDET_01739	GO:0005524
BDET_01739	GO:0016818
BDET_01740	GO:0005871	kinesin motor domain containing protein
BDET_01740	GO:0005874
BDET_01740	GO:0072372
BDET_01740	GO:0003777
BDET_01740	GO:0005524
BDET_01740	GO:0008017
BDET_01740	GO:0007018
BDET_01740	GO:0007399
BDET_01740	GO:0008152
BDET_01740	GO:0009953
BDET_01740	GO:0043009
BDET_01740	GO:0048513
BDET_01740	GO:0048518
BDET_01740	GO:0050794
BDET_01740	GO:0060271
BDET_01740	GO:0060429
BDET_01742	GO:0005634	importin-alpha export receptor
BDET_01742	GO:0008536
BDET_01742	GO:0006886
BDET_01744	GO:0016491	oxidoreductase
BDET_01744	GO:0055114
BDET_01745	GO:0005737	aminoacylase-1
BDET_01745	GO:0004046
BDET_01745	GO:0008237
BDET_01745	GO:0006508
BDET_01745	GO:0006520
BDET_01745	EC:3.5.1.14
BDET_01747	GO:0005488	hypothetical protein BATDEDRAFT_36048
BDET_01750	GO:0016668	hypothetical protein BATDEDRAFT_27710
BDET_01750	GO:0055114
BDET_01752	GO:0003676	dead-box protein abstrakt
BDET_01752	GO:0004386
BDET_01752	GO:0005524
BDET_01752	GO:0008270
BDET_01752	GO:0008152
BDET_01754	GO:0008270	hypothetical protein BATDEDRAFT_37445
BDET_01755	GO:0016758	hypothetical protein BATDEDRAFT_36044
BDET_01755	GO:0008152
BDET_01756	GO:0016758	glycosyltransferase family 2 protein
BDET_01756	GO:0008152
BDET_01757	GO:0000166	5 -nucleotidase
BDET_01757	GO:0016788
BDET_01757	GO:0046872
BDET_01757	GO:0009166
BDET_01758	GO:0005634	fungal specific transcription factor domain-containing protein
BDET_01758	GO:0000981
BDET_01758	GO:0003677
BDET_01758	GO:0008270
BDET_01758	GO:0006357
BDET_01759	GO:0016758	glycosyltransferase family 2 protein
BDET_01759	GO:0020037
BDET_01759	GO:0008152
BDET_01760	GO:0005634	histone-lysine n-methyltransferase suv39h1-like
BDET_01760	GO:0005515
BDET_01760	GO:0008270
BDET_01760	GO:0018024
BDET_01760	GO:0034968
BDET_01761	GO:0008061	keratin-associated protein 5-4
BDET_01762	GO:0070461	hypothetical protein BATDEDRAFT_21384
BDET_01766	GO:0016787	phosphodiesterase i
BDET_01766	GO:0008152
BDET_01768	GO:0008168	methyltransferase-like protein 5
BDET_01768	GO:0032259
BDET_01769	GO:0005515	tetratricopeptide repeat-like superfamily protein isoform 1
BDET_01770	GO:0003779	adenylyl cyclase-associated protein 1 isoform x1
BDET_01770	GO:0000902
BDET_01770	GO:0007010
BDET_01772	GO:0005622	leiomodin-1 isoform x2
BDET_01773	GO:0005783	dol-p-man:man c -pp-dol alpha- -mannosyltransferase
BDET_01773	GO:0016021
BDET_01773	GO:0000033
BDET_01773	GO:0006486
BDET_01773	EC:2.4.1
BDET_01774	GO:0005783	dolichyl-p-man:man c -pp-dolichyl
BDET_01774	GO:0016021
BDET_01774	GO:0016758
BDET_01774	GO:0008152
BDET_01775	GO:0005783	hypothetical protein BATDEDRAFT_14167
BDET_01775	GO:0016021
BDET_01775	GO:0016758
BDET_01775	GO:0008152
BDET_01779	GO:0046983	hlh transcription
BDET_01780	GO:0005515	cbs and pb1 domain protein
BDET_01780	GO:0030554
BDET_01781	GO:0005509	calmodulin
BDET_01783	GO:0016021	farnesyl-diphosphate farnesyltransferase
BDET_01783	GO:0004310
BDET_01783	GO:0008610
BDET_01783	EC:2.5.1.21
BDET_01785	GO:0005634	zn-c6 transcription factor
BDET_01785	GO:0000981
BDET_01785	GO:0003677
BDET_01785	GO:0008270
BDET_01785	GO:0006357
BDET_01786	GO:0005634	hypothetical protein BATDEDRAFT_91760
BDET_01786	GO:0000981
BDET_01786	GO:0003677
BDET_01786	GO:0008270
BDET_01786	GO:0006357
BDET_01787	GO:0005634	c6 transcription protein
BDET_01787	GO:0000981
BDET_01787	GO:0003677
BDET_01787	GO:0008270
BDET_01787	GO:0006357
BDET_01788	GO:0016021	transmembrane protein 42-like
BDET_01789	GO:0004134	glycogen debranching enzyme
BDET_01789	GO:0004135
BDET_01789	GO:0005980
BDET_01789	EC:2.4.1.25
BDET_01789	EC:3.2.1.33
BDET_01791	GO:0000922	hypothetical protein BATDEDRAFT_27680
BDET_01791	GO:0005815
BDET_01791	GO:0000226
BDET_01792	GO:0000922	gamma-tubulin complex component 5-like isoform x1
BDET_01792	GO:0005815
BDET_01792	GO:0000226
BDET_01793	GO:0003824	cystathionine gamma-synthase
BDET_01793	GO:0030170
BDET_01793	GO:0008152
BDET_01794	GO:0016021	mitochondrial folate carrier protein
BDET_01794	GO:0055085
BDET_01795	GO:0016491	di-copper centre-containing protein
BDET_01795	GO:0046872
BDET_01795	GO:0055114
BDET_01796	GO:0005634	target of egr1 protein partial
BDET_01796	GO:0003676
BDET_01799	GO:0016758	chitin synthase
BDET_01799	GO:0097159
BDET_01799	GO:1901363
BDET_01799	GO:0008152
BDET_01800	GO:0004674	camp-dependent protein kinase catalytic subunit-like protein
BDET_01800	GO:0005524
BDET_01800	GO:0006468
BDET_01800	EC:2.7.11
BDET_01802	GO:0003924	gtp-binding protein
BDET_01802	GO:0005525
BDET_01802	GO:0006184
BDET_01803	GO:0005515	hypothetical protein BATDEDRAFT_91682
BDET_01804	GO:0005515	hypothetical protein BATDEDRAFT_36031
BDET_01805	GO:0005515	hypothetical protein BATDEDRAFT_91681
BDET_01806	GO:0030286	dynein heavy chain axonemal
BDET_01806	GO:0003777
BDET_01806	GO:0005515
BDET_01806	GO:0005524
BDET_01806	GO:0016887
BDET_01806	GO:0006200
BDET_01806	GO:0007018
BDET_01806	EC:3.6.1.3
BDET_01807	GO:0005634	poly -specific ribonuclease partial
BDET_01807	GO:0005737
BDET_01807	GO:0000166
BDET_01807	GO:0003723
BDET_01807	GO:0004535
BDET_01807	GO:0046872
BDET_01807	GO:0006402
BDET_01807	GO:0090503
BDET_01807	EC:3.1.13.4
BDET_01808	GO:0016020	stomatin family protein
BDET_01809	GO:0046983	hlh transcription
BDET_01811	GO:0005634	zinc finger transcription factor 1
BDET_01811	GO:0000981
BDET_01811	GO:0003677
BDET_01811	GO:0008270
BDET_01811	GO:0006355
BDET_01812	GO:0005634	hypothetical protein BATDEDRAFT_36027
BDET_01812	GO:0000981
BDET_01812	GO:0008270
BDET_01812	GO:0006357
BDET_01813	GO:0005634	zinc finger transcription factor 1
BDET_01813	GO:0000981
BDET_01813	GO:0003677
BDET_01813	GO:0008270
BDET_01813	GO:0006357
BDET_01814	GO:0005634	zinc finger transcription factor 1
BDET_01814	GO:0000981
BDET_01814	GO:0003677
BDET_01814	GO:0008270
BDET_01814	GO:0006357
BDET_01815	GO:0005515	rrna processing protein
BDET_01816	GO:0016491	di-copper centre-containing protein
BDET_01816	GO:0046872
BDET_01816	GO:0055114
BDET_01817	GO:0010181	nad h:quinone type iv
BDET_01817	GO:0016491
BDET_01817	GO:0045892
BDET_01817	GO:0055114
BDET_01818	GO:0005515	hypothetical protein BATDEDRAFT_27653
BDET_01819	GO:0005515	expressed protein
BDET_01820	GO:0019239	endoribonuclease l-psp
BDET_01820	GO:0008152
BDET_01821	GO:0005515	histone-lysine n-methyltransferase ashr1 isoform x1
BDET_01821	GO:0046872
BDET_01822	GO:0001654	retinal rod rhodopsin-sensitive cgmp 3 -cyclic phosphodiesterase subunit delta
BDET_01822	GO:0001822
BDET_01824	GO:0003864	3-methyl-2-oxobutanoate hydroxymethyltransferase
BDET_01824	GO:0008168
BDET_01824	GO:0015940
BDET_01824	GO:0032259
BDET_01824	EC:2.1.2.11
BDET_01825	GO:0003676	hypothetical protein BATDEDRAFT_91674
BDET_01825	GO:0008276
BDET_01825	GO:0006479
BDET_01825	EC:2.1.1
BDET_01826	GO:0003676	s-adenosyl-l-methionine-dependent methyltransferase
BDET_01826	GO:0008276
BDET_01826	GO:0006479
BDET_01826	EC:2.1.1
BDET_01827	GO:0005737	pyrimidine 5 -nucleotidase (umph-1)
BDET_01827	GO:0000287
BDET_01827	GO:0008253
BDET_01827	GO:0016311
BDET_01827	EC:3.1.3.5
BDET_01831	GO:0005665	dna-directed rna polymerases i
BDET_01831	GO:0005666
BDET_01831	GO:0005736
BDET_01831	GO:0005737
BDET_01831	GO:0001054
BDET_01831	GO:0001055
BDET_01831	GO:0001056
BDET_01831	GO:0003677
BDET_01831	GO:0003968
BDET_01831	GO:0006360
BDET_01831	GO:0006366
BDET_01831	GO:0042254
BDET_01831	GO:0042797
BDET_01831	EC:2.7.7.48
BDET_01832	GO:0005747	nadh-ubiquinone oxidoreductase b12
BDET_01832	GO:0007165
BDET_01832	GO:0022900
BDET_01832	GO:0046856
BDET_01833	GO:0005747	inositol 5-phosphatase 4
BDET_01833	GO:0007165
BDET_01833	GO:0022900
BDET_01833	GO:0046856
BDET_01835	GO:0005515	transcription factor
BDET_01836	GO:0006355	expressed protein
BDET_01837	GO:0004146	dihydrofolate reductase
BDET_01837	GO:0050661
BDET_01837	GO:0006545
BDET_01837	GO:0009165
BDET_01837	GO:0055114
BDET_01837	EC:1.5.1.3
BDET_01839	GO:0016021	cleft lip and palate transmembrane protein 1 homolog
BDET_01840	GO:0004674	ste ste20 paka protein kinase
BDET_01840	GO:0005524
BDET_01840	GO:0006468
BDET_01840	EC:2.7.11
BDET_01841	GO:0003723	mrna binding protein pumilio
BDET_01842	GO:0005515	leucine-rich repeat-containing protein sog2
BDET_01843	GO:0004674	elongation factor 2
BDET_01843	GO:0005524
BDET_01843	GO:0006468
BDET_01843	EC:2.7.11
BDET_01845	GO:0003676	lrr and pyd domains-containing protein 3-like
BDET_01845	GO:0015074
BDET_01846	GO:0004519	hypothetical protein BATDEDRAFT_86619
BDET_01846	GO:0006298
BDET_01846	GO:0090305
BDET_01849	GO:0003700	protein cbg26722
BDET_01849	GO:0043565
BDET_01849	GO:0006355
BDET_01850	GO:0003676	protein cbg22824
BDET_01850	GO:0015074
BDET_01851	GO:0016773	expressed protein
BDET_01851	GO:0005975
BDET_01853	GO:0004519	hypothetical protein BATDEDRAFT_26684
BDET_01853	GO:0006298
BDET_01853	GO:0090305
BDET_01855	GO:0003677	dna repair helicase rad25
BDET_01855	GO:0004003
BDET_01855	GO:0005524
BDET_01855	GO:0006289
BDET_01855	GO:0032508
BDET_01856	GO:0022627	40s ribosomal protein s18
BDET_01856	GO:0003735
BDET_01856	GO:0019843
BDET_01856	GO:0006412
BDET_01856	GO:0007275
BDET_01856	GO:0042254
BDET_01856	GO:0051726
BDET_01857	GO:0004750	ribulose-phosphate 3-epimerase
BDET_01857	GO:0046872
BDET_01857	GO:0006098
BDET_01857	EC:5.1.3.1
BDET_01858	GO:0000166	zinc knuckle domain containing protein
BDET_01858	GO:0003676
BDET_01858	GO:0008270
BDET_01859	GO:0005515	f-box wd repeat-containing protein 7-like
BDET_01860	GO:0005840	hypothetical protein BATDEDRAFT_36012
BDET_01860	GO:0003735
BDET_01860	GO:0006412
BDET_01861	GO:0022625	ribosomal protein l19
BDET_01861	GO:0003735
BDET_01861	GO:0000022
BDET_01861	GO:0006412
BDET_01861	GO:0051298
BDET_01863	GO:0044183	sperm associated antigen 6
BDET_01863	GO:0006457
BDET_01863	GO:0043248
BDET_01866	GO:0008270	nitric oxide synthase-interacting protein
BDET_01868	GO:0005097	hypothetical protein BATDEDRAFT_91657
BDET_01868	GO:0005509
BDET_01868	GO:0032851
BDET_01869	GO:0005097	tbc-domain-containing protein
BDET_01869	GO:0005509
BDET_01869	GO:0032851
BDET_01871	GO:0005634	saga complex subunit tata-binding protein associated factor transcription factor tfiid complex subunit taf5
BDET_01871	GO:0005515
BDET_01871	GO:0006355
BDET_01872	GO:0043229	replication factor c subunit 4
BDET_01872	GO:0003677
BDET_01872	GO:0005524
BDET_01872	GO:0017111
BDET_01872	GO:0006260
BDET_01872	EC:3.6.1.15
BDET_01877	GO:0005634	dna replication complex gins protein psf2
BDET_01877	GO:0006260
BDET_01878	GO:0003824	fmn adenylyltransferase
BDET_01878	GO:0008152
BDET_01879	GO:0005524	atpase aaa
BDET_01879	GO:0017111
BDET_01879	GO:0008152
BDET_01879	EC:3.6.1.15
BDET_01880	GO:0005783	calr protein
BDET_01880	GO:0003824
BDET_01880	GO:0005509
BDET_01880	GO:0051082
BDET_01880	GO:0006457
BDET_01882	GO:0005083	rho guanyl-nucleotide exchange factor
BDET_01882	GO:0005089
BDET_01882	GO:0032321
BDET_01883	GO:0005083	rho guanyl-nucleotide exchange factor
BDET_01883	GO:0005089
BDET_01883	GO:0032321
BDET_01885	GO:0003871	5-methyltetrahydropteroyltriglutamate--homocysteine methyltransferase
BDET_01885	GO:0008270
BDET_01885	GO:0009086
BDET_01885	GO:0032259
BDET_01885	EC:2.1.1.14
BDET_01886	GO:0016021	ferric reduction oxidase 2-like
BDET_01886	GO:0044464
BDET_01886	GO:0016491
BDET_01886	GO:0006970
BDET_01886	GO:0055114
BDET_01887	GO:0003993	hypothetical protein BATDEDRAFT_35999
BDET_01887	GO:0016311
BDET_01887	EC:3.1.3.2
BDET_01888	GO:0003993	phosphoglycerate mutase-like protein
BDET_01888	GO:0016311
BDET_01888	EC:3.1.3.2
BDET_01889	GO:0008531	riboflavin kinase
BDET_01889	GO:0009231
BDET_01889	GO:0016310
BDET_01889	EC:2.7.1.26
BDET_01890	GO:0005634	paired amphipathic helix protein sin3a
BDET_01890	GO:0003677
BDET_01890	GO:0003700
BDET_01890	GO:0000122
BDET_01890	GO:0009267
BDET_01890	GO:0036170
BDET_01890	GO:0036180
BDET_01891	GO:0005680	hypothetical protein BATDEDRAFT_27588
BDET_01891	GO:0030071
BDET_01891	GO:0031145
BDET_01892	GO:0016491	short-chain dehydrogenase
BDET_01892	GO:0055114
BDET_01894	GO:0004421	hydroxymethylglutaryl- synthase
BDET_01894	GO:0008299
BDET_01894	EC:2.3.3.10
BDET_01895	GO:0004497	lanosterol 14-alpha demethylase
BDET_01895	GO:0005506
BDET_01895	GO:0016705
BDET_01895	GO:0020037
BDET_01895	GO:0006629
BDET_01895	GO:0055114
BDET_01897	GO:0017150	hypothetical protein BATDEDRAFT_27583
BDET_01897	GO:0050660
BDET_01897	GO:0002943
BDET_01897	GO:0055114
BDET_01901	GO:0005515	armadillo repeat-containing protein 4
BDET_01902	GO:0005634	protein mcm10 homolog
BDET_01902	GO:0006260
BDET_01903	GO:0005515	mitogen-activated protein kinase-binding protein 1-like isoform x2
BDET_01907	GO:0018095	tubulin polyglutamylase partial
BDET_01909	GO:0016491	oxidoreductase
BDET_01909	GO:0008152
BDET_01912	GO:0010181	l-lactate dehydrogenase
BDET_01912	GO:0016491
BDET_01912	GO:0020037
BDET_01912	GO:0046872
BDET_01912	GO:0055114
BDET_01913	GO:0003676	c2h2 and c2hc zinc finger
BDET_01913	GO:0046872
BDET_01914	GO:0016491	short-chain dehydrogenase
BDET_01914	GO:0055114
BDET_01915	GO:0016620	aldehyde dehydrogenase
BDET_01915	GO:0055114
BDET_01918	GO:0016020	caax prenyl protease 1 homolog
BDET_01918	GO:0004222
BDET_01918	GO:0006508
BDET_01918	GO:0071586
BDET_01918	EC:3.4.24
BDET_01919	GO:0016021	mpv17 pmp22 family protein
BDET_01922	GO:0005634	zinc finger protein
BDET_01922	GO:0003700
BDET_01922	GO:0043565
BDET_01922	GO:0006355
BDET_01923	GO:0004348	secreted protein
BDET_01923	GO:0005975
BDET_01923	GO:0006665
BDET_01923	EC:3.2.1.45
BDET_01929	GO:0003677	atp-dependent dna helicase
BDET_01929	GO:0004386
BDET_01929	GO:0005515
BDET_01929	GO:0005524
BDET_01929	GO:0008270
BDET_01929	GO:0008152
BDET_01930	GO:0005524	sister chromatid cohesion-related protein
BDET_01930	GO:0017111
BDET_01930	GO:0008152
BDET_01930	EC:3.6.1.15
BDET_01931	GO:0016021	integral membrane mpv17 pmp22 protein
BDET_01932	GO:0005525	adp-ribosylation factor-like protein 13b isoform x4
BDET_01933	GO:0016021	transmembrane protein
BDET_01936	GO:0016787	dienelactone hydrolase family protein
BDET_01936	GO:0008152
BDET_01937	GO:0004084	branched-chain amino acid aminotransferase
BDET_01937	GO:0009081
BDET_01937	EC:2.6.1.42
BDET_01938	GO:0016021	abc transporter c family member 2-like
BDET_01938	GO:0005524
BDET_01938	GO:0042626
BDET_01938	GO:0006200
BDET_01938	GO:0055085
BDET_01939	GO:0070062	peptidase d
BDET_01939	GO:0004177
BDET_01939	GO:0008237
BDET_01939	GO:0030145
BDET_01939	GO:0006508
BDET_01939	GO:0044710
BDET_01939	EC:3.4.11
BDET_01940	GO:0003677	endonuclease iii
BDET_01940	GO:0003906
BDET_01940	GO:0051539
BDET_01940	GO:0000737
BDET_01940	GO:0006284
BDET_01940	EC:4.2.99.18
BDET_01944	GO:0016021	sulfate anion transporter
BDET_01944	GO:0008271
BDET_01944	GO:1902358
BDET_01945	GO:0005515	f-box only protein 3
BDET_01946	GO:0016021	sodium hydrogen exchanger
BDET_01946	GO:0015385
BDET_01946	GO:0006885
BDET_01946	GO:0035725
BDET_01946	GO:1902600
BDET_01947	GO:0016021	sodium hydrogen exchanger
BDET_01947	GO:0015385
BDET_01947	GO:0006885
BDET_01947	GO:0035725
BDET_01947	GO:1902600
BDET_01948	GO:0016021	sodium:solute symporter
BDET_01948	GO:0005215
BDET_01948	GO:0055085
BDET_01949	GO:0016020	nad -binding protein
BDET_01949	GO:0005215
BDET_01949	GO:0055085
BDET_01950	GO:0016020	hypothetical protein BATDEDRAFT_24273
BDET_01950	GO:0005215
BDET_01950	GO:0055085
BDET_01955	GO:0005739	nadh dehydrogenase
BDET_01955	GO:0008137
BDET_01955	GO:0055114
BDET_01955	EC:1.6.5.3
BDET_01957	GO:0016592	mediator of rna polymerase ii transcription subunit 31
BDET_01957	GO:0001104
BDET_01957	GO:0006357
BDET_01958	GO:0005858	dynein heavy chain axonemal
BDET_01958	GO:0003777
BDET_01958	GO:0005524
BDET_01958	GO:0016887
BDET_01958	GO:0003341
BDET_01958	GO:0006200
BDET_01958	EC:3.6.1.3
BDET_01959	GO:0006486	hypothetical protein BATDEDRAFT_87616
BDET_01965	GO:0008236	hypothetical protein BATDEDRAFT_87928
BDET_01965	GO:0006508
BDET_01966	GO:0008236	hypothetical protein BATDEDRAFT_87928
BDET_01966	GO:0006508
BDET_01967	GO:0005622	aminopeptidase
BDET_01967	GO:0008270
BDET_01967	GO:0070006
BDET_01967	GO:0006508
BDET_01967	GO:0043171
BDET_01969	GO:0005515	ankyrin repeat protein
BDET_01970	GO:0043229	low quality protein: cell division cycle protein 27 homolog
BDET_01970	GO:0005515
BDET_01970	GO:0009987
BDET_01976	GO:0051087	hypothetical protein BATDEDRAFT_87638
BDET_01979	GO:0005743	mitochondrial pyruvate carrier 2
BDET_01979	GO:0050833
BDET_01979	GO:0006090
BDET_01979	GO:0006850
BDET_01979	GO:1901475
BDET_01982	GO:0005515	hypothetical protein MVEG_02903
BDET_01983	GO:0005515	dnaj homolog subfamily c member 3
BDET_01989	GO:0005730	nucleolar gtp-binding protein 2
BDET_01989	GO:0005525
BDET_01991	GO:0005634	air2p
BDET_01991	GO:0003676
BDET_01991	GO:0008270
BDET_01991	GO:0016740
BDET_01991	GO:0016787
BDET_01991	GO:0071046
BDET_01993	GO:0005643	vacuolar protein sorting protein
BDET_01993	GO:0008270
BDET_01993	GO:0006886
BDET_01993	GO:0016192
BDET_01995	GO:0005665	dna-directed rna polymerases iv and v subunit 8b-like
BDET_01995	GO:0006351
BDET_01998	GO:0005840	60s ribosomal protein l37a
BDET_01998	GO:0003735
BDET_01998	GO:0006412
BDET_01999	GO:0005506	trimethyllysine dioxygenase
BDET_01999	GO:0031418
BDET_01999	GO:0050353
BDET_01999	GO:0045329
BDET_01999	GO:0055114
BDET_01999	EC:1.14.11.8
BDET_02000	GO:0005634	methionine sulfoxide reductase
BDET_02000	GO:0009570
BDET_02000	GO:0033743
BDET_02000	GO:0070191
BDET_02000	GO:0000304
BDET_02000	GO:0009631
BDET_02000	GO:0030091
BDET_02000	GO:0034599
BDET_02000	GO:0055114
BDET_02000	EC:1.8.4
BDET_02000	EC:1.8.4.12
BDET_02004	GO:0005739	2-dehydropantoate 2-reductase
BDET_02004	GO:0006461
BDET_02012	GO:0005737	steroid 5-alpha-reductase det2-like
BDET_02012	GO:0016021
BDET_02012	GO:0016627
BDET_02012	GO:0006629
BDET_02012	GO:0055114
BDET_02013	GO:0016021	hypothetical protein BATDEDRAFT_24218
BDET_02013	GO:0004252
BDET_02013	GO:0006508
BDET_02013	EC:3.4.21
BDET_02014	GO:0007275	protein dpcd
BDET_02015	GO:0016491	fad dependent oxidoreductase
BDET_02015	GO:0055114
BDET_02016	GO:0008233	aminopeptidase y
BDET_02016	GO:0006508
BDET_02017	GO:0004497	cytochrome p450
BDET_02017	GO:0005506
BDET_02017	GO:0016705
BDET_02017	GO:0020037
BDET_02017	GO:0055114
BDET_02018	GO:0004497	cytochrome p450
BDET_02018	GO:0005506
BDET_02018	GO:0016705
BDET_02018	GO:0020037
BDET_02018	GO:0055114
BDET_02019	GO:0012505	autophagy associated lipase atg15
BDET_02019	GO:0043231
BDET_02019	GO:0044444
BDET_02019	GO:0044446
BDET_02019	GO:0098588
BDET_02019	GO:0004806
BDET_02019	GO:0006629
BDET_02019	GO:0009987
BDET_02019	EC:3.1.1.3
BDET_02020	GO:0003824	long-chain-fatty-acid-- ligase 6 isoform x3
BDET_02020	GO:0008152
BDET_02022	GO:0004674	camk camk1 camk1-rck protein kinase
BDET_02022	GO:0005524
BDET_02022	GO:0006468
BDET_02022	GO:0044699
BDET_02022	GO:0050896
BDET_02022	EC:2.7.11
BDET_02023	GO:0004252	protease
BDET_02023	GO:0005515
BDET_02023	GO:0006508
BDET_02023	EC:3.4.21
BDET_02024	GO:0016787	beta-lactamase-like protein 2
BDET_02024	GO:0008152
BDET_02025	GO:0008236	hypothetical protein BATDEDRAFT_24207
BDET_02025	GO:0006508
BDET_02027	GO:0004799	thymidylate synthase
BDET_02027	GO:0006231
BDET_02027	GO:0032259
BDET_02027	EC:2.1.1.45
BDET_02029	GO:0004792	rhodanese-like protein
BDET_02029	GO:0008152
BDET_02029	EC:2.8.1.1
BDET_02031	GO:0005634	methylthioadenosine phosphorylase
BDET_02031	GO:0005737
BDET_02031	GO:0004645
BDET_02031	GO:0017061
BDET_02031	GO:0006166
BDET_02031	GO:0019509
BDET_02031	EC:2.4.1.1
BDET_02031	EC:2.4.2.28
BDET_02032	GO:0016021	na(+)h(+) antiporter 2
BDET_02032	GO:0015299
BDET_02032	GO:1902600
BDET_02033	GO:0005737	probable yrb1-ran-specific gtpase-activating protein
BDET_02033	GO:0008536
BDET_02033	GO:0000082
BDET_02033	GO:0006405
BDET_02033	GO:0006511
BDET_02033	GO:0006606
BDET_02035	GO:0005622	-domain-containing protein
BDET_02035	GO:0007165
BDET_02037	GO:0015934	60s ribosomal protein l16
BDET_02037	GO:0003735
BDET_02037	GO:0006412
BDET_02038	GO:0008810	hypothetical protein BATDEDRAFT_36866
BDET_02038	GO:0016985
BDET_02038	GO:0006080
BDET_02038	EC:3.2.1.78
BDET_02038	EC:3.2.1.4
BDET_02039	GO:0008810	hypothetical protein BATDEDRAFT_36866
BDET_02039	GO:0016985
BDET_02039	GO:0006080
BDET_02039	EC:3.2.1.78
BDET_02039	EC:3.2.1.4
BDET_02041	GO:0003677	hypothetical protein BATDEDRAFT_87571
BDET_02041	GO:0003682
BDET_02045	GO:0016021	supernatant protein c-terminal domain-containing protein
BDET_02045	GO:0006810
BDET_02046	GO:0005515	partial
BDET_02047	GO:0005737	aminopeptidase -like
BDET_02047	GO:0004177
BDET_02047	GO:0008235
BDET_02047	GO:0030145
BDET_02047	GO:0006508
BDET_02047	EC:3.4.11
BDET_02048	GO:0009507	phosphoserine aminotransferase
BDET_02048	GO:0004648
BDET_02048	GO:0030170
BDET_02048	GO:0006564
BDET_02048	EC:2.6.1.52
BDET_02050	GO:0000156	agc ndr protein kinase
BDET_02050	GO:0004674
BDET_02050	GO:0005524
BDET_02050	GO:0000160
BDET_02050	GO:0006468
BDET_02050	EC:2.7.11
BDET_02051	GO:0005634	splicing factor 3a subunit 2
BDET_02051	GO:0003676
BDET_02051	GO:0005515
BDET_02051	GO:0008270
BDET_02054	GO:0005858	dynein heavy chain axonemal
BDET_02054	GO:0003777
BDET_02054	GO:0005524
BDET_02054	GO:0016887
BDET_02054	GO:0003341
BDET_02054	GO:0006200
BDET_02054	EC:3.6.1.3
BDET_02055	GO:0005858	dynein heavy chain axonemal
BDET_02055	GO:0003777
BDET_02055	GO:0005524
BDET_02055	GO:0016887
BDET_02055	GO:0003341
BDET_02055	GO:0006200
BDET_02055	EC:3.6.1.3
BDET_02056	GO:0051082	like subfamily b member 4
BDET_02056	GO:0006457
BDET_02057	GO:0051082	family protein
BDET_02057	GO:0006457
BDET_02057	GO:0006950
BDET_02058	GO:0004806	class 3
BDET_02058	GO:0006629
BDET_02058	EC:3.1.1.3
BDET_02059	GO:0004806	hypothetical protein BATDEDRAFT_24182
BDET_02059	GO:0006629
BDET_02059	EC:3.1.1.3
BDET_02063	GO:0016021	lmbr1 domain-containing protein 2
BDET_02067	GO:0071595	hypothetical protein BATDEDRAFT_87558
BDET_02067	GO:0035307
BDET_02068	GO:0004725	protein-tyrosine phosphatase
BDET_02068	GO:0035335
BDET_02068	EC:3.1.3.48
BDET_02070	GO:0005730	hydroxyacyl-coenzyme a mitochondrial
BDET_02070	GO:0005743
BDET_02070	GO:0042645
BDET_02070	GO:0003857
BDET_02070	GO:0003985
BDET_02070	GO:0004300
BDET_02070	GO:0005515
BDET_02070	GO:0070403
BDET_02070	GO:0006635
BDET_02070	GO:0009725
BDET_02070	GO:0014823
BDET_02070	GO:0035965
BDET_02070	GO:0042493
BDET_02070	GO:0046474
BDET_02070	GO:0046676
BDET_02070	EC:1.1.1.35
BDET_02070	EC:2.3.1.9
BDET_02070	EC:4.2.1.17
BDET_02073	GO:0003677	dead box family helicase
BDET_02073	GO:0004386
BDET_02073	GO:0005524
BDET_02073	GO:0008152
BDET_02074	GO:0008080	gnat family acetyltransferase
BDET_02074	GO:0008152
BDET_02074	EC:2.3.1
BDET_02075	GO:0005634	ribosome biogenesis protein tsr1
BDET_02075	GO:0042254
BDET_02076	GO:0004602	glutathione peroxidase
BDET_02076	GO:0006979
BDET_02076	GO:0055114
BDET_02076	EC:1.11.1.9
BDET_02079	GO:0004483	d111 g-patch and ribosomal rna methyltransferase domain containing protein
BDET_02079	GO:0006370
BDET_02079	GO:0080009
BDET_02084	GO:0005634	forkhead box protein j2 3
BDET_02084	GO:0003700
BDET_02084	GO:0043565
BDET_02084	GO:0006355
BDET_02085	GO:0032797	hypothetical protein BATDEDRAFT_87896
BDET_02086	GO:0004252	oligopeptidase b
BDET_02086	GO:0070008
BDET_02086	GO:0006508
BDET_02086	EC:3.4.21
BDET_02088	GO:0005634	translation factor pelota
BDET_02088	GO:0005737
BDET_02088	GO:0001745
BDET_02088	GO:0006412
BDET_02088	GO:0007054
BDET_02088	GO:0007067
BDET_02088	GO:0008315
BDET_02088	GO:0030718
BDET_02088	GO:0048132
BDET_02088	GO:0048137
BDET_02088	GO:0051078
BDET_02088	GO:0070481
BDET_02088	GO:0070966
BDET_02088	GO:0071025
BDET_02094	GO:0008236	hypothetical protein BATDEDRAFT_24156
BDET_02094	GO:0006508
BDET_02096	GO:0005488	hypothetical protein BATDEDRAFT_87666
BDET_02098	GO:0004190	hypothetical protein BATDEDRAFT_87892
BDET_02098	GO:0006508
BDET_02098	EC:3.4.23
BDET_02099	GO:0005681	pre-mrna-processing-splicing factor 8
BDET_02099	GO:0004519
BDET_02099	GO:0005515
BDET_02099	GO:0017070
BDET_02099	GO:0030623
BDET_02099	GO:0000244
BDET_02099	GO:0016539
BDET_02102	GO:0005740	cytochrome c oxidase subunit 5b
BDET_02102	GO:0016020
BDET_02102	GO:0004129
BDET_02102	GO:1902600
BDET_02102	EC:1.9.3.1
BDET_02104	GO:0005634	fam50a protein
BDET_02105	GO:0005634	fam50a protein
BDET_02106	GO:0016491	15-hydroxyprostaglandin dehydrogenase
BDET_02106	GO:0055114
BDET_02107	GO:0005739	dihydropteridine reductase
BDET_02107	GO:0005829
BDET_02107	GO:0043005
BDET_02107	GO:0004155
BDET_02107	GO:0042803
BDET_02107	GO:0070402
BDET_02107	GO:0070404
BDET_02107	GO:0001889
BDET_02107	GO:0006559
BDET_02107	GO:0006729
BDET_02107	GO:0010044
BDET_02107	GO:0010288
BDET_02107	GO:0033762
BDET_02107	GO:0035690
BDET_02107	GO:0055114
BDET_02107	EC:1.5.1.34
BDET_02109	GO:0005618	40s ribosomal protein s16
BDET_02109	GO:0005794
BDET_02109	GO:0009506
BDET_02109	GO:0009507
BDET_02109	GO:0016020
BDET_02109	GO:0022627
BDET_02109	GO:0003735
BDET_02109	GO:0006412
BDET_02110	GO:0005840	60s ribosomal protein l13
BDET_02110	GO:0003735
BDET_02110	GO:0006412
BDET_02111	GO:0005737	elongation factor 1-alpha
BDET_02111	GO:0003746
BDET_02111	GO:0003924
BDET_02111	GO:0005525
BDET_02111	GO:0006184
BDET_02111	GO:0006414
BDET_02112	GO:0005737	elongation factor 1-alpha
BDET_02112	GO:0003746
BDET_02112	GO:0003924
BDET_02112	GO:0005525
BDET_02112	GO:0006184
BDET_02112	GO:0006414
BDET_02113	GO:0005840	50s ribosomal protein l4
BDET_02113	GO:0003735
BDET_02113	GO:0006412
BDET_02116	GO:0005515	smad nuclear-interacting protein 1
BDET_02119	GO:0005089	domain-containing protein
BDET_02119	GO:0005515
BDET_02119	GO:0032321
BDET_02121	GO:0003676	exonuclease gor
BDET_02121	GO:0004527
BDET_02121	GO:0035091
BDET_02121	GO:0090305
BDET_02122	GO:0016810	amidohydrolase family protein
BDET_02122	GO:0008152
BDET_02123	GO:0005634	adenosinetriphosphatase
BDET_02123	GO:0003677
BDET_02123	GO:0004386
BDET_02123	GO:0005524
BDET_02123	GO:0042393
BDET_02123	GO:0006355
BDET_02125	GO:0005488	telomere-associated protein rif1
BDET_02126	GO:0005622	rab small monomeric gtpase
BDET_02126	GO:0016020
BDET_02126	GO:0003924
BDET_02126	GO:0005525
BDET_02126	GO:0006184
BDET_02126	GO:0006886
BDET_02126	GO:0006913
BDET_02126	GO:0007264
BDET_02127	GO:0016020	ndufa12-domain-containing protein
BDET_02127	GO:0008137
BDET_02127	GO:0009055
BDET_02127	GO:0055114
BDET_02127	EC:1.6.5.3
BDET_02129	GO:0005622	-domain-containing protein
BDET_02129	GO:0035556
BDET_02131	GO:0050080	malonyl- decarboxylase
BDET_02131	GO:0006633
BDET_02131	EC:4.1.1.9
BDET_02138	GO:0005730	peptidylprolyl isomerase
BDET_02138	GO:0005737
BDET_02138	GO:0003755
BDET_02138	GO:0005515
BDET_02138	GO:0005528
BDET_02138	GO:0008270
BDET_02138	GO:0000412
BDET_02138	GO:0061077
BDET_02138	EC:5.2.1.8
BDET_02139	GO:0006810	vacuolar fusion protein mon1 homolog a-like
BDET_02140	GO:0016810	chitin deacetylase
BDET_02140	GO:0005975
BDET_02143	GO:0005654	26s proteasome regulatory subunit n2
BDET_02143	GO:0005829
BDET_02143	GO:0005838
BDET_02143	GO:0016020
BDET_02143	GO:0070062
BDET_02143	GO:0005488
BDET_02143	GO:0030234
BDET_02143	GO:0000084
BDET_02143	GO:0000087
BDET_02143	GO:0000090
BDET_02143	GO:0000209
BDET_02143	GO:0002479
BDET_02143	GO:0006521
BDET_02143	GO:0006977
BDET_02143	GO:0010467
BDET_02143	GO:0016032
BDET_02143	GO:0016071
BDET_02143	GO:0031145
BDET_02143	GO:0042176
BDET_02143	GO:0043066
BDET_02143	GO:0051436
BDET_02143	GO:0051437
BDET_02144	GO:0016021	rilp protein 1
BDET_02144	GO:0005375
BDET_02144	GO:0035434
BDET_02150	GO:0008236	expressed protein
BDET_02150	GO:0006508
BDET_02151	GO:0055085	opt family small oligopeptide transporter
BDET_02153	GO:0005488	apoptosis inhibitor 5
BDET_02154	GO:0005488	protein sda1 homolog
BDET_02154	GO:0000055
BDET_02154	GO:0030036
BDET_02154	GO:0042273
BDET_02156	GO:0005540	hypothetical protein BATDEDRAFT_36846
BDET_02157	GO:0016020	oligosaccharyl transferase stt3 subunit
BDET_02157	GO:0004576
BDET_02157	GO:0006486
BDET_02157	EC:2.4.1
BDET_02158	GO:0005507	fet3 protein
BDET_02158	GO:0016491
BDET_02158	GO:0055114
BDET_02159	GO:0033573	high-affinity iron transporter
BDET_02159	GO:0005381
BDET_02159	GO:0006827
BDET_02163	GO:0005634	mig2p
BDET_02163	GO:0005739
BDET_02163	GO:0000978
BDET_02163	GO:0001078
BDET_02163	GO:0046872
BDET_02163	GO:0000433
BDET_02163	GO:0045944
BDET_02163	GO:1900436
BDET_02164	GO:0033573	plasma membrane iron permease
BDET_02164	GO:0005381
BDET_02164	GO:0006827
BDET_02165	GO:0005507	fet3 protein
BDET_02165	GO:0016491
BDET_02165	GO:0055114
BDET_02166	GO:0016021	membrane protein
BDET_02168	GO:0004609	phosphatidylserine decarboxylase
BDET_02168	GO:0005515
BDET_02168	GO:0008654
BDET_02168	EC:4.1.1.65
BDET_02169	GO:0046872	bud site selection-related protein
BDET_02170	GO:0016021	integral membrane protein
BDET_02171	GO:0016021	major facilitator protein
BDET_02172	GO:0016020	related to sso1-syntaxin-related protein
BDET_02172	GO:0005484
BDET_02172	GO:0006886
BDET_02172	GO:0016192
BDET_02177	GO:0004672	hypothetical protein BATDEDRAFT_87872
BDET_02177	GO:0005524
BDET_02177	GO:0006468
BDET_02178	GO:0003676	hat partial
BDET_02178	GO:0046983
BDET_02180	GO:0003677	zinc finger bed domain-containing protein 1-like
BDET_02181	GO:0004190	protein cbg12799
BDET_02181	GO:0006508
BDET_02181	EC:3.4.23
BDET_02183	GO:0003676	hat partial
BDET_02183	GO:0046983
BDET_02184	GO:0003677	zinc finger bed domain-containing protein ricesleeper 1-like
BDET_02186	GO:0016747	acyltransferase
BDET_02186	GO:0008152
BDET_02187	GO:0005634	uracil-dna glycosylase
BDET_02187	GO:0005739
BDET_02187	GO:0004844
BDET_02187	GO:0006284
BDET_02187	EC:3.2.2
BDET_02189	GO:0004334	fumarylacetoacetase
BDET_02189	GO:0009072
BDET_02189	EC:3.7.1.2
BDET_02194	GO:0003677	atpase wrnip1
BDET_02194	GO:0005524
BDET_02194	GO:0017111
BDET_02194	GO:0006260
BDET_02194	GO:0006281
BDET_02194	EC:3.6.1.15
BDET_02195	GO:0004252	nuclear serine protease 2
BDET_02195	GO:0005515
BDET_02195	GO:0006508
BDET_02195	EC:3.4.21
BDET_02196	GO:0004674	ste ste7 protein kinase
BDET_02196	GO:0005524
BDET_02196	GO:0006468
BDET_02196	EC:2.7.11
BDET_02199	GO:0016765	dehydrodolichyl diphosphate synthase
BDET_02199	GO:0008152
BDET_02200	GO:0005634	peptidyl-prolyl cis-trans isomerase
BDET_02200	GO:0005737
BDET_02200	GO:0003755
BDET_02200	GO:0005515
BDET_02200	GO:0005528
BDET_02200	GO:0006457
BDET_02200	GO:0032513
BDET_02200	EC:5.2.1.8
BDET_02201	GO:0003755	peptidyl-prolyl cis-trans isomerase nima-interacting 1-like
BDET_02201	GO:0005515
BDET_02201	GO:0000413
BDET_02201	GO:0006457
BDET_02201	GO:1902229
BDET_02201	EC:5.2.1.8
BDET_02202	GO:0005885	arp2 3 complex 20 kda subunit
BDET_02202	GO:0034314
BDET_02203	GO:0000166	splicing factor 45
BDET_02203	GO:0003676
BDET_02204	GO:0019907	poly -binding-splicing factor puf60- partial
BDET_02204	GO:0000166
BDET_02204	GO:0042802
BDET_02204	GO:0044822
BDET_02204	GO:0010467
BDET_02204	GO:0016070
BDET_02205	GO:0003755	peptidyl-prolyl cis-trans isomerase-like 1
BDET_02205	GO:0000413
BDET_02205	GO:0006457
BDET_02205	EC:5.2.1.8
BDET_02206	GO:0005634	uv excision repair protein
BDET_02206	GO:0003684
BDET_02206	GO:0005515
BDET_02206	GO:0006289
BDET_02206	GO:0043161
BDET_02209	GO:0005840	60s ribosomal protein l37
BDET_02209	GO:0003735
BDET_02209	GO:0019843
BDET_02209	GO:0046872
BDET_02209	GO:0006412
BDET_02211	GO:0000151	ubiquitin conjugation factor e4
BDET_02211	GO:0034450
BDET_02211	GO:0006511
BDET_02211	GO:0016567
BDET_02213	GO:0012505	transmembrane protein 97
BDET_02213	GO:0016020
BDET_02213	GO:0043231
BDET_02213	GO:0044444
BDET_02216	GO:0016020	upf0136 domain protein
BDET_02220	GO:0016787	esterase
BDET_02220	GO:0008152
BDET_02222	GO:0003824	hypothetical protein BATDEDRAFT_87487
BDET_02222	GO:0008152
BDET_02223	GO:0000139	gtp-binding protein rhoa
BDET_02223	GO:0000148
BDET_02223	GO:0005769
BDET_02223	GO:0005770
BDET_02223	GO:0031521
BDET_02223	GO:0031985
BDET_02223	GO:0003924
BDET_02223	GO:0005525
BDET_02223	GO:0000905
BDET_02223	GO:0006184
BDET_02223	GO:0006471
BDET_02223	GO:0006886
BDET_02223	GO:0007030
BDET_02223	GO:0007163
BDET_02223	GO:0007264
BDET_02223	GO:0030448
BDET_02223	GO:0031505
BDET_02223	GO:0042147
BDET_02223	GO:0043936
BDET_02223	GO:0070610
BDET_02228	GO:0005488	telo2-interacting protein 1 homolog
BDET_02230	GO:0004190	hypothetical protein BATDEDRAFT_87859
BDET_02230	GO:0006508
BDET_02230	EC:3.4.23
BDET_02231	GO:0004316	short-chain dehydrogenase
BDET_02231	GO:0055114
BDET_02231	EC:1.1.1.100
BDET_02232	GO:0050290	sphingomyelin phosphodiesterase 4 isoform x3
BDET_02236	GO:0009058	---NA---
BDET_02238	GO:0005515	wd40 repeat-containing protein
BDET_02239	GO:0016787	domain protein
BDET_02243	GO:0008242	ataxin-3-like isoform 1
BDET_02243	GO:0006508
BDET_02243	EC:3.4.19
BDET_02244	GO:0019013	small nuclear ribonucleoprotein d3
BDET_02244	GO:0030529
BDET_02245	GO:0005739	iron-sulfur clusters transporter mitochondrial
BDET_02245	GO:0016021
BDET_02245	GO:0005524
BDET_02245	GO:0042626
BDET_02245	GO:0006200
BDET_02245	GO:0055085
BDET_02246	GO:0003677	probable rad16-nucleotide excision repair protein
BDET_02246	GO:0004386
BDET_02246	GO:0005515
BDET_02246	GO:0005524
BDET_02246	GO:0008270
BDET_02246	GO:0008152
BDET_02247	GO:0005634	fact complex subunit pob3
BDET_02247	GO:0003677
BDET_02247	GO:0009987
BDET_02249	GO:0005506	fatty acid hydroxylase
BDET_02249	GO:0016491
BDET_02249	GO:0006633
BDET_02249	GO:0055114
BDET_02250	GO:0005515	thioredoxin-like fold domain-containing protein
BDET_02251	GO:0005664	origin recognition complex subunit 4-like
BDET_02251	GO:0000166
BDET_02251	GO:0003688
BDET_02251	GO:0005515
BDET_02251	GO:0000278
BDET_02251	GO:0006270
BDET_02251	GO:0022402
BDET_02252	GO:0005741	mitochondrial import translocase subunit tom22
BDET_02252	GO:0006886
BDET_02255	GO:0003924	g-protein complex alpha subunit
BDET_02255	GO:0004871
BDET_02255	GO:0005525
BDET_02255	GO:0031683
BDET_02255	GO:0000909
BDET_02255	GO:0005993
BDET_02255	GO:0006184
BDET_02255	GO:0007189
BDET_02255	GO:0009847
BDET_02255	GO:0010913
BDET_02255	GO:0035690
BDET_02255	GO:0075308
BDET_02255	GO:1900198
BDET_02257	GO:0005634	hypothetical protein BATDEDRAFT_87849
BDET_02257	GO:0006260
BDET_02258	GO:0004806	lipase protein
BDET_02258	GO:0006629
BDET_02258	EC:3.1.1.3
BDET_02259	GO:0005971	ribonucleoside-diphosphate reductase small chain
BDET_02259	GO:0004748
BDET_02259	GO:0046914
BDET_02259	GO:0006260
BDET_02259	GO:0009186
BDET_02259	GO:0055114
BDET_02259	EC:1.17.4.1
BDET_02260	GO:0005515	wd repeat-containing protein 6
BDET_02261	GO:0005840	54s ribosomal protein - mitochondrial
BDET_02261	GO:0003735
BDET_02261	GO:0006412
BDET_02262	GO:0004176	atp-dependent protease la domain containing protein
BDET_02262	GO:0005515
BDET_02262	GO:0008270
BDET_02262	GO:0006200
BDET_02262	GO:0006508
BDET_02263	GO:0016810	left border a protein
BDET_02263	GO:0005975
BDET_02264	GO:0016810	left border a protein
BDET_02264	GO:0005975
BDET_02267	GO:0003995	isovaleryl- dehydrogenase
BDET_02267	GO:0050660
BDET_02267	GO:0055114
BDET_02267	EC:1.3.99.3
BDET_02269	GO:0005488	clathrin-coated vesicle protein
BDET_02270	GO:0003676	probable atp-dependent rna helicase dhx35-like
BDET_02270	GO:0005524
BDET_02270	GO:0008026
BDET_02270	GO:0006200
BDET_02271	GO:0008270	ubiquitin thiolesterase
BDET_02271	GO:0036459
BDET_02271	GO:0006511
BDET_02272	GO:0005622	hypothetical protein BATDEDRAFT_24003
BDET_02272	GO:0005085
BDET_02272	GO:0043547
BDET_02272	GO:0051056
BDET_02273	GO:0005622	domain containing protein
BDET_02273	GO:0005085
BDET_02273	GO:0043547
BDET_02273	GO:0051056
BDET_02274	GO:0005929	nephrocystin-1 isoform x1
BDET_02274	GO:0005515
BDET_02274	GO:0030154
BDET_02274	GO:0032501
BDET_02276	GO:0005856	78 kda intermediate flagellar outer arm
BDET_02276	GO:0004550
BDET_02276	GO:0005515
BDET_02276	GO:0005524
BDET_02276	GO:0006165
BDET_02276	GO:0006183
BDET_02276	GO:0006228
BDET_02276	GO:0006241
BDET_02277	GO:0016020	vam6 vps39-like protein isoform x1
BDET_02277	GO:0043231
BDET_02277	GO:0044444
BDET_02277	GO:0005083
BDET_02277	GO:0006886
BDET_02277	GO:0016192
BDET_02277	GO:0050790
BDET_02278	GO:0030154	rna polymerase-associated protein partial
BDET_02278	GO:0048731
BDET_02279	GO:0005634	hypothetical protein BATDEDRAFT_87710
BDET_02279	GO:0003677
BDET_02279	GO:0006351
BDET_02280	GO:0005634	transcription factor iws1
BDET_02280	GO:0003677
BDET_02280	GO:0006351
BDET_02281	GO:0005681	intron-binding protein aquarius
BDET_02281	GO:0000398
BDET_02282	GO:0005871	hypothetical protein BATDEDRAFT_10506, partial
BDET_02282	GO:0005874
BDET_02282	GO:0003777
BDET_02282	GO:0005524
BDET_02282	GO:0008017
BDET_02282	GO:0007018
BDET_02282	GO:0008152
BDET_02283	GO:0005871	kinesin heavy chain
BDET_02283	GO:0005874
BDET_02283	GO:0003777
BDET_02283	GO:0005524
BDET_02283	GO:0008017
BDET_02283	GO:0007018
BDET_02283	GO:0007165
BDET_02283	GO:0008152
BDET_02284	GO:0000166	cyclophilin-type peptidyl-prolyl cis-trans
BDET_02284	GO:0003676
BDET_02284	GO:0003755
BDET_02284	GO:0000413
BDET_02284	GO:0006457
BDET_02284	EC:5.2.1.8
BDET_02285	GO:0005737	translation machinery-associated protein 22
BDET_02285	GO:0030529
BDET_02285	GO:0003743
BDET_02285	GO:0006413
BDET_02286	GO:0032777	enhancer of polycomb-like protein 1
BDET_02286	GO:0006355
BDET_02287	GO:0000166	rna recognition domain-containing protein
BDET_02287	GO:0003676
BDET_02288	GO:0005634	poly
BDET_02288	GO:0003950
BDET_02288	GO:0006471
BDET_02288	EC:2.4.2.30
BDET_02290	GO:0005634	related to trna exportin
BDET_02290	GO:0005488
BDET_02290	GO:0006810
BDET_02291	GO:0016021	hypothetical protein BATDEDRAFT_10465, partial
BDET_02292	GO:0004185	serine carboxypeptidase-like 50
BDET_02292	GO:0006508
BDET_02292	EC:3.4.16
BDET_02293	GO:0006397	u6 snrna-associated sm-like protein lsm2
BDET_02294	GO:0000922	n-glycosylase dna lyase
BDET_02294	GO:0005815
BDET_02294	GO:0000226
BDET_02295	GO:0006629	phosphatidylethanolamine n-methyltransferase
BDET_02296	GO:0006950	universal stress protein a-like protein
BDET_02299	GO:0016020	coatomer protein
BDET_02299	GO:0015031
BDET_02302	GO:0005634	atp-dependent rrna helicase rrp3
BDET_02302	GO:0003723
BDET_02302	GO:0005524
BDET_02302	GO:0008026
BDET_02302	GO:0006200
BDET_02302	GO:0006364
BDET_02304	GO:0005840	40s ribosomal protein s6
BDET_02304	GO:0003735
BDET_02304	GO:0006412
BDET_02305	GO:0005840	40s ribosomal protein s6
BDET_02305	GO:0003735
BDET_02305	GO:0006412
BDET_02306	GO:0006950	universal stress protein a-like protein
BDET_02307	GO:0006629	phosphatidylethanolamine n-methyltransferase
BDET_02309	GO:0016021	vesicle-associated membrane protein 4
BDET_02309	GO:0016192
BDET_02310	GO:0043229	nuclear pore complex protein partial
BDET_02311	GO:0005615	extracellular metalloproteinase mep
BDET_02311	GO:0004222
BDET_02311	GO:0008270
BDET_02311	GO:0006508
BDET_02311	EC:3.4.24
BDET_02312	GO:0006950	universal stress protein a-like protein isoform x2
BDET_02313	GO:0046872	c2h2 zinc finger protein
BDET_02316	GO:0033557	structure-specific endonuclease subunit slx1
BDET_02316	GO:0017108
BDET_02316	GO:0046872
BDET_02316	GO:0000737
BDET_02316	GO:0006281
BDET_02316	GO:0006310
BDET_02317	GO:0008889	glycerophosphodiester phosphodiesterase domain-containing protein 1
BDET_02317	GO:0006071
BDET_02317	GO:0006629
BDET_02317	EC:3.1.4.46
BDET_02320	GO:0016787	nudix family hydrolase
BDET_02320	GO:0008152
BDET_02321	GO:0005515	glutathione s-transferase
BDET_02324	GO:0004424	imidazoleglycerol-phosphate dehydratase
BDET_02324	GO:0000105
BDET_02324	EC:4.2.1.19
BDET_02327	GO:0004424	imidazoleglycerol-phosphate dehydratase
BDET_02327	GO:0000105
BDET_02327	EC:4.2.1.19
BDET_02333	GO:0005783	alg9-like mannosyltransferase family
BDET_02333	GO:0044425
BDET_02333	GO:0090406
BDET_02333	GO:0000030
BDET_02333	GO:0006505
BDET_02333	GO:0009793
BDET_02333	GO:0010183
BDET_02333	EC:2.4.1
BDET_02335	GO:0005634	proteasome subunit alpha type-2
BDET_02335	GO:0019773
BDET_02335	GO:0022626
BDET_02335	GO:0004298
BDET_02335	GO:0006511
BDET_02335	GO:0010043
BDET_02335	GO:0042742
BDET_02335	EC:3.4.25
BDET_02336	GO:0030915	p-loop containing nucleoside triphosphate hydrolase protein
BDET_02336	GO:0000724
BDET_02337	GO:0004350	glutamate-5-semialdehyde dehydrogenase
BDET_02337	GO:0050661
BDET_02337	GO:0006561
BDET_02337	GO:0055114
BDET_02337	EC:1.2.1.41
BDET_02339	GO:0046872	ph-response transcription factor pacc rim101
BDET_02340	GO:0005829	protein
BDET_02340	GO:0009506
BDET_02340	GO:0005524
BDET_02340	GO:0005525
BDET_02340	GO:0016887
BDET_02340	GO:0043022
BDET_02340	GO:0043023
BDET_02340	GO:0006200
BDET_02340	GO:0046686
BDET_02340	EC:3.6.1.3
BDET_02343	GO:0005739	3-hydroxyisobutyrate mitochondrial
BDET_02343	GO:0004616
BDET_02343	GO:0008442
BDET_02343	GO:0051287
BDET_02343	GO:0006098
BDET_02343	GO:0006574
BDET_02343	EC:1.1.1.44
BDET_02343	EC:1.1.1.31
BDET_02344	GO:0005759	isobutyryl- mitochondrial
BDET_02344	GO:0003995
BDET_02344	GO:0050660
BDET_02344	GO:0006629
BDET_02344	GO:0009083
BDET_02344	GO:0034641
BDET_02344	GO:0055114
BDET_02344	EC:1.3.99.3
BDET_02345	GO:0003824	enoyl- mitochondrial
BDET_02345	GO:0008152
BDET_02346	GO:0003824	enoyl- hydratase
BDET_02346	GO:0008152
BDET_02347	GO:0005576	scp-like extracellular protein
BDET_02352	GO:0005739	ferric reduction oxidase 2-like
BDET_02352	GO:0016021
BDET_02352	GO:0016491
BDET_02352	GO:0006970
BDET_02352	GO:0009266
BDET_02352	GO:0009987
BDET_02352	GO:0055114
BDET_02353	GO:0006486	hypothetical protein BATDEDRAFT_87420
BDET_02354	GO:0016020	hypothetical protein BATDEDRAFT_34771
BDET_02354	GO:0005525
BDET_02354	GO:0006184
BDET_02354	GO:0007264
BDET_02355	GO:0016810	nitrilase family protein
BDET_02355	GO:0006807
BDET_02356	GO:0004722	pyruvate dehyrogenase phosphatase catalytic subunit 1 isoform x2
BDET_02356	GO:0046872
BDET_02356	GO:0006470
BDET_02357	GO:0004385	guanylate kinase
BDET_02357	GO:0006163
BDET_02357	GO:0046939
BDET_02357	EC:2.7.4.8
BDET_02358	GO:0005524	atp-binding abc transporter
BDET_02358	GO:0016887
BDET_02358	GO:0006200
BDET_02358	EC:3.6.1.3
BDET_02360	GO:0008080	gcn5-related n-acetyltransferase
BDET_02360	GO:0008152
BDET_02360	EC:2.3.1
BDET_02364	GO:0016020	hypothetical protein BATDEDRAFT_23921
BDET_02364	GO:0005515
BDET_02364	GO:0015269
BDET_02364	GO:0071805
BDET_02365	GO:0016020	hypothetical protein BATDEDRAFT_23921
BDET_02365	GO:0015269
BDET_02365	GO:0071805
BDET_02366	GO:0003676	dead-box atp-dependent rna helicase 24 isoform x2
BDET_02366	GO:0004386
BDET_02366	GO:0005524
BDET_02366	GO:0008152
BDET_02367	GO:0015935	40s ribosomal protein s5
BDET_02367	GO:0003723
BDET_02367	GO:0003735
BDET_02367	GO:0006412
BDET_02369	GO:0030554	nuclear protein snf4
BDET_02370	GO:0003924	probable mgm1-mitochondrial gtpase related to dynamin
BDET_02370	GO:0005525
BDET_02370	GO:0006184
BDET_02371	GO:0005737	methylthioribulose-1-phosphate dehydratase
BDET_02371	GO:0008270
BDET_02371	GO:0046570
BDET_02371	GO:0019284
BDET_02371	GO:0019509
BDET_02371	EC:4.2.1.109
BDET_02372	GO:0005488	rna polymerase i-specific transcription initiation factor rrn3
BDET_02374	GO:0033180	vacuolar atp synthase
BDET_02374	GO:0046961
BDET_02374	GO:0015991
BDET_02375	GO:0016020	stx6 protein
BDET_02375	GO:0044444
BDET_02375	GO:0005515
BDET_02375	GO:0048193
BDET_02378	GO:0044424	elongator complex protein 1
BDET_02378	GO:0005515
BDET_02379	GO:0003676	pre-mrna splicing factor
BDET_02379	GO:0005524
BDET_02379	GO:0008026
BDET_02379	GO:0006200
BDET_02379	GO:0006397
BDET_02380	GO:0008612	deoxyhypusine synthase
BDET_02381	GO:0016746	acyltransferase
BDET_02381	GO:0008152
BDET_02383	GO:0005622	domain-containing protein
BDET_02383	GO:0007165
BDET_02385	GO:0003723	pus7p
BDET_02385	GO:0009982
BDET_02385	GO:0001522
BDET_02385	GO:0006364
BDET_02385	GO:0008033
BDET_02385	EC:5.4.99.12
BDET_02386	GO:0016020	metallopeptidase oma1
BDET_02386	GO:0004222
BDET_02386	GO:0006508
BDET_02386	EC:3.4.24
BDET_02387	GO:0016746	acyltransferase domain containing protein
BDET_02387	GO:0008152
BDET_02388	GO:0004252	pdz domain-containing protein
BDET_02388	GO:0005515
BDET_02388	GO:0006508
BDET_02388	EC:3.4.21
BDET_02389	GO:0005515	rhabdoid tumor deletion region protein 1
BDET_02390	GO:0016021	presenilin 1
BDET_02390	GO:0004190
BDET_02390	GO:0006508
BDET_02390	EC:3.4.23
BDET_02392	GO:0016020	metallopeptidase oma1
BDET_02392	GO:0004222
BDET_02392	GO:0006508
BDET_02392	EC:3.4.24
BDET_02393	GO:0003723	pus7p
BDET_02393	GO:0009982
BDET_02393	GO:0001522
BDET_02393	GO:0006364
BDET_02393	GO:0008033
BDET_02393	EC:5.4.99.12
BDET_02394	GO:0031072	dfdf domain-containing protein
BDET_02394	GO:0051082
BDET_02395	GO:0046872	vacuolar sorting-associated protein
BDET_02395	GO:0006886
BDET_02396	GO:0046872	ubiquitin binding protein
BDET_02396	GO:0006886
BDET_02397	GO:0016758	---NA---
BDET_02398	GO:0005634	zinc finger protein dzip1
BDET_02398	GO:0005737
BDET_02398	GO:0031513
BDET_02398	GO:0036064
BDET_02398	GO:0046872
BDET_02398	GO:0001568
BDET_02398	GO:0001947
BDET_02398	GO:0006607
BDET_02398	GO:0008589
BDET_02398	GO:0021984
BDET_02398	GO:0031290
BDET_02398	GO:0035082
BDET_02398	GO:2000223
BDET_02399	GO:0031461	ubiquitin-protein cullin 4
BDET_02399	GO:0031625
BDET_02399	GO:0006511
BDET_02399	GO:0007275
BDET_02399	GO:0044763
BDET_02399	GO:0050789
BDET_02399	GO:0051716
BDET_02400	GO:0004674	ran protein kinase
BDET_02400	GO:0005524
BDET_02400	GO:0006468
BDET_02400	EC:2.7.11
BDET_02401	GO:0003700	hypothetical protein BATDEDRAFT_87818
BDET_02401	GO:0043565
BDET_02401	GO:0006355
BDET_02402	GO:0016740	microsomal glutathione s-transferase 3
BDET_02403	GO:0016747	family 2 glycosyltransferase
BDET_02403	GO:0008152
BDET_02404	GO:0016740	microsomal glutathione s-transferase 3
BDET_02405	GO:0003700	hypothetical protein BATDEDRAFT_87744
BDET_02405	GO:0043565
BDET_02405	GO:0006355
BDET_02406	GO:0016021	acyltransferase for lyso-phosphatidylethanolamine
BDET_02407	GO:0016020	mboat family
BDET_02408	GO:0016829	threonine aldolase
BDET_02408	GO:0030170
BDET_02408	GO:0006520
BDET_02410	GO:0004674	ran protein kinase
BDET_02410	GO:0005524
BDET_02410	GO:0006468
BDET_02410	EC:2.7.11
BDET_02411	GO:0043231	succinyl- ligase
BDET_02411	GO:0044444
BDET_02411	GO:0005524
BDET_02411	GO:0016874
BDET_02411	GO:0008152
BDET_02414	GO:0005886	tubulin-specific chaperone d
BDET_02414	GO:0030054
BDET_02414	GO:0005515
BDET_02414	GO:0006457
BDET_02414	GO:0034329
BDET_02414	GO:0045216
BDET_02414	GO:0048523
BDET_02415	GO:0016020	ap-4 complex subunit sigma
BDET_02415	GO:0008565
BDET_02415	GO:0015031
BDET_02417	GO:0016849	adenylyl cyclase class-3 4 guanylyl cyclase domain-containing protein
BDET_02417	GO:0009190
BDET_02417	GO:0035556
BDET_02418	GO:0016849	adenylate cyclase
BDET_02418	GO:0009190
BDET_02418	GO:0035556
BDET_02419	GO:0016849	guanylyl cyclase
BDET_02419	GO:0009190
BDET_02419	GO:0035556
BDET_02421	GO:0005515	hcp-like protein
BDET_02422	GO:0030176	maintenance of mitochondrial morphology protein 1
BDET_02422	GO:0032865
BDET_02422	GO:0000002
BDET_02422	GO:0045040
BDET_02423	GO:0031429	gar1p
BDET_02423	GO:0034513
BDET_02423	GO:0006364
BDET_02423	GO:0031120
BDET_02424	GO:0003824	long-chain fatty acid-- ligase
BDET_02424	GO:0008152
BDET_02425	GO:0005856	cdk5 and abl1 enzyme substrate 1-like
BDET_02425	GO:0050794
BDET_02426	GO:0044464	c2 domain-containing protein 3 isoform x2
BDET_02426	GO:0005515
BDET_02426	GO:0007275
BDET_02426	GO:0009653
BDET_02428	GO:0005622	rho-related gtp-binding
BDET_02428	GO:0016020
BDET_02428	GO:0005525
BDET_02428	GO:0006184
BDET_02428	GO:0007264
BDET_02428	GO:0015031
BDET_02430	GO:0003676	zinc finger and btb domain-containing protein 20
BDET_02430	GO:0046872
BDET_02431	GO:0003676	expressed protein, partial
BDET_02431	GO:0046872
BDET_02433	GO:0001750	serine threonine-protein kinase partial
BDET_02433	GO:0001917
BDET_02433	GO:0005634
BDET_02433	GO:0005743
BDET_02433	GO:0005759
BDET_02433	GO:0005813
BDET_02433	GO:0005829
BDET_02433	GO:0030496
BDET_02433	GO:0072686
BDET_02433	GO:0000287
BDET_02433	GO:0003676
BDET_02433	GO:0003713
BDET_02433	GO:0003924
BDET_02433	GO:0004693
BDET_02433	GO:0005515
BDET_02433	GO:0005524
BDET_02433	GO:0005525
BDET_02433	GO:0043022
BDET_02433	GO:0006184
BDET_02433	GO:0006355
BDET_02433	GO:0007283
BDET_02433	GO:0007507
BDET_02433	GO:0015074
BDET_02433	GO:0030154
BDET_02433	GO:0035556
BDET_02433	GO:0045494
BDET_02433	GO:0045727
BDET_02433	GO:0046777
BDET_02433	GO:0051726
BDET_02433	EC:2.7.11.22
BDET_02434	GO:0004190	aspartyl endopeptidase
BDET_02434	GO:0006508
BDET_02434	EC:3.4.23
BDET_02435	GO:0016021	mitochondrial nad transporter
BDET_02435	GO:0055085
BDET_02437	GO:0019013	centromere microtubule binding protein cbf5
BDET_02437	GO:0030686
BDET_02437	GO:0031429
BDET_02437	GO:0003723
BDET_02437	GO:0009982
BDET_02437	GO:0000495
BDET_02437	GO:0031118
BDET_02437	GO:0031120
BDET_02437	EC:5.4.99.12
BDET_02438	GO:0003824	lysine-specific demethylase 8 isoform x1
BDET_02438	GO:0008152
BDET_02438	GO:0009987
BDET_02438	GO:0044699
BDET_02439	GO:0005515	boi2-like protein
BDET_02440	GO:0005515	zinc ring-type and fha domain containing protein
BDET_02440	GO:0008270
BDET_02441	GO:0016021	hypothetical protein BATDEDRAFT_34736
BDET_02441	GO:0004930
BDET_02441	GO:0007186
BDET_02442	GO:0016021	metabotropic glutamate receptor 3
BDET_02442	GO:0004965
BDET_02442	GO:0007186
BDET_02443	GO:0005759	5-aminolevulinate synthase
BDET_02443	GO:0003870
BDET_02443	GO:0030170
BDET_02443	GO:0006782
BDET_02443	GO:0019354
BDET_02443	EC:2.3.1.37
BDET_02444	GO:0017150	trna-dihydrouridine synthase
BDET_02444	GO:0046872
BDET_02444	GO:0050660
BDET_02444	GO:0002943
BDET_02444	GO:0055114
BDET_02446	GO:0005515	ubx domain protein
BDET_02447	GO:0003676	atp-dependent rna helicase dbp9
BDET_02447	GO:0004386
BDET_02447	GO:0005515
BDET_02447	GO:0005524
BDET_02447	GO:0008152
BDET_02448	GO:0051260	hypothetical protein BATDEDRAFT_23843
BDET_02449	GO:0005789	pig-u-domain-containing protein
BDET_02449	GO:0016021
BDET_02449	GO:0006506
BDET_02450	GO:0004842	hect-domain-containing protein
BDET_02450	GO:0016874
BDET_02450	GO:0016567
BDET_02452	GO:0008270	trna specific adenosine deaminase
BDET_02452	GO:0016787
BDET_02452	GO:0008152
BDET_02454	GO:0003677	ndt80 like dna-binding family protein
BDET_02454	GO:0003700
BDET_02454	GO:0006355
BDET_02455	GO:0003677	hypothetical protein BATDEDRAFT_23837
BDET_02455	GO:0003700
BDET_02455	GO:0006355
BDET_02456	GO:0005515	peptidyl-prolyl cis-trans isomerase fkbp4
BDET_02457	GO:0005737	2-dehydropantoate 2-reductase
BDET_02457	GO:0008677
BDET_02457	GO:0050661
BDET_02457	GO:0015940
BDET_02457	GO:0055114
BDET_02457	EC:1.1.1.169
BDET_02458	GO:0005737	maflike protein
BDET_02459	GO:0016021	phospholipid-transporting atpase 1
BDET_02459	GO:0000287
BDET_02459	GO:0004012
BDET_02459	GO:0005524
BDET_02459	GO:0019829
BDET_02459	GO:0006812
BDET_02459	GO:0008152
BDET_02459	GO:0045332
BDET_02459	EC:3.6.3.1
BDET_02460	GO:0005815	hypothetical protein BATDEDRAFT_23833
BDET_02460	GO:0005515
BDET_02460	GO:0034453
BDET_02461	GO:0016021	endosomal integral membrane protein
BDET_02462	GO:0005743	related to mdm31-mitochondrial inner membrane protein required for mitochondrial morphology and inheritance
BDET_02462	GO:0007005
BDET_02463	GO:0003824	s-adenosyl-l-methionine-dependent methyltransferase
BDET_02463	GO:0008152
BDET_02464	GO:0005840	40s ribosomal protein s30
BDET_02464	GO:0000166
BDET_02464	GO:0003735
BDET_02464	GO:0004672
BDET_02464	GO:0006412
BDET_02464	GO:0016310
BDET_02465	GO:0005622	small gtpase
BDET_02465	GO:0016020
BDET_02465	GO:0005525
BDET_02465	GO:0006184
BDET_02465	GO:0007264
BDET_02465	GO:0015031
BDET_02467	GO:0016021	probable magnesium transporter nipa1 isoform x1
BDET_02467	GO:0015095
BDET_02467	GO:0015693
BDET_02468	GO:0030131	vhs domain protein
BDET_02468	GO:0006886
BDET_02468	GO:0016192
BDET_02469	GO:0005515	leucine-rich repeat-containing isoform x1
BDET_02471	GO:0005886	prohibitin-1
BDET_02473	GO:0016881	ubiquitin-conjugating enzyme e2 n
BDET_02473	GO:0008152
BDET_02474	GO:0005730	protein mago nashi homolog
BDET_02474	GO:0009507
BDET_02474	GO:0016607
BDET_02474	GO:0035145
BDET_02474	GO:0007530
BDET_02474	GO:0009793
BDET_02474	GO:0010183
BDET_02474	GO:0010628
BDET_02475	GO:0005515	ring finger domain-containing protein
BDET_02475	GO:0008270
BDET_02477	GO:0016746	dihydrolipoyllysine-residue acetyltransferase
BDET_02477	GO:0008152
BDET_02478	GO:0000228	related to double-strand-break repair protein rad21
BDET_02478	GO:0005515
BDET_02479	GO:0044464	alpha-tubulin n-acetyltransferase-like
BDET_02479	GO:0019799
BDET_02479	GO:0070507
BDET_02479	GO:0071929
BDET_02479	EC:2.3.1.108
BDET_02480	GO:0019901	cyclin-y-like 1- partial
BDET_02480	GO:0000079
BDET_02481	GO:0005524	adenylate kinase 9
BDET_02481	GO:0019205
BDET_02481	GO:0006165
BDET_02483	GO:0005515	hypothetical protein BATDEDRAFT_23814
BDET_02484	GO:0005783	rad50-interacting protein 1
BDET_02484	GO:0048193
BDET_02485	GO:0016020	intersectin-1 isoform x2
BDET_02485	GO:0044464
BDET_02485	GO:0005515
BDET_02485	GO:1902531
BDET_02486	GO:0016459	myosin type ii heavy
BDET_02486	GO:0032168
BDET_02486	GO:0003774
BDET_02486	GO:0005524
BDET_02486	GO:0051015
BDET_02486	GO:0043936
BDET_02488	GO:0005515	hypothetical protein BATDEDRAFT_23809
BDET_02490	GO:0005515	hira interacting protein hip3
BDET_02492	GO:0005515	wd40 repeat-containing protein
BDET_02494	GO:0005506	cytochrome p450 chloroplastic-like
BDET_02494	GO:0016705
BDET_02494	GO:0020037
BDET_02494	GO:0055114
BDET_02497	GO:0009897	retinal guanylyl cyclase partial
BDET_02497	GO:0016021
BDET_02497	GO:0004383
BDET_02497	GO:0004871
BDET_02497	GO:0016772
BDET_02497	GO:0032550
BDET_02497	GO:0032555
BDET_02497	GO:0035639
BDET_02497	GO:0006182
BDET_02497	GO:0035556
BDET_02497	EC:4.6.1.2
BDET_02498	GO:0000015	enolase
BDET_02498	GO:0000287
BDET_02498	GO:0004634
BDET_02498	GO:0000003
BDET_02498	GO:0002119
BDET_02498	GO:0006096
BDET_02498	GO:0006898
BDET_02498	GO:0008340
BDET_02498	GO:0009792
BDET_02498	GO:0040018
BDET_02498	GO:0040035
BDET_02498	EC:4.2.1.11
BDET_02500	GO:0070062	fam49 family protein
BDET_02501	GO:0008236	hypothetical protein BATDEDRAFT_86231
BDET_02501	GO:0006508
BDET_02502	GO:0003677	expressed protein
BDET_02503	GO:0005737	phenylalanine--trna ligase beta subunit
BDET_02503	GO:0000287
BDET_02503	GO:0003723
BDET_02503	GO:0004826
BDET_02503	GO:0005524
BDET_02503	GO:0006432
BDET_02503	EC:6.1.1.20
BDET_02504	GO:0005634	wd40 repeat-like protein
BDET_02504	GO:0003682
BDET_02504	GO:0005515
BDET_02504	GO:0006355
BDET_02504	GO:0016568
BDET_02505	GO:0015934	50s ribosomal protein l15
BDET_02505	GO:0003735
BDET_02505	GO:0006412
BDET_02506	GO:0005622	translocation protein sec63
BDET_02506	GO:0008565
BDET_02506	GO:0031204
BDET_02507	GO:0005622	related to sec63-er protein-translocation complex subunit
BDET_02507	GO:0005515
BDET_02507	GO:0008565
BDET_02507	GO:0031204
BDET_02509	GO:0005488	hypothetical protein BATDEDRAFT_87222
BDET_02514	GO:0004713	expressed protein
BDET_02514	GO:0005524
BDET_02514	GO:0018108
BDET_02514	EC:2.7.10
BDET_02516	GO:0004713	expressed protein
BDET_02516	GO:0005524
BDET_02516	GO:0018108
BDET_02516	EC:2.7.10
BDET_02524	GO:0004713	hypothetical protein BATDEDRAFT_87771
BDET_02524	GO:0005524
BDET_02524	GO:0018108
BDET_02524	EC:2.7.10
BDET_02525	GO:0004519	hypothetical protein BATDEDRAFT_24835
BDET_02525	GO:0006298
BDET_02525	GO:0090305
BDET_02526	GO:0004519	hypothetical protein BATDEDRAFT_23783
BDET_02526	GO:0006298
BDET_02526	GO:0090305
BDET_02527	GO:0003676	lrr and pyd domains-containing protein 3-like
BDET_02527	GO:0015074
BDET_02528	GO:0016773	hypothetical protein BATDEDRAFT_34708
BDET_02528	GO:0005975
BDET_02532	GO:0003723	dicer-like protein
BDET_02532	GO:0004386
BDET_02532	GO:0004525
BDET_02532	GO:0005524
BDET_02532	GO:0006396
BDET_02532	GO:0090502
BDET_02532	EC:3.1.26.3
BDET_02536	GO:0003676	hypothetical protein BATDEDRAFT_26749
BDET_02536	GO:0016668
BDET_02536	GO:0055114
BDET_02537	GO:0004190	hypothetical protein BATDEDRAFT_92765
BDET_02537	GO:0006508
BDET_02537	EC:3.4.23
BDET_02540	GO:0016668	hypothetical protein BATDEDRAFT_28345
BDET_02540	GO:0055114
BDET_02554	GO:0003677	hypothetical protein BATDEDRAFT_89352
BDET_02554	GO:0004519
BDET_02554	GO:0004674
BDET_02554	GO:0005524
BDET_02554	GO:0006304
BDET_02554	GO:0006468
BDET_02554	GO:0090305
BDET_02554	EC:2.7.11
BDET_02556	GO:0004190	hypothetical protein BATDEDRAFT_25259
BDET_02556	GO:0006508
BDET_02556	EC:3.4.23
BDET_02560	GO:0000166	5 -nucleotidase precursor
BDET_02560	GO:0016788
BDET_02560	GO:0046872
BDET_02560	GO:0009166
BDET_02563	GO:0004190	hypothetical protein BATDEDRAFT_89345
BDET_02563	GO:0006508
BDET_02563	EC:3.4.23
BDET_02564	GO:0004064	calcium-dependent phosphotriesterase
BDET_02564	GO:0008152
BDET_02564	EC:3.1.1.2
BDET_02565	GO:0006629	patatin-like serine
BDET_02565	GO:0006810
BDET_02566	GO:0005515	protein phosphatase 1 regulatory subunit 3b-like
BDET_02567	GO:0006777	gephyrin
BDET_02570	GO:0016020	yip1-domain-containing protein
BDET_02571	GO:0005829	bifunctional purine biosynthesis protein ade17
BDET_02571	GO:0005886
BDET_02571	GO:0003937
BDET_02571	GO:0004643
BDET_02571	GO:0006189
BDET_02571	EC:3.5.4.10
BDET_02571	EC:2.1.2.3
BDET_02574	GO:0005515	glucose repression regulatory protein tup1
BDET_02576	GO:0004788	thiamin pyrophosphokinase 1
BDET_02576	GO:0005524
BDET_02576	GO:0030975
BDET_02576	GO:0006772
BDET_02576	GO:0009229
BDET_02576	EC:2.7.6.2
BDET_02577	GO:0005634	proteasome endopeptidase complex beta subunit
BDET_02577	GO:0005737
BDET_02577	GO:0005839
BDET_02577	GO:0004298
BDET_02577	GO:0051603
BDET_02577	EC:3.4.25
BDET_02578	GO:0000786	histone-fold-containing protein
BDET_02578	GO:0005634
BDET_02578	GO:0003677
BDET_02578	GO:0046982
BDET_02578	GO:0006334
BDET_02579	GO:0008168	trna:m x modification enzyme trm13 partial
BDET_02579	GO:0008033
BDET_02579	GO:0032259
BDET_02580	GO:0008168	---NA---
BDET_02581	GO:0003676	hypothetical protein BATDEDRAFT_25280
BDET_02581	GO:0046872
BDET_02582	GO:0005669	transcription initiation factor tfiid subunit 12
BDET_02582	GO:0030914
BDET_02582	GO:0003677
BDET_02582	GO:0046982
BDET_02582	GO:0006352
BDET_02582	GO:2001141
BDET_02583	GO:0020037	cytochrome b5 reductase 4-like
BDET_02584	GO:0003743	translation initiation factor rli1
BDET_02584	GO:0005215
BDET_02584	GO:0005524
BDET_02584	GO:0016887
BDET_02584	GO:0020037
BDET_02584	GO:0046872
BDET_02584	GO:0051536
BDET_02584	GO:0006200
BDET_02584	GO:0006413
BDET_02584	GO:0051604
BDET_02584	EC:3.6.1.3
BDET_02586	GO:0004114	dual 3 -cyclic-amp and -gmp phosphodiesterase 11-like isoform x2
BDET_02586	GO:0005515
BDET_02586	GO:0046872
BDET_02586	GO:0000003
BDET_02586	GO:0007165
BDET_02586	GO:0008152
BDET_02586	EC:3.1.4.17
BDET_02588	GO:0000166	rna binding domain-containing protein
BDET_02588	GO:0003676
BDET_02592	GO:0004713	hypothetical protein BATDEDRAFT_89059
BDET_02592	GO:0005524
BDET_02592	GO:0018108
BDET_02592	EC:2.7.10
BDET_02593	GO:0004713	crinkler family missing secretion signal peptide
BDET_02593	GO:0005524
BDET_02593	GO:0018108
BDET_02593	EC:2.7.10
BDET_02597	GO:0004190	hypothetical protein BATDEDRAFT_25355
BDET_02597	GO:0006508
BDET_02597	EC:3.4.23
BDET_02598	GO:0003676	ac055769_6copia-type 28768-32772
BDET_02598	GO:0008270
BDET_02598	GO:0015074
BDET_02601	GO:0016668	hypothetical protein BATDEDRAFT_27719
BDET_02601	GO:0055114
BDET_02604	GO:0003924	dynamin-related gtpase
BDET_02604	GO:0005525
BDET_02604	GO:0006184
BDET_02606	GO:0005524	adenylate kinase isoenzyme 5
BDET_02606	GO:0019205
BDET_02606	GO:0006139
BDET_02606	GO:0016310
BDET_02610	GO:0005515	hypothetical protein BATDEDRAFT_89031
BDET_02611	GO:0000166	rna-binding domain-containing protein
BDET_02611	GO:0003676
BDET_02612	GO:0005488	rsc complex subunit rsc9
BDET_02613	GO:0005634	rsc complex subunit rsc9 protein
BDET_02613	GO:0003677
BDET_02614	GO:0015934	50s ribosomal protein l1
BDET_02614	GO:0003723
BDET_02614	GO:0003735
BDET_02614	GO:0006412
BDET_02617	GO:0016747	nonspecific lipid-transfer protein
BDET_02617	GO:0008152
BDET_02618	GO:0005089	---NA---
BDET_02618	GO:0035023
BDET_02619	GO:0005089	cytoplasmic protein partial
BDET_02619	GO:0005515
BDET_02619	GO:0032321
BDET_02620	GO:0005089	hypothetical protein BATDEDRAFT_89328
BDET_02620	GO:0032321
BDET_02621	GO:0016592	mediator of rna polymerase ii transcription subunit 7
BDET_02621	GO:0001104
BDET_02621	GO:0006357
BDET_02622	GO:0005840	60s ribosomal protein l10-a
BDET_02622	GO:0003735
BDET_02622	GO:0006412
BDET_02623	GO:0016491	nadh dehydrogenase
BDET_02623	GO:0050660
BDET_02623	GO:0055114
BDET_02624	GO:0016020	p2x receptor
BDET_02624	GO:0001614
BDET_02624	GO:0004931
BDET_02624	GO:0005524
BDET_02624	GO:0006812
BDET_02624	GO:0034220
BDET_02624	GO:0035590
BDET_02624	GO:0050848
BDET_02625	GO:0005515	wd40 repeat-like protein
BDET_02626	GO:0005739	duf339-domain-containing protein
BDET_02626	GO:0018293
BDET_02627	GO:0015035	thioredoxin
BDET_02627	GO:0006662
BDET_02627	GO:0045454
BDET_02627	GO:0055114
BDET_02630	GO:0005515	wd40 repeat-like protein
BDET_02633	GO:0004190	hypothetical protein BATDEDRAFT_89380
BDET_02633	GO:0006508
BDET_02633	EC:3.4.23
BDET_02635	GO:0016746	trna 2 -
BDET_02635	GO:0016772
BDET_02635	GO:0006388
BDET_02639	GO:0005515	protein tssc1
BDET_02640	GO:0006511	lrr and pyd domains-containing protein 12 isoform x1
BDET_02641	GO:0008265	molybdenum cofactor sulfurase isoform x1
BDET_02641	GO:0016740
BDET_02641	GO:0016829
BDET_02641	GO:0030151
BDET_02641	GO:0030170
BDET_02641	GO:0006777
BDET_02641	GO:0006950
BDET_02642	GO:0000139	udp-galactose transporter
BDET_02642	GO:0016021
BDET_02642	GO:0005338
BDET_02642	GO:0005351
BDET_02642	GO:0008643
BDET_02642	GO:0015780
BDET_02642	GO:0015992
BDET_02642	GO:1901679
BDET_02643	GO:0000139	udp-n-acetylglucosamine transporter-like
BDET_02643	GO:0016021
BDET_02643	GO:0005338
BDET_02643	GO:0005351
BDET_02643	GO:0008643
BDET_02643	GO:0015780
BDET_02643	GO:0015992
BDET_02643	GO:1901679
BDET_02645	GO:0004476	mannose-6-phosphate isomerase
BDET_02645	GO:0008270
BDET_02645	GO:0005975
BDET_02645	GO:0009298
BDET_02645	EC:5.3.1.8
BDET_02648	GO:0005747	nadh dehydrogenase
BDET_02648	GO:0045272
BDET_02648	GO:0008137
BDET_02648	GO:0009055
BDET_02648	GO:0051536
BDET_02648	GO:0006120
BDET_02648	GO:0048731
BDET_02648	EC:1.6.5.3
BDET_02649	GO:0008168	protein arginine n-methyltransferase 5-like
BDET_02649	GO:0006479
BDET_02649	GO:0048742
BDET_02651	GO:0003677	dna polymerase epsilon subunit 2
BDET_02651	GO:0003887
BDET_02651	GO:0006261
BDET_02651	EC:2.7.7.7
BDET_02653	GO:0004489	methylenetetrahydrofolate reductase
BDET_02653	GO:0006555
BDET_02653	GO:0035999
BDET_02653	GO:0055114
BDET_02653	EC:1.5.1.20
BDET_02658	GO:0005739	cytochrome c heme-lyase
BDET_02658	GO:0004408
BDET_02658	GO:0008152
BDET_02658	EC:4.4.1.17
BDET_02659	GO:0016021	mfs phs inorganic phosphate transporter
BDET_02659	GO:0022857
BDET_02659	GO:0055085
BDET_02661	GO:0016668	hypothetical protein BATDEDRAFT_25351
BDET_02661	GO:0055114
BDET_02662	GO:0004674	hypothetical protein BATDEDRAFT_28508
BDET_02662	GO:0005524
BDET_02662	GO:0006468
BDET_02662	EC:2.7.11
BDET_02667	GO:0004190	hypothetical protein BATDEDRAFT_25355
BDET_02667	GO:0006508
BDET_02667	EC:3.4.23
BDET_02672	GO:0005488	hypothetical protein BATDEDRAFT_36048
BDET_02674	GO:0004674	crinkler family missing secretion signal peptide
BDET_02674	GO:0005524
BDET_02674	GO:0006468
BDET_02674	EC:2.7.11
BDET_02675	GO:0004713	hypothetical protein BATDEDRAFT_89059
BDET_02675	GO:0005524
BDET_02675	GO:0018108
BDET_02675	EC:2.7.10
BDET_02677	GO:0016772	hypothetical protein BATDEDRAFT_25363
BDET_02679	GO:0008233	glutamate carboxypeptidase
BDET_02679	GO:0006508
BDET_02680	GO:0016772	bifunctional choline kinase ethanolamine kinase eki1
BDET_02680	GO:0006796
BDET_02683	GO:0005515	hypothetical protein BATDEDRAFT_25369
BDET_02684	GO:0005737	sh3-domain grb2-like 1
BDET_02684	GO:0005515
BDET_02686	GO:0004550	thioredoxin domain-containing protein 3 homolog
BDET_02686	GO:0005524
BDET_02686	GO:0006165
BDET_02686	GO:0006183
BDET_02686	GO:0006228
BDET_02686	GO:0006241
BDET_02686	GO:0045454
BDET_02686	EC:2.7.4.6
BDET_02687	GO:0005634	tfp11-domain-containing protein
BDET_02687	GO:0003677
BDET_02687	GO:0006355
BDET_02690	GO:0007165	expressed protein
BDET_02692	GO:0004806	lipase-like isoform x1
BDET_02692	GO:0006629
BDET_02692	EC:3.1.1.3
BDET_02693	GO:0004474	malate synthase
BDET_02693	GO:0006097
BDET_02693	GO:0006099
BDET_02693	EC:2.3.3.9
BDET_02695	GO:0005634	20s proteasome subunit
BDET_02695	GO:0005737
BDET_02695	GO:0019773
BDET_02695	GO:0004298
BDET_02695	GO:0004651
BDET_02695	GO:0016740
BDET_02695	GO:0006511
BDET_02695	GO:0098507
BDET_02695	EC:3.4.25
BDET_02695	EC:3.1.3.33
BDET_02696	GO:0005839	mrna capping nucleoside-
BDET_02696	GO:0004298
BDET_02696	GO:0004651
BDET_02696	GO:0016740
BDET_02696	GO:0051603
BDET_02696	GO:0098507
BDET_02696	EC:3.4.25
BDET_02696	EC:3.1.3.33
BDET_02698	GO:0005622	androglobin isoform x2
BDET_02698	GO:0004198
BDET_02698	GO:0006508
BDET_02705	GO:0008080	gnat family
BDET_02705	GO:0008152
BDET_02705	EC:2.3.1
BDET_02706	GO:0016021	multi drug resistance-associated protein mrp
BDET_02706	GO:0005524
BDET_02706	GO:0042626
BDET_02706	GO:0006200
BDET_02706	GO:0055085
BDET_02707	GO:0005783	protein disulfide isomerase
BDET_02707	GO:0003756
BDET_02707	GO:0006457
BDET_02707	GO:0045454
BDET_02707	EC:5.3.4.1
BDET_02708	GO:0005929	transmembrane protein 231
BDET_02708	GO:0016020
BDET_02708	GO:0044763
BDET_02708	GO:0044767
BDET_02708	GO:0048856
BDET_02709	GO:0005737	cystathionine beta-synthase
BDET_02709	GO:0004122
BDET_02709	GO:0030554
BDET_02709	GO:0006535
BDET_02709	GO:0019343
BDET_02709	EC:4.2.1.22
BDET_02710	GO:0005515	hypothetical protein BATDEDRAFT_35225
BDET_02711	GO:0005634	fibronectin type 3 and ankyrin repeat domains protein 1 isoform x1
BDET_02711	GO:0003700
BDET_02711	GO:0005515
BDET_02711	GO:0006355
BDET_02712	GO:0016021	tpt-domain-containing protein
BDET_02715	GO:0005488	nucleolar complex-associated protein 3
BDET_02716	GO:0005789	dolichyl-diphosphooligosaccharide--protein glycosyltransferase 48 kda subunit-like
BDET_02716	GO:0004579
BDET_02716	GO:0018279
BDET_02716	EC:2.4.1.119
BDET_02717	GO:0004674	serine threonine-protein kinase partial
BDET_02717	GO:0005524
BDET_02717	GO:0006468
BDET_02717	EC:2.7.11
BDET_02718	GO:0005635	e3 sumo-protein ligase 2 isoform x1
BDET_02718	GO:0016020
BDET_02718	GO:0008270
BDET_02718	GO:0022403
BDET_02718	GO:0044267
BDET_02718	GO:0044763
BDET_02718	GO:0044765
BDET_02718	GO:0050789
BDET_02718	GO:0071702
BDET_02719	GO:0016772	molecular chaperone
BDET_02719	GO:0008152
BDET_02721	GO:0000287	trna guanylyltransferase
BDET_02721	GO:0008193
BDET_02721	GO:0006400
BDET_02721	EC:2.7.7
BDET_02724	GO:0072546	duf1620 domain-containing protein
BDET_02724	GO:0005515
BDET_02724	GO:0006890
BDET_02726	GO:0004721	serine threonine protein phosphatase ppe1
BDET_02726	GO:0016311
BDET_02726	EC:3.1.3.16
BDET_02727	GO:0016021	uaa transporter
BDET_02727	GO:0055085
BDET_02730	GO:0005515	hypothetical protein BATDEDRAFT_25409
BDET_02731	GO:0004674	ste ste20 paka protein kinase
BDET_02731	GO:0005524
BDET_02731	GO:0006468
BDET_02731	EC:2.7.11
BDET_02733	GO:0005730	related to protein required for s-m and dna damage checkpoints
BDET_02733	GO:0030896
BDET_02733	GO:0000077
BDET_02733	GO:0006281
BDET_02734	GO:0003743	transcription initiation factor tfiid subunit 9b
BDET_02734	GO:0046982
BDET_02734	GO:0006352
BDET_02734	GO:0006413
BDET_02735	GO:0005874	cryptic tubulin
BDET_02735	GO:0003924
BDET_02735	GO:0005200
BDET_02735	GO:0005525
BDET_02735	GO:0006184
BDET_02735	GO:0007017
BDET_02735	GO:0051258
BDET_02736	GO:0004463	leukotriene a4 hydrolase aminopeptidase
BDET_02736	GO:0008237
BDET_02736	GO:0008270
BDET_02736	GO:0006508
BDET_02736	GO:0019370
BDET_02736	EC:3.3.2.6
BDET_02737	GO:0003779	seve_dicdi ame: full=severin
BDET_02738	GO:0010181	pyridoxamine 5 -phosphate oxidase
BDET_02738	GO:0016491
BDET_02738	GO:0055114
BDET_02740	GO:0016772	hypothetical protein BATDEDRAFT_25419
BDET_02744	GO:0043227	mevalonate kinase
BDET_02744	GO:0044444
BDET_02744	GO:0004496
BDET_02744	GO:0005524
BDET_02744	GO:0008203
BDET_02744	GO:0008299
BDET_02744	GO:0016126
BDET_02744	GO:0016310
BDET_02744	EC:2.7.1.36
BDET_02745	GO:0046912	citrate synthase
BDET_02745	GO:0006099
BDET_02745	GO:0044262
BDET_02746	GO:0005622	ras guanine nucleotide exchange factor
BDET_02746	GO:0005085
BDET_02746	GO:0051056
BDET_02747	GO:0005737	src substrate cortactin isoform x2
BDET_02747	GO:0030027
BDET_02747	GO:0070062
BDET_02747	GO:0005515
BDET_02748	GO:0006281	low quality protein: fanconi anemia group i protein
BDET_02749	GO:0006281	fanconi anemia group i protein
BDET_02750	GO:0006281	fanconi anemia group i protein
BDET_02752	GO:0005634	ras-related gtp-binding protein c-like
BDET_02752	GO:0005764
BDET_02752	GO:0000287
BDET_02752	GO:0003924
BDET_02752	GO:0005525
BDET_02752	GO:0019003
BDET_02752	GO:0046982
BDET_02752	GO:0006184
BDET_02752	GO:0006351
BDET_02752	GO:0006915
BDET_02752	GO:0007264
BDET_02752	GO:0008380
BDET_02752	GO:0016049
BDET_02752	GO:0034613
BDET_02752	GO:0071230
BDET_02753	GO:0000166	rna-binding post-transcriptional regulator csx1
BDET_02753	GO:0003676
BDET_02755	GO:0004674	pkinase-domain-containing protein
BDET_02755	GO:0005515
BDET_02755	GO:0005524
BDET_02755	GO:0006468
BDET_02755	EC:2.7.11
BDET_02757	GO:0005694	dna topoisomerase i
BDET_02757	GO:0003677
BDET_02757	GO:0003917
BDET_02757	GO:0003918
BDET_02757	GO:0006200
BDET_02757	GO:0006265
BDET_02757	EC:5.99.1.3
BDET_02757	EC:5.99.1.2
BDET_02759	GO:0005515	cell division cycle protein 20 homolog
BDET_02760	GO:0006511	ubiquitin fusion degradation protein
BDET_02761	GO:0005871	kinesin motor domain-containing protein
BDET_02761	GO:0005874
BDET_02761	GO:0003777
BDET_02761	GO:0005524
BDET_02761	GO:0008017
BDET_02761	GO:0007018
BDET_02761	GO:0008152
BDET_02762	GO:0003677	dna-directed rna polymerase iii complex subunit rpc34
BDET_02762	GO:0003899
BDET_02762	GO:0006351
BDET_02762	EC:2.7.7.6
BDET_02764	GO:0016021	erg28-like protein
BDET_02765	GO:0016787	5-oxoprolinase (atp-hydrolysing)
BDET_02765	GO:0008152
BDET_02767	GO:0003873	fructose- -bisphosphatase
BDET_02767	GO:0004331
BDET_02767	GO:0005524
BDET_02767	GO:0006000
BDET_02767	GO:0006003
BDET_02767	GO:0016311
BDET_02767	GO:0046835
BDET_02767	EC:3.1.3.46
BDET_02767	EC:2.7.1.105
BDET_02768	GO:0005515	expressed protein
BDET_02770	GO:0005488	mitochondrial protein
BDET_02770	GO:0016787
BDET_02770	GO:0008152
BDET_02771	GO:0003824	mitochondrial protein
BDET_02771	GO:0008152
BDET_02773	GO:0005634	deoxyhypusine hydroxylase
BDET_02773	GO:0005737
BDET_02773	GO:0005515
BDET_02773	GO:0019135
BDET_02773	GO:0046872
BDET_02773	GO:0008612
BDET_02773	GO:0055114
BDET_02773	EC:1.14.99.29
BDET_02774	GO:0004497	ubiquinone biosynthesis protein coq7 homolog
BDET_02774	GO:0006744
BDET_02774	GO:0055114
BDET_02775	GO:0003677	transcription elongation factor spt6
BDET_02775	GO:0003723
BDET_02775	GO:0016788
BDET_02775	GO:0006357
BDET_02775	GO:0032784
BDET_02776	GO:0005515	ring zinc finger-containing protein
BDET_02776	GO:0008270
BDET_02777	GO:0005634	importin-11
BDET_02777	GO:0008536
BDET_02777	GO:0006886
BDET_02778	GO:0016651	nadh-ubiquinone oxidoreductase 21 kda subunit
BDET_02778	GO:0022900
BDET_02782	GO:0030286	dynein heavy chain axonemal
BDET_02782	GO:0003777
BDET_02782	GO:0005524
BDET_02782	GO:0016887
BDET_02782	GO:0006200
BDET_02782	GO:0007018
BDET_02782	EC:3.6.1.3
BDET_02784	GO:0016020	er degradation mannosidase alpha-like 1
BDET_02784	GO:0004571
BDET_02784	GO:0005509
BDET_02784	GO:0008152
BDET_02784	EC:3.2.1.113
BDET_02786	GO:0005737	adenine phosphoribosyltransferase
BDET_02786	GO:0003999
BDET_02786	GO:0006168
BDET_02786	GO:0009116
BDET_02786	EC:2.4.2.7
BDET_02787	GO:0008236	hypothetical protein BATDEDRAFT_25462
BDET_02787	GO:0006508
BDET_02788	GO:0008236	hypothetical protein BATDEDRAFT_25463
BDET_02788	GO:0006508
BDET_02789	GO:0016787	beta-lactamase-like protein
BDET_02789	GO:0008152
BDET_02793	GO:0005515	hypothetical protein BATDEDRAFT_25468
BDET_02794	GO:0043231	uv radiation resistance-associated gene partial
BDET_02794	GO:0044444
BDET_02794	GO:0010508
BDET_02795	GO:0016021	amino acid transporter-like
BDET_02796	GO:0016021	hypothetical protein BATDEDRAFT_89124
BDET_02799	GO:0005515	protein partial
BDET_02800	GO:0005615	elastinolytic metalloproteinase mep
BDET_02800	GO:0004222
BDET_02800	GO:0008270
BDET_02800	GO:0006508
BDET_02800	EC:3.4.24
BDET_02801	GO:0005615	extracellular metalloproteinase 4
BDET_02801	GO:0004222
BDET_02801	GO:0008270
BDET_02801	GO:0006508
BDET_02801	EC:3.4.24
BDET_02802	GO:0005615	hypothetical protein BATDEDRAFT_35259
BDET_02802	GO:0004222
BDET_02802	GO:0008270
BDET_02802	GO:0006508
BDET_02802	EC:3.4.24
BDET_02803	GO:0005515	hypothetical protein BATDEDRAFT_25475
BDET_02804	GO:0042578	guanosine-3 -bis 3 -pyrophosphohydrolase mesh1
BDET_02804	GO:0008152
BDET_02804	EC:3.1
BDET_02806	GO:0005488	arm repeat-containing protein
BDET_02807	GO:0033588	elongator complex protein 4-like
BDET_02807	GO:0006357
BDET_02808	GO:0005737	elongator complex protein 4
BDET_02808	GO:0008023
BDET_02808	GO:0033588
BDET_02808	GO:0008607
BDET_02808	GO:0006357
BDET_02808	GO:0045859
BDET_02808	EC:2.7.1
BDET_02809	GO:0046912	citrate synthase
BDET_02809	GO:0006099
BDET_02809	GO:0044262
BDET_02810	GO:0004674	camk camk1 protein kinase
BDET_02810	GO:0005524
BDET_02810	GO:0006468
BDET_02810	EC:2.7.11
BDET_02811	GO:0000145	exocyst complex component 7 isoform x2
BDET_02811	GO:0006887
BDET_02813	GO:0000062	acyl- -binding domain-containing protein 6
BDET_02813	GO:0005515
BDET_02815	GO:0016020	caax prenyl protease 2-like
BDET_02815	GO:0008233
BDET_02815	GO:0019538
BDET_02816	GO:0005634	dynein light chain cytoplasmic
BDET_02816	GO:0005813
BDET_02816	GO:0005829
BDET_02816	GO:0005868
BDET_02816	GO:0005874
BDET_02816	GO:0005886
BDET_02816	GO:0016021
BDET_02816	GO:0016459
BDET_02816	GO:0043186
BDET_02816	GO:0003774
BDET_02816	GO:0005245
BDET_02816	GO:0008092
BDET_02816	GO:0042623
BDET_02816	GO:0007018
BDET_02816	GO:0008039
BDET_02816	GO:0008152
BDET_02816	GO:0019886
BDET_02816	GO:0070588
BDET_02816	GO:0097193
BDET_02816	GO:1900740
BDET_02817	GO:0005488	heat repeat-containing protein 6
BDET_02818	GO:0016020	vacuole membrane protein 1
BDET_02818	GO:0043231
BDET_02818	GO:0044444
BDET_02818	GO:0003676
BDET_02819	GO:0005622	gtp-binding nuclear protein gsp1 ran
BDET_02819	GO:0016020
BDET_02819	GO:0003924
BDET_02819	GO:0005525
BDET_02819	GO:0006184
BDET_02819	GO:0006886
BDET_02819	GO:0006913
BDET_02819	GO:0007264
BDET_02822	GO:0016020	cox1 assembly protein
BDET_02823	GO:0000287	obg family gtpase
BDET_02823	GO:0003924
BDET_02823	GO:0005525
BDET_02823	GO:0006184
BDET_02825	GO:0019901	cyclin k
BDET_02825	GO:0000079
BDET_02825	GO:0006355
BDET_02826	GO:0016020	t-snare family protein
BDET_02826	GO:0005484
BDET_02826	GO:0006886
BDET_02826	GO:0016192
BDET_02827	GO:0004553	glycoside hydrolase family 5 protein
BDET_02827	GO:0005975
BDET_02829	GO:0005634	uridylate kinase
BDET_02829	GO:0005737
BDET_02829	GO:0004127
BDET_02829	GO:0005524
BDET_02829	GO:0009041
BDET_02829	GO:0006207
BDET_02829	GO:0006221
BDET_02829	GO:0046939
BDET_02829	EC:2.7.4
BDET_02831	GO:0004416	hydroxyacylglutathione mitochondrial-like
BDET_02831	GO:0008270
BDET_02831	GO:0006750
BDET_02831	EC:3.1.2.6
BDET_02832	GO:0005515	phospholipid binding
BDET_02834	GO:0005634	serine threonine-protein phosphatase pp-x isozyme 2
BDET_02834	GO:0005737
BDET_02834	GO:0004721
BDET_02834	GO:0016311
BDET_02834	EC:3.1.3.16
BDET_02835	GO:0005637	sir2-domain-containing protein
BDET_02835	GO:0005677
BDET_02835	GO:0005719
BDET_02835	GO:0005720
BDET_02835	GO:0005730
BDET_02835	GO:0005739
BDET_02835	GO:0016605
BDET_02835	GO:0033553
BDET_02835	GO:0035098
BDET_02835	GO:0002039
BDET_02835	GO:0003714
BDET_02835	GO:0003950
BDET_02835	GO:0008022
BDET_02835	GO:0042393
BDET_02835	GO:0042802
BDET_02835	GO:0043398
BDET_02835	GO:0043425
BDET_02835	GO:0046969
BDET_02835	GO:0051019
BDET_02835	GO:0070403
BDET_02835	GO:1990254
BDET_02835	GO:0000012
BDET_02835	GO:0000122
BDET_02835	GO:0000183
BDET_02835	GO:0000720
BDET_02835	GO:0000731
BDET_02835	GO:0001525
BDET_02835	GO:0001678
BDET_02835	GO:0002821
BDET_02835	GO:0006260
BDET_02835	GO:0006343
BDET_02835	GO:0006344
BDET_02835	GO:0006346
BDET_02835	GO:0006471
BDET_02835	GO:0006642
BDET_02835	GO:0007276
BDET_02835	GO:0007346
BDET_02835	GO:0008284
BDET_02835	GO:0010875
BDET_02835	GO:0010906
BDET_02835	GO:0016239
BDET_02835	GO:0016567
BDET_02835	GO:0030308
BDET_02835	GO:0030512
BDET_02835	GO:0031393
BDET_02835	GO:0031648
BDET_02835	GO:0031937
BDET_02835	GO:0032007
BDET_02835	GO:0032071
BDET_02835	GO:0032088
BDET_02835	GO:0033158
BDET_02835	GO:0034391
BDET_02835	GO:0034983
BDET_02835	GO:0035356
BDET_02835	GO:0035358
BDET_02835	GO:0042632
BDET_02835	GO:0043066
BDET_02835	GO:0043124
BDET_02835	GO:0043161
BDET_02835	GO:0043280
BDET_02835	GO:0043518
BDET_02835	GO:0045348
BDET_02835	GO:0045599
BDET_02835	GO:0045739
BDET_02835	GO:0045944
BDET_02835	GO:0046628
BDET_02835	GO:0048513
BDET_02835	GO:0050872
BDET_02835	GO:0051097
BDET_02835	GO:0051574
BDET_02835	GO:0051898
BDET_02835	GO:0055089
BDET_02835	GO:0060766
BDET_02835	GO:0070301
BDET_02835	GO:0070857
BDET_02835	GO:0070932
BDET_02835	GO:0071356
BDET_02835	GO:0071456
BDET_02835	GO:0071479
BDET_02835	GO:1902166
BDET_02835	GO:1902176
BDET_02835	GO:2000111
BDET_02835	GO:2000480
BDET_02835	GO:2000481
BDET_02835	GO:2000655
BDET_02835	GO:2000757
BDET_02835	GO:2000773
BDET_02835	GO:2000774
BDET_02835	EC:3.5.1.98
BDET_02835	EC:2.4.2.30
BDET_02838	GO:0030286	dynein heavy chain
BDET_02838	GO:0003777
BDET_02838	GO:0007018
BDET_02838	GO:0008152
BDET_02839	GO:0030286	dynein heavy chain axonemal
BDET_02839	GO:0003777
BDET_02839	GO:0007018
BDET_02839	GO:0008152
BDET_02840	GO:0016021	c-4 methyl sterol oxidase
BDET_02840	GO:0005506
BDET_02840	GO:0016491
BDET_02840	GO:0006633
BDET_02840	GO:0055114
BDET_02841	GO:0016021	phosphatidyl synthase
BDET_02841	GO:0008444
BDET_02841	GO:0008654
BDET_02841	EC:2.7.8.5
BDET_02842	GO:0005634	ribonuclease h2 subunit b
BDET_02843	GO:0005515	---NA---
BDET_02844	GO:0005737	glycine cleavage system protein t
BDET_02844	GO:0004047
BDET_02844	GO:0005515
BDET_02844	GO:0008483
BDET_02844	GO:0006546
BDET_02844	GO:0032259
BDET_02844	EC:2.1.2.10
BDET_02846	GO:0005634	adp-ribosylation factor-like partial
BDET_02846	GO:0005794
BDET_02846	GO:0005813
BDET_02846	GO:0005876
BDET_02846	GO:0005881
BDET_02846	GO:0016020
BDET_02846	GO:0030496
BDET_02846	GO:0032391
BDET_02846	GO:0003924
BDET_02846	GO:0005525
BDET_02846	GO:0008017
BDET_02846	GO:0019003
BDET_02846	GO:0000910
BDET_02846	GO:0001822
BDET_02846	GO:0006184
BDET_02846	GO:0006886
BDET_02846	GO:0007264
BDET_02846	GO:0042461
BDET_02846	GO:0060271
BDET_02846	GO:1902582
BDET_02848	GO:0005730	clusterin-associated protein 1
BDET_02848	GO:0005813
BDET_02848	GO:0005930
BDET_02848	GO:0030992
BDET_02848	GO:0097542
BDET_02848	GO:0097546
BDET_02848	GO:0001843
BDET_02848	GO:0001947
BDET_02848	GO:0007224
BDET_02848	GO:0021508
BDET_02848	GO:0035082
BDET_02848	GO:0060972
BDET_02849	GO:0005622	cell division control protein 25
BDET_02849	GO:0005085
BDET_02849	GO:0005515
BDET_02849	GO:0043547
BDET_02849	GO:0051056
BDET_02850	GO:0005506	delta6 fatty acid desaturase
BDET_02850	GO:0016717
BDET_02850	GO:0020037
BDET_02850	GO:0006633
BDET_02850	GO:0055114
BDET_02850	EC:1.14.19
BDET_02852	GO:0005509	hypothetical protein BATDEDRAFT_25522
BDET_02853	GO:0005509	5-3 exonuclease domain-containing protein
BDET_02857	GO:0005737	t-complex protein 1 subunit eta
BDET_02857	GO:0005524
BDET_02857	GO:0051082
BDET_02857	GO:0006457
BDET_02858	GO:0005515	syntaxin 8
BDET_02859	GO:0016020	1-acylglycerol-3-phosphate acyltransferase
BDET_02859	GO:0003841
BDET_02859	GO:0008654
BDET_02859	EC:2.3.1.51
BDET_02860	GO:0005778	peroxisome biosynthesis protein (pas1 peroxin-1) protein
BDET_02860	GO:0005524
BDET_02860	GO:0042623
BDET_02860	GO:0006200
BDET_02860	GO:0006625
BDET_02861	GO:0005743	mitochondrial inner membrane protein
BDET_02861	GO:0016021
BDET_02861	GO:0008152
BDET_02862	GO:0005666	expressed protein
BDET_02862	GO:0003677
BDET_02862	GO:0003899
BDET_02862	GO:0006383
BDET_02862	EC:2.7.7.6
BDET_02863	GO:0016779	exosome component 4
BDET_02863	GO:0008152
BDET_02864	GO:0006914	autophagy regulatory protein
BDET_02865	GO:0010506	autophagy-related protein 2 homolog b-like
BDET_02865	GO:0014067
BDET_02865	GO:0016236
BDET_02865	GO:0035096
BDET_02865	GO:0042060
BDET_02866	GO:0005524	glucose-regulated protein 94
BDET_02866	GO:0051082
BDET_02866	GO:0006457
BDET_02866	GO:0006950
BDET_02868	GO:0016592	hypothetical protein BATDEDRAFT_25536
BDET_02868	GO:0001104
BDET_02868	GO:0006357
BDET_02871	GO:0005515	wdr1 protein
BDET_02871	GO:0006909
BDET_02871	GO:0030042
BDET_02871	GO:0035317
BDET_02871	GO:0045214
BDET_02872	GO:0005737	phenylalanyl-trna synthetase alpha chain
BDET_02872	GO:0000049
BDET_02872	GO:0004826
BDET_02872	GO:0005524
BDET_02872	GO:0006432
BDET_02872	EC:6.1.1.20
BDET_02875	GO:0009966	tor signaling pathway regulator
BDET_02878	GO:0005634	digestive organ expansion partial
BDET_02878	GO:0044707
BDET_02879	GO:0000796	nuclear condensin complex subunit smc2
BDET_02879	GO:0005515
BDET_02879	GO:0005524
BDET_02879	GO:0007076
BDET_02880	GO:0005730	90s preribosome ssu processome component krr1
BDET_02880	GO:0030686
BDET_02880	GO:0032040
BDET_02880	GO:0003723
BDET_02880	GO:0000447
BDET_02881	GO:0004190	protein cbg15215
BDET_02881	GO:0006508
BDET_02881	EC:3.4.23
BDET_02882	GO:0005634	double-strand break repair protein mre11a
BDET_02882	GO:0004519
BDET_02882	GO:0004527
BDET_02882	GO:0030145
BDET_02882	GO:0006302
BDET_02882	GO:0007126
BDET_02882	GO:0090305
BDET_02883	GO:0003983	utp-glucose-1-phosphate uridylyltransferase
BDET_02883	GO:0006011
BDET_02884	GO:0005737	utp-glucose-1-phosphate uridylyltransferase
BDET_02884	GO:0003983
BDET_02884	GO:0005978
BDET_02884	GO:0005992
BDET_02884	GO:0006011
BDET_02884	GO:0006078
BDET_02884	EC:2.7.7.9
BDET_02885	GO:0005634	protein dgcr14
BDET_02887	GO:0005737	cysteine protease atg4b-like
BDET_02887	GO:0008234
BDET_02887	GO:0006508
BDET_02887	GO:0006914
BDET_02887	GO:0009896
BDET_02887	GO:0015031
BDET_02887	EC:3.4
BDET_02888	GO:0005634	transcription initiation factor iid taf10 subunit
BDET_02888	GO:0006352
BDET_02890	GO:0005869	dynactin 1
BDET_02890	GO:0045502
BDET_02890	GO:0010970
BDET_02891	GO:0005515	wd repeat protein
BDET_02892	GO:0005515	wd repeat-containing protein
BDET_02893	GO:0005515	wd repeat protein
BDET_02895	GO:0005524	hsp70-like protein
BDET_02895	GO:0051082
BDET_02895	GO:0006457
BDET_02895	GO:0006950
BDET_02897	GO:0005515	sperm-associated antigen 1
BDET_02898	GO:0008236	hypothetical protein BATDEDRAFT_25559
BDET_02898	GO:0006508
BDET_02899	GO:0008236	hypothetical protein BATDEDRAFT_25559
BDET_02899	GO:0006508
BDET_02900	GO:0008236	hypothetical protein BATDEDRAFT_89445
BDET_02900	GO:0006508
BDET_02901	GO:0008374	glycerol-3-phosphate acyltransferase
BDET_02901	GO:0044255
BDET_02901	EC:2.3.1
BDET_02906	GO:0016021	major facilitator superfamily
BDET_02906	GO:0022857
BDET_02906	GO:0055085
BDET_02907	GO:0004497	cytochrome p450
BDET_02907	GO:0005506
BDET_02907	GO:0016705
BDET_02907	GO:0020037
BDET_02907	GO:0055114
BDET_02908	GO:0005737	peptidyl-prolyl cis-trans isomerase
BDET_02908	GO:0003755
BDET_02908	GO:0042277
BDET_02908	GO:0000413
BDET_02908	GO:0006457
BDET_02908	EC:5.2.1.8
BDET_02910	GO:0043229	podospora anserina s mat genomic dna chromosome supercontig 1
BDET_02910	GO:0008017
BDET_02910	GO:0000226
BDET_02910	GO:0000910
BDET_02912	GO:0005680	anaphase-promoting complex subunit 8-like
BDET_02912	GO:0005515
BDET_02912	GO:0030071
BDET_02914	GO:0005515	leucine rich repeat domain containing protein
BDET_02918	GO:0005515	trafficking protein particle complex subunit 8
BDET_02920	GO:0005097	rab gtpase activator-like protein
BDET_02920	GO:0032851
BDET_02921	GO:0016491	di-copper centre-containing protein
BDET_02921	GO:0046872
BDET_02921	GO:0055114
BDET_02922	GO:0005739	clathrin heavy chain 1 isoform x2
BDET_02922	GO:0005819
BDET_02922	GO:0030130
BDET_02922	GO:0030132
BDET_02922	GO:0030315
BDET_02922	GO:0030669
BDET_02922	GO:0031523
BDET_02922	GO:0042470
BDET_02922	GO:0070062
BDET_02922	GO:0071439
BDET_02922	GO:0003725
BDET_02922	GO:0005198
BDET_02922	GO:0008022
BDET_02922	GO:0030506
BDET_02922	GO:0031072
BDET_02922	GO:0032051
BDET_02922	GO:0042277
BDET_02922	GO:0044822
BDET_02922	GO:0001649
BDET_02922	GO:0006886
BDET_02922	GO:0007030
BDET_02922	GO:0031623
BDET_02922	GO:0033572
BDET_02922	GO:0090307
BDET_02922	GO:1900126
BDET_02923	GO:0016020	glycosyl transferase
BDET_02923	GO:0008375
BDET_02923	GO:0008152
BDET_02923	EC:2.4.1
BDET_02925	GO:0003677	trna (cytosine-5-)-methyltransferase isoform x4
BDET_02925	GO:0008168
BDET_02925	GO:0006306
BDET_02927	GO:0005515	arginine n-methyltransferase 2-like
BDET_02928	GO:0004497	cytochrome p450
BDET_02928	GO:0005506
BDET_02928	GO:0016705
BDET_02928	GO:0020037
BDET_02928	GO:0055114
BDET_02929	GO:0005509	irs4_neofi ame: full=increased rdna silencing protein 4
BDET_02929	GO:0005515
BDET_02930	GO:0002161	hypothetical protein BATDEDRAFT_25592
BDET_02930	GO:0006450
BDET_02931	GO:0016020	abc transporter cer5
BDET_02931	GO:0005524
BDET_02931	GO:0016887
BDET_02931	GO:0006200
BDET_02931	EC:3.6.1.3
BDET_02932	GO:0016020	necap-like protein cg9132
BDET_02932	GO:0005524
BDET_02932	GO:0016887
BDET_02932	GO:0006200
BDET_02932	GO:0006897
BDET_02932	EC:3.6.1.3
BDET_02938	GO:0016021	sterol o-acyltransferase
BDET_02938	GO:0008374
BDET_02938	GO:0008152
BDET_02938	EC:2.3.1
BDET_02939	GO:0003723	probable methyltransferase tarbp1
BDET_02939	GO:0008173
BDET_02939	GO:0001510
BDET_02939	GO:0006396
BDET_02939	EC:2.1.1
BDET_02940	GO:0005093	rab gdp-dissociation inhibitor
BDET_02940	GO:0015031
BDET_02940	GO:0050790
BDET_02941	GO:0005789	sterol o-acyltransferase
BDET_02941	GO:0016021
BDET_02941	GO:0008374
BDET_02941	GO:0008152
BDET_02941	EC:2.3.1
BDET_02943	GO:0005681	protein transporter sec31
BDET_02943	GO:0005515
BDET_02943	GO:0008380
BDET_02944	GO:0005515	loc398447 partial
BDET_02946	GO:0004672	nak mpsk protein kinase
BDET_02946	GO:0005524
BDET_02946	GO:0006468
BDET_02947	GO:0005634	atp dependent dna helicase
BDET_02947	GO:0042555
BDET_02947	GO:0003677
BDET_02947	GO:0003678
BDET_02947	GO:0005524
BDET_02947	GO:0006270
BDET_02947	GO:0032508
BDET_02948	GO:0005524	fidgetin-like protein 1-like
BDET_02948	GO:0017111
BDET_02948	GO:0008152
BDET_02948	EC:3.6.1.15
BDET_02950	GO:0005515	rap1 gtpase-gdp dissociation stimulator 1-like
BDET_02952	GO:0003677	tata-binding protein-associated factor mot1
BDET_02952	GO:0004386
BDET_02952	GO:0005524
BDET_02952	GO:0008152
BDET_02953	GO:0046983	hypothetical protein BATDEDRAFT_89214
BDET_02954	GO:0016021	atp-dependent bile acid permease
BDET_02954	GO:0005524
BDET_02954	GO:0042626
BDET_02954	GO:0006200
BDET_02954	GO:0055085
BDET_02955	GO:0005634	glycerol kinase
BDET_02955	GO:0005739
BDET_02955	GO:0004370
BDET_02955	GO:0042393
BDET_02955	GO:0005975
BDET_02955	GO:0006072
BDET_02955	GO:0009409
BDET_02955	GO:0042493
BDET_02955	GO:0044710
BDET_02955	GO:0044763
BDET_02955	GO:0045471
BDET_02956	GO:0003700	hypothetical protein BATDEDRAFT_89255
BDET_02956	GO:0043565
BDET_02956	GO:0006355
BDET_02957	GO:0004190	cathepsin e
BDET_02957	GO:0006508
BDET_02957	EC:3.4.23
BDET_02958	GO:0005730	gtp binding protein 4
BDET_02958	GO:0005525
BDET_02958	GO:0042254
BDET_02959	GO:0019028	hypothetical protein BATDEDRAFT_89253
BDET_02960	GO:0000166	hypothetical protein BATDEDRAFT_89459
BDET_02960	GO:0003676
BDET_02962	GO:0016021	atp-dependent bile acid permease
BDET_02962	GO:0005524
BDET_02962	GO:0042626
BDET_02962	GO:0006200
BDET_02962	GO:0055085
BDET_02964	GO:0016021	hypothetical protein BATDEDRAFT_89460
BDET_02966	GO:0005089	hypothetical protein BATDEDRAFT_89461
BDET_02966	GO:0032321
BDET_02967	GO:0005089	domain containing protein
BDET_02967	GO:0017111
BDET_02967	GO:0032550
BDET_02967	GO:0032555
BDET_02967	GO:0035639
BDET_02967	GO:0032321
BDET_02967	EC:3.6.1.15
BDET_02970	GO:0005852	eukaryotic translation initiation factor 3 subunit h
BDET_02970	GO:0016282
BDET_02970	GO:0033290
BDET_02970	GO:0003743
BDET_02970	GO:0001731
BDET_02971	GO:0005524	muts protein homolog 4
BDET_02971	GO:0030983
BDET_02971	GO:0000003
BDET_02971	GO:0006298
BDET_02972	GO:0010181	pyridoxamine 5 -phosphate oxidase- fmn-binding protein
BDET_02972	GO:0016491
BDET_02972	GO:0055114
BDET_02975	GO:0043229	centrosomal protein of 162 kda
BDET_02976	GO:0005665	dna-directed rna polymerase and iii subunit rpabc5
BDET_02976	GO:0005666
BDET_02976	GO:0005736
BDET_02976	GO:0001054
BDET_02976	GO:0001055
BDET_02976	GO:0001056
BDET_02976	GO:0003677
BDET_02976	GO:0008270
BDET_02976	GO:0006351
BDET_02977	GO:0005576	hsp72-like protein
BDET_02977	GO:0009277
BDET_02977	GO:0016020
BDET_02977	GO:0043229
BDET_02977	GO:0044444
BDET_02977	GO:0005524
BDET_02977	GO:0006950
BDET_02977	GO:0042221
BDET_02977	GO:0044763
BDET_02977	GO:0044765
BDET_02977	GO:0051704
BDET_02977	GO:0071702
BDET_02978	GO:0016021	sulfate anion transporter 1
BDET_02978	GO:0008271
BDET_02978	GO:1902358
BDET_02979	GO:0003713	associate of myc 1 domain-containing protein
BDET_02979	GO:0006355
BDET_02982	GO:0016021	amino acid transporter transmembrane
BDET_02983	GO:0005643	nic-domain-containing protein
BDET_02983	GO:0006810
BDET_02984	GO:0005737	seryl-trna synthetase
BDET_02984	GO:0004828
BDET_02984	GO:0005524
BDET_02984	GO:0006434
BDET_02984	EC:6.1.1.11
BDET_02986	GO:0005643	nucleoporin nup44
BDET_02987	GO:0048500	signal recognition particle 19 kda protein
BDET_02987	GO:0008312
BDET_02987	GO:0006614
BDET_02989	GO:0000776	rangap1 protein
BDET_02989	GO:0048471
BDET_02989	GO:0005098
BDET_02989	GO:0032853
BDET_02989	GO:0046826
BDET_02990	GO:0005098	ran gtpase activator
BDET_02990	GO:0035091
BDET_02990	GO:0032853
BDET_02992	GO:0003676	atp-dependent dna helicase q-like 5
BDET_02992	GO:0005524
BDET_02992	GO:0008026
BDET_02992	GO:0006200
BDET_02992	GO:0006310
BDET_02993	GO:0005813	traf3-interacting protein 1
BDET_02993	GO:0005930
BDET_02993	GO:0030992
BDET_02993	GO:0036064
BDET_02993	GO:0008017
BDET_02993	GO:0010605
BDET_02993	GO:0031076
BDET_02993	GO:0031324
BDET_02993	GO:0032688
BDET_02993	GO:0035050
BDET_02993	GO:0036342
BDET_02993	GO:0042073
BDET_02993	GO:0042384
BDET_02993	GO:0042733
BDET_02993	GO:0048793
BDET_02993	GO:0050687
BDET_02993	GO:0080090
BDET_02993	GO:1901621
BDET_02994	GO:0016881	ubiquitin-conjugating enzyme e2 s
BDET_02994	GO:0007049
BDET_02994	GO:0016043
BDET_02994	GO:0044267
BDET_02994	GO:0050794
BDET_02994	GO:0051301
BDET_02995	GO:0005515	ankyrin repeat protein
BDET_02997	GO:0045261	atp synthase subunit alpha
BDET_02997	GO:0005524
BDET_02997	GO:0046933
BDET_02997	GO:0046961
BDET_02997	GO:0015986
BDET_02997	GO:0015991
BDET_02998	GO:0005840	sphingosine-1-phosphate lyase
BDET_02998	GO:0016829
BDET_02998	GO:0097159
BDET_02998	GO:1901363
BDET_02998	GO:0044237
BDET_02998	GO:0071704
BDET_02999	GO:0005681	pre-mrna-splicing factor cwc15
BDET_02999	GO:0000398
BDET_03000	GO:0007034	vacuolar sorting protein vps24
BDET_03000	GO:0015031
BDET_03001	GO:0016972	fad-linked sulfhydryl oxidase alr protein
BDET_03001	GO:0055114
BDET_03001	EC:1.8.3.2
BDET_03002	GO:0016021	g-protein coupled receptor
BDET_03002	GO:0004930
BDET_03002	GO:0007186
BDET_03003	GO:0005737	actin like protein 2 3 subunit 3
BDET_03003	GO:0005885
BDET_03003	GO:0003779
BDET_03003	GO:0034314
BDET_03004	GO:0005515	wd repeat domain phosphoinositide-interacting protein 3
BDET_03006	GO:0003677	elongation factor 1-alpha
BDET_03006	GO:0046983
BDET_03012	GO:0004190	hypothetical protein BATDEDRAFT_25666
BDET_03012	GO:0006508
BDET_03012	EC:3.4.23
BDET_03016	GO:0016668	hypothetical protein BATDEDRAFT_28355
BDET_03016	GO:0055114
BDET_03019	GO:0005829	actin-related protein 2 isoform x2
BDET_03019	GO:0005885
BDET_03019	GO:0016020
BDET_03019	GO:0030478
BDET_03019	GO:0042995
BDET_03019	GO:0070062
BDET_03019	GO:0003779
BDET_03019	GO:0005524
BDET_03019	GO:0007163
BDET_03019	GO:0008356
BDET_03019	GO:0016344
BDET_03019	GO:0016482
BDET_03019	GO:0033206
BDET_03019	GO:0034314
BDET_03019	GO:0038096
BDET_03019	GO:0042384
BDET_03019	GO:0045087
BDET_03019	GO:0051653
BDET_03020	GO:0043231	f-box wd repeat-containing protein 7-like
BDET_03020	GO:0044444
BDET_03020	GO:0005515
BDET_03020	GO:0009966
BDET_03020	GO:0031323
BDET_03020	GO:0048731
BDET_03020	GO:0060255
BDET_03020	GO:0080090
BDET_03021	GO:0005515	tpr-like protein
BDET_03022	GO:0005515	aldo-keto reductase
BDET_03022	GO:0016491
BDET_03022	GO:0055114
BDET_03024	GO:0000159	protein phosphatase 2a regulatory b subunit
BDET_03024	GO:0005515
BDET_03024	GO:0008601
BDET_03024	GO:0007165
BDET_03024	GO:0050790
BDET_03025	GO:0004842	traf-type zinc finger protein
BDET_03025	GO:0005515
BDET_03025	GO:0008270
BDET_03025	GO:0006955
BDET_03025	GO:0007165
BDET_03025	GO:0016567
BDET_03025	GO:0048518
BDET_03027	GO:0005730	nucleolar protein 8
BDET_03027	GO:0005737
BDET_03027	GO:0000166
BDET_03027	GO:0005515
BDET_03027	GO:0044822
BDET_03027	GO:0006260
BDET_03027	GO:0006364
BDET_03027	GO:0030307
BDET_03028	GO:0005515	scf ubiquitin ligase complex subunit grr1
BDET_03029	GO:0016337	hypothetical protein BATDEDRAFT_28365
BDET_03030	GO:0000287	phosphoacetylglucosamine mutase
BDET_03030	GO:0004610
BDET_03030	GO:0005975
BDET_03030	EC:5.4.2.3
BDET_03032	GO:0005524	mitochondrial chaperone bcs1
BDET_03032	GO:0017111
BDET_03032	GO:0008152
BDET_03032	GO:0034551
BDET_03032	EC:3.6.1.15
BDET_03034	GO:0003779	hypothetical protein BATDEDRAFT_28370
BDET_03034	GO:0000902
BDET_03034	GO:0007010
BDET_03035	GO:0005634	proliferating cell nuclear antigen
BDET_03035	GO:0043626
BDET_03035	GO:0003677
BDET_03035	GO:0030337
BDET_03035	GO:0006275
BDET_03036	GO:0016787	nudix hydrolase
BDET_03036	GO:0008152
BDET_03040	GO:0043564	x-ray repair cross-complementing protein 6 isoform x1
BDET_03040	GO:0003684
BDET_03040	GO:0004003
BDET_03040	GO:0042162
BDET_03040	GO:0000723
BDET_03040	GO:0006303
BDET_03040	GO:0032508
BDET_03041	GO:0016491	family taurine catabolism dioxygenase
BDET_03041	GO:0055114
BDET_03043	GO:0046872	nuclear fragile x mental retardation-interacting protein 1
BDET_03044	GO:0005813	b9 domain-containing protein 1
BDET_03044	GO:0016020
BDET_03044	GO:0036038
BDET_03044	GO:0036064
BDET_03044	GO:0005515
BDET_03044	GO:0008158
BDET_03044	GO:0001701
BDET_03044	GO:0001944
BDET_03044	GO:0007224
BDET_03044	GO:0032880
BDET_03044	GO:0042384
BDET_03044	GO:0042733
BDET_03044	GO:0043010
BDET_03044	GO:0060563
BDET_03046	GO:0003700	hypothetical protein BATDEDRAFT_28381
BDET_03046	GO:0043565
BDET_03046	GO:0006355
BDET_03047	GO:0005634	late endosome to vacuole transport-relatedprotein
BDET_03047	GO:0003700
BDET_03047	GO:0043565
BDET_03047	GO:0006355
BDET_03048	GO:0005654	sentrin-specific protease 5 isoform x2
BDET_03048	GO:0005730
BDET_03048	GO:0005515
BDET_03048	GO:0008234
BDET_03048	GO:0006508
BDET_03048	GO:0016925
BDET_03048	GO:0043687
BDET_03049	GO:0005794	growth arrest-specific protein 8
BDET_03049	GO:0005874
BDET_03049	GO:0031514
BDET_03049	GO:0017137
BDET_03049	GO:0030317
BDET_03049	GO:0034613
BDET_03049	GO:0045880
BDET_03049	GO:0055001
BDET_03050	GO:0005643	nucleoporin-domain-containing protein
BDET_03050	GO:0017056
BDET_03050	GO:0006913
BDET_03051	GO:0005509	ef-hand calcium-binding domain-containing protein 2
BDET_03052	GO:0000166	rna-binding protein nop12
BDET_03052	GO:0003676
BDET_03053	GO:0005515	transcription initiation factor subunit taf1
BDET_03054	GO:0005525	intraflagellar transport protein 27 homolog
BDET_03054	GO:0007264
BDET_03054	GO:0015031
BDET_03055	GO:0005515	serine threonine protein kinase
BDET_03057	GO:0004451	isocitrate lyase
BDET_03057	GO:0019752
BDET_03057	EC:4.1.3.1
BDET_03058	GO:0016709	ubiquinone biosynthesis monooxygenase coq6
BDET_03058	GO:0050660
BDET_03058	GO:0006744
BDET_03058	GO:0055114
BDET_03058	EC:1.14.13
BDET_03060	GO:0031105	septin-7 isoform x1
BDET_03060	GO:0005525
BDET_03060	GO:0007049
BDET_03062	GO:0042254	nucleolar complex protein 4 homolog
BDET_03063	GO:0042254	cbf-domain-containing protein
BDET_03064	GO:0031981	pre-mrna 3 -end-processing factor fip1 isoform x6
BDET_03064	GO:0003723
BDET_03065	GO:0000777	centromere-associated protein e isoform x2
BDET_03065	GO:0005634
BDET_03065	GO:0005871
BDET_03065	GO:0005874
BDET_03065	GO:0003777
BDET_03065	GO:0005524
BDET_03065	GO:0008017
BDET_03065	GO:0007018
BDET_03065	GO:0007062
BDET_03065	GO:0008104
BDET_03065	GO:0010638
BDET_03065	GO:0030071
BDET_03065	GO:0031048
BDET_03065	GO:0045132
BDET_03065	GO:0051984
BDET_03066	GO:0004326	folylpolyglutamate synthase
BDET_03066	GO:0005524
BDET_03066	GO:0008841
BDET_03066	GO:0006730
BDET_03066	GO:0006761
BDET_03066	GO:0046901
BDET_03066	EC:6.3.2.17
BDET_03066	EC:6.3.2.12
BDET_03070	GO:0005488	---NA---
BDET_03071	GO:0005488	expressed protein
BDET_03072	GO:0051726	cyclin-d1-binding protein 1
BDET_03073	GO:0005622	rho-type gtpase-activating protein 1
BDET_03073	GO:0008270
BDET_03073	GO:0007165
BDET_03074	GO:0005730	ubiquitin carboxyl-terminal hydrolase partial
BDET_03074	GO:0004843
BDET_03074	GO:0044822
BDET_03074	GO:0006511
BDET_03074	GO:0016579
BDET_03075	GO:0005929	intraflagellar transport protein 140 homolog
BDET_03075	GO:0044422
BDET_03075	GO:0044424
BDET_03075	GO:0005515
BDET_03075	GO:0009653
BDET_03075	GO:0030030
BDET_03075	GO:0044767
BDET_03076	GO:0004691	ste ste11 cdc15 protein kinase
BDET_03076	GO:0005524
BDET_03076	GO:0006468
BDET_03076	EC:2.7.11.11
BDET_03079	GO:0004479	methionyl-trna formyltransferase
BDET_03079	GO:0006413
BDET_03079	GO:0071951
BDET_03079	EC:2.1.2.9
BDET_03080	GO:0005615	hypothetical protein BATDEDRAFT_28410
BDET_03080	GO:0004222
BDET_03080	GO:0008270
BDET_03080	GO:0006508
BDET_03080	EC:3.4.24
BDET_03082	GO:0004519	hypothetical protein BATDEDRAFT_26684
BDET_03082	GO:0006298
BDET_03082	GO:0090305
BDET_03084	GO:0016772	hypothetical protein BATDEDRAFT_21871
BDET_03087	GO:0005515	nuclear pore complex protein nup133
BDET_03090	GO:0000139	sorting nexin-3
BDET_03090	GO:0031902
BDET_03090	GO:0035091
BDET_03090	GO:0015031
BDET_03091	GO:0001891	ras-like c3 botulinum toxin substrate 1
BDET_03091	GO:0005802
BDET_03091	GO:0016023
BDET_03091	GO:0019897
BDET_03091	GO:0030027
BDET_03091	GO:0032587
BDET_03091	GO:0003924
BDET_03091	GO:0005525
BDET_03091	GO:0030742
BDET_03091	GO:0031996
BDET_03091	GO:0001934
BDET_03091	GO:0002093
BDET_03091	GO:0003382
BDET_03091	GO:0006184
BDET_03091	GO:0006972
BDET_03091	GO:0007264
BDET_03091	GO:0007411
BDET_03091	GO:0010592
BDET_03091	GO:0015031
BDET_03091	GO:0021799
BDET_03091	GO:0021831
BDET_03091	GO:0030334
BDET_03091	GO:0030838
BDET_03091	GO:0032707
BDET_03091	GO:0034446
BDET_03091	GO:0043552
BDET_03091	GO:0043652
BDET_03091	GO:0045216
BDET_03091	GO:0048532
BDET_03091	GO:0048813
BDET_03091	GO:0051668
BDET_03091	GO:0060071
BDET_03091	GO:0060263
BDET_03091	GO:0071542
BDET_03091	GO:0090103
BDET_03091	GO:0097178
BDET_03092	GO:0032040	wd repeat-containing protein 36
BDET_03092	GO:0005515
BDET_03092	GO:0006364
BDET_03093	GO:0030121	ap-1 complex subunit sigma-1
BDET_03093	GO:0008565
BDET_03093	GO:0030276
BDET_03093	GO:0006896
BDET_03093	GO:0015031
BDET_03095	GO:0003677	crossover junction endonuclease mus81
BDET_03095	GO:0004518
BDET_03095	GO:0006281
BDET_03095	GO:0090305
BDET_03095	EC:3.1
BDET_03097	GO:0005840	related to mrpl16-mitochondrial ribosomal large subunit
BDET_03097	GO:0003735
BDET_03097	GO:0019843
BDET_03097	GO:0006412
BDET_03098	GO:0005846	nuclear cap-binding protein subunit 2
BDET_03098	GO:0000166
BDET_03098	GO:0000339
BDET_03098	GO:0045292
BDET_03099	GO:0005634	histone acetyltransferase
BDET_03099	GO:0016747
BDET_03099	GO:0006355
BDET_03100	GO:0005634	tetratricopeptide repeat protein 26 isoform x1
BDET_03100	GO:0036064
BDET_03100	GO:0072372
BDET_03100	GO:0005515
BDET_03100	GO:0042384
BDET_03101	GO:0005694	dna topoisomerase 3- partial
BDET_03101	GO:0003677
BDET_03101	GO:0003917
BDET_03101	GO:0008270
BDET_03101	GO:0006265
BDET_03101	EC:5.99.1.2
BDET_03104	GO:0005673	transcription initiation factor iie subunit beta
BDET_03104	GO:0006367
BDET_03105	GO:0005840	40s ribosomal protein s19-a
BDET_03105	GO:0003735
BDET_03105	GO:0006412
BDET_03109	GO:0005488	hsp70-binding protein 1-like
BDET_03110	GO:0000276	atp synthase subunit mitochondrial
BDET_03110	GO:0015078
BDET_03110	GO:0015986
BDET_03111	GO:0003824	uridine phosphorylase
BDET_03111	GO:0009116
BDET_03112	GO:0005840	ribosomal protein l24
BDET_03112	GO:0003735
BDET_03112	GO:0006412
BDET_03114	GO:0000796	mitotic chromosome condensation-related protein
BDET_03114	GO:0005488
BDET_03114	GO:0007076
BDET_03115	GO:0016607	splicing factor u2af 65 kda subunit
BDET_03115	GO:0030529
BDET_03115	GO:0000166
BDET_03115	GO:0003723
BDET_03115	GO:0070742
BDET_03115	GO:0006397
BDET_03115	GO:0008380
BDET_03116	GO:0003779	protein kinase regulator ste50
BDET_03116	GO:0007010
BDET_03116	GO:0007165
BDET_03117	GO:0003779	protein kinase regulator
BDET_03117	GO:0007010
BDET_03117	GO:0007165
BDET_03118	GO:0004674	wnk protein kinase
BDET_03118	GO:0005524
BDET_03118	GO:0006468
BDET_03118	EC:2.7.11
BDET_03120	GO:0005634	beta and beta-prime subunits of dna dependent rna-polymerase
BDET_03120	GO:0003677
BDET_03120	GO:0003899
BDET_03120	GO:0008270
BDET_03120	GO:0032549
BDET_03120	GO:0006351
BDET_03120	EC:2.7.7.6
BDET_03121	GO:0032039	integrator complex subunit 4
BDET_03121	GO:0005515
BDET_03121	GO:0016180
BDET_03125	GO:0008270	membrane associated ring
BDET_03125	GO:0044699
BDET_03126	GO:0005509	wd repeat-containing protein 64-like
BDET_03126	GO:0005515
BDET_03127	GO:0005509	wd repeat-containing protein 64-like
BDET_03127	GO:0005515
BDET_03130	GO:0005515	wd40 repeat-like protein
BDET_03131	GO:0005634	rna polymerase-associated protein rtf1 homolog
BDET_03131	GO:0003677
BDET_03131	GO:0006352
BDET_03131	GO:0016570
BDET_03132	GO:0003723	-dimethylguanosine trna methyltransferase
BDET_03132	GO:0004809
BDET_03132	GO:0030488
BDET_03132	EC:2.1.1
BDET_03133	GO:0005737	aspartyl-trna synthetase
BDET_03133	GO:0003676
BDET_03133	GO:0004815
BDET_03133	GO:0005524
BDET_03133	GO:0006422
BDET_03133	EC:6.1.1.12
BDET_03134	GO:0031461	anaphase-promoting complex subunit 2
BDET_03134	GO:0031625
BDET_03134	GO:0006511
BDET_03135	GO:0016021	atp-binding subfamily d member 2
BDET_03135	GO:0005524
BDET_03135	GO:0042626
BDET_03135	GO:0006200
BDET_03135	GO:0055085
BDET_03137	GO:0005737	membrane protein
BDET_03137	GO:0016021
BDET_03137	GO:0016627
BDET_03137	GO:0006629
BDET_03137	GO:0055114
BDET_03138	GO:0000228	dna mismatch repair protein
BDET_03138	GO:0032301
BDET_03138	GO:0032302
BDET_03138	GO:0000400
BDET_03138	GO:0000403
BDET_03138	GO:0000404
BDET_03138	GO:0000406
BDET_03138	GO:0003684
BDET_03138	GO:0005524
BDET_03138	GO:0008094
BDET_03138	GO:0032137
BDET_03138	GO:0032138
BDET_03138	GO:0000710
BDET_03138	GO:0000735
BDET_03138	GO:0006200
BDET_03138	GO:0006301
BDET_03138	GO:0006311
BDET_03138	GO:0043570
BDET_03138	GO:0045128
BDET_03139	GO:0016021	mitochondrial carnitine acylcarnitine carrier protein cacl
BDET_03139	GO:0055085
BDET_03140	GO:0016668	hypothetical protein BATDEDRAFT_92602
BDET_03140	GO:0055114
BDET_03142	GO:0005488	hypothetical protein BATDEDRAFT_85330
BDET_03143	GO:0004674	expressed protein
BDET_03143	GO:0005524
BDET_03143	GO:0006468
BDET_03143	EC:2.7.11
BDET_03145	GO:0016668	hypothetical protein BATDEDRAFT_28463
BDET_03145	GO:0055114
BDET_03156	GO:0003677	hat dimerization domain-containing protein
BDET_03156	GO:0046983
BDET_03157	GO:0005622	ras-like c3 botulinum toxin substrate 1
BDET_03157	GO:0016020
BDET_03157	GO:0005525
BDET_03157	GO:0006184
BDET_03157	GO:0007264
BDET_03157	GO:0015031
BDET_03159	GO:0015935	40s ribosomal protein s9
BDET_03159	GO:0003735
BDET_03159	GO:0019843
BDET_03159	GO:0006412
BDET_03160	GO:0005840	60s ribosomal protein l21-a
BDET_03160	GO:0003735
BDET_03160	GO:0006412
BDET_03161	GO:0005739	nadph-dependent diflavin oxidoreductase 1
BDET_03161	GO:0003958
BDET_03161	GO:0005506
BDET_03161	GO:0010181
BDET_03161	GO:0050660
BDET_03161	GO:0050661
BDET_03161	GO:0016226
BDET_03161	GO:0055114
BDET_03161	EC:1.6.2.4
BDET_03162	GO:0006950	misfolded glycoproteins degradation protein yos9
BDET_03162	GO:0009987
BDET_03164	GO:0005515	protein o-linked-mannose beta- -n-acetylglucosaminyltransferase 2
BDET_03164	GO:0016757
BDET_03164	GO:0008152
BDET_03166	GO:0003824	phosphoglycerate mutase
BDET_03166	GO:0008152
BDET_03167	GO:0003824	hypothetical protein BATDEDRAFT_28478
BDET_03167	GO:0008152
BDET_03168	GO:0016020	gdp-man:man c -pp-dol alpha- -mannosyltransferase
BDET_03168	GO:0016740
BDET_03168	GO:0009058
BDET_03169	GO:0016757	glycosyltransferase family 4 protein
BDET_03169	GO:0009058
BDET_03169	GO:0022008
BDET_03170	GO:0000784	protection of telomeres 1 protein
BDET_03170	GO:0043047
BDET_03170	GO:0000723
BDET_03171	GO:0005739	atp synthase subunit 5
BDET_03171	GO:0016020
BDET_03171	GO:0046933
BDET_03171	GO:0015986
BDET_03173	GO:0030992	intraflagellar transport protein 74 homolog isoform x1
BDET_03173	GO:0043226
BDET_03173	GO:0044424
BDET_03173	GO:0048487
BDET_03173	GO:0042073
BDET_03173	GO:0042384
BDET_03174	GO:0005515	set1 complex component spp1
BDET_03174	GO:0008270
BDET_03175	GO:0004190	vacuolar aspartic protease
BDET_03175	GO:0006508
BDET_03175	EC:3.4.23
BDET_03177	GO:0044424	mms19 nucleotide excision repair protein homolog
BDET_03177	GO:0005488
BDET_03178	GO:0003842	delta-1-pyrroline-5-carboxylate dehydrogenase
BDET_03178	GO:0016620
BDET_03178	GO:0006537
BDET_03178	GO:0006561
BDET_03178	GO:0055114
BDET_03178	EC:1.5.1.12
BDET_03179	GO:0005666	dna-directed rna polymerases i and iii subunit rpac1
BDET_03179	GO:0005736
BDET_03179	GO:0001054
BDET_03179	GO:0001056
BDET_03179	GO:0046983
BDET_03179	GO:0006360
BDET_03179	GO:0006383
BDET_03180	GO:0005622	sh3 domain-containing protein
BDET_03180	GO:0003779
BDET_03181	GO:0016592	rna polymerase ii mediator complex component
BDET_03181	GO:0001104
BDET_03181	GO:0006357
BDET_03182	GO:0005515	26s proteasome non-atpase regulatory subunit 12 isoform x1
BDET_03185	GO:0005840	40s ribosomal protein s12
BDET_03185	GO:0003735
BDET_03185	GO:0006412
BDET_03186	GO:0004674	serine threonine-protein kinase 33
BDET_03186	GO:0005524
BDET_03186	GO:0006468
BDET_03186	EC:2.7.11
BDET_03187	GO:0016787	isoamyl acetate-hydrolyzing esterase 1 homolog
BDET_03187	GO:0008152
BDET_03189	GO:0005515	sel1 repeat family protein
BDET_03190	GO:0005829	dutp pyrophosphatase
BDET_03190	GO:0000287
BDET_03190	GO:0004170
BDET_03190	GO:0042802
BDET_03190	GO:0006226
BDET_03190	GO:0006281
BDET_03190	GO:0046080
BDET_03190	EC:3.6.1.23
BDET_03191	GO:0004140	dephospho- kinase
BDET_03191	GO:0005524
BDET_03191	GO:0015937
BDET_03191	GO:0016310
BDET_03191	EC:2.7.1.24
BDET_03193	GO:0004190	hypothetical protein BATDEDRAFT_24767
BDET_03193	GO:0006508
BDET_03193	EC:3.4.23
BDET_03198	GO:0005488	hypothetical protein BATDEDRAFT_35804
BDET_03202	GO:0004672	hypothetical protein BATDEDRAFT_28508
BDET_03206	GO:0005488	hypothetical protein BATDEDRAFT_87222
BDET_03209	GO:0016021	atp-binding cassette sub-family a member 5
BDET_03209	GO:0044464
BDET_03209	GO:0005215
BDET_03209	GO:0005524
BDET_03209	GO:0016887
BDET_03209	GO:0006200
BDET_03209	GO:0006810
BDET_03209	GO:0006996
BDET_03209	EC:3.6.1.3
BDET_03210	GO:0016021	abc transporter family protein
BDET_03210	GO:0005215
BDET_03210	GO:0005524
BDET_03210	GO:0016887
BDET_03210	GO:0006200
BDET_03210	GO:0006810
BDET_03210	EC:3.6.1.3
BDET_03211	GO:0003676	protein cbg22824
BDET_03211	GO:0015074
BDET_03212	GO:0004190	hypothetical protein BATDEDRAFT_22618
BDET_03212	GO:0006508
BDET_03212	EC:3.4.23
BDET_03216	GO:0016668	hypothetical protein BATDEDRAFT_22615
BDET_03216	GO:0055114
BDET_03222	GO:0003677	hypothetical protein BATDEDRAFT_90344
BDET_03222	GO:0004519
BDET_03222	GO:0004674
BDET_03222	GO:0005524
BDET_03222	GO:0006304
BDET_03222	GO:0006468
BDET_03222	GO:0090305
BDET_03222	EC:2.7.11
BDET_03223	GO:0003676	effector candidate partial
BDET_03223	GO:0008270
BDET_03226	GO:0005488	hypothetical protein BATDEDRAFT_86069
BDET_03229	GO:0004190	hypothetical protein BATDEDRAFT_23192
BDET_03229	GO:0006508
BDET_03229	EC:3.4.23
BDET_03232	GO:0005515	n-alpha-acetyltransferase auxiliary subunit-like
BDET_03233	GO:0005929	upf0468 protein c16orf80 homolog
BDET_03233	GO:0070062
BDET_03233	GO:0044822
BDET_03234	GO:0003676	dead-box atp-dependent rna helicase 39-like
BDET_03234	GO:0004386
BDET_03234	GO:0005524
BDET_03234	GO:0008152
BDET_03235	GO:0005506	glutamate synthase
BDET_03235	GO:0010181
BDET_03235	GO:0016040
BDET_03235	GO:0050660
BDET_03235	GO:0051536
BDET_03235	GO:0006537
BDET_03235	GO:0055114
BDET_03235	EC:1.4.1.14
BDET_03236	GO:0000502	26s proteasome regulatory subunit n1
BDET_03236	GO:0005488
BDET_03236	GO:0030234
BDET_03236	GO:0042176
BDET_03236	GO:0050790
BDET_03238	GO:0005852	translation initiation factor eif- subunit d
BDET_03238	GO:0003743
BDET_03238	GO:0006413
BDET_03240	GO:0005615	hypothetical protein BATDEDRAFT_28410
BDET_03240	GO:0004222
BDET_03240	GO:0008270
BDET_03240	GO:0006508
BDET_03240	EC:3.4.24
BDET_03242	GO:0004190	hypothetical protein BATDEDRAFT_86720
BDET_03242	GO:0006508
BDET_03242	EC:3.4.23
BDET_03244	GO:0003676	protein sqs1
BDET_03245	GO:0003676	hypothetical protein BATDEDRAFT_27072
BDET_03246	GO:0005524	crinkler family
BDET_03246	GO:0016668
BDET_03246	GO:0055114
BDET_03249	GO:0003677	hypothetical protein BATDEDRAFT_23175
BDET_03252	GO:0005524	crinkler family
BDET_03252	GO:0016668
BDET_03252	GO:0055114
BDET_03254	GO:0016772	hypothetical protein BATDEDRAFT_23171
BDET_03257	GO:0016021	vesicle-associated membrane protein 7
BDET_03257	GO:0016192
BDET_03258	GO:0003676	transcriptional regulator prz1
BDET_03258	GO:0046872
BDET_03259	GO:0030015	rcd1-domain-containing protein
BDET_03259	GO:0005488
BDET_03259	GO:0006357
BDET_03260	GO:0003700	---NA---
BDET_03260	GO:0008270
BDET_03260	GO:0043565
BDET_03260	GO:0006355
BDET_03263	GO:0016021	phospholipid-translocating atpase
BDET_03263	GO:0000287
BDET_03263	GO:0004012
BDET_03263	GO:0005524
BDET_03263	GO:0019829
BDET_03263	GO:0006812
BDET_03263	GO:0008152
BDET_03263	GO:0045332
BDET_03263	EC:3.6.3.1
BDET_03264	GO:0017108	dna replication factor dna2
BDET_03264	GO:0043142
BDET_03264	GO:0033567
BDET_03265	GO:0005515	isoform f
BDET_03266	GO:0008622	---NA---
BDET_03266	GO:0000166
BDET_03266	GO:0003677
BDET_03266	GO:0003887
BDET_03266	GO:0008270
BDET_03266	GO:0006260
BDET_03266	GO:0006281
BDET_03268	GO:0005783	---NA---
BDET_03268	GO:0005506
BDET_03268	GO:0016491
BDET_03268	GO:0020037
BDET_03268	GO:0006633
BDET_03268	GO:0006665
BDET_03268	GO:0055114
BDET_03269	GO:0005515	x-linked retinitis pigmentosa gtpase regulator-interacting protein 1
BDET_03271	GO:0005737	phosphomannomutase
BDET_03271	GO:0004615
BDET_03271	GO:0009298
BDET_03271	GO:0019307
BDET_03271	EC:5.4.2.8
BDET_03273	GO:0005488	nucleolar complex protein
BDET_03274	GO:0019867	outer membrane protein
BDET_03275	GO:0003824	nedd8-activating enzyme e1 regulatory partial
BDET_03275	GO:0008152
BDET_03278	GO:0005744	mitochondrial import inner membrane translocase subunit tim16
BDET_03278	GO:0030150
BDET_03279	GO:0016021	er-to-golgi vesicle protein transport sft2
BDET_03279	GO:0016192
BDET_03281	GO:0004843	cysteine proteinase
BDET_03281	GO:0006511
BDET_03282	GO:0004843	cysteine proteinase
BDET_03282	GO:0006511
BDET_03283	GO:0032039	integrator complex subunit partial
BDET_03283	GO:0070876
BDET_03283	GO:0005515
BDET_03283	GO:0006281
BDET_03283	GO:0007093
BDET_03283	GO:0010212
BDET_03283	GO:0016180
BDET_03284	GO:0005840	40s ribosomal protein s11
BDET_03284	GO:0003735
BDET_03284	GO:0006412
BDET_03285	GO:0005509	ef-hand calcium-binding domain-containing protein 1
BDET_03286	GO:0000166	gpn-loop gtpase 2-like
BDET_03287	GO:0004013	adenosylhomocysteinase
BDET_03287	GO:0006730
BDET_03287	EC:3.3.1.1
BDET_03288	GO:0000932	rnb-domain-containing protein
BDET_03288	GO:0000175
BDET_03288	GO:0003723
BDET_03288	GO:0010587
BDET_03288	GO:0034427
BDET_03288	GO:0090503
BDET_03288	GO:1990074
BDET_03288	EC:3.1.13
BDET_03289	GO:0000287	ribose-phosphate pyrophosphokinase
BDET_03289	GO:0004749
BDET_03289	GO:0009156
BDET_03289	GO:0009165
BDET_03289	EC:2.7.6.1
BDET_03290	GO:0005515	bet1 homolog
BDET_03291	GO:0003676	hemk methyltransferase family member 2
BDET_03291	GO:0008168
BDET_03291	GO:0032259
BDET_03292	GO:0006950	domain protein
BDET_03293	GO:0004733	pyridoxamine 5 -phosphate oxidase
BDET_03293	GO:0010181
BDET_03293	GO:0008615
BDET_03293	GO:0042823
BDET_03293	GO:0055114
BDET_03293	EC:1.4.3.5
BDET_03294	GO:0044424	m-phase phosphoprotein 6
BDET_03295	GO:0005813	nucleoside diphosphate kinase 7
BDET_03295	GO:0004550
BDET_03295	GO:0005524
BDET_03295	GO:0006165
BDET_03295	GO:0006183
BDET_03295	GO:0006228
BDET_03295	GO:0006241
BDET_03295	GO:0007275
BDET_03295	EC:2.7.4.6
BDET_03296	GO:0003723	atp-dependent rna helicase dhx8
BDET_03296	GO:0005524
BDET_03296	GO:0008026
BDET_03296	GO:0006200
BDET_03297	GO:0000166	ssu rrna processing protein
BDET_03298	GO:0000800	dna repair protein rad51 1
BDET_03298	GO:0005739
BDET_03298	GO:0016605
BDET_03298	GO:0048471
BDET_03298	GO:0003684
BDET_03298	GO:0003690
BDET_03298	GO:0003697
BDET_03298	GO:0004674
BDET_03298	GO:0005524
BDET_03298	GO:0008022
BDET_03298	GO:0042802
BDET_03298	GO:0043142
BDET_03298	GO:0006200
BDET_03298	GO:0006268
BDET_03298	GO:0006468
BDET_03298	GO:0007131
BDET_03298	GO:0010569
BDET_03298	GO:0051106
BDET_03298	GO:0051260
BDET_03298	GO:0071479
BDET_03298	GO:0072757
BDET_03299	GO:0005524	pyruvate dehydrogenase kinase
BDET_03299	GO:0016772
BDET_03299	GO:0016310
BDET_03302	GO:0008234	cysteine proteinase
BDET_03302	GO:0036459
BDET_03302	GO:0006511
BDET_03302	EC:3.4
BDET_03306	GO:0016459	chitin synthase
BDET_03306	GO:0003677
BDET_03306	GO:0003774
BDET_03306	GO:0005524
BDET_03306	GO:0016758
BDET_03306	GO:0020037
BDET_03306	GO:0008152
BDET_03308	GO:0016459	glycosyltransferase family 2 protein
BDET_03308	GO:0003677
BDET_03308	GO:0003774
BDET_03308	GO:0005524
BDET_03308	GO:0016758
BDET_03308	GO:0008152
BDET_03309	GO:0004725	tyrosine-protein phosphatase cdc14
BDET_03309	GO:0008138
BDET_03309	GO:0006470
BDET_03309	EC:3.1.3.41
BDET_03313	GO:0004806	lipase
BDET_03313	GO:0006629
BDET_03313	EC:3.1.1.3
BDET_03316	GO:0005622	cytochrome c peroxidase
BDET_03316	GO:0004601
BDET_03316	GO:0020037
BDET_03316	GO:0006979
BDET_03316	GO:0055114
BDET_03316	EC:1.11.1.7
BDET_03317	GO:0005576	nucleoside diphosphate kinase
BDET_03317	GO:0004550
BDET_03317	GO:0005524
BDET_03317	GO:0046872
BDET_03317	GO:0006165
BDET_03317	GO:0006183
BDET_03317	GO:0006228
BDET_03317	GO:0006241
BDET_03317	GO:0006644
BDET_03317	GO:0051211
BDET_03317	EC:2.7.4.6
BDET_03319	GO:0004806	triacylglycerol lipase
BDET_03319	GO:0006629
BDET_03319	EC:3.1.1.3
BDET_03320	GO:0003676	calcineurin responsive transcription factor prz1
BDET_03320	GO:0046872
BDET_03321	GO:0004055	argininosuccinate synthase
BDET_03321	GO:0005524
BDET_03321	GO:0006526
BDET_03321	EC:6.3.4.5
BDET_03322	GO:0005515	neurobeachin-like protein 2
BDET_03325	GO:0046872	zinc finger mynd domain-containing protein 15
BDET_03327	GO:0005096	domain-containing protein
BDET_03327	GO:0043547
BDET_03327	GO:0051056
BDET_03328	GO:0003972	fungal trna ligase adenylyltransferase
BDET_03328	GO:0005524
BDET_03328	GO:0006388
BDET_03328	EC:6.5.1.3
BDET_03331	GO:0005515	tetratricopeptide repeat protein 18-like
BDET_03332	GO:0005515	tetratricopeptide repeat protein 14
BDET_03333	GO:0004674	serine threonine-protein kinase nek2
BDET_03333	GO:0005524
BDET_03333	GO:0016746
BDET_03333	GO:0006468
BDET_03333	EC:2.7.11
BDET_03334	GO:0005730	ribosome production factor 1
BDET_03334	GO:0044822
BDET_03334	GO:0042254
BDET_03335	GO:0005634	g2 mitotic-specific cyclin cdc13
BDET_03335	GO:0019901
BDET_03335	GO:0000079
BDET_03335	GO:0051301
BDET_03336	GO:0016491	l-2-hydroxyglutarate mitochondrial
BDET_03336	GO:0055114
BDET_03339	GO:0005737	e1-like protein-activating
BDET_03339	GO:0003824
BDET_03339	GO:0006914
BDET_03340	GO:0005681	pre-mrna-splicing factor slu7
BDET_03340	GO:0003676
BDET_03340	GO:0008270
BDET_03340	GO:0000398
BDET_03341	GO:0005783	gtp-binding protein sar1
BDET_03341	GO:0005794
BDET_03341	GO:0005525
BDET_03341	GO:0006886
BDET_03341	GO:0016192
BDET_03342	GO:0071986	hypothetical protein BATDEDRAFT_86398
BDET_03342	GO:0001919
BDET_03342	GO:0007040
BDET_03342	GO:0032008
BDET_03342	GO:0032439
BDET_03342	GO:0042632
BDET_03342	GO:0043410
BDET_03342	GO:0071230
BDET_03343	GO:0016831	pyridoxal-dependent aspartate 1-decarboxylase
BDET_03343	GO:0030170
BDET_03343	GO:0019752
BDET_03344	GO:0016021	mitochondrial carrier
BDET_03344	GO:0055085
BDET_03346	GO:0016021	cell morphogenesis protein
BDET_03346	GO:0046983
BDET_03346	GO:0006810
BDET_03347	GO:0016021	cell morphogenesis protein pag1
BDET_03347	GO:0046983
BDET_03347	GO:0006810
BDET_03348	GO:0016021	hlh-domain-containing protein
BDET_03348	GO:0046983
BDET_03348	GO:0006810
BDET_03350	GO:0006979	organic hydroperoxide resistance protein
BDET_03353	GO:0005488	hypothetical protein BATDEDRAFT_35065
BDET_03356	GO:0008236	hypothetical protein BATDEDRAFT_86314
BDET_03356	GO:0006508
BDET_03359	GO:0005488	hypothetical protein BATDEDRAFT_23072
BDET_03361	GO:0004713	hypothetical protein BATDEDRAFT_23071
BDET_03361	GO:0005524
BDET_03361	GO:0018108
BDET_03361	EC:2.7.10
BDET_03364	GO:0005615	extracellular elastinolytic metalloproteinase
BDET_03364	GO:0004222
BDET_03364	GO:0008270
BDET_03364	GO:0006508
BDET_03364	EC:3.4.24
BDET_03365	GO:0005634	gtp-binding protein
BDET_03365	GO:0005737
BDET_03365	GO:0005524
BDET_03365	GO:0005525
BDET_03365	GO:0016887
BDET_03365	GO:0043022
BDET_03365	GO:0043023
BDET_03365	GO:0006200
BDET_03365	EC:3.6.1.3
BDET_03367	GO:0008270	next to brca1 gene 1 protein isoform x2
BDET_03369	GO:0016459	chitin synthase
BDET_03369	GO:0003677
BDET_03369	GO:0003774
BDET_03369	GO:0005524
BDET_03369	GO:0016758
BDET_03369	GO:0008152
BDET_03372	GO:0016881	ubc6p
BDET_03372	GO:0008152
BDET_03373	GO:0004733	pyridoxamine 5 -phosphate oxidase
BDET_03373	GO:0010181
BDET_03373	GO:0008615
BDET_03373	GO:0042823
BDET_03373	GO:0055114
BDET_03373	EC:1.4.3.5
BDET_03376	GO:0016021	aminophospholipid-transporting p-type atpase
BDET_03376	GO:0005524
BDET_03376	GO:0019829
BDET_03376	GO:0046872
BDET_03376	GO:0006812
BDET_03376	GO:0008152
BDET_03378	GO:0005840	ribosomal protein s24
BDET_03378	GO:0000166
BDET_03378	GO:0003735
BDET_03378	GO:0006412
BDET_03380	GO:0005832	t-complex protein 1 subunit gamma
BDET_03380	GO:0005524
BDET_03380	GO:0051082
BDET_03380	GO:0006457
BDET_03381	GO:0003935	gtp cyclohydrolase ii
BDET_03381	GO:0009231
BDET_03381	EC:3.5.4.25
BDET_03382	GO:0004845	uracil phosphoribosyltransferase
BDET_03382	GO:0005488
BDET_03382	GO:0006223
BDET_03382	EC:2.4.2.9
BDET_03383	GO:0003676	nuclease le1
BDET_03383	GO:0004519
BDET_03383	GO:0006308
BDET_03383	GO:0090305
BDET_03384	GO:0016021	large conductance mechanosensitive channel protein
BDET_03384	GO:0005216
BDET_03384	GO:0034220
BDET_03385	GO:0042742	hypothetical protein BATDEDRAFT_36880
BDET_03385	GO:0050832
BDET_03386	GO:0008236	hypothetical protein BATDEDRAFT_86231
BDET_03386	GO:0006508
BDET_03388	GO:0004674	protein serine threonine kinase
BDET_03388	GO:0005524
BDET_03388	GO:0006468
BDET_03388	EC:2.7.11
BDET_03389	GO:0016021	domon domain containing protein
BDET_03389	GO:0005515
BDET_03389	GO:0016491
BDET_03389	GO:0020037
BDET_03389	GO:0055114
BDET_03391	GO:0005634	cutinase transcription factor 1 alpha
BDET_03391	GO:0003677
BDET_03391	GO:0008270
BDET_03391	GO:0006351
BDET_03393	GO:0005515	related to wd40-repeat protein (notchless protein)
BDET_03393	GO:0044699
BDET_03394	GO:0003723	dicer-2 protein
BDET_03394	GO:0004386
BDET_03394	GO:0004525
BDET_03394	GO:0005524
BDET_03394	GO:0006396
BDET_03394	GO:0090502
BDET_03394	EC:3.1.26.3
BDET_03395	GO:0003723	dicer-2 protein
BDET_03395	GO:0004386
BDET_03395	GO:0004525
BDET_03395	GO:0005524
BDET_03395	GO:0006396
BDET_03395	GO:0090502
BDET_03395	EC:3.1.26.3
BDET_03396	GO:0016021	glycerol uptake facilitator protein
BDET_03396	GO:0005215
BDET_03396	GO:0006810
BDET_03397	GO:0005643	nucleoporin nsp1
BDET_03397	GO:0017056
BDET_03398	GO:0003824	cytosolic glycoprotein fp21
BDET_03398	GO:0006511
BDET_03399	GO:0016020	h+ nucleoside cotransporter
BDET_03399	GO:0005415
BDET_03399	GO:1901642
BDET_03403	GO:0004491	methylmalonate-semialdehyde dehydrogenase
BDET_03403	GO:0055114
BDET_03403	EC:1.2.1.27
BDET_03407	GO:0005488	ribosome biogenesis protein noc1
BDET_03408	GO:0004553	glycosyl glucoamylase
BDET_03408	GO:0005516
BDET_03408	GO:0005977
BDET_03410	GO:0005509	calcineurin subunit b
BDET_03410	GO:0009987
BDET_03412	GO:0005515	f-box domain-containing protein
BDET_03413	GO:0016740	cyclopropane-fatty-acyl-phospholipid synthase
BDET_03413	GO:0008610
BDET_03415	GO:0016788	acid phosphatase
BDET_03415	GO:0008152
BDET_03416	GO:0005515	pentatricopeptide repeat-containing protein mitochondrial-like
BDET_03418	GO:0005840	60s ribosomal protein l34
BDET_03418	GO:0003735
BDET_03418	GO:0006412
BDET_03419	GO:0016491	peroxiredoxin
BDET_03419	GO:0055114
BDET_03420	GO:0016021	major facilitator superfamily domain-containing protein 1-like
BDET_03420	GO:0055085
BDET_03422	GO:0016021	mitochondrial carrier
BDET_03422	GO:0055085
BDET_03423	GO:0004674	agc pka protein kinase
BDET_03423	GO:0005524
BDET_03423	GO:0006468
BDET_03423	EC:2.7.11
BDET_03424	GO:0004674	protein kinase dc2
BDET_03424	GO:0005524
BDET_03424	GO:0006468
BDET_03424	EC:2.7.11
BDET_03427	GO:0016021	large conductance mechanosensitive channel protein
BDET_03427	GO:0005216
BDET_03427	GO:0034220
BDET_03428	GO:0016021	large conductance mechanosensitive channel protein
BDET_03428	GO:0005216
BDET_03428	GO:0034220
BDET_03430	GO:0004540	ribonuclease p protein subunit p30
BDET_03430	GO:0008033
BDET_03430	GO:0090501
BDET_03433	GO:0000166	inositol-3-phosphate synthase
BDET_03433	GO:0004512
BDET_03433	GO:0006021
BDET_03433	GO:0008654
BDET_03433	EC:5.5.1.4
BDET_03434	GO:0004674	iks protein kinase
BDET_03434	GO:0005524
BDET_03434	GO:0006468
BDET_03434	EC:2.7.11
BDET_03435	GO:0005869	actin
BDET_03435	GO:0043231
BDET_03435	GO:0044444
BDET_03435	GO:0009628
BDET_03437	GO:0030118	gat-like protein
BDET_03437	GO:0030136
BDET_03437	GO:0005545
BDET_03437	GO:0030276
BDET_03437	GO:0048268
BDET_03440	GO:0004713	hypothetical protein BATDEDRAFT_36642
BDET_03440	GO:0005524
BDET_03440	GO:0018108
BDET_03440	EC:2.7.10
BDET_03442	GO:0004674	expressed protein
BDET_03442	GO:0005524
BDET_03442	GO:0006468
BDET_03442	EC:2.7.11
BDET_03443	GO:0016491	amid-like mitochondrial
BDET_03443	GO:0050660
BDET_03443	GO:0055114
BDET_03444	GO:0005488	armadillo repeat-containing protein partial
BDET_03445	GO:0005488	hypothetical protein BATDEDRAFT_86651
BDET_03446	GO:0000166	rna-binding domain-containing protein
BDET_03446	GO:0003676
BDET_03447	GO:0016491	kunitz protease inhibitor 1
BDET_03447	GO:0046872
BDET_03447	GO:0055114
BDET_03449	GO:0046872	sec-23 interacting protein p125
BDET_03450	GO:0005852	eukaryotic translation initiation factor 3 subunit m
BDET_03450	GO:0003743
BDET_03450	GO:0005515
BDET_03451	GO:0000166	inositol-3-phosphate synthase
BDET_03451	GO:0004512
BDET_03451	GO:0006021
BDET_03451	GO:0008654
BDET_03451	EC:5.5.1.4
BDET_03452	GO:0004674	iks protein kinase
BDET_03452	GO:0005524
BDET_03452	GO:0006468
BDET_03452	EC:2.7.11
BDET_03454	GO:0008270	hypothetical protein BATDEDRAFT_90693
BDET_03455	GO:0003677	trna (cytosine-5-)-methyltransferase
BDET_03455	GO:0008168
BDET_03455	GO:0006306
BDET_03457	GO:0005488	gamm1 protein
BDET_03458	GO:0004114	high affinity camp-specific and ibmx-insensitive 3 -cyclic phosphodiesterase partial
BDET_03458	GO:0046872
BDET_03458	GO:0007165
BDET_03458	GO:0008152
BDET_03458	EC:3.1.4.17
BDET_03459	GO:0043581	cyclic nucleotide-binding domain-containing protein
BDET_03460	GO:0015934	60s ribosomal protein l2
BDET_03460	GO:0003723
BDET_03460	GO:0003735
BDET_03460	GO:0006412
BDET_03461	GO:0005515	chaperone activator sti1
BDET_03463	GO:0003677	histone h2a deubiquitinase mysm1
BDET_03463	GO:0003682
BDET_03463	GO:0005515
BDET_03466	GO:0016020	duf221-domain-containing protein
BDET_03467	GO:0004672	carbon catabolite-derepressing protein kinase
BDET_03467	GO:0005515
BDET_03467	GO:0005524
BDET_03467	GO:0006468
BDET_03468	GO:0016021	plasma-membrane proton-efflux p-type atpase
BDET_03468	GO:0000166
BDET_03468	GO:0019829
BDET_03468	GO:0046872
BDET_03468	GO:0006200
BDET_03468	GO:0006754
BDET_03468	GO:0006812
BDET_03470	GO:0005634	tubulin beta chain
BDET_03470	GO:0005737
BDET_03470	GO:0005874
BDET_03470	GO:0003924
BDET_03470	GO:0005200
BDET_03470	GO:0005515
BDET_03470	GO:0005525
BDET_03470	GO:0001764
BDET_03470	GO:0006184
BDET_03470	GO:0007017
BDET_03470	GO:0051084
BDET_03470	GO:0051258
BDET_03471	GO:0005737	tubulin beta 2
BDET_03471	GO:0005874
BDET_03471	GO:0003924
BDET_03471	GO:0005200
BDET_03471	GO:0005525
BDET_03471	GO:0006184
BDET_03471	GO:0007017
BDET_03471	GO:0051258
BDET_03477	GO:0012505	aminoacyl trna synthase complex-interacting multifunctional protein 1-like
BDET_03477	GO:0043231
BDET_03477	GO:0044444
BDET_03477	GO:0000049
BDET_03477	GO:0005125
BDET_03477	GO:0044238
BDET_03477	GO:0050900
BDET_03477	GO:0071704
BDET_03480	GO:0005634	chromodomain helicase hrp3
BDET_03480	GO:0003677
BDET_03480	GO:0004386
BDET_03480	GO:0005524
BDET_03480	GO:0008152
BDET_03481	GO:0050080	malonyl- decarboxylase
BDET_03481	GO:0051213
BDET_03481	GO:0006633
BDET_03481	EC:4.1.1.9
BDET_03482	GO:0005832	t-complex protein 1 subunit beta
BDET_03482	GO:0005524
BDET_03482	GO:0051082
BDET_03482	GO:0006457
BDET_03485	GO:0016020	abc transporter
BDET_03485	GO:0005524
BDET_03485	GO:0016887
BDET_03485	GO:0006200
BDET_03485	EC:3.6.1.3
BDET_03488	GO:0044424	protein tyrosine phosphatase
BDET_03488	GO:0004725
BDET_03488	GO:0035335
BDET_03488	EC:3.1.3.48
BDET_03489	GO:0005789	gpi-anchored wall transfer protein 1
BDET_03489	GO:0016021
BDET_03489	GO:0016746
BDET_03489	GO:0006506
BDET_03490	GO:0005515	alpha-soluble nsf attachment protein
BDET_03490	GO:0006886
BDET_03490	GO:0044763
BDET_03491	GO:0003677	dna excision repair protein ercc-6
BDET_03491	GO:0004386
BDET_03491	GO:0005524
BDET_03491	GO:0008152
BDET_03493	GO:0005515	ddb1- and cul4-associated factor 12-like
BDET_03494	GO:0003676	retrotransposon-derived protein peg10-like
BDET_03494	GO:0008270
BDET_03495	GO:0005515	rna polymerase ii-associated protein 3
BDET_03496	GO:0005515	ankyrin repeat and zinc finger domain containing protein 1
BDET_03497	GO:0030127	protein transporter sec24
BDET_03497	GO:0008270
BDET_03497	GO:0006886
BDET_03497	GO:0006888
BDET_03498	GO:0004553	glycoside hydrolase family 20 protein
BDET_03498	GO:0005975
BDET_03499	GO:0016881	e2 ubiquitin-conjugating enzyme
BDET_03499	GO:0008152
BDET_03501	GO:0016021	nicastrin protein
BDET_03501	GO:0016485
BDET_03502	GO:0003743	translation initiation factor if-3
BDET_03502	GO:0006413
BDET_03505	GO:0005515	iq and aaa domain-containing protein 1
BDET_03505	GO:0005524
BDET_03505	GO:0017111
BDET_03505	GO:0008152
BDET_03505	EC:3.6.1.15
BDET_03506	GO:0016758	gpi mannosyltransferase 2
BDET_03506	GO:0006506
BDET_03508	GO:0005488	hypothetical protein BATDEDRAFT_25053
BDET_03510	GO:0016020	abc transporter
BDET_03510	GO:0005524
BDET_03510	GO:0016887
BDET_03510	GO:0006200
BDET_03510	EC:3.6.1.3
BDET_03511	GO:0016592	hypothetical protein BATDEDRAFT_22936
BDET_03511	GO:0001104
BDET_03511	GO:0006357
BDET_03512	GO:0003676	zic family member 4
BDET_03512	GO:0046872
BDET_03513	GO:0003840	gamma-glutamyltransferase
BDET_03513	GO:0006749
BDET_03513	EC:2.3.2.2
BDET_03515	GO:0030684	u3 snornp-associated protein utp7
BDET_03515	GO:0005515
BDET_03515	GO:0000462
BDET_03515	GO:0000479
BDET_03516	GO:0005488	duf625 domain protein
BDET_03517	GO:0008270	makorin ring-zinc-finger protein
BDET_03518	GO:0008270	zinc finger ccch domain-containing protein 69-like isoform x1
BDET_03519	GO:0005097	tbc1 domain family member 24-like isoform x1
BDET_03519	GO:0016772
BDET_03519	GO:0032851
BDET_03520	GO:0030427	bud site selection protein
BDET_03520	GO:0044424
BDET_03520	GO:0044763
BDET_03521	GO:0005840	60s acidic ribosomal protein p0
BDET_03521	GO:0003735
BDET_03521	GO:0006414
BDET_03521	GO:0042254
BDET_03522	GO:0003824	---NA---
BDET_03522	GO:0008152
BDET_03523	GO:0005783	store-operated calcium entry-associated regulatory factor-like
BDET_03523	GO:0044425
BDET_03523	GO:0006811
BDET_03524	GO:0044424	cystathionine gamma-lyase
BDET_03524	GO:0016846
BDET_03524	GO:0030170
BDET_03524	GO:0006464
BDET_03524	GO:0009966
BDET_03524	GO:0042981
BDET_03524	GO:0048523
BDET_03525	GO:0005643	dbp3p
BDET_03525	GO:0005730
BDET_03525	GO:0030687
BDET_03525	GO:0003676
BDET_03525	GO:0004004
BDET_03525	GO:0005524
BDET_03525	GO:0020037
BDET_03525	GO:0000464
BDET_03525	GO:0006200
BDET_03525	GO:0046907
BDET_03527	GO:0008236	hypothetical protein BATDEDRAFT_86231
BDET_03527	GO:0006508
BDET_03528	GO:0005737	glucuronokinase 1-like
BDET_03528	GO:0005524
BDET_03528	GO:0016301
BDET_03528	GO:0016773
BDET_03528	GO:0016310
BDET_03530	GO:0005634	fcp1-like phosphatase domain-containing protein
BDET_03530	GO:0004721
BDET_03530	GO:0005515
BDET_03530	GO:0016311
BDET_03530	EC:3.1.3.16
BDET_03532	GO:0005634	poly polymerase
BDET_03532	GO:0003723
BDET_03532	GO:0004652
BDET_03532	GO:0043631
BDET_03532	EC:2.7.7.19
BDET_03533	GO:0004399	histidinol dehydrogenase
BDET_03533	GO:0004635
BDET_03533	GO:0004636
BDET_03533	GO:0008270
BDET_03533	GO:0051287
BDET_03533	GO:0000105
BDET_03533	GO:0055114
BDET_03533	EC:1.1.1.23
BDET_03533	EC:3.6.1.31
BDET_03533	EC:3.5.4.19
BDET_03534	GO:0000796	condensin complex component cnd2
BDET_03534	GO:0007076
BDET_03536	GO:0005856	probable tubulin polyglutamylase ttll1 isoform x2
BDET_03536	GO:0070740
BDET_03536	GO:0018095
BDET_03536	GO:0030030
BDET_03536	EC:6.3.2
BDET_03538	GO:0005515	set domain containing protein
BDET_03539	GO:0005622	squamous cell carcinoma antigen recognized by t-cells 3
BDET_03539	GO:0000166
BDET_03539	GO:0003676
BDET_03539	GO:0006396
BDET_03540	GO:0005622	hypothetical protein BATDEDRAFT_22908
BDET_03540	GO:0000166
BDET_03540	GO:0003676
BDET_03540	GO:0006396
BDET_03541	GO:0005515	nuclear autoantigenic sperm protein
BDET_03542	GO:0005634	nucleolar protein 10
BDET_03542	GO:0005515
BDET_03543	GO:0016881	ubc-like protein
BDET_03543	GO:0008152
BDET_03544	GO:0000287	ribose-phosphate pyrophosphokinase 3
BDET_03544	GO:0004749
BDET_03544	GO:0016301
BDET_03544	GO:0009156
BDET_03544	GO:0009165
BDET_03544	GO:0016310
BDET_03544	EC:2.7.6.1
BDET_03545	GO:0008138	protein-tyrosine phosphatase
BDET_03545	GO:0006470
BDET_03545	EC:3.1.3
BDET_03547	GO:0004412	homoserine dehydrogenase
BDET_03547	GO:0050661
BDET_03547	GO:0009086
BDET_03547	GO:0009088
BDET_03547	GO:0009097
BDET_03547	GO:0055114
BDET_03547	EC:1.1.1.3
BDET_03549	GO:0003883	ctp synthase
BDET_03549	GO:0005524
BDET_03549	GO:0006541
BDET_03549	GO:0044210
BDET_03549	EC:6.3.4.2
BDET_03551	GO:0016021	probable magnesium transporter nipa8 isoform x4
BDET_03551	GO:0015095
BDET_03551	GO:0015693
BDET_03552	GO:0016020	hypothetical protein BATDEDRAFT_22896
BDET_03552	GO:0004872
BDET_03552	GO:0007275
BDET_03553	GO:0016020	attractin-like protein 1-like isoform x2
BDET_03553	GO:0004872
BDET_03553	GO:0005515
BDET_03553	GO:0007275
BDET_03556	GO:0003676	zinc finger protein 410-like
BDET_03556	GO:0046872
BDET_03560	GO:0016747	acetyl- acetyltransferase
BDET_03560	GO:0006696
BDET_03563	GO:0032587	sh3 domain-containing ysc84-like protein 1
BDET_03563	GO:0019902
BDET_03563	GO:0035091
BDET_03564	GO:0004553	glycoside hydrolase family 5 protein
BDET_03564	GO:0005975
BDET_03565	GO:0005515	expressed protein
BDET_03565	GO:0035091
BDET_03569	GO:0003824	serine palmitoyltransferase partial
BDET_03569	GO:0030170
BDET_03569	GO:0009058
BDET_03570	GO:0005515	sperm-associated antigen 16 protein
BDET_03572	GO:0044424	anaphase-promoting complex subunit 5
BDET_03572	GO:0044267
BDET_03572	GO:1903047
BDET_03573	GO:0005852	probable eukaryotic translation initiation factor eif-3
BDET_03573	GO:0016282
BDET_03573	GO:0033290
BDET_03573	GO:0003743
BDET_03573	GO:0005515
BDET_03573	GO:0001731
BDET_03573	GO:0006446
BDET_03574	GO:0005869	actin-related protein
BDET_03575	GO:0000786	---NA---
BDET_03575	GO:0005634
BDET_03575	GO:0003677
BDET_03575	GO:0006334
BDET_03578	GO:0008017	hypothetical protein BATDEDRAFT_34406
BDET_03578	GO:0034453
BDET_03579	GO:0005739	alanyl-trna synthetase
BDET_03579	GO:0009277
BDET_03579	GO:0009986
BDET_03579	GO:0046658
BDET_03579	GO:0001968
BDET_03579	GO:0003723
BDET_03579	GO:0003777
BDET_03579	GO:0004813
BDET_03579	GO:0005524
BDET_03579	GO:0008017
BDET_03579	GO:0008270
BDET_03579	GO:0042277
BDET_03579	GO:0007018
BDET_03579	GO:0007160
BDET_03579	GO:0016337
BDET_03579	GO:0030260
BDET_03579	GO:0043709
BDET_03579	GO:0043710
BDET_03579	GO:0044406
BDET_03579	GO:0070143
BDET_03579	EC:6.1.1.7
BDET_03580	GO:0005840	60s ribosomal protein l30
BDET_03580	GO:0003735
BDET_03580	GO:0006412
BDET_03581	GO:0005634	pwwp domain protein
BDET_03581	GO:0003677
BDET_03581	GO:0006351
BDET_03582	GO:0005858	dynein heavy chain axonemal
BDET_03582	GO:0003777
BDET_03582	GO:0005509
BDET_03582	GO:0005524
BDET_03582	GO:0016887
BDET_03582	GO:0001539
BDET_03582	GO:0003341
BDET_03582	GO:0006200
BDET_03582	EC:3.6.1.3
BDET_03584	GO:0005515	related to taf2-component of tfiid complex
BDET_03584	GO:0008237
BDET_03584	GO:0008270
BDET_03584	GO:0006508
BDET_03585	GO:0016881	ubiquitin-conjugating enzyme e2 u
BDET_03585	GO:0008152
BDET_03586	GO:0005654	u5 small nuclear ribonucleoprotein 40 kda protein
BDET_03586	GO:0005682
BDET_03586	GO:0005730
BDET_03586	GO:0005732
BDET_03586	GO:0005737
BDET_03586	GO:0071013
BDET_03586	GO:0005515
BDET_03586	GO:0044822
BDET_03586	GO:0000398
BDET_03588	GO:0005634	ubiquitin-conjugating enzyme e2 e3
BDET_03588	GO:0005737
BDET_03588	GO:0004842
BDET_03588	GO:0005515
BDET_03588	GO:0005524
BDET_03588	GO:0016881
BDET_03588	GO:0010099
BDET_03588	GO:0040008
BDET_03588	GO:0070534
BDET_03588	GO:0070936
BDET_03588	GO:0070979
BDET_03589	GO:0005874	katanin p80 wd40 repeat-containing subunit b1
BDET_03589	GO:0008352
BDET_03589	GO:0008017
BDET_03589	GO:0051013
BDET_03591	GO:0048189	phd finger and bah domain-containing protein
BDET_03591	GO:0003677
BDET_03591	GO:0003682
BDET_03591	GO:0005515
BDET_03591	GO:0008270
BDET_03592	GO:0003677	lid2 complex component snt2
BDET_03592	GO:0003682
BDET_03592	GO:0008270
BDET_03593	GO:0005515	golgi complex component
BDET_03593	GO:0008270
BDET_03596	GO:0005737	actin
BDET_03596	GO:0005856
BDET_03596	GO:0005524
BDET_03600	GO:0003676	protein cbg22824
BDET_03600	GO:0015074
BDET_03601	GO:0004519	hypothetical protein BATDEDRAFT_86619
BDET_03601	GO:0006298
BDET_03601	GO:0090305
BDET_03602	GO:0004519	protein cbg10425
BDET_03602	GO:0006298
BDET_03602	GO:0090305
BDET_03606	GO:0000213	trna-splicing endonuclease subunit sen34
BDET_03606	GO:0003676
BDET_03606	GO:0006388
BDET_03606	GO:0090502
BDET_03606	EC:3.1.27.9
BDET_03607	GO:0005634	regulator of telomere elongation helicase 1 isoform x2
BDET_03607	GO:0003677
BDET_03607	GO:0004003
BDET_03607	GO:0005524
BDET_03607	GO:0006200
BDET_03607	GO:0032508
BDET_03608	GO:0005634	regulator of telomere elongation helicase 1-like
BDET_03608	GO:0003677
BDET_03608	GO:0004003
BDET_03608	GO:0005524
BDET_03608	GO:0006200
BDET_03608	GO:0032508
BDET_03609	GO:0005643	nucleoporin nup189
BDET_03609	GO:0006810
BDET_03610	GO:0003723	dead-domain-containing protein
BDET_03610	GO:0005524
BDET_03610	GO:0008026
BDET_03610	GO:0006200
BDET_03612	GO:0005515	5 -amp-activated protein kinase subunit beta-1
BDET_03613	GO:0016021	abc transporter
BDET_03613	GO:0005524
BDET_03613	GO:0042626
BDET_03613	GO:0006200
BDET_03613	GO:0055085
BDET_03614	GO:0000228	swi snf-related matrix-associated actin-dependent regulator of chromatin subfamily b member 1
BDET_03614	GO:0006338
BDET_03615	GO:0004185	vacuolar carboxypeptidase y
BDET_03615	GO:0006508
BDET_03615	EC:3.4.16
BDET_03616	GO:0004185	vacuolar carboxypeptidase y
BDET_03616	GO:0006508
BDET_03616	EC:3.4.16
BDET_03617	GO:0005515	expressed protein
BDET_03620	GO:0006904	sec1 family domain-containing protein 2
BDET_03621	GO:0000775	protein zwilch homolog
BDET_03621	GO:0000278
BDET_03622	GO:0016021	mitochondrial substrate carrier family protein
BDET_03622	GO:0005509
BDET_03622	GO:0055085
BDET_03623	GO:0005515	wd-40 repeat-containing protein
BDET_03623	GO:0016772
BDET_03623	GO:0008152
BDET_03624	GO:0035556	doublecortin domain-containing protein 2
BDET_03626	GO:0005634	wd40 repeat-containing protein
BDET_03626	GO:0005515
BDET_03626	GO:0044822
BDET_03627	GO:0003697	single-stranded dna-binding protein
BDET_03627	GO:0006260
BDET_03628	GO:0005622	signal transducer
BDET_03628	GO:0007165
BDET_03629	GO:0030130	clathrin light chain
BDET_03629	GO:0030132
BDET_03629	GO:0005198
BDET_03629	GO:0006886
BDET_03629	GO:0016192
BDET_03630	GO:0005515	c2h2 zinc finger protein
BDET_03630	GO:0008270
BDET_03633	GO:0046856	inositol polyphosphate
BDET_03636	GO:0004396	hexokinase 2
BDET_03636	GO:0005524
BDET_03636	GO:0006096
BDET_03636	GO:0046835
BDET_03636	EC:2.7.1.1
BDET_03637	GO:0070569	udp-n-acetylglucosamine pyrophosphorylase
BDET_03637	GO:0008152
BDET_03641	GO:0005622	ras-specific guanine nucleotide-releasing factor 1
BDET_03641	GO:0005085
BDET_03641	GO:0007264
BDET_03641	GO:0043547
BDET_03643	GO:0005515	wd repeat-containing protein 87
BDET_03644	GO:0005515	tetratricopeptide repeat containing protein
BDET_03645	GO:0005730	nucleolus protein
BDET_03645	GO:0016433
BDET_03645	GO:0031167
BDET_03645	EC:2.1.1
BDET_03647	GO:0005488	heat repeat-containing protein 4-like
BDET_03648	GO:0005515	histone-lysine n-methyltransferase setd3
BDET_03648	GO:0016740
BDET_03648	GO:0006479
BDET_03648	GO:0050794
BDET_03650	GO:0005664	origin recognition complex subunit 3-like
BDET_03650	GO:0003677
BDET_03650	GO:0006260
BDET_03651	GO:0005664	origin recognition complex subunit 3-like
BDET_03651	GO:0003677
BDET_03651	GO:0006260
BDET_03652	GO:0016021	transmembrane emp24 domain-containing protein 10-like
BDET_03652	GO:0006810
BDET_03653	GO:0005634	transformer-2 protein homolog beta isoform x2
BDET_03653	GO:0000166
BDET_03653	GO:0003729
BDET_03653	GO:0005515
BDET_03653	GO:0000302
BDET_03653	GO:0000381
BDET_03653	GO:0048026
BDET_03654	GO:0005730	fanconi anemia group d2 protein
BDET_03654	GO:0005794
BDET_03654	GO:0070182
BDET_03654	GO:0006281
BDET_03654	GO:0010332
BDET_03655	GO:0006281	fanconi anemia group d2 partial
BDET_03656	GO:0006281	fanconi anemia group d2 protein isoform x2
BDET_03657	GO:0006281	hypothetical protein BATDEDRAFT_86173
BDET_03658	GO:0000166	pub1p
BDET_03658	GO:0003723
BDET_03658	GO:0006396
BDET_03659	GO:0005509	ef hand protein
BDET_03660	GO:0016021	transporter belonging to the mfs superfamily
BDET_03660	GO:0055085
BDET_03661	GO:0005634	hypothetical protein BATDEDRAFT_22806
BDET_03661	GO:0000981
BDET_03661	GO:0003677
BDET_03661	GO:0008270
BDET_03661	GO:0006357
BDET_03662	GO:0005955	calcineurin subunit b
BDET_03662	GO:0005509
BDET_03662	GO:0000754
BDET_03662	GO:0006873
BDET_03662	GO:0031505
BDET_03663	GO:0005515	tpr-2 domain protein
BDET_03664	GO:0008290	f-actin-capping protein subunit beta
BDET_03664	GO:0071203
BDET_03664	GO:0003779
BDET_03664	GO:0051016
BDET_03666	GO:0005681	sec63-domain-containing protein
BDET_03666	GO:0003676
BDET_03666	GO:0005515
BDET_03666	GO:0005524
BDET_03666	GO:0008026
BDET_03666	GO:0008152
BDET_03669	GO:0016491	tyrosinase tyrosinase: common central domain protein
BDET_03669	GO:0046872
BDET_03669	GO:0055114
BDET_03670	GO:0004674	camkk elm protein kinase
BDET_03670	GO:0005524
BDET_03670	GO:0006468
BDET_03670	EC:2.7.11
BDET_03671	GO:0004674	agc yank protein kinase
BDET_03671	GO:0005524
BDET_03671	GO:0006468
BDET_03671	EC:2.7.11
BDET_03673	GO:0003676	p-loop containing nucleoside triphosphate hydrolase protein
BDET_03673	GO:0005524
BDET_03673	GO:0008026
BDET_03673	GO:0006200
BDET_03674	GO:0000062	acyl- -binding protein
BDET_03674	GO:0008340
BDET_03674	GO:0019915
BDET_03675	GO:0005654	dual specificity protein phosphatase cdc14b
BDET_03675	GO:0005730
BDET_03675	GO:0031965
BDET_03675	GO:0004722
BDET_03675	GO:0004725
BDET_03675	GO:0005515
BDET_03675	GO:0008138
BDET_03675	GO:0007096
BDET_03675	GO:0031572
BDET_03675	GO:0035335
BDET_03675	GO:0051488
BDET_03675	EC:3.1.3.48
BDET_03675	EC:3.1.3
BDET_03677	GO:0017119	conserved oligomeric golgi complex subunit 5-like
BDET_03677	GO:0006891
BDET_03678	GO:0017119	conserved oligomeric golgi complex subunit 5
BDET_03678	GO:0006891
BDET_03679	GO:0070985	cyclin-like protein
BDET_03679	GO:0016538
BDET_03679	GO:0019901
BDET_03679	GO:0000079
BDET_03679	GO:0006355
BDET_03679	EC:2.7.1
BDET_03683	GO:0043231	tyrosine-protein phosphatase non-receptor type 23
BDET_03683	GO:0044444
BDET_03683	GO:0044237
BDET_03685	GO:0005737	neutral trehalase
BDET_03685	GO:0004555
BDET_03685	GO:0005509
BDET_03685	GO:0005993
BDET_03685	EC:3.2.1.28
BDET_03690	GO:0005515	f-box protein pp2-b10-like
BDET_03691	GO:0004553	glycoside hydrolase family 16 protein
BDET_03691	GO:0005975
BDET_03692	GO:0005097	tbc1 domain family member 7
BDET_03692	GO:0032851
BDET_03693	GO:0016021	hypothetical protein BATDEDRAFT_86491
BDET_03694	GO:0016021	hypothetical protein BATDEDRAFT_86491
BDET_03695	GO:0016021	ca-transporting atpase
BDET_03695	GO:0005524
BDET_03695	GO:0019829
BDET_03695	GO:0046872
BDET_03695	GO:0006200
BDET_03695	GO:0006812
BDET_03699	GO:0005672	transcription initiation factor iia gamma subunit
BDET_03699	GO:0003743
BDET_03699	GO:0006355
BDET_03699	GO:0006367
BDET_03699	GO:0006413
BDET_03702	GO:0004197	calcium-dependent metacaspase cdp ii
BDET_03702	GO:0006508
BDET_03702	EC:3.4.22
BDET_03704	GO:0016810	chitin deacetylase
BDET_03704	GO:0005975
BDET_03705	GO:0016810	chitin deacetylase
BDET_03705	GO:0005975
BDET_03706	GO:0016810	chitin deacetylase
BDET_03706	GO:0005975
BDET_03707	GO:0016810	chitin deacetylase
BDET_03707	GO:0005975
BDET_03711	GO:0007034	charged multivesicular body protein 1b-like
BDET_03711	GO:0015031
BDET_03712	GO:0003677	dna ligase 1
BDET_03712	GO:0003910
BDET_03712	GO:0005524
BDET_03712	GO:0006260
BDET_03712	GO:0006310
BDET_03712	GO:0051103
BDET_03712	GO:0071897
BDET_03712	EC:6.5.1.1
BDET_03713	GO:0072372	serine threonine-protein kinase nek8
BDET_03713	GO:0097543
BDET_03713	GO:0097546
BDET_03713	GO:0004674
BDET_03713	GO:0005515
BDET_03713	GO:0005524
BDET_03713	GO:0006468
BDET_03713	EC:2.7.11
BDET_03714	GO:0005737	nuclear transcription factor y subunit c-2
BDET_03714	GO:0016602
BDET_03714	GO:0003700
BDET_03714	GO:0043565
BDET_03714	GO:0046982
BDET_03714	GO:0045893
BDET_03716	GO:0008061	chitin deacetylase
BDET_03716	GO:0016810
BDET_03716	GO:0005975
BDET_03717	GO:0005515	hypothetical protein BATDEDRAFT_22757
BDET_03718	GO:0005515	c2 domain-containing protein
BDET_03720	GO:0006950	universal stress protein
BDET_03722	GO:0005765	ragulator complex protein lamtor2 isoform x2
BDET_03722	GO:0070062
BDET_03722	GO:0071986
BDET_03722	GO:0005085
BDET_03722	GO:0032947
BDET_03722	GO:0000186
BDET_03722	GO:0016049
BDET_03722	GO:0032008
BDET_03722	GO:0034613
BDET_03722	GO:0043547
BDET_03722	GO:0071230
BDET_03724	GO:0005524	heat shock protein
BDET_03725	GO:0005737	protein n-terminal glutamine amidohydrolase
BDET_03725	GO:0016811
BDET_03725	GO:0019213
BDET_03725	GO:0008152
BDET_03726	GO:0005515	hypothetical protein BATDEDRAFT_86590
BDET_03727	GO:0003677	hypothetical protein BATDEDRAFT_86506
BDET_03730	GO:0008061	carbohydrate esterase family 4 protein
BDET_03730	GO:0016810
BDET_03730	GO:0005975
BDET_03731	GO:0005634	pre-mrna-splicing factor syf1
BDET_03731	GO:0005515
BDET_03731	GO:0006396
BDET_03732	GO:0016021	hypothetical protein BATDEDRAFT_86150
BDET_03733	GO:0016021	hypothetical protein BATDEDRAFT_86150
BDET_03734	GO:0005856	b9 domain-containing protein 2-like
BDET_03734	GO:0005929
BDET_03734	GO:0044422
BDET_03734	GO:0044699
BDET_03735	GO:0005779	hypothetical protein BATDEDRAFT_86149
BDET_03735	GO:0016559
BDET_03738	GO:0005515	calponin transgelin
BDET_03740	GO:0048500	signal recognition particle 54 kda protein
BDET_03740	GO:0003924
BDET_03740	GO:0005525
BDET_03740	GO:0008312
BDET_03740	GO:0006184
BDET_03740	GO:0006614
BDET_03744	GO:0005488	stag-domain-containing protein
BDET_03746	GO:0008610	cyclopropane-fatty-acyl-phospholipid synthase
BDET_03747	GO:0005737	membrane protein
BDET_03747	GO:0016021
BDET_03747	GO:0016627
BDET_03747	GO:0006629
BDET_03747	GO:0055114
BDET_03748	GO:0016740	cyclopropane-fatty-acyl-phospholipid synthase
BDET_03748	GO:0008610
BDET_03749	GO:0016740	-coclaurine n-methyltransferase-like
BDET_03749	GO:0008610
BDET_03751	GO:0003824	cyclopropane-fatty-acyl-phospholipid synthase
BDET_03752	GO:0016020	vesicle transport v-snare 13-like
BDET_03752	GO:0005515
BDET_03752	GO:0006886
BDET_03752	GO:0016192
BDET_03753	GO:0005654	thioredoxin-like protein 4a
BDET_03753	GO:0005681
BDET_03753	GO:0005682
BDET_03753	GO:0005737
BDET_03753	GO:0005515
BDET_03753	GO:0000245
BDET_03753	GO:0007067
BDET_03754	GO:0005515	tetratricopeptide repeat protein 25
BDET_03758	GO:0005515	importin subunit alpha
BDET_03759	GO:0003677	pyruvate carboxylase
BDET_03759	GO:0004075
BDET_03759	GO:0004736
BDET_03759	GO:0005524
BDET_03759	GO:0046872
BDET_03759	GO:0006094
BDET_03759	EC:6.4.1.1
BDET_03759	EC:6.3.4.14
BDET_03760	GO:0072546	hypothetical protein BATDEDRAFT_86585
BDET_03761	GO:0005515	protein transporter sec9
BDET_03762	GO:0002161	valyl-trna synthetase
BDET_03762	GO:0004832
BDET_03762	GO:0005524
BDET_03762	GO:0006438
BDET_03762	GO:0006450
BDET_03762	EC:6.1.1.9
BDET_03763	GO:0004674	camk camkl kin1 protein kinase
BDET_03763	GO:0005524
BDET_03763	GO:0006468
BDET_03763	EC:2.7.11
BDET_03764	GO:0008061	chitin deacetylase
BDET_03764	GO:0016810
BDET_03764	GO:0005975
BDET_03766	GO:0005488	domain-containing protein partial
BDET_03768	GO:0005515	---NA---
BDET_03768	GO:0008270
BDET_03770	GO:0005622	ubiquitin carboxyl-terminal hydrolase isozyme l3
BDET_03770	GO:0004843
BDET_03770	GO:0006511
BDET_03774	GO:0016021	abc transporter a family protein
BDET_03774	GO:0005215
BDET_03774	GO:0005524
BDET_03774	GO:0016887
BDET_03774	GO:0006200
BDET_03774	GO:0006810
BDET_03774	EC:3.6.1.3
BDET_03776	GO:0005509	5-3 exonuclease domain-containing protein
BDET_03777	GO:0003676	related to siz1-e3-like factor in the sumo pathway
BDET_03777	GO:0008270
BDET_03777	GO:0019789
BDET_03777	GO:0008152
BDET_03778	GO:0003676	hypothetical protein BATDEDRAFT_86581
BDET_03778	GO:0008270
BDET_03778	GO:0019789
BDET_03778	GO:0008152
BDET_03779	GO:0016020	mate efflux family protein
BDET_03779	GO:0015238
BDET_03779	GO:0015297
BDET_03779	GO:0006855
BDET_03780	GO:0005515	btb poz domain-containing partial
BDET_03781	GO:0005515	ankyrin repeat protein
BDET_03783	GO:0005622	adp-ribosylation factor like protein 1
BDET_03783	GO:0004672
BDET_03783	GO:0005525
BDET_03783	GO:0007264
BDET_03784	GO:0004871	cbs domain containing protein
BDET_03784	GO:0030554
BDET_03784	GO:0007165
BDET_03785	GO:0004622	lysophospholipase nte1
BDET_03785	GO:0046470
BDET_03785	EC:3.1.1.5
BDET_03786	GO:0005783	prenylcysteine methyltransferase
BDET_03786	GO:0016021
BDET_03786	GO:0004671
BDET_03786	GO:0006481
BDET_03786	EC:2.1.1.100
BDET_03787	GO:0016021	mpv17-like protein isoform x1
BDET_03788	GO:0003779	disheveled-associated activator of morphogenesis 1 isoform x1
BDET_03788	GO:0017048
BDET_03788	GO:0030036
BDET_03789	GO:0016491	short-chain dehydrogenase
BDET_03789	GO:0055114
BDET_03790	GO:0016491	short-chain dehydrogenase
BDET_03790	GO:0055114
BDET_03791	GO:0006464	tubulin--tyrosine ligase-like protein 12
BDET_03797	GO:0051920	cysteine peroxiredoxin
BDET_03797	GO:0055114
BDET_03797	EC:1.11.1.15
BDET_03799	GO:0020037	indoleamine -dioxygenase
BDET_03799	GO:0051213
BDET_03799	GO:0055114
BDET_03805	GO:0005622	guanine nucleotide-binding protein g subunit alpha isoform x3
BDET_03805	GO:0003924
BDET_03805	GO:0004871
BDET_03805	GO:0005525
BDET_03805	GO:0031683
BDET_03805	GO:0006184
BDET_03805	GO:0007186
BDET_03805	GO:0007264
BDET_03808	GO:0003697	tagatose-6-phosphate kinase-like protein
BDET_03808	GO:0005524
BDET_03808	GO:0008094
BDET_03808	GO:0016772
BDET_03808	GO:0006200
BDET_03808	GO:0006281
BDET_03808	GO:0009432
BDET_03809	GO:0000781	meiotic recombination protein dmc1 lim15 homolog
BDET_03809	GO:0000794
BDET_03809	GO:0000150
BDET_03809	GO:0003690
BDET_03809	GO:0003697
BDET_03809	GO:0005524
BDET_03809	GO:0008094
BDET_03809	GO:0001541
BDET_03809	GO:0001556
BDET_03809	GO:0006200
BDET_03809	GO:0006281
BDET_03809	GO:0007129
BDET_03809	GO:0007131
BDET_03809	GO:0007141
BDET_03809	GO:0007286
BDET_03811	GO:0003677	p-loop containing nucleoside triphosphate hydrolase protein
BDET_03811	GO:0005524
BDET_03811	GO:0017111
BDET_03811	GO:0006260
BDET_03811	EC:3.6.1.15
BDET_03812	GO:0030123	ap-3 complex subunit beta-1 isoform x3
BDET_03812	GO:0043231
BDET_03812	GO:0044446
BDET_03812	GO:0098588
BDET_03812	GO:0005515
BDET_03812	GO:0006886
BDET_03812	GO:0016192
BDET_03812	GO:0044763
BDET_03813	GO:0005739	mitochondria fission 1 protein
BDET_03813	GO:0016020
BDET_03813	GO:0005515
BDET_03813	GO:0000266
BDET_03814	GO:0016788	pgap1-domain-containing protein
BDET_03814	GO:0006505
BDET_03814	GO:0006886
BDET_03816	GO:0004045	probable peptidyl-trna hydrolase
BDET_03816	GO:0008152
BDET_03816	EC:3.1.1.29
BDET_03817	GO:0008021	ap-3 complex subunit sigma-1
BDET_03817	GO:0016021
BDET_03817	GO:0030123
BDET_03817	GO:0030135
BDET_03817	GO:0032590
BDET_03817	GO:0004984
BDET_03817	GO:0005549
BDET_03817	GO:0008565
BDET_03817	GO:0006727
BDET_03817	GO:0006886
BDET_03817	GO:0016183
BDET_03817	GO:0048072
BDET_03817	GO:0050911
BDET_03817	GO:0051291
BDET_03819	GO:0005515	wd repeat-containing protein 82
BDET_03821	GO:0008270	cysteine proteinase
BDET_03821	GO:0036459
BDET_03821	GO:0006511
BDET_03825	GO:0005622	5 -3 exoribonuclease
BDET_03825	GO:0003676
BDET_03825	GO:0004527
BDET_03825	GO:0090305
BDET_03826	GO:0005737	diphthamide biosynthesis protein 1
BDET_03826	GO:0016787
BDET_03826	GO:0017183
BDET_03827	GO:0016021	secretory carrier-associated membrane protein 1-like
BDET_03827	GO:0015031
BDET_03828	GO:0016021	secretory carrier-associated membrane protein 2-like
BDET_03828	GO:0015031
BDET_03829	GO:0005089	pleckstrin homology domain-containing family g member partial
BDET_03829	GO:0035023
BDET_03830	GO:0000166	small gtp-binding protein
BDET_03830	GO:0003824
BDET_03830	GO:0005515
BDET_03830	GO:0008152
BDET_03830	GO:0044763
BDET_03831	GO:0005783	ubiquitin-conjugating enzyme e2 g2
BDET_03831	GO:0005829
BDET_03831	GO:0004842
BDET_03831	GO:0016881
BDET_03831	GO:0018279
BDET_03831	GO:0030433
BDET_03831	GO:0070936
BDET_03832	GO:0005515	sh3 domain-containing protein
BDET_03833	GO:0005770	vacuolar protein sorting-associated protein 35
BDET_03833	GO:0030904
BDET_03833	GO:0017137
BDET_03833	GO:0006897
BDET_03833	GO:0015031
BDET_03833	GO:0042147
BDET_03844	GO:0005515	ankyrin repeat-containing protein
BDET_03846	GO:0005615	extracellular metalloproteinase mep
BDET_03846	GO:0004222
BDET_03846	GO:0008270
BDET_03846	GO:0006508
BDET_03846	EC:3.4.24
BDET_03850	GO:0005615	extracellular metalloproteinase mep
BDET_03850	GO:0004222
BDET_03850	GO:0008270
BDET_03850	GO:0006508
BDET_03850	EC:3.4.24
BDET_03853	GO:0016021	cl- channel clc-3
BDET_03853	GO:0005247
BDET_03853	GO:0030554
BDET_03853	GO:0006821
BDET_03853	GO:0034220
BDET_03853	GO:0044070
BDET_03854	GO:0003676	dead-domain-containing protein
BDET_03854	GO:0005524
BDET_03854	GO:0008026
BDET_03854	GO:0006200
BDET_03857	GO:0008270	e3 ubiquitin-protein ligase rnf185-like
BDET_03859	GO:0004784	superoxide dismutase
BDET_03859	GO:0046872
BDET_03859	GO:0019430
BDET_03859	GO:0055114
BDET_03859	EC:1.15.1.1
BDET_03861	GO:0005741	transmembrane gtpase fzo1
BDET_03861	GO:0003924
BDET_03861	GO:0005525
BDET_03861	GO:0006184
BDET_03861	GO:0008053
BDET_03862	GO:0000166	rna-binding protein 40-like
BDET_03862	GO:0003676
BDET_03863	GO:0016021	probable cation-transporting atpase 13a3
BDET_03863	GO:0005524
BDET_03863	GO:0019829
BDET_03863	GO:0046872
BDET_03863	GO:0006200
BDET_03863	GO:0006812
BDET_03864	GO:0005515	arm repeat-containing protein
BDET_03865	GO:0044464	isoform a
BDET_03865	GO:0005515
BDET_03865	GO:0006909
BDET_03865	GO:0007436
BDET_03865	GO:0007476
BDET_03865	GO:0008045
BDET_03865	GO:0016477
BDET_03865	GO:0035147
BDET_03865	GO:0042306
BDET_03871	GO:0004190	hypothetical protein BATDEDRAFT_22623
BDET_03871	GO:0006508
BDET_03871	EC:3.4.23
BDET_03874	GO:0016021	atp-binding cassette sub-family a member 5
BDET_03874	GO:0005215
BDET_03874	GO:0005524
BDET_03874	GO:0016887
BDET_03874	GO:0006200
BDET_03874	GO:0006810
BDET_03874	EC:3.6.1.3
BDET_03875	GO:0016021	abc transporter family protein
BDET_03875	GO:0005215
BDET_03875	GO:0005524
BDET_03875	GO:0016887
BDET_03875	GO:0006200
BDET_03875	GO:0006810
BDET_03875	EC:3.6.1.3
BDET_03876	GO:0005524	hypothetical protein BATDEDRAFT_22620
BDET_03876	GO:0016887
BDET_03876	GO:0006200
BDET_03876	EC:3.6.1.3
BDET_03877	GO:0003676	protein cbg22824
BDET_03877	GO:0015074
BDET_03878	GO:0004190	hypothetical protein BATDEDRAFT_89831
BDET_03878	GO:0006508
BDET_03878	EC:3.4.23
BDET_03879	GO:0004190	hypothetical protein BATDEDRAFT_28688
BDET_03879	GO:0006508
BDET_03879	EC:3.4.23
BDET_03880	GO:0003676	hypothetical protein BATDEDRAFT_28329
BDET_03880	GO:0016668
BDET_03880	GO:0055114
BDET_03890	GO:0004190	hypothetical protein BATDEDRAFT_87185
BDET_03890	GO:0006508
BDET_03890	EC:3.4.23
BDET_03892	GO:0005488	hypothetical protein BATDEDRAFT_87222
BDET_03895	GO:0046872	retrotransposon-derived protein peg10-like
BDET_03897	GO:0004190	hypothetical protein BATDEDRAFT_87185
BDET_03897	GO:0006508
BDET_03897	EC:3.4.23
BDET_03899	GO:0005634	chromo domain-containing protein
BDET_03901	GO:0000166	u2 small nuclear ribonucleoprotein b
BDET_03901	GO:0017069
BDET_03901	GO:0000398
BDET_03904	GO:0005622	hypothetical protein BATDEDRAFT_34519
BDET_03904	GO:0005099
BDET_03904	GO:0032320
BDET_03905	GO:0005622	neurofibromin 1
BDET_03905	GO:0005099
BDET_03905	GO:0005488
BDET_03905	GO:0032320
BDET_03906	GO:0003677	at-rich interactive domain-containing protein 5b-like
BDET_03907	GO:0004497	cytochrome p450
BDET_03907	GO:0005506
BDET_03907	GO:0016705
BDET_03907	GO:0020037
BDET_03907	GO:0055114
BDET_03908	GO:0004725	serine threonine tyrosine-interacting protein
BDET_03908	GO:0008138
BDET_03908	GO:0035335
BDET_03908	EC:3.1.3.48
BDET_03908	EC:3.1.3
BDET_03910	GO:0005768	vacuolar protein sorting-associated protein 4
BDET_03910	GO:0005773
BDET_03910	GO:0044446
BDET_03910	GO:0098588
BDET_03910	GO:0005524
BDET_03910	GO:0017111
BDET_03910	GO:0008152
BDET_03910	GO:0009987
BDET_03910	GO:0016197
BDET_03910	GO:0030301
BDET_03910	EC:3.6.1.15
BDET_03913	GO:0015035	thioredoxin h
BDET_03913	GO:0006662
BDET_03913	GO:0045454
BDET_03913	GO:0055114
BDET_03914	GO:0003676	hypothetical protein BATDEDRAFT_87213
BDET_03914	GO:0008270
BDET_03915	GO:0003676	chorion transcription factor cf2
BDET_03915	GO:0046872
BDET_03915	GO:0000909
BDET_03915	GO:0043941
BDET_03915	GO:0075308
BDET_03917	GO:0005736	dna-directed rna polymerase i complex large subunit nuc1
BDET_03917	GO:0001054
BDET_03917	GO:0003677
BDET_03917	GO:0008270
BDET_03917	GO:0042790
BDET_03918	GO:0005840	mitochondrial 30s ribosomal protein s19
BDET_03918	GO:0003735
BDET_03918	GO:0006412
BDET_03920	GO:0006486	alpha- glycosyltransferase family 71 protein
BDET_03921	GO:0005615	extracellular metalloproteinase
BDET_03921	GO:0004222
BDET_03921	GO:0008270
BDET_03921	GO:0006508
BDET_03921	EC:3.4.24
BDET_03923	GO:0005768	vacuolar protein sorting-associated protein 29 isoform x2
BDET_03923	GO:0030904
BDET_03923	GO:0042147
BDET_03925	GO:0004190	hypothetical protein BATDEDRAFT_87177
BDET_03925	GO:0006508
BDET_03925	EC:3.4.23
BDET_03926	GO:0016021	rhomboid-domain-containing protein
BDET_03926	GO:0004252
BDET_03926	GO:0006508
BDET_03926	EC:3.4.21
BDET_03927	GO:0016021	hypothetical protein BATDEDRAFT_86744
BDET_03927	GO:0004252
BDET_03927	GO:0006508
BDET_03927	EC:3.4.21
BDET_03928	GO:0005515	protein dsf2
BDET_03929	GO:0005737	e3 ubiquitin-protein ligase trim37
BDET_03929	GO:0005515
BDET_03929	GO:0008270
BDET_03929	GO:0051090
BDET_03930	GO:0005525	septin spn3
BDET_03930	GO:0007049
BDET_03931	GO:0008270	hypothetical protein BATDEDRAFT_23250
BDET_03933	GO:0003676	krab domain-containing zinc finger protein
BDET_03933	GO:0046872
BDET_03934	GO:0008233	m28p1_yarli ame: full=probable zinc metalloprotease yali0c01133g
BDET_03934	GO:0006508
BDET_03935	GO:0005840	ribosomal protein s15
BDET_03935	GO:0003735
BDET_03935	GO:0006412
BDET_03937	GO:0005515	sel1 repeat-containing protein
BDET_03939	GO:0005097	rab3 gtpase-activating protein catalytic partial
BDET_03939	GO:0007420
BDET_03939	GO:0032851
BDET_03941	GO:0005515	snare protein syntaxin 18 ufe1
BDET_03942	GO:0016757	glycogenin- partial
BDET_03942	GO:0008152
BDET_03943	GO:0003677	beta and beta-prime subunits of dna dependent rna-polymerase
BDET_03943	GO:0003899
BDET_03943	GO:0004519
BDET_03943	GO:0032549
BDET_03943	GO:0006351
BDET_03943	GO:0016539
BDET_03943	EC:2.7.7.6
BDET_03944	GO:0016758	glycosyltransferase family 2 protein
BDET_03944	GO:0020037
BDET_03944	GO:0008152
BDET_03945	GO:0046982	saga-like transcriptional regulatory complex subunit
BDET_03945	GO:0006366
BDET_03946	GO:0005739	isobutyryl- mitochondrial
BDET_03946	GO:0003995
BDET_03946	GO:0050660
BDET_03946	GO:0055114
BDET_03946	EC:1.3.99.3
BDET_03948	GO:0005639	sister chromatid separation protein
BDET_03957	GO:0004190	hypothetical protein BATDEDRAFT_23274
BDET_03957	GO:0006508
BDET_03957	EC:3.4.23
BDET_03959	GO:0004190	hypothetical protein BATDEDRAFT_23275
BDET_03959	GO:0006508
BDET_03959	EC:3.4.23
BDET_03960	GO:0004190	hypothetical protein BATDEDRAFT_23275
BDET_03960	GO:0006508
BDET_03960	EC:3.4.23
BDET_03964	GO:0008021	ap-3 complex subunit sigma-1
BDET_03964	GO:0016021
BDET_03964	GO:0030123
BDET_03964	GO:0030135
BDET_03964	GO:0032590
BDET_03964	GO:0004984
BDET_03964	GO:0005549
BDET_03964	GO:0008565
BDET_03964	GO:0006727
BDET_03964	GO:0006886
BDET_03964	GO:0007040
BDET_03964	GO:0007269
BDET_03964	GO:0016183
BDET_03964	GO:0048072
BDET_03964	GO:0050911
BDET_03964	GO:0051291
BDET_03965	GO:0005634	wd repeat-containing protein 82
BDET_03965	GO:0044446
BDET_03965	GO:1902494
BDET_03965	GO:0005515
BDET_03966	GO:0000502	19s proteasome regulatory subunit rpn3
BDET_03966	GO:0005515
BDET_03966	GO:0030234
BDET_03966	GO:0042176
BDET_03966	GO:0050790
BDET_03967	GO:0051920	peroxiredoxin-2
BDET_03967	GO:0055114
BDET_03967	EC:1.11.1.15
BDET_03968	GO:0008270	nad-dependent deacetylase sirtuin 2
BDET_03968	GO:0016811
BDET_03968	GO:0070403
BDET_03968	GO:0006476
BDET_03969	GO:0005515	kelch repeat protein
BDET_03971	GO:0003676	nuclease le1
BDET_03971	GO:0004519
BDET_03971	GO:0006308
BDET_03971	GO:0090305
BDET_03972	GO:0003755	peptidyl-prolyl cis-trans isomerase fkbp3
BDET_03972	GO:0000413
BDET_03972	GO:0006457
BDET_03972	EC:5.2.1.8
BDET_03973	GO:0005783	peptidylprolyl isomerase b
BDET_03973	GO:0003755
BDET_03973	GO:0000413
BDET_03973	GO:0006457
BDET_03973	EC:5.2.1.8
BDET_03974	GO:0005681	pre-mrna-processing protein 45
BDET_03974	GO:0000398
BDET_03975	GO:0004794	threonine ammonia-lyase
BDET_03975	GO:0030170
BDET_03975	GO:0009097
BDET_03975	EC:4.3.1.19
BDET_03976	GO:0004674	camk camkl pask protein kinase
BDET_03976	GO:0005524
BDET_03976	GO:0006468
BDET_03976	EC:2.7.11
BDET_03978	GO:0019187	family 2 glycosyltransferase
BDET_03978	GO:0097502
BDET_03978	EC:2.4.1
BDET_03980	GO:0016491	peroxisomal hydratase-dehydrogenase-epimerase
BDET_03980	GO:0055114
BDET_03981	GO:0000166	rna-binding protein 5 isoform x1
BDET_03981	GO:0003676
BDET_03981	GO:0008270
BDET_03982	GO:0015035	dsba oxidoreductase
BDET_03982	GO:0055114
BDET_03983	GO:0005765	wd repeat-containing protein mip1
BDET_03983	GO:0031931
BDET_03983	GO:0001030
BDET_03983	GO:0001031
BDET_03983	GO:0001032
BDET_03983	GO:0001156
BDET_03983	GO:0019901
BDET_03983	GO:0032403
BDET_03983	GO:0071889
BDET_03983	GO:0008361
BDET_03983	GO:0016049
BDET_03983	GO:0031669
BDET_03983	GO:0032008
BDET_03983	GO:0043581
BDET_03983	GO:0045945
BDET_03983	GO:0071230
BDET_03983	GO:0071902
BDET_03984	GO:0031931	wd repeat-containing protein mip1
BDET_03984	GO:0005488
BDET_03984	GO:0031929
BDET_03985	GO:0005765	raptor protein
BDET_03985	GO:0005829
BDET_03985	GO:0030425
BDET_03985	GO:0031931
BDET_03985	GO:0043025
BDET_03985	GO:0001030
BDET_03985	GO:0001031
BDET_03985	GO:0001032
BDET_03985	GO:0001156
BDET_03985	GO:0004553
BDET_03985	GO:0019901
BDET_03985	GO:0032403
BDET_03985	GO:0071889
BDET_03985	GO:0001938
BDET_03985	GO:0005975
BDET_03985	GO:0007050
BDET_03985	GO:0008286
BDET_03985	GO:0008361
BDET_03985	GO:0016049
BDET_03985	GO:0031669
BDET_03985	GO:0032008
BDET_03985	GO:0045945
BDET_03985	GO:0071230
BDET_03985	GO:0071902
BDET_03986	GO:0004553	cell wall glucanase
BDET_03986	GO:0005975
BDET_03987	GO:0003677	recombination protein rad52
BDET_03987	GO:0000723
BDET_03987	GO:0000724
BDET_03987	GO:0006312
BDET_03987	GO:0009405
BDET_03987	GO:0034599
BDET_03987	GO:0034644
BDET_03987	GO:0035690
BDET_03987	GO:0036166
BDET_03987	GO:0071479
BDET_03987	GO:1900429
BDET_03988	GO:0016021	peroxisomal membrane protein pmp47b
BDET_03988	GO:0006810
BDET_03992	GO:0003677	hypothetical protein BATDEDRAFT_27770
BDET_03992	GO:0004519
BDET_03992	GO:0004674
BDET_03992	GO:0005524
BDET_03992	GO:0006304
BDET_03992	GO:0006468
BDET_03992	GO:0090305
BDET_03992	EC:2.7.11
BDET_03994	GO:0005509	hypothetical protein BATDEDRAFT_23309
BDET_03995	GO:0008236	hypothetical protein BATDEDRAFT_23310
BDET_03995	GO:0006508
BDET_03996	GO:0003896	dna primase large subunit
BDET_03996	GO:0006269
BDET_03996	EC:2.7.7
BDET_03997	GO:0005524	fyve domain
BDET_03997	GO:0046872
BDET_03997	GO:0044267
BDET_03998	GO:0005515	u4 u6 snrnp-specific spliceosomal protein
BDET_03998	GO:0008380
BDET_04000	GO:0008092	cytoskeleton assembly control protein sla1
BDET_04000	GO:0030674
BDET_04000	GO:0042802
BDET_04000	GO:0043130
BDET_04003	GO:0055085	opt family small oligopeptide transporter
BDET_04005	GO:0016021	ferric reduction oxidase mitochondrial
BDET_04005	GO:0016491
BDET_04005	GO:0055114
BDET_04007	GO:0016787	dienelactone hydrolase family protein
BDET_04007	GO:0008152
BDET_04009	GO:0005515	hypothetical protein BATDEDRAFT_23322
BDET_04010	GO:0016021	phospholipid-transporting atpase
BDET_04010	GO:0000287
BDET_04010	GO:0004012
BDET_04010	GO:0005524
BDET_04010	GO:0019829
BDET_04010	GO:0006812
BDET_04010	GO:0008152
BDET_04010	GO:0045332
BDET_04010	EC:3.6.3.1
BDET_04011	GO:0016772	hypothetical protein BATDEDRAFT_87230
BDET_04011	GO:0008152
BDET_04012	GO:0005788	probable cyclophilin b
BDET_04012	GO:0009534
BDET_04012	GO:0044436
BDET_04012	GO:0003755
BDET_04012	GO:0042277
BDET_04012	GO:0000413
BDET_04012	GO:0006457
BDET_04012	EC:5.2.1.8
BDET_04014	GO:0005634	hypothetical protein BATDEDRAFT_23326
BDET_04014	GO:0007049
BDET_04015	GO:0005840	30s ribosomal protein s16
BDET_04015	GO:0003735
BDET_04015	GO:0006412
BDET_04017	GO:0003677	myb-like dna-binding domain protein
BDET_04017	GO:0003682
BDET_04019	GO:0044425	c-5 sterol desaturase
BDET_04019	GO:0005506
BDET_04019	GO:0016491
BDET_04019	GO:0006633
BDET_04019	GO:0006694
BDET_04019	GO:0055114
BDET_04020	GO:0016021	c-5 sterol desaturase
BDET_04020	GO:0005506
BDET_04020	GO:0016491
BDET_04020	GO:0006633
BDET_04020	GO:0055114
BDET_04021	GO:0016787	serine threonine protein
BDET_04021	GO:0008152
BDET_04022	GO:0005737	bar adaptor protein hob3
BDET_04022	GO:0005515
BDET_04023	GO:0005829	ras-related protein rap-1b precursor
BDET_04023	GO:0005886
BDET_04023	GO:0005911
BDET_04023	GO:0005525
BDET_04023	GO:0006184
BDET_04023	GO:0007264
BDET_04023	GO:0007507
BDET_04023	GO:0015031
BDET_04023	GO:0060026
BDET_04024	GO:0000243	u1 small nuclear ribonucleoprotein c
BDET_04024	GO:0005685
BDET_04024	GO:0071004
BDET_04024	GO:0003729
BDET_04024	GO:0008270
BDET_04024	GO:0030619
BDET_04024	GO:0000387
BDET_04024	GO:0000395
BDET_04025	GO:0016021	mitochondrial substrate carrier family protein ucpb-like
BDET_04025	GO:0055085
BDET_04026	GO:0006491	glucosidase 2 subunit beta
BDET_04026	GO:0048513
BDET_04027	GO:0005488	endoplasmic reticulum protein
BDET_04027	GO:0016301
BDET_04027	GO:0006491
BDET_04027	GO:0016310
BDET_04028	GO:0008270	lim domain containing protein
BDET_04029	GO:0016020	integral membrane protein sed5
BDET_04029	GO:0005515
BDET_04029	GO:0016192
BDET_04030	GO:0005515	set domain-containing protein 4 isoform x3
BDET_04031	GO:0005515	uncharacterized wd repeat-containing
BDET_04032	GO:0003676	regulatory protein swi5
BDET_04032	GO:0046872
BDET_04033	GO:0008152	hypothetical protein BATDEDRAFT_23343
BDET_04034	GO:0010508	expressed protein
BDET_04036	GO:0005634	nuclear transcription y subunit beta
BDET_04036	GO:0043565
BDET_04036	GO:0046982
BDET_04036	GO:0006355
BDET_04037	GO:0005515	tpr-like protein
BDET_04039	GO:0003896	dna-directed primase polymerase protein
BDET_04039	GO:0006269
BDET_04039	GO:0050896
BDET_04039	EC:2.7.7
BDET_04043	GO:0005801	pin2 terf1-interacting telomerase inhibitor 1
BDET_04043	GO:0016020
BDET_04043	GO:0043232
BDET_04043	GO:0044446
BDET_04043	GO:0003676
BDET_04043	GO:0006886
BDET_04044	GO:0005801	conserved oligomeric golgi complex subunit 3
BDET_04044	GO:0016020
BDET_04044	GO:0003676
BDET_04044	GO:0006886
BDET_04046	GO:0005488	interferon-related developmental regulator 1
BDET_04046	GO:0008283
BDET_04046	GO:0022008
BDET_04048	GO:0005622	zinc finger c3h1 domain-containing protein
BDET_04048	GO:0005515
BDET_04048	GO:0006396
BDET_04049	GO:0005634	pre-mrna-splicing factor rse1 isoform x1
BDET_04049	GO:0003676
BDET_04049	GO:0005515
BDET_04050	GO:0005829	eukaryotic translation initiation factor 3 subunit j-a-like
BDET_04050	GO:0005852
BDET_04050	GO:0016282
BDET_04050	GO:0033290
BDET_04050	GO:0003743
BDET_04050	GO:0005515
BDET_04050	GO:0001731
BDET_04050	GO:0006446
BDET_04057	GO:0016021	large-conductance mechanosensitive channel
BDET_04057	GO:0005216
BDET_04057	GO:0034220
BDET_04060	GO:0030176	pkr1p
BDET_04060	GO:0070072
BDET_04061	GO:0030286	dynein heavy chain axonemal
BDET_04061	GO:0003777
BDET_04061	GO:0005515
BDET_04061	GO:0005524
BDET_04061	GO:0007018
BDET_04061	GO:0008152
BDET_04062	GO:0030286	wd40 repeat-containing protein
BDET_04062	GO:0003777
BDET_04062	GO:0005515
BDET_04062	GO:0005524
BDET_04062	GO:0007018
BDET_04062	GO:0008152
BDET_04063	GO:0005515	pentatricopeptide repeat-containing protein at5g46100 isoform x1
BDET_04064	GO:0005665	---NA---
BDET_04064	GO:0003677
BDET_04064	GO:0003899
BDET_04064	GO:0006366
BDET_04065	GO:0005737	transaldolase
BDET_04065	GO:0004801
BDET_04065	GO:0006098
BDET_04065	EC:2.2.1.2
BDET_04066	GO:0003824	related to tandem ph domain-containing protein-2
BDET_04067	GO:0008168	leucine carboxyl methyltransferase 2-like
BDET_04067	GO:0032259
BDET_04069	GO:0016021	probable palmitoyltransferase zdhhc11
BDET_04069	GO:0008270
BDET_04069	GO:0019706
BDET_04069	GO:0008152
BDET_04069	EC:2.3.1.225
BDET_04071	GO:0005747	nadh-ubiquinone oxidoreductase
BDET_04071	GO:0008137
BDET_04071	GO:0048038
BDET_04071	GO:0051287
BDET_04071	GO:0006120
BDET_04071	GO:0046331
BDET_04071	GO:0048812
BDET_04071	EC:1.6.5.3
BDET_04072	GO:0005840	40s ribosomal protein s21
BDET_04072	GO:0003735
BDET_04072	GO:0006364
BDET_04072	GO:0006412
BDET_04075	GO:0043231	palmitoyl-protein thioesterase 1
BDET_04075	GO:0044444
BDET_04075	GO:0097458
BDET_04075	GO:0008474
BDET_04075	GO:0002084
BDET_04075	GO:0006897
BDET_04075	GO:0044265
BDET_04075	GO:0044707
BDET_04075	GO:0044708
BDET_04075	GO:0044763
BDET_04075	GO:0048523
BDET_04075	GO:0051128
BDET_04075	EC:3.1.2.22
BDET_04077	GO:0003676	regulatory protein swi5
BDET_04077	GO:0046872
BDET_04079	GO:0016021	protein pns1
BDET_04080	GO:0005737	polyprenol reductase 2
BDET_04080	GO:0016021
BDET_04080	GO:0016627
BDET_04080	GO:0006629
BDET_04080	GO:0055114
BDET_04081	GO:0005524	aaa family atpase midasin
BDET_04081	GO:0016887
BDET_04081	GO:0006200
BDET_04081	EC:3.6.1.3
BDET_04082	GO:0005524	type a von willebrand factor domain-containing protein
BDET_04082	GO:0016887
BDET_04082	GO:0006200
BDET_04082	EC:3.6.1.3
BDET_04086	GO:0003677	alpha- -mannosyltransferase
BDET_04086	GO:0004518
BDET_04086	GO:0090305
BDET_04086	EC:3.1
BDET_04087	GO:0003677	transcription factor rap1
BDET_04088	GO:0005856	related to engulfment and cell motility gene 1protein
BDET_04088	GO:0005488
BDET_04088	GO:0006909
BDET_04089	GO:0005524	dna mismatch repair protein msh6
BDET_04089	GO:0030983
BDET_04089	GO:0006298
BDET_04091	GO:0005634	serine threonine-protein phosphatase 5-like
BDET_04091	GO:0005737
BDET_04091	GO:0004721
BDET_04091	GO:0005515
BDET_04091	GO:0046872
BDET_04091	GO:0006470
BDET_04091	EC:3.1.3.16
BDET_04092	GO:0008080	n-alpha-acetyltransferase 40 isoform x1
BDET_04093	GO:0008137	nadh-ubiquinone oxidoreductase 51 kda mitochondrial
BDET_04093	GO:0010181
BDET_04093	GO:0051287
BDET_04093	GO:0051539
BDET_04093	GO:0055114
BDET_04093	EC:1.6.5.3
BDET_04094	GO:0016021	mitochondrion protein
BDET_04095	GO:0003676	translation initiation factor
BDET_04095	GO:0005515
BDET_04098	GO:0005576	carbohydrate-binding module family 12 protein
BDET_04098	GO:0004553
BDET_04098	GO:0030246
BDET_04098	GO:0005975
BDET_04099	GO:0005737	coiled-coil domain-containing protein 25
BDET_04099	GO:0006623
BDET_04099	GO:0016192
BDET_04102	GO:0003723	pumilio domain-containing protein kiaa0020 homolog
BDET_04103	GO:0005515	pentatricopeptide repeat-containing protein mitochondrial
BDET_04104	GO:0008425	3-demethylubiquinone-9 3-methyltransferase
BDET_04104	GO:0006744
BDET_04104	GO:0032259
BDET_04104	EC:2.1.1
BDET_04107	GO:0003700	hypothetical protein BATDEDRAFT_23406
BDET_04107	GO:0043565
BDET_04107	GO:0006355
BDET_04108	GO:0003700	bzip transcription factor
BDET_04108	GO:0043565
BDET_04108	GO:0006355
BDET_04112	GO:0005097	tbc1 domain family protein
BDET_04112	GO:0032851
BDET_04116	GO:0005737	reduced viability upon starvation protein 167
BDET_04116	GO:0005515
BDET_04117	GO:0004674	other bub protein kinase
BDET_04117	GO:0005524
BDET_04117	GO:0006468
BDET_04117	EC:2.7.11
BDET_04118	GO:0016021	abc transporter family protein
BDET_04118	GO:0005215
BDET_04118	GO:0005524
BDET_04118	GO:0016887
BDET_04118	GO:0006200
BDET_04118	GO:0006810
BDET_04118	EC:3.6.1.3
BDET_04119	GO:0005524	hypothetical protein BATDEDRAFT_34583
BDET_04119	GO:0016887
BDET_04119	GO:0006200
BDET_04119	EC:3.6.1.3
BDET_04120	GO:0016021	---NA---
BDET_04120	GO:0005215
BDET_04120	GO:0006810
BDET_04121	GO:0005524	hypothetical protein BATDEDRAFT_34583
BDET_04121	GO:0016887
BDET_04121	GO:0006200
BDET_04121	EC:3.6.1.3
BDET_04122	GO:0016021	abc transporter a family protein
BDET_04122	GO:0005215
BDET_04122	GO:0006810
BDET_04123	GO:0016021	abc transporter a family member 11-like
BDET_04123	GO:0005215
BDET_04123	GO:0005524
BDET_04123	GO:0016887
BDET_04123	GO:0006200
BDET_04123	GO:0006810
BDET_04123	EC:3.6.1.3
BDET_04124	GO:0004553	glycoside hydrolase family 16 protein
BDET_04124	GO:0005975
BDET_04125	GO:0005515	protein
BDET_04125	GO:0008270
BDET_04126	GO:0005829	bifunctional purine biosynthesis protein ade17
BDET_04126	GO:0005886
BDET_04126	GO:0003937
BDET_04126	GO:0004643
BDET_04126	GO:0006189
BDET_04126	EC:3.5.4.10
BDET_04126	EC:2.1.2.3
BDET_04127	GO:0016020	yip1-domain-containing protein
BDET_04132	GO:0004190	hypothetical protein BATDEDRAFT_87250
BDET_04132	GO:0006508
BDET_04132	EC:3.4.23
BDET_04134	GO:0004519	hypothetical protein BATDEDRAFT_23425
BDET_04134	GO:0006298
BDET_04134	GO:0090305
BDET_04135	GO:0003700	hypothetical protein BATDEDRAFT_28305
BDET_04135	GO:0043565
BDET_04135	GO:0006355
BDET_04139	GO:0042578	inositol polyphosphate phosphatase
BDET_04139	GO:0046856
BDET_04139	EC:3.1
BDET_04140	GO:0006914	ectopic p granules protein 5 partial
BDET_04141	GO:0006914	ectopic p granules protein 5 homolog
BDET_04142	GO:0005515	related to ubx domain-containing protein 5
BDET_04143	GO:0005515	n-alpha-acetyltransferase auxiliary subunit
BDET_04144	GO:0000287	probable pgm2-phosphoglucomutase
BDET_04144	GO:0016868
BDET_04144	GO:0005975
BDET_04145	GO:0005634	hypothetical protein BATDEDRAFT_87252
BDET_04145	GO:0003676
BDET_04145	GO:0004526
BDET_04145	GO:0008033
BDET_04145	GO:0090502
BDET_04145	EC:3.1.26.5
BDET_04146	GO:0004048	anthranilate phosphoribosyltransferase
BDET_04146	GO:0000162
BDET_04146	EC:2.4.2.18
BDET_04147	GO:0015935	40s ribosomal protein s2
BDET_04147	GO:0003723
BDET_04147	GO:0003735
BDET_04147	GO:0006412
BDET_04149	GO:0004672	ste ste20 ysk protein kinase
BDET_04149	GO:0005524
BDET_04149	GO:0006468
BDET_04151	GO:0004360	glucosamine-fructose-6-phosphate aminotransferase
BDET_04151	GO:0030246
BDET_04151	GO:0034221
BDET_04151	EC:2.6.1.16
BDET_04152	GO:0003676	pre-mrna-splicing atp-dependent rna helicase prp28
BDET_04152	GO:0005524
BDET_04152	GO:0008026
BDET_04152	GO:0006200
BDET_04154	GO:0005829	peptide-n -(n-acetyl-beta-glucosaminyl)asparagine amidase
BDET_04154	GO:0000224
BDET_04154	GO:0009751
BDET_04154	GO:0010188
BDET_04154	GO:0010193
BDET_04154	GO:0019538
BDET_04154	GO:0044260
BDET_04154	EC:3.5.1.52
BDET_04155	GO:0000262	mitochondrial genome maintenance protein
BDET_04155	GO:0000002
BDET_04156	GO:0004842	ubiquitin-conjugating enzyme e2 7
BDET_04156	GO:0016881
BDET_04156	GO:0006511
BDET_04156	GO:0016579
BDET_04157	GO:0004842	ubiquitin carrier protein
BDET_04157	GO:0016881
BDET_04157	GO:0006511
BDET_04157	GO:0016579
BDET_04158	GO:0005488	conserved eukaryotic protein
BDET_04159	GO:0016021	vesicle transporter sec22
BDET_04159	GO:0016192
BDET_04161	GO:0008173	rna methyltransferase
BDET_04161	GO:0001510
BDET_04161	GO:0006396
BDET_04161	EC:2.1.1
BDET_04162	GO:0004401	histidinol phosphate phosphatase h
BDET_04162	GO:0000105
BDET_04162	GO:0016311
BDET_04162	EC:3.1.3.15
BDET_04163	GO:0044699	transforming acidic coiled-coil-containing protein 3
BDET_04164	GO:0005654	ring-box protein 1a-like
BDET_04164	GO:0005829
BDET_04164	GO:0019005
BDET_04164	GO:0030891
BDET_04164	GO:0031462
BDET_04164	GO:0031463
BDET_04164	GO:0031464
BDET_04164	GO:0031465
BDET_04164	GO:0031466
BDET_04164	GO:0031467
BDET_04164	GO:0004842
BDET_04164	GO:0008270
BDET_04164	GO:0019788
BDET_04164	GO:0031625
BDET_04164	GO:0032403
BDET_04164	GO:0006281
BDET_04164	GO:0006513
BDET_04164	GO:0007219
BDET_04164	GO:0016032
BDET_04164	GO:0031146
BDET_04164	GO:0045116
BDET_04164	GO:0061418
BDET_04165	GO:0030117	ap-4 complex subunit epsilon-1-like
BDET_04165	GO:0005488
BDET_04165	GO:0006886
BDET_04165	GO:0016192
BDET_04166	GO:0005622	hypothetical protein BATDEDRAFT_23455
BDET_04166	GO:0003676
BDET_04166	GO:0004527
BDET_04166	GO:0090305
BDET_04167	GO:0005622	alkaline phosphatase d
BDET_04167	GO:0003676
BDET_04167	GO:0004527
BDET_04167	GO:0090305
BDET_04170	GO:0046983	macrophage erythroblast attacher isoform 1
BDET_04174	GO:0008536	exportin-4 isoform x2
BDET_04174	GO:0006886
BDET_04175	GO:0005737	atp-dependent -nad h-hydrate dehydratase
BDET_04175	GO:0005524
BDET_04175	GO:0047453
BDET_04175	GO:0046496
BDET_04175	EC:4.2.1.93
BDET_04176	GO:0035267	swr1 complex subunit swc4
BDET_04176	GO:0003682
BDET_04176	GO:0006281
BDET_04176	GO:0006338
BDET_04176	GO:0043967
BDET_04176	GO:0043968
BDET_04177	GO:0004638	phosphoribosylaminoimidazole carboxylase
BDET_04177	GO:0005524
BDET_04177	GO:0046872
BDET_04177	GO:0006189
BDET_04177	EC:4.1.1.21
BDET_04178	GO:0004674	camk camkl pask protein kinase
BDET_04178	GO:0005524
BDET_04178	GO:0006468
BDET_04178	EC:2.7.11
BDET_04182	GO:0016020	sterol reductase
BDET_04182	GO:0016628
BDET_04182	GO:0055114
BDET_04185	GO:0005779	hypothetical protein BATDEDRAFT_36714
BDET_04185	GO:0016559
BDET_04186	GO:0016772	aminoglycoside phosphotransferase
BDET_04186	GO:0008152
BDET_04187	GO:0016857	nad-dependent epimerase dehydratase
BDET_04187	GO:0050662
BDET_04187	GO:0005975
BDET_04187	GO:0044237
BDET_04188	GO:0005737	clustered mitochondria protein homolog
BDET_04188	GO:0005515
BDET_04191	GO:0016787	beta-lactamase-like protein 2
BDET_04191	GO:0008152
BDET_04192	GO:0016787	metallo-beta-lactamase domain
BDET_04192	GO:0008152
BDET_04194	GO:0005622	sec14 cytosolic factor
BDET_04194	GO:0005215
BDET_04194	GO:0006810
BDET_04195	GO:0005741	metaxin 1a
BDET_04195	GO:0006626
BDET_04198	GO:0005515	protein phosphatase 1 regulatory subunit 42
BDET_04199	GO:0046872	ddhd domain-containing protein
BDET_04200	GO:0005634	serine threonine-protein kinase mark2 isoform x5
BDET_04200	GO:0005884
BDET_04200	GO:0016328
BDET_04200	GO:0045180
BDET_04200	GO:0097427
BDET_04200	GO:0000287
BDET_04200	GO:0004674
BDET_04200	GO:0005515
BDET_04200	GO:0005524
BDET_04200	GO:0044822
BDET_04200	GO:0006468
BDET_04200	GO:0010976
BDET_04200	GO:0030010
BDET_04200	GO:0035556
BDET_04200	GO:0045197
BDET_04200	GO:0050770
BDET_04200	EC:2.7.11
BDET_04202	GO:0005515	osteoclast-stimulating factor 1
BDET_04203	GO:0016020	voltage-gated ion channel superfamily
BDET_04203	GO:0015269
BDET_04203	GO:0071805
BDET_04204	GO:0016020	voltage-gated ion channel superfamily
BDET_04204	GO:0015269
BDET_04204	GO:0071805
BDET_04205	GO:0004725	protein-tyrosine phosphatase domain-containing protein
BDET_04205	GO:0035335
BDET_04205	EC:3.1.3.48
BDET_04206	GO:0005515	intraflagellar transport protein 80 homolog
BDET_04209	GO:0005789	diacylglycerol o-acyltransferase
BDET_04209	GO:0016021
BDET_04209	GO:0008374
BDET_04209	GO:0008152
BDET_04209	EC:2.3.1
BDET_04211	GO:0005634	mrna export factor elf1
BDET_04211	GO:0005524
BDET_04211	GO:0016887
BDET_04211	GO:0006200
BDET_04211	EC:3.6.1.3
BDET_04217	GO:0016021	cation efflux protein
BDET_04217	GO:0008324
BDET_04217	GO:0006812
BDET_04217	GO:0055085
BDET_04218	GO:0005765	ap3d1 protein
BDET_04218	GO:0005802
BDET_04218	GO:0010008
BDET_04218	GO:0030117
BDET_04218	GO:0043195
BDET_04218	GO:0005488
BDET_04218	GO:0008565
BDET_04218	GO:0006726
BDET_04218	GO:0006829
BDET_04218	GO:0006886
BDET_04218	GO:0008089
BDET_04218	GO:0032438
BDET_04218	GO:0033365
BDET_04218	GO:0035646
BDET_04218	GO:0048007
BDET_04218	GO:0048490
BDET_04218	GO:0048499
BDET_04218	GO:0051138
BDET_04218	GO:0061088
BDET_04218	GO:0072657
BDET_04219	GO:0016020	mannose-binding endoplasmic reticulum-golgi intermediate compartment lectin
BDET_04220	GO:0005634	rna polymerase ii subunit a c-terminal domain phosphatase ssu72
BDET_04220	GO:0004721
BDET_04220	GO:0006397
BDET_04220	GO:0016311
BDET_04220	EC:3.1.3.16
BDET_04223	GO:0016020	lipid phosphate phosphatase 1
BDET_04223	GO:0003824
BDET_04223	GO:0008152
BDET_04224	GO:0003677	hypothetical protein BATDEDRAFT_23511
BDET_04224	GO:0003682
BDET_04225	GO:0016787	threonine aspartase 1
BDET_04225	GO:0008152
BDET_04226	GO:0005622	zinc finger protein
BDET_04226	GO:0003950
BDET_04226	GO:0008270
BDET_04226	GO:0008152
BDET_04226	EC:2.4.2.30
BDET_04227	GO:0004725	protein-tyrosine phosphatase
BDET_04227	GO:0035335
BDET_04227	EC:3.1.3.48
BDET_04228	GO:0005515	ring finger
BDET_04228	GO:0008270
BDET_04229	GO:0003677	transcriptional adapter 2-
BDET_04229	GO:0005515
BDET_04231	GO:0035091	sorting nexin-41
BDET_04234	GO:0000166	dna-directed rna polymerase ii subunit rpb4-like
BDET_04234	GO:0003899
BDET_04234	GO:0006351
BDET_04234	EC:2.7.7.6
BDET_04235	GO:0000932	dna-directed rna polymerase ii subunit rpb4-like
BDET_04235	GO:0005665
BDET_04235	GO:0000166
BDET_04235	GO:0003697
BDET_04235	GO:0003727
BDET_04235	GO:0003899
BDET_04235	GO:0031369
BDET_04235	GO:0000288
BDET_04235	GO:0006367
BDET_04235	GO:0009792
BDET_04235	GO:0031990
BDET_04235	GO:0034402
BDET_04235	GO:0045948
BDET_04235	EC:2.7.7.6
BDET_04236	GO:0005634	histone deacetylase 3
BDET_04236	GO:0032041
BDET_04236	GO:0046969
BDET_04236	GO:0046970
BDET_04236	GO:0097372
BDET_04236	GO:0006355
BDET_04236	GO:0070932
BDET_04236	GO:0070933
BDET_04236	EC:3.5.1.98
BDET_04239	GO:0044464	intraflagellar transport protein 46 homolog
BDET_04239	GO:0042073
BDET_04241	GO:0003854	3beta-hydroxysteroid dehydrogenase
BDET_04241	GO:0006694
BDET_04241	GO:0055114
BDET_04241	EC:1.1.1.145
BDET_04242	GO:0004363	glutathione synthetase
BDET_04242	GO:0005524
BDET_04242	GO:0006750
BDET_04242	EC:6.3.2.3
BDET_04243	GO:0000287	probable trna guanylyltransferase-like
BDET_04243	GO:0005515
BDET_04243	GO:0008193
BDET_04243	GO:0006400
BDET_04243	EC:2.7.7
BDET_04244	GO:0008236	hypothetical protein BATDEDRAFT_23534
BDET_04244	GO:0006508
BDET_04245	GO:0005525	---NA---
BDET_04247	GO:0005634	rad4-domain-containing protein
BDET_04247	GO:0003684
BDET_04247	GO:0006289
BDET_04248	GO:0005634	arm repeat-containing protein
BDET_04248	GO:0008536
BDET_04248	GO:0006886
BDET_04250	GO:0016021	translocation protein
BDET_04250	GO:0008565
BDET_04250	GO:0015031
BDET_04251	GO:0000166	rna-binding domain-containing protein
BDET_04251	GO:0003676
BDET_04252	GO:0044424	duf1777-domain-containing protein
BDET_04253	GO:0004180	glutamate carboxypeptidase
BDET_04253	GO:0008237
BDET_04253	GO:0016805
BDET_04253	GO:0034701
BDET_04253	GO:0006508
BDET_04253	EC:3.4.13
BDET_04254	GO:0005666	dna-directed rna polymerase iii subunit rpc8
BDET_04254	GO:0005730
BDET_04254	GO:0005813
BDET_04254	GO:0003899
BDET_04254	GO:0002376
BDET_04254	GO:0006383
BDET_04254	GO:0006952
BDET_04254	EC:2.7.7.6
BDET_04255	GO:0008236	hypothetical protein BATDEDRAFT_23544
BDET_04255	GO:0006508
BDET_04259	GO:0005515	---NA---
BDET_04259	GO:0000042
BDET_04261	GO:0004222	mitochondrial intermediate peptidase
BDET_04261	GO:0046872
BDET_04261	GO:0006508
BDET_04261	EC:3.4.24
BDET_04262	GO:0003678	atp-dependent endonuclease
BDET_04262	GO:0005488
BDET_04262	GO:0000723
BDET_04262	GO:0006281
BDET_04264	GO:0005515	wd-40 repeat-containing protein
BDET_04266	GO:0005856	nuclear migration protein
BDET_04266	GO:0005515
BDET_04266	GO:0044763
BDET_04269	GO:0005198	cluster insertion protein
BDET_04269	GO:0051536
BDET_04269	GO:0016226
BDET_04270	GO:0003824	pyridoxine biosynthesis protein pdx1
BDET_04270	GO:0042823
BDET_04271	GO:0003824	pyridoxine biosynthesis protein pdx1
BDET_04271	GO:0042823
BDET_04272	GO:0035091	hypothetical protein BATDEDRAFT_34629
BDET_04273	GO:0005743	sdh3p
BDET_04273	GO:0044455
BDET_04273	GO:0045281
BDET_04273	GO:0000104
BDET_04273	GO:0009055
BDET_04273	GO:0006099
BDET_04273	EC:1.3.99.1
BDET_04274	GO:0005739	atp-binding cassette sub-family b member mitochondrial-like
BDET_04274	GO:0016021
BDET_04274	GO:0005524
BDET_04274	GO:0042626
BDET_04274	GO:0006200
BDET_04274	GO:0055085
BDET_04275	GO:0016779	hypothetical protein BATDEDRAFT_23561
BDET_04275	GO:0008152
BDET_04276	GO:0016779	pap-associated domain-containing protein 5-like
BDET_04276	GO:0008152
BDET_04277	GO:0005085	cytoplasmic protein
BDET_04277	GO:0007264
BDET_04277	GO:0043547
BDET_04278	GO:0005085	cytoplasmic protein
BDET_04278	GO:0007264
BDET_04278	GO:0043547
BDET_04279	GO:0043231	oxysterol-binding protein 1
BDET_04279	GO:0005515
BDET_04280	GO:0003700	hypothetical protein BATDEDRAFT_23563
BDET_04280	GO:0043565
BDET_04280	GO:0006355
BDET_04281	GO:0005840	50s ribosomal protein l17
BDET_04281	GO:0003735
BDET_04281	GO:0006412
BDET_04282	GO:0006629	sterol esterase tgl1
BDET_04283	GO:0016021	aminophospholipid-transporting p-type atpase
BDET_04283	GO:0005524
BDET_04283	GO:0019829
BDET_04283	GO:0046872
BDET_04283	GO:0006812
BDET_04283	GO:0008152
BDET_04284	GO:0008270	paxillin
BDET_04285	GO:0044424	secretion-regulating guanine nucleotide exchange factor
BDET_04287	GO:0005576	allergen v5 tpx-1 related
BDET_04288	GO:0005576	scp-like extracellular protein
BDET_04289	GO:0005576	related to the plant pr-1 class of pathogen related proteins
BDET_04290	GO:0005576	scp-like extracellular family protein
BDET_04291	GO:0005576	pathogenesis-related protein 1a
BDET_04292	GO:0004672	serine threonine-protein kinase haspin
BDET_04292	GO:0005524
BDET_04292	GO:0006468
BDET_04294	GO:0005794	adaptor protein complex ap-1 gamma subunit
BDET_04294	GO:0030131
BDET_04294	GO:0005488
BDET_04294	GO:0008565
BDET_04294	GO:0006886
BDET_04294	GO:0016192
BDET_04295	GO:0005794	adaptor protein complex ap-1 gamma subunit
BDET_04295	GO:0030131
BDET_04295	GO:0005488
BDET_04295	GO:0008565
BDET_04295	GO:0006886
BDET_04295	GO:0016192
BDET_04297	GO:0016853	aldose 1-epimerase
BDET_04297	GO:0030246
BDET_04297	GO:0005975
BDET_04299	GO:0005634	traub-domain-containing protein
BDET_04303	GO:0015035	duf862-domain-containing protein
BDET_04303	GO:0006662
BDET_04303	GO:0045454
BDET_04303	GO:0055114
BDET_04304	GO:0016021	mitochondrial carrier
BDET_04304	GO:0006810
BDET_04305	GO:0047800	2-aminoethanethiol dioxygenase-like
BDET_04305	GO:0055114
BDET_04306	GO:0047800	2-aminoethanethiol dioxygenase-like
BDET_04306	GO:0055114
BDET_04308	GO:0005634	proteasome subunit alpha type
BDET_04308	GO:0005737
BDET_04308	GO:0019773
BDET_04308	GO:0004298
BDET_04308	GO:0006511
BDET_04308	EC:3.4.25
BDET_04311	GO:0020037	indoleamine -dioxygenase gamma-isoform
BDET_04311	GO:0051213
BDET_04311	GO:0055114
BDET_04313	GO:0005515	dil and ankyrin domain containing protein
BDET_04317	GO:0005515	e3 ubiquitin-protein ligase ccnb1ip1
BDET_04317	GO:0008270
BDET_04318	GO:0005515	wd40 repeat-like protein
BDET_04319	GO:0003676	c2h2 zinc finger protein
BDET_04319	GO:0046872
BDET_04320	GO:0003700	hypothetical protein BATDEDRAFT_36745
BDET_04320	GO:0043565
BDET_04320	GO:0006355
BDET_04321	GO:0003700	hypothetical protein BATDEDRAFT_23600
BDET_04321	GO:0043565
BDET_04321	GO:0006355
BDET_04322	GO:0003700	hypothetical protein BATDEDRAFT_23600
BDET_04322	GO:0043565
BDET_04322	GO:0006355
BDET_04323	GO:0000166	rna-binding motif x-linked partial
BDET_04323	GO:0003676
BDET_04324	GO:0000166	rna-binding domain-containing protein
BDET_04324	GO:0003676
BDET_04325	GO:0043232	ribosomal protein l22e
BDET_04325	GO:0044444
BDET_04326	GO:0005524	chaperone protein dnaj
BDET_04326	GO:0031072
BDET_04326	GO:0046872
BDET_04326	GO:0051082
BDET_04326	GO:0006457
BDET_04326	GO:0009408
BDET_04328	GO:0005945	6-phosphofructokinase
BDET_04328	GO:0003872
BDET_04328	GO:0005524
BDET_04328	GO:0006002
BDET_04328	GO:0006096
BDET_04328	GO:0046835
BDET_04328	EC:2.7.1.11
BDET_04329	GO:0015629	nitrogen permease regulator 2
BDET_04329	GO:0005198
BDET_04329	GO:0051015
BDET_04329	GO:0007155
BDET_04330	GO:0003849	3-deoxy-7-phosphoheptulonate synthase
BDET_04330	GO:0009073
BDET_04330	GO:0009423
BDET_04330	EC:2.5.1.54
BDET_04331	GO:0030176	dolichol kinase
BDET_04331	GO:0004168
BDET_04331	GO:0016310
BDET_04331	GO:0043048
BDET_04331	EC:2.7.1.108
BDET_04333	GO:0003676	rna-dependent atpase rrp3
BDET_04333	GO:0005524
BDET_04333	GO:0008026
BDET_04333	GO:0006200
BDET_04334	GO:0016706	alpha-ketoglutarate-dependent dioxygenase alkb homolog 6
BDET_04334	GO:0055114
BDET_04334	EC:1.14.11
BDET_04335	GO:0071008	gc-rich sequence dna-binding factor-like isoform 1
BDET_04335	GO:0003677
BDET_04335	GO:0003700
BDET_04335	GO:0000390
BDET_04335	GO:0006355
BDET_04336	GO:0003677	dna repair and recombination protein rad54b
BDET_04336	GO:0005524
BDET_04337	GO:0003677	dna repair and recombination protein rad54b
BDET_04337	GO:0004386
BDET_04337	GO:0005524
BDET_04337	GO:0008152
BDET_04338	GO:0005730	serine threonine-protein kinase plk4
BDET_04338	GO:0005814
BDET_04338	GO:0005829
BDET_04338	GO:0098536
BDET_04338	GO:0004674
BDET_04338	GO:0005524
BDET_04338	GO:0042802
BDET_04338	GO:0000086
BDET_04338	GO:0006468
BDET_04338	GO:0046601
BDET_04338	GO:0060707
BDET_04338	GO:0098535
BDET_04338	EC:2.7.11
BDET_04339	GO:0005515	ubiquitin carboxyl-terminal hydrolase
BDET_04339	GO:0008234
BDET_04339	GO:0008242
BDET_04339	GO:0008270
BDET_04339	GO:0036459
BDET_04339	GO:0006511
BDET_04339	EC:3.4
BDET_04339	EC:3.4.19
BDET_04340	GO:0005515	tetratricopeptide repeat protein 6
BDET_04341	GO:0005515	protein jade-2 isoform x1
BDET_04341	GO:0008270
BDET_04343	GO:0005938	hypothetical protein BATDEDRAFT_23619
BDET_04343	GO:0005515
BDET_04343	GO:0005543
BDET_04343	GO:0032065
BDET_04344	GO:0008168	s-adenosyl-l-methionine-dependent methyltransferase
BDET_04344	GO:0032259
BDET_04345	GO:0005515	tetratricopeptide repeat domain 36
BDET_04346	GO:0005524	hypothetical protein BATDEDRAFT_34654
BDET_04346	GO:0017111
BDET_04346	GO:0051082
BDET_04346	GO:0006457
BDET_04346	EC:3.6.1.15
BDET_04347	GO:0005524	atp-dependent clp protease atp-binding subunit
BDET_04347	GO:0017111
BDET_04347	GO:0051082
BDET_04347	GO:0006457
BDET_04347	EC:3.6.1.15
BDET_04349	GO:0004326	bifunctional protein
BDET_04349	GO:0005524
BDET_04349	GO:0046901
BDET_04349	EC:6.3.2.17
BDET_04350	GO:0000775	hypothetical protein BATDEDRAFT_23625
BDET_04350	GO:0005634
BDET_04350	GO:0045132
BDET_04351	GO:0005083	transforming growth factor-beta receptor-associated protein 1
BDET_04351	GO:0005515
BDET_04352	GO:0005737	glutaminyl-trna synthetase
BDET_04352	GO:0004819
BDET_04352	GO:0005524
BDET_04352	GO:0006425
BDET_04352	EC:6.1.1.18
BDET_04355	GO:0005789	root hair defective 3 gtp-binding protein
BDET_04355	GO:0016021
BDET_04355	GO:0003924
BDET_04355	GO:0005525
BDET_04355	GO:0006184
BDET_04355	GO:0007029
BDET_04357	GO:0005840	50s ribosomal protein l7ae
BDET_04357	GO:0042254
BDET_04358	GO:0005622	ras other
BDET_04358	GO:0016020
BDET_04358	GO:0005525
BDET_04358	GO:0006184
BDET_04358	GO:0007264
BDET_04358	GO:0015031
BDET_04360	GO:0005840	30s ribosomal protein s13
BDET_04360	GO:0003723
BDET_04360	GO:0003735
BDET_04360	GO:0006412
BDET_04361	GO:0004674	camk camk1 protein variant 9
BDET_04361	GO:0005524
BDET_04361	GO:0006468
BDET_04361	EC:2.7.11
BDET_04362	GO:0005515	bromodomain and wd repeat-containing protein partial
BDET_04365	GO:0003743	probable rna-binding protein eif1ad-like
BDET_04365	GO:0006413
BDET_04366	GO:0005515	pib1 protein
BDET_04366	GO:0008270
BDET_04367	GO:0005515	fyve finger containing protein
BDET_04367	GO:0008270
BDET_04368	GO:0003676	atp-dependent rna helicase mitochondrial
BDET_04368	GO:0004386
BDET_04368	GO:0005524
BDET_04368	GO:0008152
BDET_04370	GO:0000439	tfiih basal transcription factor subunit ssl1
BDET_04370	GO:0008270
BDET_04370	GO:0006289
BDET_04370	GO:0006351
BDET_04372	GO:0016020	duf221-domain-containing protein
BDET_04373	GO:0016021	hypothetical protein BATDEDRAFT_23646
BDET_04374	GO:0016747	acetyl- c-acetyltransferase
BDET_04374	GO:0008152
BDET_04375	GO:0016849	adenylate guanylate cyclase
BDET_04375	GO:0009190
BDET_04375	GO:0035556
BDET_04376	GO:0016747	acetyl- c-acetyltransferase
BDET_04376	GO:0008152
BDET_04377	GO:0016021	hypothetical protein BATDEDRAFT_23646
BDET_04378	GO:0016810	chitin deacetylase
BDET_04378	GO:0005975
BDET_04379	GO:0016810	chitin deacetylase
BDET_04379	GO:0005975
BDET_04380	GO:0016810	chitin deacetylase
BDET_04380	GO:0005975
BDET_04381	GO:0005634	nf-x1 finger transcription factor
BDET_04381	GO:0003700
BDET_04381	GO:0005515
BDET_04381	GO:0008270
BDET_04381	GO:0006355
BDET_04385	GO:0016021	equilibrative nucleoside transporter
BDET_04385	GO:0005337
BDET_04385	GO:1901642
BDET_04386	GO:0005515	leucine-rich repeat-containing protein 9-like
BDET_04387	GO:0004674	---NA---
BDET_04387	GO:0005524
BDET_04387	GO:0006468
BDET_04388	GO:0005515	ankyrin repeat protein nuc-2
BDET_04388	GO:0008889
BDET_04388	GO:0006071
BDET_04388	GO:0006629
BDET_04388	EC:3.1.4.46
BDET_04389	GO:0019901	cyclin-domain-containing protein
BDET_04389	GO:0000079
BDET_04390	GO:0005634	dna mismatch repair protein mlh1 isoform x2
BDET_04390	GO:0032300
BDET_04390	GO:0005524
BDET_04390	GO:0030983
BDET_04390	GO:0006298
BDET_04391	GO:0005930	sperm flagellar protein 1
BDET_04391	GO:0016020
BDET_04391	GO:0005515
BDET_04392	GO:0005524	hexokinase
BDET_04392	GO:0016301
BDET_04392	GO:0016773
BDET_04392	GO:0006096
BDET_04392	GO:0016310
BDET_04393	GO:0005524	hypothetical protein BATDEDRAFT_23666
BDET_04393	GO:0017111
BDET_04393	GO:0008152
BDET_04393	EC:3.6.1.15
BDET_04394	GO:0005524	atpase aaa
BDET_04394	GO:0017111
BDET_04394	GO:0008152
BDET_04394	EC:3.6.1.15
BDET_04395	GO:0032993	mcm-domain-containing protein
BDET_04395	GO:0042555
BDET_04395	GO:0044451
BDET_04395	GO:0003677
BDET_04395	GO:0003678
BDET_04395	GO:0005524
BDET_04395	GO:0006270
BDET_04395	GO:0032508
BDET_04395	GO:0044710
BDET_04395	GO:0044763
BDET_04399	GO:0000166	meiotic rna-binding protein 1
BDET_04399	GO:0003676
BDET_04400	GO:0008483	aspartate aminotransferase
BDET_04400	GO:0030170
BDET_04400	GO:0006520
BDET_04400	GO:0009058
BDET_04401	GO:0016593	wd repeat-containing protein 61
BDET_04401	GO:0035327
BDET_04401	GO:0055087
BDET_04401	GO:0005515
BDET_04401	GO:0032968
BDET_04401	GO:0045638
BDET_04401	GO:0045944
BDET_04401	GO:0051571
BDET_04401	GO:0080182
BDET_04401	GO:2001162
BDET_04403	GO:0000123	histone acetyltransferase type b catalytic subunit
BDET_04403	GO:0004402
BDET_04403	GO:0042393
BDET_04403	GO:0006348
BDET_04403	GO:0016573
BDET_04403	EC:2.3.1.48
BDET_04404	GO:0016746	carnitine o-acetyltransferase cat2
BDET_04404	GO:0008152
BDET_04405	GO:0005774	protein
BDET_04405	GO:0005886
BDET_04405	GO:0009506
BDET_04405	GO:0009507
BDET_04405	GO:0022625
BDET_04405	GO:0003735
BDET_04405	GO:0006412
BDET_04407	GO:0016020	prohibitin-2
BDET_04408	GO:0003723	dead-domain-containing protein
BDET_04408	GO:0005524
BDET_04408	GO:0008026
BDET_04408	GO:0006200
BDET_04409	GO:0004148	dihydrolipoyl dehydrogenase
BDET_04409	GO:0050660
BDET_04409	GO:0045454
BDET_04409	GO:0055114
BDET_04409	EC:1.8.1.4
BDET_04411	GO:0005737	dtd1p
BDET_04411	GO:0051499
BDET_04411	GO:0006725
BDET_04411	GO:0019478
BDET_04411	GO:1901360
BDET_04412	GO:0030126	coatomer beta subunit
BDET_04412	GO:0005198
BDET_04412	GO:0005488
BDET_04412	GO:0006886
BDET_04412	GO:0016192
BDET_04413	GO:0003723	trna pseudouridine synthase 1
BDET_04413	GO:0009982
BDET_04413	GO:0001522
BDET_04413	GO:0008033
BDET_04413	EC:5.4.99.12
BDET_04414	GO:0005775	autophagy-related protein 8a isoform x2
BDET_04414	GO:0005776
BDET_04414	GO:0009507
BDET_04414	GO:0019776
BDET_04414	GO:0019779
BDET_04414	GO:0019786
BDET_04414	GO:0006914
BDET_04414	GO:0010286
BDET_04414	GO:0050832
BDET_04415	GO:0005643	nuclear pore complex protein nup107-like
BDET_04415	GO:0006810
BDET_04418	GO:0016021	oxysterol-binding protein partial
BDET_04418	GO:0006810
BDET_04420	GO:0005515	transcription factor
BDET_04421	GO:0003676	expressed protein
BDET_04421	GO:0005515
BDET_04421	GO:0008270
BDET_04423	GO:0005515	trafficking protein particle complex subunit 12
BDET_04424	GO:0005737	dipeptidyl-peptidase iii
BDET_04424	GO:0008239
BDET_04424	GO:0006508
BDET_04425	GO:0016272	prefoldin-domain-containing protein
BDET_04425	GO:0051082
BDET_04425	GO:0006457
BDET_04426	GO:0016021	solute carrier family 25 member 44-like
BDET_04426	GO:0006810
BDET_04428	GO:0003677	dna-directed rna polymerase ii subunit rpb11
BDET_04428	GO:0003899
BDET_04428	GO:0046983
BDET_04428	GO:0006351
BDET_04428	EC:2.7.7.6
BDET_04430	GO:0005524	dna mismatch repair protein mutl
BDET_04431	GO:0005524	dna mismatch repair protein
BDET_04431	GO:0006281
BDET_04432	GO:0005634	tfiis helical bundle-like domain protein
BDET_04432	GO:0003700
BDET_04432	GO:0043565
BDET_04432	GO:0046872
BDET_04432	GO:0006355
BDET_04433	GO:0005515	mitochondrial import receptor subunit tom-70
BDET_04435	GO:0005871	kinesin-associated protein 3 isoform x2
BDET_04435	GO:0019894
BDET_04437	GO:0044464	inversin isoform x1
BDET_04437	GO:0005515
BDET_04437	GO:0001822
BDET_04437	GO:0002009
BDET_04437	GO:0009887
BDET_04440	GO:0016021	mitochondrial carrier
BDET_04440	GO:0005509
BDET_04440	GO:0055085
BDET_04441	GO:0043227	ubiquitin thioesterase otub1
BDET_04441	GO:0005515
BDET_04441	GO:0019783
BDET_04441	GO:0006974
BDET_04441	GO:0010605
BDET_04441	GO:0019538
BDET_04441	GO:0031324
BDET_04441	GO:0044260
BDET_04441	GO:0080090
BDET_04442	GO:0005515	hypothetical protein BATDEDRAFT_34689
BDET_04443	GO:0005634	ciliogenesis-associated ttc17-interacting protein
BDET_04443	GO:0005737
BDET_04443	GO:0005886
BDET_04443	GO:0015629
BDET_04443	GO:0030041
BDET_04443	GO:0044782
BDET_04446	GO:0005622	cytoplasmic dynein 2 light intermediate chain 1
BDET_04446	GO:0005525
BDET_04446	GO:0007264
BDET_04451	GO:0016746	acp s-malonyltransferase
BDET_04451	GO:0044237
BDET_04451	GO:0044238
BDET_04451	GO:0044710
BDET_04451	GO:0071704
BDET_04452	GO:0007094	mitotic spindle checkpoint component mad2
BDET_04453	GO:0005634	mcm-domain-containing protein
BDET_04453	GO:0042555
BDET_04453	GO:0003677
BDET_04453	GO:0003678
BDET_04453	GO:0005524
BDET_04453	GO:0006270
BDET_04453	GO:0032508
BDET_04455	GO:0005681	small nuclear ribonucleoprotein f
BDET_04455	GO:0019013
BDET_04455	GO:0003723
BDET_04455	GO:0006397
BDET_04455	GO:0008380
BDET_04457	GO:0000166	nuclear mrna splicing factor-associated protein
BDET_04457	GO:0003676
BDET_04458	GO:0005852	eukaryotic translation initiation factor 3 subunit l
BDET_04458	GO:0016282
BDET_04458	GO:0033290
BDET_04458	GO:0003743
BDET_04458	GO:0005515
BDET_04458	GO:0001731
BDET_04458	GO:0006446
BDET_04459	GO:0003743	translation initiation factor 2 subunit 2
BDET_04459	GO:0006413
BDET_04460	GO:0033180	ubiquitin activating enzyme
BDET_04460	GO:0005524
BDET_04460	GO:0008641
BDET_04460	GO:0015078
BDET_04460	GO:0016874
BDET_04460	GO:0006464
BDET_04460	GO:0006914
BDET_04460	GO:0015991
BDET_04462	GO:0005743	protein sco1
BDET_04462	GO:0005507
BDET_04462	GO:0006825
BDET_04462	GO:0006878
BDET_04462	GO:0008535
BDET_04463	GO:0005743	ubiquinone biosynthesis protein mitochondrial
BDET_04463	GO:0006744
BDET_04464	GO:0005739	elongation factor g mitochondrial
BDET_04464	GO:0003746
BDET_04464	GO:0003924
BDET_04464	GO:0005525
BDET_04464	GO:0006184
BDET_04464	GO:0070125
BDET_04465	GO:0016491	retinal short-chain dehydrogenase reductase
BDET_04465	GO:0055114
BDET_04467	GO:0016758	glycosyltransferase family 1 protein
BDET_04467	GO:0030246
BDET_04467	GO:0030259
BDET_04469	GO:0000166	p-loop containing nucleoside triphosphate hydrolase protein
BDET_04469	GO:0003677
BDET_04469	GO:0017111
BDET_04469	GO:0006260
BDET_04469	EC:3.6.1.15
BDET_04470	GO:0044434	aaa atpase domain-containing protein
BDET_04470	GO:0005524
BDET_04470	GO:0017111
BDET_04470	GO:0009408
BDET_04470	GO:0016485
BDET_04470	EC:3.6.1.15
BDET_04472	GO:0005794	beta- -galactosyltransferase pvg3-like
BDET_04472	GO:0016021
BDET_04472	GO:0008378
BDET_04472	GO:0006486
BDET_04472	EC:2.4.1
BDET_04473	GO:0016706	2og-fe oxygenase
BDET_04473	GO:0055114
BDET_04473	EC:1.14.11
BDET_04474	GO:0000124	neural precursor cell expressed developmentally down-regulated 8
BDET_04474	GO:0005643
BDET_04474	GO:0070390
BDET_04474	GO:0071819
BDET_04474	GO:0003713
BDET_04474	GO:0006368
BDET_04474	GO:0006406
BDET_04474	GO:0015031
BDET_04474	GO:0016578
BDET_04474	GO:0045893
BDET_04475	GO:0005739	40s ribosomal protein s23
BDET_04475	GO:0015935
BDET_04475	GO:0003735
BDET_04475	GO:0006412
BDET_04476	GO:0008540	26s proteasome non-atpase regulatory subunit 4
BDET_04476	GO:0006511
BDET_04476	GO:0006950
BDET_04476	GO:0010033
BDET_04476	GO:0048513
BDET_04477	GO:0003676	hypothetical protein BATDEDRAFT_23739
BDET_04478	GO:0005488	riken cdna a330021e22 gene
BDET_04481	GO:0042578	polyphosphoinositide phosphatase protein
BDET_04481	GO:0008152
BDET_04481	EC:3.1
BDET_04484	GO:0006904	snare docking complex subunit
BDET_04485	GO:0004722	protein phosphatase 2c containing protein
BDET_04485	GO:0046872
BDET_04485	GO:0006470
BDET_04486	GO:0005515	hypothetical protein BATDEDRAFT_87067
BDET_04492	GO:0016021	abc transporter a family member 2
BDET_04492	GO:0005215
BDET_04492	GO:0005524
BDET_04492	GO:0016887
BDET_04492	GO:0006200
BDET_04492	GO:0006810
BDET_04492	EC:3.6.1.3
BDET_04493	GO:0016021	abc atpbinding domain containing protein
BDET_04493	GO:0005215
BDET_04493	GO:0005524
BDET_04493	GO:0016887
BDET_04493	GO:0006200
BDET_04493	GO:0006810
BDET_04493	EC:3.6.1.3
BDET_04494	GO:0008236	hypothetical protein BATDEDRAFT_23754
BDET_04494	GO:0006508
BDET_04496	GO:0005615	hypothetical protein BATDEDRAFT_92063
BDET_04496	GO:0004222
BDET_04496	GO:0008270
BDET_04496	GO:0006508
BDET_04496	EC:3.4.24
BDET_04497	GO:0004674	expressed protein
BDET_04497	GO:0005524
BDET_04497	GO:0006468
BDET_04497	EC:2.7.11
BDET_04500	GO:0004190	hypothetical protein BATDEDRAFT_23759
BDET_04500	GO:0006508
BDET_04500	EC:3.4.23
BDET_04505	GO:0003676	gag-pol polyprotein
BDET_04505	GO:0008270
BDET_04505	GO:0015074
BDET_04507	GO:0016668	hypothetical protein BATDEDRAFT_90240
BDET_04507	GO:0055114
BDET_04509	GO:0004190	hypothetical protein BATDEDRAFT_90524
BDET_04509	GO:0006508
BDET_04509	EC:3.4.23
BDET_04510	GO:0016772	hypothetical protein BATDEDRAFT_25363
BDET_04512	GO:0005488	hypothetical protein BATDEDRAFT_86681
BDET_04513	GO:0016772	hypothetical protein BATDEDRAFT_89313
BDET_04516	GO:0005524	crinkler family
BDET_04516	GO:0016668
BDET_04516	GO:0055114
BDET_04519	GO:0003677	hypothetical protein BATDEDRAFT_23175
BDET_04522	GO:0005488	hypothetical protein BATDEDRAFT_36048
BDET_04525	GO:0004674	hypothetical protein BATDEDRAFT_88705
BDET_04525	GO:0005524
BDET_04525	GO:0006468
BDET_04525	EC:2.7.11
BDET_04535	GO:0003676	zinc finger cchc domain-containing protein 10 q9cx48
BDET_04535	GO:0008270
BDET_04537	GO:0005634	dolichol-phosphate mannosyltransferase
BDET_04537	GO:0005789
BDET_04537	GO:0033185
BDET_04537	GO:0004169
BDET_04537	GO:0004582
BDET_04537	GO:0005515
BDET_04537	GO:0005537
BDET_04537	GO:0043178
BDET_04537	GO:0006488
BDET_04537	GO:0006501
BDET_04537	GO:0006506
BDET_04537	GO:0018279
BDET_04537	GO:0019348
BDET_04537	GO:0019673
BDET_04537	GO:0035269
BDET_04537	EC:2.4.1.109
BDET_04537	EC:2.4.1.83
BDET_04538	GO:0016021	duf803-domain-containing protein
BDET_04538	GO:0015095
BDET_04538	GO:0015693
BDET_04539	GO:0004722	protein phosphatase 2c
BDET_04539	GO:0006470
BDET_04541	GO:0005840	gata transcription factor 1
BDET_04541	GO:0003700
BDET_04541	GO:0003735
BDET_04541	GO:0008270
BDET_04541	GO:0043565
BDET_04541	GO:0006355
BDET_04541	GO:0006412
BDET_04542	GO:0005783	delta-9 fatty acid desaturase
BDET_04542	GO:0016021
BDET_04542	GO:0004768
BDET_04542	GO:0005506
BDET_04542	GO:0020037
BDET_04542	GO:0006633
BDET_04542	GO:0055114
BDET_04542	EC:1.14.19.1
BDET_04544	GO:0008108	galactose-1-phosphate uridylyltransferase
BDET_04544	GO:0008270
BDET_04544	GO:0006012
BDET_04544	EC:2.7.7.12
BDET_04545	GO:0004674	casein kinase i isoform delta
BDET_04545	GO:0005524
BDET_04545	GO:0006468
BDET_04545	EC:2.7.11
BDET_04547	GO:0005524	atpase family aaa domain-containing protein 5
BDET_04547	GO:0017111
BDET_04547	GO:0008152
BDET_04547	EC:3.6.1.15
BDET_04548	GO:0005509	ef hand domain containing protein
BDET_04548	GO:0008270
BDET_04550	GO:0005488	dna alkylation repair enzyme
BDET_04551	GO:0004190	hypothetical protein BATDEDRAFT_25223
BDET_04551	GO:0006508
BDET_04551	EC:3.4.23
BDET_04552	GO:0008236	hypothetical protein BATDEDRAFT_25222
BDET_04552	GO:0006508
BDET_04553	GO:0005737	-bisphosphoglycerate-independent phosphoglycerate mutase
BDET_04553	GO:0004619
BDET_04553	GO:0030145
BDET_04553	GO:0006007
BDET_04553	EC:5.4.2.1
BDET_04554	GO:0003935	gtp cyclohydrolase
BDET_04554	GO:0009231
BDET_04554	EC:3.5.4.25
BDET_04556	GO:0006904	sec1-like protein
BDET_04557	GO:0005488	serine threonine-protein phosphatase 4 regulatory subunit 4
BDET_04558	GO:0016020	atp-dependent metalloprotease
BDET_04558	GO:0004222
BDET_04558	GO:0005524
BDET_04558	GO:0017111
BDET_04558	GO:0006508
BDET_04558	EC:3.4.24
BDET_04558	EC:3.6.1.15
BDET_04559	GO:0044464	stam-binding protein
BDET_04559	GO:0005515
BDET_04559	GO:0048523
BDET_04560	GO:0005097	protein broad-minded isoform x1
BDET_04560	GO:0032851
BDET_04560	GO:0044767
BDET_04561	GO:0000922	nuclear distribution protein pac1
BDET_04561	GO:0005737
BDET_04561	GO:0005874
BDET_04561	GO:0005875
BDET_04561	GO:0045502
BDET_04561	GO:0000132
BDET_04561	GO:0006810
BDET_04561	GO:0006928
BDET_04561	GO:0007067
BDET_04562	GO:0005643	nucleoporin p58 p45 isoform x2
BDET_04562	GO:0006913
BDET_04562	GO:0044763
BDET_04562	GO:0044765
BDET_04562	GO:0071702
BDET_04566	GO:0003677	expressed protein
BDET_04566	GO:0004519
BDET_04566	GO:0004674
BDET_04566	GO:0005524
BDET_04566	GO:0006304
BDET_04566	GO:0006468
BDET_04566	GO:0090305
BDET_04566	EC:2.7.11
BDET_04568	GO:0016272	unconventional prefoldin rpb5 interactor 1
BDET_04568	GO:0051082
BDET_04568	GO:0006457
BDET_04571	GO:0003676	pab-dependent poly -specific ribonuclease subunit pan2
BDET_04571	GO:0004527
BDET_04571	GO:0005515
BDET_04571	GO:0090305
BDET_04572	GO:0005515	abnormal spindle-like microcephaly-associated partial
BDET_04574	GO:0000151	peptidyl-prolyl cis-trans isomerase-like 2
BDET_04574	GO:0003755
BDET_04574	GO:0004842
BDET_04574	GO:0000413
BDET_04574	GO:0006457
BDET_04574	GO:0016567
BDET_04574	EC:5.2.1.8
BDET_04575	GO:0016021	ubiquitin-associated domain-containing protein 2-like
BDET_04575	GO:0004252
BDET_04575	GO:0005515
BDET_04575	GO:0006508
BDET_04575	EC:3.4.21
BDET_04579	GO:0050080	malonyl- decarboxylase
BDET_04579	GO:0006633
BDET_04579	EC:4.1.1.9
BDET_04580	GO:0004802	transketolase
BDET_04580	GO:0046872
BDET_04580	GO:0008152
BDET_04580	EC:2.2.1.1
BDET_04581	GO:0003676	nuclease le3
BDET_04581	GO:0004519
BDET_04581	GO:0006308
BDET_04581	GO:0090305
BDET_04582	GO:0005509	multiple coagulation factor deficiency protein 2 homolog precursor
BDET_04583	GO:0000139	integral membrane protein
BDET_04583	GO:0016021
BDET_04583	GO:0005351
BDET_04583	GO:0008643
BDET_04583	GO:0055085
BDET_04585	GO:0030286	dynein heavy chain axonemal
BDET_04585	GO:0003777
BDET_04585	GO:0005524
BDET_04585	GO:0016887
BDET_04585	GO:0006200
BDET_04585	GO:0007018
BDET_04585	EC:3.6.1.3
BDET_04586	GO:0004725	protein tyrosine phosphatase domain-containing protein 1
BDET_04586	GO:0008138
BDET_04586	GO:0035335
BDET_04586	EC:3.1.3.48
BDET_04586	EC:3.1.3
BDET_04588	GO:0004553	chitinase domain-containing protein 1-like
BDET_04588	GO:0005975
BDET_04590	GO:0043231	pyruvate dehydrogenase e1 component alpha subunit
BDET_04590	GO:0004739
BDET_04590	GO:0006096
BDET_04590	GO:0055114
BDET_04590	EC:1.2.4.1
BDET_04591	GO:0043232	viral a-type inclusion protein
BDET_04591	GO:0044446
BDET_04591	GO:0003777
BDET_04591	GO:0005524
BDET_04591	GO:0008017
BDET_04591	GO:0007018
BDET_04591	GO:0051234
BDET_04592	GO:0000775	centromere kinetochore protein zw10 homolog
BDET_04592	GO:0005634
BDET_04592	GO:0007067
BDET_04593	GO:0005509	ef-hand domain-containing protein 1
BDET_04594	GO:0003729	hypothetical protein BATDEDRAFT_88725
BDET_04595	GO:0003729	histone rna hairpin-binding protein
BDET_04598	GO:0005515	cop9 signalosome complex subunit 6
BDET_04598	GO:0008270
BDET_04599	GO:0005634	yeats domain-containing protein 2
BDET_04599	GO:0006355
BDET_04600	GO:0016021	hypothetical protein BATDEDRAFT_88728
BDET_04600	GO:0009607
BDET_04602	GO:0004061	esterase lipase
BDET_04602	GO:0019441
BDET_04602	GO:0034354
BDET_04602	EC:3.5.1.9
BDET_04603	GO:0005488	cytoskeleton-associated protein 5
BDET_04604	GO:0004674	ribosomal protein s6 kinase beta-1-like
BDET_04604	GO:0004812
BDET_04604	GO:0005524
BDET_04604	GO:0006418
BDET_04604	GO:0006468
BDET_04604	GO:0050794
BDET_04604	EC:2.7.11
BDET_04604	EC:6.1.1
BDET_04608	GO:0042132	fructose- -bisphosphatase
BDET_04608	GO:0005975
BDET_04608	GO:0016311
BDET_04608	EC:3.1.3.11
BDET_04609	GO:0044424	fructose- -bisphosphatase
BDET_04609	GO:0042132
BDET_04609	GO:0010033
BDET_04609	GO:0016051
BDET_04609	GO:0016311
BDET_04609	GO:0044262
BDET_04609	GO:1901700
BDET_04609	EC:3.1.3.11
BDET_04610	GO:0016746	glycerol-3-phosphate o-acyltransferase
BDET_04610	GO:0008152
BDET_04611	GO:0005515	---NA---
BDET_04612	GO:0003676	hypothetical protein BATDEDRAFT_88669
BDET_04613	GO:0016491	di-copper centre-containing protein
BDET_04613	GO:0046872
BDET_04613	GO:0055114
BDET_04615	GO:0005515	cop9 signalosome complex subunit 6
BDET_04616	GO:0016021	spore wall assembly protein
BDET_04617	GO:0005515	transcription elongation regulator 1 isoform x1
BDET_04618	GO:0005686	phd finger-like domain-containing protein 5a
BDET_04618	GO:0005689
BDET_04618	GO:0005730
BDET_04618	GO:0016363
BDET_04618	GO:0016607
BDET_04618	GO:0003677
BDET_04618	GO:0003700
BDET_04618	GO:0005515
BDET_04618	GO:0008168
BDET_04618	GO:0044822
BDET_04618	GO:0000398
BDET_04618	GO:0032259
BDET_04618	GO:0045893
BDET_04619	GO:0005622	rho gtpase-activating protein 24 isoform x3
BDET_04619	GO:0007165
BDET_04620	GO:0005622	hypothetical protein BATDEDRAFT_25160
BDET_04620	GO:0007165
BDET_04621	GO:0005615	hypothetical protein BATDEDRAFT_28410
BDET_04621	GO:0004222
BDET_04621	GO:0008270
BDET_04621	GO:0006508
BDET_04621	EC:3.4.24
BDET_04622	GO:0003676	protein cbg22824
BDET_04622	GO:0015074
BDET_04623	GO:0003700	protein cbg26722
BDET_04623	GO:0043565
BDET_04623	GO:0006355
BDET_04629	GO:0004519	hypothetical protein BATDEDRAFT_26684
BDET_04629	GO:0006298
BDET_04629	GO:0090305
BDET_04630	GO:0003676	hypothetical protein BATDEDRAFT_25153
BDET_04630	GO:0004519
BDET_04630	GO:0006298
BDET_04630	GO:0015074
BDET_04630	GO:0090305
BDET_04631	GO:0004674	hypothetical protein BATDEDRAFT_35145
BDET_04631	GO:0005524
BDET_04631	GO:0006468
BDET_04631	EC:2.7.11
BDET_04632	GO:0004674	hypothetical protein BATDEDRAFT_35145
BDET_04632	GO:0005524
BDET_04632	GO:0006468
BDET_04632	EC:2.7.11
BDET_04634	GO:0008270	hypothetical protein BATDEDRAFT_25150
BDET_04638	GO:0004190	hypothetical protein BATDEDRAFT_25148
BDET_04638	GO:0006508
BDET_04638	EC:3.4.23
BDET_04639	GO:0004553	glycoside hydrolase family 16 protein
BDET_04639	GO:0005975
BDET_04640	GO:0001671	chaperone activator aha1
BDET_04640	GO:0051087
BDET_04640	GO:0006950
BDET_04640	GO:0032781
BDET_04643	GO:0003676	atp-dependent dna helicase partial
BDET_04643	GO:0005524
BDET_04644	GO:0005744	hypothetical protein BATDEDRAFT_25138
BDET_04644	GO:0030150
BDET_04646	GO:0005515	transmembrane e3 ubiquitin-protein ligase 1-like
BDET_04646	GO:0008270
BDET_04647	GO:0005634	horma domain-containing protein 1
BDET_04647	GO:0005694
BDET_04647	GO:0005515
BDET_04647	GO:0051177
BDET_04649	GO:0005515	cleavage stimulation factor subunit 1
BDET_04650	GO:0016020	cdc50 family protein
BDET_04651	GO:0005737	bar domain protein
BDET_04651	GO:0005515
BDET_04652	GO:0005515	hypothetical protein BATDEDRAFT_88658
BDET_04654	GO:0016272	prefoldin subunit 1
BDET_04654	GO:0051082
BDET_04654	GO:0006457
BDET_04655	GO:0004664	chorismate mutase
BDET_04655	GO:0016597
BDET_04655	GO:0009094
BDET_04655	EC:4.2.1.51
BDET_04658	GO:0005096	ral gtpase-activating protein subunit alpha- partial
BDET_04658	GO:0005488
BDET_04658	GO:0043547
BDET_04658	GO:0051056
BDET_04659	GO:0030660	golgi ph regulator isoform x3
BDET_04659	GO:0032580
BDET_04659	GO:0004871
BDET_04659	GO:0008308
BDET_04659	GO:0043123
BDET_04659	GO:0044070
BDET_04659	GO:0051452
BDET_04662	GO:0005634	activating signal cointegrator 1
BDET_04662	GO:0008270
BDET_04662	GO:0006355
BDET_04664	GO:0005634	g2 mitotic-specific cyclin-3
BDET_04664	GO:0019901
BDET_04664	GO:0000079
BDET_04664	GO:0051301
BDET_04666	GO:0043231	glutamate synthase large subunit
BDET_04666	GO:0051537
BDET_04668	GO:0000287	4 -phosphopantetheinyl transferase
BDET_04668	GO:0008897
BDET_04668	GO:0006633
BDET_04668	GO:0009059
BDET_04668	EC:2.7.8.7
BDET_04675	GO:0000220	v0 a0 116-kda subunit of atpase
BDET_04675	GO:0015078
BDET_04675	GO:0015991
BDET_04676	GO:0005615	xanthine dehydrogenase oxidase isoform x1
BDET_04676	GO:0005829
BDET_04676	GO:0004854
BDET_04676	GO:0004855
BDET_04676	GO:0005506
BDET_04676	GO:0008762
BDET_04676	GO:0009055
BDET_04676	GO:0043546
BDET_04676	GO:0050660
BDET_04676	GO:0051537
BDET_04676	GO:0009115
BDET_04676	GO:0009966
BDET_04676	GO:0010044
BDET_04676	GO:0031323
BDET_04676	GO:0045453
BDET_04676	GO:0045595
BDET_04676	GO:0048523
BDET_04676	GO:0055114
BDET_04676	GO:0060255
BDET_04676	GO:2000026
BDET_04676	EC:1.1.1.158
BDET_04676	EC:1.17.1.4
BDET_04676	EC:1.17.3.2
BDET_04677	GO:0016787	cdc1p
BDET_04677	GO:0008152
BDET_04677	GO:0044763
BDET_04678	GO:0044424	nascent polypeptide-associated complex subunit beta
BDET_04678	GO:0006810
BDET_04679	GO:0016779	mannose-1-phosphate guanyltransferase
BDET_04679	GO:0009058
BDET_04681	GO:0043565	hypothetical protein BATDEDRAFT_88753
BDET_04682	GO:0005868	dynein light chain roadblock-type 2
BDET_04684	GO:0016740	8-amino-7-oxononanoate synthase
BDET_04684	GO:0030170
BDET_04684	GO:0009058
BDET_04686	GO:0003676	fog: zn-finger
BDET_04686	GO:0046872
BDET_04687	GO:0016021	ctr type copper ion transporter
BDET_04687	GO:0005375
BDET_04687	GO:0035434
BDET_04689	GO:0004848	ureidoglycolate hydrolase
BDET_04689	GO:0000256
BDET_04689	EC:3.5.3.19
BDET_04690	GO:0070985	cyclin-like protein
BDET_04690	GO:0016538
BDET_04690	GO:0019901
BDET_04690	GO:0000079
BDET_04690	GO:0006355
BDET_04690	EC:2.7.1
BDET_04692	GO:0004725	protein tyrosine phosphatase
BDET_04692	GO:0016491
BDET_04692	GO:0035335
BDET_04692	EC:3.1.3.48
BDET_04693	GO:0003676	retrovirus-related pol polyprotein from transposon tnt 1-94
BDET_04693	GO:0015074
BDET_04694	GO:0004725	protein tyrosine phosphatase
BDET_04694	GO:0016491
BDET_04694	GO:0035335
BDET_04694	EC:3.1.3.48
BDET_04696	GO:0070985	cyclin ccl1
BDET_04696	GO:0016538
BDET_04696	GO:0019901
BDET_04696	GO:0000079
BDET_04696	GO:0006355
BDET_04696	EC:2.7.1
BDET_04697	GO:0005777	uricase
BDET_04697	GO:0004846
BDET_04697	GO:0006144
BDET_04697	GO:0019628
BDET_04697	GO:0055114
BDET_04697	EC:1.7.3.3
BDET_04698	GO:0016021	asc1-like protein
BDET_04699	GO:0044464	agc akt protein kinase
BDET_04699	GO:0004674
BDET_04699	GO:0005524
BDET_04699	GO:0006468
BDET_04699	EC:2.7.11
BDET_04700	GO:0005829	agc akt protein kinase
BDET_04700	GO:0005886
BDET_04700	GO:0005935
BDET_04700	GO:0004674
BDET_04700	GO:0005524
BDET_04700	GO:0046777
BDET_04700	GO:0061093
BDET_04700	GO:0070941
BDET_04700	EC:2.7.11
BDET_04702	GO:0005509	5-3 exonuclease domain-containing protein
BDET_04703	GO:0005509	calmodulin
BDET_04705	GO:0005634	cohesin complex subunit psm1
BDET_04705	GO:0008278
BDET_04705	GO:0003682
BDET_04705	GO:0005524
BDET_04705	GO:0046982
BDET_04705	GO:0007064
BDET_04706	GO:0004657	proline oxidase
BDET_04706	GO:0005509
BDET_04706	GO:0006537
BDET_04706	GO:0006562
BDET_04706	GO:0055114
BDET_04706	EC:1.5.99.8
BDET_04707	GO:0000922	calmodulin
BDET_04707	GO:0005634
BDET_04707	GO:0005813
BDET_04707	GO:0005876
BDET_04707	GO:0005886
BDET_04707	GO:0030017
BDET_04707	GO:0030426
BDET_04707	GO:0034704
BDET_04707	GO:0005509
BDET_04707	GO:0008179
BDET_04707	GO:0016301
BDET_04707	GO:0019904
BDET_04707	GO:0030235
BDET_04707	GO:0031432
BDET_04707	GO:0031800
BDET_04707	GO:0031996
BDET_04707	GO:0031997
BDET_04707	GO:0043274
BDET_04707	GO:0043548
BDET_04707	GO:0044325
BDET_04707	GO:0048306
BDET_04707	GO:0050998
BDET_04707	GO:0072542
BDET_04707	GO:0000086
BDET_04707	GO:0002027
BDET_04707	GO:0005513
BDET_04707	GO:0010880
BDET_04707	GO:0016310
BDET_04707	GO:0030801
BDET_04707	GO:0032465
BDET_04707	GO:0032516
BDET_04707	GO:0035307
BDET_04707	GO:0043388
BDET_04707	GO:0051343
BDET_04707	GO:0055117
BDET_04707	GO:0060316
BDET_04708	GO:0000176	exosome complex exonuclease rrp44
BDET_04708	GO:0005654
BDET_04708	GO:0005730
BDET_04708	GO:0005737
BDET_04708	GO:0016020
BDET_04708	GO:0000175
BDET_04708	GO:0004519
BDET_04708	GO:0005085
BDET_04708	GO:0016075
BDET_04708	GO:0043547
BDET_04708	GO:0071034
BDET_04708	GO:0090503
BDET_04708	EC:3.1.13
BDET_04709	GO:0033178	atp synthase (e 31 kda) subunit
BDET_04709	GO:0046961
BDET_04709	GO:0015991
BDET_04710	GO:0016021	snare protein ykt6
BDET_04710	GO:0043231
BDET_04710	GO:0044444
BDET_04710	GO:0016192
BDET_04716	GO:0008198	aromatic ring-opening dioxygenase
BDET_04716	GO:0008270
BDET_04716	GO:0016701
BDET_04716	GO:0006725
BDET_04716	GO:0055114
BDET_04717	GO:0004037	allantoicase
BDET_04717	GO:0000256
BDET_04717	EC:3.5.3.4
BDET_04722	GO:0033971	5-hydroxyisourate hydrolase-like
BDET_04722	GO:0006144
BDET_04722	GO:0006810
BDET_04722	EC:3.5.2.17
BDET_04723	GO:0005515	hypothetical protein BATDEDRAFT_35125
BDET_04726	GO:0016021	hypothetical protein BATDEDRAFT_25071
BDET_04726	GO:0015095
BDET_04726	GO:0015693
BDET_04727	GO:0016020	hypothetical protein BATDEDRAFT_25071
BDET_04727	GO:0015095
BDET_04727	GO:0015693
BDET_04728	GO:0005840	ribosome assembly protein
BDET_04728	GO:0042254
BDET_04729	GO:0016021	vesicle-associated membrane protein 4
BDET_04729	GO:0016192
BDET_04731	GO:0005488	---NA---
BDET_04732	GO:0005737	dual specificity protein phosphatase 9
BDET_04732	GO:0008138
BDET_04732	GO:0006470
BDET_04732	EC:3.1.3
BDET_04733	GO:0004553	beta-galactosidase family gh35
BDET_04733	GO:0005975
BDET_04735	GO:0003676	c2h2 transcription factor
BDET_04735	GO:0046872
BDET_04735	GO:0030435
BDET_04735	GO:0030436
BDET_04735	GO:0050794
BDET_04737	GO:0005515	guanine nucleotide-binding protein subunit beta-2-like 1
BDET_04738	GO:0000151	pre-mrna-processing factor partial
BDET_04738	GO:0004842
BDET_04738	GO:0005515
BDET_04738	GO:0016567
BDET_04740	GO:0005604	glutathione synthetase
BDET_04740	GO:0031234
BDET_04740	GO:0004363
BDET_04740	GO:0004373
BDET_04740	GO:0005515
BDET_04740	GO:0005524
BDET_04740	GO:0006750
BDET_04740	GO:0006974
BDET_04740	GO:0007186
BDET_04740	GO:0007268
BDET_04740	GO:0007476
BDET_04740	GO:0007528
BDET_04740	GO:0010353
BDET_04740	GO:0022416
BDET_04740	GO:0044708
BDET_04740	GO:0050916
BDET_04740	GO:0071722
BDET_04740	GO:2000253
BDET_04740	EC:6.3.2.3
BDET_04740	EC:2.4.1.11
BDET_04741	GO:0004674	serine threonine protein kinase
BDET_04741	GO:0005524
BDET_04741	GO:0006468
BDET_04741	EC:2.7.11
BDET_04742	GO:0005488	hypothetical protein BATDEDRAFT_86069
BDET_04747	GO:0005488	hypothetical protein BATDEDRAFT_85330
BDET_04749	GO:0032040	nop14-like protein
BDET_04750	GO:0005840	30s ribosomal protein s6
BDET_04750	GO:0003735
BDET_04750	GO:0019843
BDET_04750	GO:0006412
BDET_04751	GO:0000502	26s proteasome regulatory subunit n6
BDET_04751	GO:0005515
BDET_04753	GO:0003995	acyl- oxidase
BDET_04753	GO:0050660
BDET_04753	GO:0055114
BDET_04753	EC:1.3.99.3
BDET_04754	GO:0016272	protein uxt
BDET_04754	GO:0001106
BDET_04754	GO:0051082
BDET_04754	GO:0000122
BDET_04754	GO:0006457
BDET_04755	GO:0044424	endoplasmic reticulum and nuclear membraneproteinc
BDET_04755	GO:0008270
BDET_04756	GO:0016021	p-loop containing nucleoside triphosphate hydrolase protein
BDET_04756	GO:0005524
BDET_04756	GO:0042626
BDET_04756	GO:0006200
BDET_04756	GO:0055085
BDET_04757	GO:0005634	atypical rio rio2 protein kinase
BDET_04757	GO:0005737
BDET_04757	GO:0003723
BDET_04757	GO:0004674
BDET_04757	GO:0005524
BDET_04757	GO:0006397
BDET_04757	GO:0006468
BDET_04757	EC:2.7.11
BDET_04758	GO:0005840	60s ribosomal protein l33-a-like protein
BDET_04758	GO:0003735
BDET_04758	GO:0006412
BDET_04761	GO:0030688	ribosomal rna processing protein
BDET_04761	GO:0006364
BDET_04762	GO:0003676	cleavage and polyadenylation specificity factor subunit 4
BDET_04762	GO:0008270
BDET_04763	GO:0016021	amino acid permease
BDET_04763	GO:0015171
BDET_04763	GO:0003333
BDET_04765	GO:0016021	amino acid permease
BDET_04765	GO:0015171
BDET_04765	GO:0003333
BDET_04766	GO:0016021	amino acid permease
BDET_04766	GO:0015171
BDET_04766	GO:0003333
BDET_04767	GO:0016021	amino acid permease
BDET_04767	GO:0015171
BDET_04767	GO:0003333
BDET_04768	GO:0016021	amino acid permease
BDET_04768	GO:0015171
BDET_04768	GO:0003333
BDET_04769	GO:0016021	amino acid permease
BDET_04769	GO:0015171
BDET_04769	GO:0003333
BDET_04770	GO:0005515	palmitoyltransferase akr1
BDET_04770	GO:0008270
BDET_04772	GO:0005730	60s ribosomal protein l26-1-like
BDET_04772	GO:0005774
BDET_04772	GO:0005886
BDET_04772	GO:0009507
BDET_04772	GO:0022625
BDET_04772	GO:0003735
BDET_04772	GO:0006412
BDET_04772	GO:0009409
BDET_04773	GO:0003849	3-deoxy-7-phosphoheptulonate synthase
BDET_04773	GO:0009073
BDET_04773	EC:2.5.1.54
BDET_04774	GO:0044237	initiation factor 2b-related domain-containing protein
BDET_04775	GO:0070062	armadillo repeat-containing protein 3
BDET_04775	GO:0005515
BDET_04778	GO:0006464	probable tubulin polyglutamylase ttll9
BDET_04779	GO:0000502	26s proteasome non-atpase regulatory subunit partial
BDET_04779	GO:0005515
BDET_04780	GO:0016020	proprotein convertase pc7
BDET_04780	GO:0004252
BDET_04780	GO:0006508
BDET_04780	EC:3.4.21
BDET_04781	GO:0005515	cellular morphogenesis protein
BDET_04782	GO:0015935	40s ribosomal protein s15
BDET_04782	GO:0003723
BDET_04782	GO:0003735
BDET_04782	GO:0006412
BDET_04783	GO:0015935	hypothetical protein BATDEDRAFT_88603
BDET_04783	GO:0003723
BDET_04783	GO:0003735
BDET_04783	GO:0006412
BDET_04784	GO:0017150	hypothetical protein BATDEDRAFT_25020
BDET_04784	GO:0050660
BDET_04784	GO:0002943
BDET_04784	GO:0055114
BDET_04786	GO:0004674	cyclin-dependent kinase 10 isoform x1
BDET_04786	GO:0005515
BDET_04786	GO:0005524
BDET_04786	GO:0016572
BDET_04786	GO:0022008
BDET_04786	GO:0043524
BDET_04786	EC:2.7.11
BDET_04801	GO:0005515	outer membrane mitochondrial tetratricopeptiderepeat protein 39
BDET_04803	GO:0005737	3-hydroxyanthranilate -dioxygenase
BDET_04803	GO:0000334
BDET_04803	GO:0008198
BDET_04803	GO:0006569
BDET_04803	GO:0019805
BDET_04803	GO:0034354
BDET_04803	GO:0043420
BDET_04803	GO:0055114
BDET_04803	EC:1.13.11.6
BDET_04804	GO:0016765	nogo-b receptor
BDET_04804	GO:0008152
BDET_04805	GO:0016779	dna polymerase sigma
BDET_04805	GO:0008152
BDET_04807	GO:0016021	peptidylprolyl isomerase
BDET_04807	GO:0003755
BDET_04807	GO:0000413
BDET_04807	GO:0006457
BDET_04807	EC:5.2.1.8
BDET_04808	GO:0044424	cystathionine beta-lyase
BDET_04808	GO:0004121
BDET_04808	GO:0030170
BDET_04808	GO:0071266
BDET_04808	EC:4.4.1.8
BDET_04809	GO:0005515	pre-mrna-processing factor partial
BDET_04811	GO:0005840	40s ribosomal protein s17
BDET_04811	GO:0003735
BDET_04811	GO:0006412
BDET_04812	GO:0006629	fatty acid desaturase
BDET_04813	GO:0005515	leucine-zipper-like transcriptional regulator 1 q9cq33
BDET_04814	GO:0005515	f-bar-pstpip domain
BDET_04815	GO:0004332	fructose-bisphosphate aldolase cytoplasmic isozyme
BDET_04815	GO:0006096
BDET_04815	EC:4.1.2.13
BDET_04817	GO:0005743	small nuclear ribonucleoprotein b and b
BDET_04817	GO:0003676
BDET_04817	GO:0006850
BDET_04819	GO:0004674	ttk protein kinase mph1
BDET_04819	GO:0005524
BDET_04819	GO:0006468
BDET_04819	EC:2.7.11
BDET_04820	GO:0044424	repressor of rna polymerase iii transcription maf1 homolog
BDET_04820	GO:0016480
BDET_04821	GO:0005786	signal recognition particle subunit partial
BDET_04821	GO:0005515
BDET_04821	GO:0008312
BDET_04821	GO:0006614
BDET_04822	GO:0008236	hypothetical protein BATDEDRAFT_24985
BDET_04822	GO:0006508
BDET_04823	GO:0005515	nuclear pore complex protein nup214
BDET_04824	GO:0003676	probable exonuclease mut-7 homolog isoform x1
BDET_04824	GO:0008408
BDET_04824	GO:0090305
BDET_04825	GO:0003676	gtp-binding protein 128up-like
BDET_04825	GO:0005525
BDET_04827	GO:0004612	phosphoenolpyruvate carboxykinase
BDET_04827	GO:0005524
BDET_04827	GO:0016301
BDET_04827	GO:0006094
BDET_04827	GO:0016310
BDET_04827	EC:4.1.1.49
BDET_04829	GO:0000808	origin recognition complex subunit 5
BDET_04829	GO:0005634
BDET_04829	GO:0006260
BDET_04830	GO:0005622	rhodanese-like protein
BDET_04830	GO:0004725
BDET_04830	GO:0000087
BDET_04830	GO:0035335
BDET_04830	EC:3.1.3.48
BDET_04832	GO:0043226	low quality protein: jouberin
BDET_04832	GO:0044464
BDET_04832	GO:0005515
BDET_04832	GO:0007389
BDET_04832	GO:0044782
BDET_04832	GO:0048513
BDET_04832	GO:0048646
BDET_04832	GO:0050794
BDET_04832	GO:0060271
BDET_04832	GO:0060429
BDET_04833	GO:0019901	cell division cycle protein 37
BDET_04835	GO:0005488	hypothetical protein BATDEDRAFT_24972
BDET_04836	GO:0005840	50s ribosomal protein l11
BDET_04836	GO:0003735
BDET_04836	GO:0006412
BDET_04837	GO:0004674	tp53-regulating kinase
BDET_04837	GO:0004713
BDET_04837	GO:0005524
BDET_04837	GO:0018108
BDET_04837	EC:2.7.10
BDET_04837	EC:2.7.11
BDET_04838	GO:0009360	dna-directed rna polymerase iii subunit rpc9
BDET_04838	GO:0000166
BDET_04838	GO:0003899
BDET_04838	GO:0006383
BDET_04838	EC:2.7.7.6
BDET_04841	GO:0005515	tetratricopeptide repeat protein 29-like
BDET_04842	GO:0005634	splicing factor cc1-like protein
BDET_04842	GO:0000166
BDET_04842	GO:0003723
BDET_04842	GO:0006397
BDET_04845	GO:0005634	pkinase-domain-containing protein
BDET_04845	GO:0005737
BDET_04845	GO:0004674
BDET_04845	GO:0005524
BDET_04845	GO:0006468
BDET_04845	GO:0019236
BDET_04845	EC:2.7.11
BDET_04846	GO:0005634	karyopherin alpha
BDET_04846	GO:0005737
BDET_04846	GO:0005515
BDET_04846	GO:0008565
BDET_04846	GO:0006606
BDET_04848	GO:0003949	phosphoribosylformimino-5-aminoimidazole carboxamide ribotide isomerase
BDET_04848	GO:0000105
BDET_04848	EC:5.3.1.16
BDET_04849	GO:0016020	glycosyltransferase family 39 protein
BDET_04849	GO:0004169
BDET_04849	GO:0035269
BDET_04849	EC:2.4.1.109
BDET_04852	GO:0005488	ultraviolet-b receptor uvr8
BDET_04852	GO:0016740
BDET_04852	GO:0009987
BDET_04853	GO:0005506	peptide deformylase
BDET_04853	GO:0042586
BDET_04853	GO:0008152
BDET_04853	EC:3.5.1.88
BDET_04854	GO:0044464	agc akt protein kinase
BDET_04854	GO:0004674
BDET_04854	GO:0005515
BDET_04854	GO:0005524
BDET_04854	GO:0006468
BDET_04854	EC:2.7.11
BDET_04855	GO:0043087	rab3 gtpase-activating protein non-catalytic subunit
BDET_04856	GO:0043087	rab3 gtpase-activating protein non-catalytic subunit
BDET_04858	GO:0005737	glycolipid transfer protein
BDET_04858	GO:0017089
BDET_04858	GO:0051861
BDET_04858	GO:0046836
BDET_04859	GO:0005737	glycolipid transfer protein
BDET_04859	GO:0017089
BDET_04859	GO:0051861
BDET_04859	GO:0046836
BDET_04862	GO:0016021	long-wavelength rhodopsin
BDET_04862	GO:0004930
BDET_04862	GO:0007186
BDET_04864	GO:0000930	tubulin gamma chain
BDET_04864	GO:0005874
BDET_04864	GO:0003924
BDET_04864	GO:0005525
BDET_04864	GO:0006184
BDET_04864	GO:0007020
BDET_04864	GO:0031122
BDET_04867	GO:0016021	mitochondrial carrier
BDET_04867	GO:0055085
BDET_04868	GO:0005634	duf382-domain-containing protein
BDET_04868	GO:0003676
BDET_04869	GO:0005515	hypothetical protein BATDEDRAFT_24942
BDET_04873	GO:0012505	7-dehydrocholesterol reductase
BDET_04873	GO:0043231
BDET_04873	GO:0044425
BDET_04873	GO:0016628
BDET_04873	GO:0006694
BDET_04873	GO:0016125
BDET_04873	GO:0044707
BDET_04873	GO:0044767
BDET_04873	GO:0055114
BDET_04876	GO:0005681	hypothetical protein BATDEDRAFT_88915
BDET_04876	GO:0000387
BDET_04877	GO:0032040	u3 small nucleolar rna-associated
BDET_04877	GO:0006364
BDET_04878	GO:0003824	phosphatidylinositol class o
BDET_04878	GO:0008152
BDET_04879	GO:0003824	gpi ethanolamine phosphate transferase 3
BDET_04879	GO:0008152
BDET_04880	GO:0005840	hypothetical protein BATDEDRAFT_88914
BDET_04880	GO:0003735
BDET_04880	GO:0006412
BDET_04883	GO:0005840	60s ribosomal protein l9
BDET_04883	GO:0003735
BDET_04883	GO:0019843
BDET_04883	GO:0006412
BDET_04884	GO:0005634	replication factor-a protein
BDET_04884	GO:0003677
BDET_04884	GO:0006260
BDET_04884	GO:0006281
BDET_04884	GO:0006310
BDET_04887	GO:0005622	hypothetical protein BATDEDRAFT_24929
BDET_04887	GO:0007165
BDET_04888	GO:0005622	gtpase activating protein
BDET_04888	GO:0007165
BDET_04889	GO:0005615	extracellular metalloproteinase 1
BDET_04889	GO:0004222
BDET_04889	GO:0008270
BDET_04889	GO:0006508
BDET_04889	EC:3.4.24
BDET_04890	GO:0012505	golgi gdp-mannose transporter
BDET_04890	GO:0016021
BDET_04890	GO:0043231
BDET_04890	GO:0044444
BDET_04890	GO:0005338
BDET_04890	GO:0008643
BDET_04890	GO:0015780
BDET_04890	GO:1901679
BDET_04891	GO:0000166	-dihydroxy-2-butanone 4-phosphate synthase
BDET_04891	GO:0008686
BDET_04891	GO:0016810
BDET_04891	GO:0046914
BDET_04891	GO:0009231
BDET_04891	EC:4.1.99.12
BDET_04892	GO:0005730	cop9 signalosome complex subunit 4 isoform x1
BDET_04892	GO:0008021
BDET_04892	GO:0008180
BDET_04892	GO:0030054
BDET_04892	GO:0070062
BDET_04892	GO:0005515
BDET_04892	GO:0010388
BDET_04894	GO:0004222	mitochondrial processing peptidase
BDET_04894	GO:0046872
BDET_04894	GO:0006508
BDET_04894	EC:3.4.24
BDET_04903	GO:0044424	mrna cleavage factor complex component
BDET_04904	GO:0004794	threonine dehydratase i
BDET_04904	GO:0009097
BDET_04904	EC:4.3.1.19
BDET_04905	GO:0005515	expressed protein
BDET_04906	GO:0005634	protein btg1
BDET_04906	GO:0005515
BDET_04906	GO:0006979
BDET_04906	GO:0007283
BDET_04906	GO:0043434
BDET_04906	GO:0048518
BDET_04906	GO:0050794
BDET_04907	GO:0016757	glycosyltransferase family 22 protein
BDET_04908	GO:0003941	l-serine ammonia-lyase
BDET_04908	GO:0051539
BDET_04908	GO:0006094
BDET_04908	EC:4.3.1.17
BDET_04909	GO:0003941	hypothetical protein BATDEDRAFT_88550
BDET_04909	GO:0051539
BDET_04909	GO:0006094
BDET_04909	EC:4.3.1.17
BDET_04910	GO:0000166	---NA---
BDET_04910	GO:0003676
BDET_04911	GO:0000166	hypothetical protein BATDEDRAFT_35079
BDET_04911	GO:0003676
BDET_04913	GO:0005737	nnt1p
BDET_04913	GO:0008757
BDET_04913	GO:0000183
BDET_04913	GO:0006769
BDET_04914	GO:0003677	pogo transposable element with krab domain-like
BDET_04915	GO:0005852	eukaryotic translation initiation factor 3
BDET_04915	GO:0016282
BDET_04915	GO:0033290
BDET_04915	GO:0000166
BDET_04915	GO:0003743
BDET_04915	GO:0001731
BDET_04915	GO:0006446
BDET_04917	GO:0005634	dna-directed rna polymerase i subunit rpa2
BDET_04917	GO:0003677
BDET_04917	GO:0003899
BDET_04917	GO:0032549
BDET_04917	GO:0006351
BDET_04917	EC:2.7.7.6
BDET_04919	GO:0005634	20s proteasome subunit beta 3
BDET_04919	GO:0005737
BDET_04919	GO:0005839
BDET_04919	GO:0004298
BDET_04919	GO:0051603
BDET_04919	EC:3.4.25
BDET_04920	GO:0005634	yor051c-like protein
BDET_04920	GO:0005515
BDET_04922	GO:0016787	nudix family hydrolase
BDET_04922	GO:0008152
BDET_04923	GO:0005515	wd40 repeat-containing protein
BDET_04924	GO:0030286	axonemal dynein light chain p33
BDET_04924	GO:0003774
BDET_04924	GO:0008152
BDET_04926	GO:0005515	cell division cycle protein cdc20
BDET_04927	GO:0005615	probable extracellular elastinolytic metalloproteinase precursor
BDET_04927	GO:0004222
BDET_04927	GO:0008270
BDET_04927	GO:0006508
BDET_04927	EC:3.4.24
BDET_04928	GO:0005634	recombining binding protein suppressor of hairless isoform x3
BDET_04928	GO:0032991
BDET_04928	GO:0000978
BDET_04928	GO:0000982
BDET_04928	GO:0005515
BDET_04928	GO:0001568
BDET_04928	GO:0002376
BDET_04928	GO:0003007
BDET_04928	GO:0003158
BDET_04928	GO:0006357
BDET_04928	GO:0007219
BDET_04928	GO:0007389
BDET_04928	GO:0007399
BDET_04928	GO:0008284
BDET_04928	GO:0008544
BDET_04928	GO:0009967
BDET_04928	GO:0010628
BDET_04928	GO:0045595
BDET_04928	GO:0048523
BDET_04928	GO:0048646
BDET_04928	GO:0048729
BDET_04928	GO:0048863
BDET_04928	GO:0072148
BDET_04928	GO:2000026
BDET_04929	GO:0005515	transmembrane protein
BDET_04931	GO:0016021	duf887-domain-containing protein
BDET_04932	GO:0016021	duf887-domain-containing protein
BDET_04933	GO:0005840	60s ribosomal protein l7
BDET_04934	GO:0005840	chitin deacetylase
BDET_04934	GO:0003735
BDET_04934	GO:0016810
BDET_04934	GO:0005975
BDET_04934	GO:0006412
BDET_04935	GO:0044424	dfp-domain-containing protein
BDET_04935	GO:0008152
BDET_04937	GO:0005488	clip-associating protein 1
BDET_04938	GO:0005515	---NA---
BDET_04939	GO:0009536	transcription initiation factor tfiid subunit 13
BDET_04939	GO:0046982
BDET_04939	GO:0006366
BDET_04939	GO:0048316
BDET_04940	GO:0005871	tubulin-dependent atpase kip3
BDET_04940	GO:0005874
BDET_04940	GO:0003777
BDET_04940	GO:0005524
BDET_04940	GO:0008017
BDET_04940	GO:0007018
BDET_04940	GO:0008152
BDET_04941	GO:0000178	exosome complex component csl4
BDET_04941	GO:0003723
BDET_04942	GO:0016021	hly-iii-related domain-containing protein
BDET_04943	GO:0016021	long chain polyunsaturated fatty acid elongation enzyme-like protein
BDET_04943	GO:0016740
BDET_04943	GO:0006633
BDET_04944	GO:0032040	pin domain-like protein
BDET_04945	GO:0005488	---NA---
BDET_04946	GO:0005515	tpr-like protein
BDET_04947	GO:0044424	activating signal cointegrator 1 complex subunit 3
BDET_04947	GO:0003676
BDET_04947	GO:0004386
BDET_04947	GO:0005515
BDET_04947	GO:0005524
BDET_04947	GO:0006281
BDET_04950	GO:0000276	hypothetical protein BATDEDRAFT_88529
BDET_04950	GO:0015078
BDET_04950	GO:0015986
BDET_04951	GO:0000276	mitochondrial f1f0-atp synthase g
BDET_04951	GO:0015078
BDET_04951	GO:0015986
BDET_04952	GO:0005524	atpase aaa
BDET_04952	GO:0017111
BDET_04952	GO:0008152
BDET_04952	EC:3.6.1.15
BDET_04954	GO:0005488	fes1-domain-containing protein
BDET_04955	GO:0005524	alanyl-trna editing protein aarsd1
BDET_04955	GO:0016876
BDET_04955	GO:0043039
BDET_04956	GO:0044444	thioredoxin-dependent peroxide mitochondrial
BDET_04956	GO:0005515
BDET_04956	GO:0051920
BDET_04956	GO:0000302
BDET_04956	GO:0019222
BDET_04956	GO:0044763
BDET_04956	GO:0050794
BDET_04956	GO:0055114
BDET_04956	GO:0065009
BDET_04956	EC:1.11.1.15
BDET_04957	GO:0051920	peroxiredoxin
BDET_04957	GO:0055114
BDET_04957	EC:1.11.1.15
BDET_04958	GO:0016021	pdz domain-containing protein 8
BDET_04958	GO:0006810
BDET_04960	GO:0003723	---NA---
BDET_04960	GO:0005515
BDET_04963	GO:0004672	hypothetical protein BATDEDRAFT_88897
BDET_04966	GO:0005488	hypothetical protein BATDEDRAFT_91972
BDET_04967	GO:0005488	hypothetical protein BATDEDRAFT_87222
BDET_04968	GO:0005524	hypothetical protein BATDEDRAFT_24863
BDET_04969	GO:0005524	hypothetical protein BATDEDRAFT_88894
BDET_04970	GO:0005524	hypothetical protein BATDEDRAFT_88894
BDET_04973	GO:0003677	dna-directed rna polymerases and iii subunit rpabc4-like
BDET_04973	GO:0003899
BDET_04973	GO:0006351
BDET_04973	EC:2.7.7.6
BDET_04974	GO:0006397	pwi domain-containing protein
BDET_04975	GO:0005737	leucine aminopeptidase
BDET_04975	GO:0004177
BDET_04975	GO:0008235
BDET_04975	GO:0030145
BDET_04975	GO:0006508
BDET_04975	EC:3.4.11
BDET_04976	GO:0005654	e3 ubiquitin-protein ligase rad18 isoform x1
BDET_04976	GO:0005694
BDET_04976	GO:0003677
BDET_04976	GO:0005515
BDET_04976	GO:0008270
BDET_04976	GO:0019985
BDET_04977	GO:0004735	pyrroline-5-carboxylate reductase
BDET_04977	GO:0055114
BDET_04977	GO:0055129
BDET_04977	EC:1.5.1.2
BDET_04978	GO:0004590	orotidine 5 -phosphate decarboxylase
BDET_04978	GO:0006207
BDET_04978	GO:0044205
BDET_04978	EC:4.1.1.23
BDET_04979	GO:0005634	atp-dependent rna helicase ddx11-like protein 8-like
BDET_04979	GO:0003677
BDET_04979	GO:0004003
BDET_04979	GO:0005524
BDET_04979	GO:0006200
BDET_04979	GO:0032508
BDET_04980	GO:0005634	probable atp-dependent rna helicase ddx11 isoform x2
BDET_04980	GO:0003677
BDET_04980	GO:0004003
BDET_04980	GO:0005524
BDET_04980	GO:0006200
BDET_04980	GO:0032508
BDET_04982	GO:0004674	camk camkl pask protein kinase
BDET_04982	GO:0005524
BDET_04982	GO:0006468
BDET_04982	EC:2.7.11
BDET_04983	GO:0005525	guanine nucleotide-binding 1
BDET_04987	GO:0000166	single-stranded nucleic acid binding protein
BDET_04987	GO:0003676
BDET_04993	GO:0017150	trna-dihydrouridine synthase
BDET_04993	GO:0050660
BDET_04993	GO:0002943
BDET_04993	GO:0055114
BDET_04994	GO:0017150	hypothetical protein BATDEDRAFT_27583
BDET_04994	GO:0050660
BDET_04994	GO:0002943
BDET_04994	GO:0055114
BDET_04999	GO:0003676	gag-pol polyprotein
BDET_04999	GO:0008270
BDET_04999	GO:0016787
BDET_04999	GO:0015074
BDET_05001	GO:0003677	zinc finger bed domain-containing protein ricesleeper 2-like
BDET_05001	GO:0046983
BDET_05002	GO:0090304	hypothetical protein BATDEDRAFT_23425
BDET_05003	GO:0004519	hypothetical protein BATDEDRAFT_24835
BDET_05003	GO:0006298
BDET_05003	GO:0090305
BDET_05004	GO:0004672	hypothetical protein BATDEDRAFT_28334
BDET_05004	GO:0006468
BDET_05007	GO:0003676	hypothetical protein BATDEDRAFT_88507
BDET_05007	GO:0046872
BDET_05008	GO:0000166	rna-binding region rnp-1 domain-containing protein
BDET_05008	GO:0003676
BDET_05011	GO:0005515	adenylate cyclase
BDET_05011	GO:0016849
BDET_05011	GO:0009190
BDET_05011	GO:0035556
BDET_05012	GO:0005488	hypothetical protein BATDEDRAFT_35065
BDET_05016	GO:0005488	hypothetical protein BATDEDRAFT_87666
BDET_05017	GO:0008168	ribosomal rna large subunit methyltransferase j
BDET_05017	GO:0001510
BDET_05018	GO:0005525	nucleolar gtp-binding protein
BDET_05019	GO:0008280	chromosome segregation protein
BDET_05019	GO:0003682
BDET_05019	GO:0005515
BDET_05019	GO:0005524
BDET_05019	GO:0006281
BDET_05019	GO:0007064
BDET_05019	GO:0007076
BDET_05020	GO:0030896	cell cycle checkpoint control protein rad9a-like
BDET_05020	GO:0000077
BDET_05020	GO:0006281
BDET_05021	GO:0003824	isopenicillin n-epimerase
BDET_05021	GO:0030170
BDET_05021	GO:0008152
BDET_05023	GO:0004425	anthranilate synthase component 2
BDET_05023	GO:0004640
BDET_05023	GO:0006568
BDET_05023	EC:4.1.1.48
BDET_05023	EC:5.3.1.24
BDET_05024	GO:0004049	anthranilate synthase component i
BDET_05024	GO:0000162
BDET_05024	EC:4.1.3.27
BDET_05025	GO:0003723	mif4g ma4 domain-containing protein
BDET_05025	GO:0005515
BDET_05026	GO:0005737	adenylosuccinate lyase
BDET_05026	GO:0004018
BDET_05026	GO:0009152
BDET_05026	EC:4.3.2.2
BDET_05027	GO:0005488	hypothetical protein BATDEDRAFT_87222
BDET_05029	GO:0016668	hypothetical protein BATDEDRAFT_24811
BDET_05029	GO:0055114
BDET_05030	GO:0016668	hypothetical protein BATDEDRAFT_24811
BDET_05030	GO:0055114
BDET_05032	GO:0005488	hypothetical protein BATDEDRAFT_87666
BDET_05034	GO:0004672	hypothetical protein BATDEDRAFT_24807
BDET_05037	GO:0000902	tubulin-specific chaperone c
BDET_05037	GO:0007023
BDET_05038	GO:0003723	---NA---
BDET_05038	GO:0005515
BDET_05039	GO:0005634	dna polymerase epsilon subunit dpb3
BDET_05039	GO:0043565
BDET_05039	GO:0046982
BDET_05045	GO:0003678	dna repair and recombination protein pif1
BDET_05045	GO:0005524
BDET_05045	GO:0000723
BDET_05045	GO:0006281
BDET_05045	EC:3.6.1.15
BDET_05046	GO:0005515	polyubiquitin-like partial
BDET_05046	GO:0016787
BDET_05047	GO:0005525	ribosome biogenesis gtp-binding protein
BDET_05048	GO:0004252	oligopeptidase b
BDET_05048	GO:0070008
BDET_05048	GO:0006508
BDET_05048	EC:3.4.21
BDET_05052	GO:0016853	aldose 1- glucose-6-phosphate 1-epimerase
BDET_05052	GO:0030246
BDET_05052	GO:0005975
BDET_05054	GO:0000166	dna polymerase delta catalytic subunit
BDET_05054	GO:0003677
BDET_05054	GO:0003887
BDET_05054	GO:0006261
BDET_05054	EC:2.7.7.7
BDET_05056	GO:0000922	protein unc-119 homolog a
BDET_05056	GO:0005813
BDET_05056	GO:0005829
BDET_05056	GO:0045171
BDET_05056	GO:0051233
BDET_05056	GO:0005515
BDET_05056	GO:0008289
BDET_05056	GO:0007109
BDET_05056	GO:0007268
BDET_05056	GO:0007601
BDET_05056	GO:0007602
BDET_05056	GO:0042953
BDET_05056	GO:0048261
BDET_05056	GO:0061098
BDET_05057	GO:0008318	protein farnesyltransferase geranylgeranyltransferase type-1 subunit partial
BDET_05057	GO:0018342
BDET_05057	EC:2.5.1
BDET_05058	GO:0004674	cmgc cdk protein kinase
BDET_05058	GO:0005524
BDET_05058	GO:0006468
BDET_05058	GO:0051301
BDET_05058	EC:2.7.11
BDET_05059	GO:0004070	protein pyrabcn
BDET_05059	GO:0005524
BDET_05059	GO:0016597
BDET_05059	GO:0016874
BDET_05059	GO:0046872
BDET_05059	GO:0006207
BDET_05059	GO:0006543
BDET_05059	GO:0070409
BDET_05059	EC:2.1.3.2
BDET_05061	GO:0003848	dihydropteroate synthase
BDET_05061	GO:0004150
BDET_05061	GO:0004156
BDET_05061	GO:0009396
BDET_05061	EC:4.1.2.25
BDET_05061	EC:2.5.1.15
BDET_05061	EC:2.7.6.3
BDET_05062	GO:0031932	protein ste16
BDET_05062	GO:0005488
BDET_05062	GO:0031929
BDET_05064	GO:0005737	histidyl-trna synthetase
BDET_05064	GO:0004821
BDET_05064	GO:0005524
BDET_05064	GO:0006427
BDET_05064	EC:6.1.1.21
BDET_05065	GO:0005515	---NA---
BDET_05066	GO:0005515	sperm flagellar protein 2
BDET_05070	GO:0003723	rnase3 domain-containing protein
BDET_05070	GO:0004386
BDET_05070	GO:0004525
BDET_05070	GO:0005524
BDET_05070	GO:0006396
BDET_05070	GO:0090502
BDET_05070	EC:3.1.26.3
BDET_05075	GO:0016668	hypothetical protein BATDEDRAFT_91063
BDET_05075	GO:0055114
BDET_05077	GO:0004190	hypothetical protein BATDEDRAFT_24300
BDET_05077	GO:0006508
BDET_05077	EC:3.4.23
BDET_05078	GO:0004190	hypothetical protein BATDEDRAFT_24300
BDET_05078	GO:0006508
BDET_05078	EC:3.4.23
BDET_05083	GO:0005681	splicing factor 3b subunit 3
BDET_05083	GO:0003676
BDET_05083	GO:0005515
BDET_05085	GO:0016021	glycerol uptake facilitator related permease
BDET_05085	GO:0044464
BDET_05085	GO:0005215
BDET_05085	GO:0006810
BDET_05086	GO:0016020	endoplasmic reticulum-golgi intermediate compartment protein 3 isoform x2
BDET_05086	GO:0043231
BDET_05086	GO:0044444
BDET_05088	GO:0003676	atp-dependent rna helicase prh1
BDET_05088	GO:0005524
BDET_05088	GO:0008026
BDET_05088	GO:0008152
BDET_05089	GO:0005813	wd repeat-containing protein 35 isoform x2
BDET_05089	GO:0005930
BDET_05089	GO:0030991
BDET_05089	GO:0036064
BDET_05089	GO:0005515
BDET_05089	GO:0042384
BDET_05089	GO:0046907
BDET_05092	GO:0005524	nedd8 activating enzyme
BDET_05092	GO:0008641
BDET_05092	GO:0016881
BDET_05092	GO:0045116
BDET_05093	GO:0005634	pre-mrna-processing factor 6
BDET_05093	GO:0005515
BDET_05093	GO:0000398
BDET_05097	GO:0031307	mitochondrial distribution and morphology protein 10
BDET_05097	GO:0032865
BDET_05097	GO:0000002
BDET_05097	GO:0006461
BDET_05097	GO:0045040
BDET_05098	GO:0031307	mitochondrial distribution and morphology protein 10
BDET_05098	GO:0032865
BDET_05098	GO:0000002
BDET_05098	GO:0006461
BDET_05098	GO:0045040
BDET_05099	GO:0016591	regulation of nuclear pre-mrna domain-containing protein 1b
BDET_05099	GO:0000993
BDET_05099	GO:0008284
BDET_05099	GO:0010564
BDET_05099	GO:0045944
BDET_05099	GO:0070940
BDET_05102	GO:0005730	h aca ribonucleoprotein complex subunit 2
BDET_05102	GO:0019013
BDET_05102	GO:0030529
BDET_05102	GO:0003723
BDET_05102	GO:0042254
BDET_05104	GO:0016021	copper transporting p-type atpase-like protein
BDET_05104	GO:0044464
BDET_05104	GO:0005507
BDET_05104	GO:0005524
BDET_05104	GO:0019829
BDET_05104	GO:0006825
BDET_05104	GO:0008152
BDET_05105	GO:0005634	dna repair helicase
BDET_05105	GO:0003677
BDET_05105	GO:0004003
BDET_05105	GO:0005524
BDET_05105	GO:0006200
BDET_05105	GO:0006289
BDET_05105	GO:0032508
BDET_05106	GO:0005634	related to pho23-protein involved in transcriptional regulation of pho5
BDET_05106	GO:0008270
BDET_05106	GO:0016568
BDET_05107	GO:0016021	surf4-domain-containing protein
BDET_05108	GO:0016021	surf4-domain-containing protein
BDET_05111	GO:0016772	hypothetical protein BATDEDRAFT_87953
BDET_05111	GO:0097159
BDET_05111	GO:1901363
BDET_05111	GO:0043412
BDET_05111	GO:0044260
BDET_05111	GO:0090304
BDET_05123	GO:0003677	hypothetical protein BATDEDRAFT_90344
BDET_05123	GO:0004519
BDET_05123	GO:0004674
BDET_05123	GO:0005524
BDET_05123	GO:0006304
BDET_05123	GO:0006468
BDET_05123	GO:0090305
BDET_05123	EC:2.7.11
BDET_05127	GO:0004190	hypothetical protein BATDEDRAFT_88273
BDET_05127	GO:0006508
BDET_05127	EC:3.4.23
BDET_05130	GO:0005524	crinkler family
BDET_05130	GO:0016668
BDET_05130	GO:0055114
BDET_05136	GO:0036459	ubiquitin c-terminal hydrolase family protein
BDET_05136	GO:0006511
BDET_05137	GO:0005743	protein
BDET_05137	GO:0032592
BDET_05137	GO:0033615
BDET_05138	GO:0016021	presenilins-associated rhomboid-like mitochondrial-like
BDET_05138	GO:0004252
BDET_05138	GO:0006508
BDET_05138	EC:3.4.21
BDET_05139	GO:0005743	gtp-binding protein
BDET_05139	GO:0005759
BDET_05139	GO:0003924
BDET_05139	GO:0005525
BDET_05139	GO:0043022
BDET_05139	GO:0006184
BDET_05139	GO:0045727
BDET_05140	GO:0000228	swi snf-related matrix-associated actin-dependent regulator of chromatin subfamily b member 1
BDET_05140	GO:0006338
BDET_05140	GO:0044763
BDET_05140	GO:0050794
BDET_05141	GO:0071013	peptidyl-prolyl cis-trans isomerase-like 3
BDET_05141	GO:0003755
BDET_05141	GO:0000413
BDET_05141	GO:0006397
BDET_05141	GO:0006457
BDET_05141	GO:0008380
BDET_05141	EC:5.2.1.8
BDET_05142	GO:0004096	catalase
BDET_05142	GO:0020037
BDET_05142	GO:0046872
BDET_05142	GO:0042744
BDET_05142	GO:0055114
BDET_05142	EC:1.11.1.6
BDET_05144	GO:0016021	aaap amino acid permease
BDET_05145	GO:0016021	aaap amino acid permease
BDET_05146	GO:0004649	poly(adp-ribose) glycohydrolase-like
BDET_05146	GO:0005975
BDET_05146	EC:3.2.1.143
BDET_05150	GO:0005515	wd repeat-containing protein 55 homolog
BDET_05152	GO:0004526	pop1-domain-containing protein
BDET_05152	GO:0001682
BDET_05152	GO:0090502
BDET_05152	EC:3.1.26.5
BDET_05154	GO:0005858	dynein heavy chain axonemal
BDET_05154	GO:0003777
BDET_05154	GO:0005524
BDET_05154	GO:0016887
BDET_05154	GO:0003341
BDET_05154	GO:0006200
BDET_05154	EC:3.6.1.3
BDET_05155	GO:0005858	dynein heavy chain axonemal
BDET_05155	GO:0003777
BDET_05155	GO:0005524
BDET_05155	GO:0016887
BDET_05155	GO:0003341
BDET_05155	GO:0006200
BDET_05155	EC:3.6.1.3
BDET_05156	GO:0009986	ubiquitin carboxyl-terminal hydrolase 14-like
BDET_05156	GO:0016023
BDET_05156	GO:0004221
BDET_05156	GO:0004843
BDET_05156	GO:0004866
BDET_05156	GO:0070628
BDET_05156	GO:0006511
BDET_05156	GO:0010951
BDET_05156	GO:0016579
BDET_05156	GO:0050920
BDET_05156	GO:0061136
BDET_05156	EC:3.1.2.15
BDET_05157	GO:0005634	histone deacetylase
BDET_05157	GO:0032041
BDET_05157	GO:0046969
BDET_05157	GO:0046970
BDET_05157	GO:0097372
BDET_05157	GO:0006355
BDET_05157	GO:0070932
BDET_05157	GO:0070933
BDET_05157	EC:3.5.1.98
BDET_05160	GO:0016788	phosphoesterase family protein
BDET_05160	GO:0008152
BDET_05161	GO:0008061	chitin deacetylase
BDET_05161	GO:0016810
BDET_05161	GO:0005975
BDET_05163	GO:0003676	hypothetical protein BATDEDRAFT_89826
BDET_05163	GO:0016668
BDET_05163	GO:0055114
BDET_05164	GO:0003676	hypothetical protein BATDEDRAFT_24378
BDET_05164	GO:0016668
BDET_05164	GO:0055114
BDET_05165	GO:0003676	protein sqs1
BDET_05167	GO:0004190	hypothetical protein BATDEDRAFT_24380
BDET_05167	GO:0006508
BDET_05167	EC:3.4.23
BDET_05170	GO:0016830	citrate lyase beta subunit
BDET_05170	GO:0046872
BDET_05170	GO:0006725
BDET_05171	GO:0005509	mrs7 family protein
BDET_05172	GO:0005515	loc496098 protein
BDET_05174	GO:0005634	s-methyl-5-thioribose-1-phosphate isomerase
BDET_05174	GO:0005737
BDET_05174	GO:0046523
BDET_05174	GO:0019284
BDET_05174	GO:0019509
BDET_05174	EC:5.3.1.23
BDET_05179	GO:0005737	protein kintoun-like
BDET_05179	GO:0005515
BDET_05179	GO:0060285
BDET_05179	GO:0070286
BDET_05179	GO:0071973
BDET_05183	GO:0005488	loc100037073 protein
BDET_05184	GO:0004672	probable leucine-rich repeat receptor-like protein kinase at1g35710
BDET_05184	GO:0005515
BDET_05184	GO:0005524
BDET_05184	GO:0006468
BDET_05185	GO:0005615	elastinolytic metalloproteinase mep
BDET_05185	GO:0004222
BDET_05185	GO:0008270
BDET_05185	GO:0006508
BDET_05185	EC:3.4.24
BDET_05188	GO:0016747	hypothetical protein BATDEDRAFT_88344
BDET_05188	GO:0008152
BDET_05190	GO:0004096	catalase
BDET_05190	GO:0020037
BDET_05190	GO:0046872
BDET_05190	GO:0042744
BDET_05190	GO:0055114
BDET_05190	EC:1.11.1.6
BDET_05191	GO:0008441	3 (2 ) -bisphosphate nucleotidase
BDET_05191	GO:0006790
BDET_05191	GO:0016311
BDET_05191	GO:0046854
BDET_05191	EC:3.1.3.7
BDET_05194	GO:0005515	internalin
BDET_05196	GO:0006355	sap30-binding protein
BDET_05197	GO:0016020	dipeptidyl peptidase 4
BDET_05197	GO:0004252
BDET_05197	GO:0008239
BDET_05197	GO:0051603
BDET_05197	EC:3.4.21
BDET_05201	GO:0016787	nucleoside diphosphatase gda1
BDET_05201	GO:0008152
BDET_05204	GO:0005515	e3 ubiquitin-protein ligase rnf4-like
BDET_05204	GO:0008270
BDET_05205	GO:0003677	dna repair helicase rad25
BDET_05205	GO:0004003
BDET_05205	GO:0005524
BDET_05205	GO:0006289
BDET_05205	GO:0032508
BDET_05206	GO:0005615	hypothetical protein BATDEDRAFT_28410
BDET_05206	GO:0004222
BDET_05206	GO:0008270
BDET_05206	GO:0006508
BDET_05206	EC:3.4.24
BDET_05209	GO:0005515	pentatricopeptide repeat-containing protein at5g01110
BDET_05210	GO:0003924	ribosome biogenesis protein
BDET_05210	GO:0005525
BDET_05210	GO:0006184
BDET_05213	GO:0003676	atp-dependent dna helicase
BDET_05213	GO:0005524
BDET_05213	GO:0043140
BDET_05213	GO:0006200
BDET_05213	GO:0006260
BDET_05213	GO:0006281
BDET_05213	GO:0006310
BDET_05213	GO:0032508
BDET_05214	GO:0004452	isopentenyl pyrophosphate isomerase
BDET_05214	GO:0016787
BDET_05214	GO:0008299
BDET_05214	EC:5.3.3.2
BDET_05215	GO:0005694	nuclear condensin complex subunit
BDET_05215	GO:0005515
BDET_05215	GO:0005524
BDET_05215	GO:0051276
BDET_05216	GO:0005509	ca2+-binding ef-hand protein
BDET_05218	GO:0003677	fanconi anemia group j protein
BDET_05218	GO:0004003
BDET_05218	GO:0005524
BDET_05218	GO:0006200
BDET_05218	GO:0032508
BDET_05219	GO:0004151	homodimeric type
BDET_05219	GO:0019856
BDET_05219	EC:3.5.2.3
BDET_05220	GO:0003682	dtw domain containing protein
BDET_05220	GO:0008270
BDET_05221	GO:0004845	uracil phosphoribosyltransferase
BDET_05221	GO:0008655
BDET_05221	EC:2.4.2.9
BDET_05222	GO:0005524	heat shock protein 90-1
BDET_05222	GO:0051082
BDET_05222	GO:0006457
BDET_05222	GO:0009816
BDET_05223	GO:0016020	t-snare domain-containing protein
BDET_05223	GO:0005484
BDET_05223	GO:0006886
BDET_05223	GO:0016192
BDET_05224	GO:0005515	wd repeat-containing protein 89
BDET_05225	GO:0030131	ap-1 complex subunit beta-1 isoform x1
BDET_05225	GO:0005488
BDET_05225	GO:0008565
BDET_05225	GO:0006886
BDET_05225	GO:0016192
BDET_05227	GO:0003676	hypothetical protein BATDEDRAFT_88245
BDET_05227	GO:0016788
BDET_05227	GO:0008152
BDET_05228	GO:0004100	glycosyltransferase family 2 protein
BDET_05228	GO:0006031
BDET_05228	EC:2.4.1.16
BDET_05232	GO:0004674	protein kinase
BDET_05232	GO:0005524
BDET_05232	GO:0006468
BDET_05232	EC:2.7.11
BDET_05235	GO:0005680	anaphase-promoting complex subunit 1
BDET_05236	GO:0005515	pentatricopeptide repeat-containing protein at1g74580 isoform x1
BDET_05238	GO:0005515	set and mynd domain-containing protein 4
BDET_05240	GO:0005615	extracellular metalloproteinase
BDET_05240	GO:0004222
BDET_05240	GO:0008270
BDET_05240	GO:0006508
BDET_05240	EC:3.4.24
BDET_05243	GO:0005515	c2 domain containing protein
BDET_05245	GO:0005515	pentatricopeptide repeat-containing protein chloroplastic-like isoform x1
BDET_05247	GO:0032991	replication protein a 32 kda subunit
BDET_05247	GO:0044427
BDET_05247	GO:0003676
BDET_05247	GO:0006281
BDET_05248	GO:0003824	probable negative regulator sulfur controller-3
BDET_05248	GO:0006511
BDET_05250	GO:0004674	kinase-like protein
BDET_05250	GO:0005524
BDET_05250	GO:0006468
BDET_05250	EC:2.7.11
BDET_05253	GO:0030131	ap-2 complex subunit beta
BDET_05253	GO:0005488
BDET_05253	GO:0008565
BDET_05253	GO:0006886
BDET_05253	GO:0016192
BDET_05254	GO:0005634	mrna cap guanine-n7 methyltransferase
BDET_05254	GO:0003723
BDET_05254	GO:0004482
BDET_05254	GO:0006370
BDET_05254	GO:0036265
BDET_05254	EC:2.1.1.56
BDET_05255	GO:0015629	actin depolymerizing factor
BDET_05255	GO:0003779
BDET_05255	GO:0030042
BDET_05256	GO:0000139	vacuolar protein sorting-associated protein 52 a
BDET_05256	GO:0009860
BDET_05256	GO:0019953
BDET_05257	GO:0055085	opt family small oligopeptide transporter
BDET_05259	GO:0030173	golgi membrane protein
BDET_05259	GO:0006891
BDET_05261	GO:0005634	ccr4-not core subunit cdc36
BDET_05261	GO:0006355
BDET_05262	GO:0051721	protein phosphatase methylesterase 1
BDET_05262	GO:0051722
BDET_05262	GO:0006482
BDET_05263	GO:0005634	ribosome biogenesis protein bms1
BDET_05263	GO:0003924
BDET_05263	GO:0005524
BDET_05263	GO:0005525
BDET_05263	GO:0006184
BDET_05263	GO:0042254
BDET_05264	GO:0005488	domain protein
BDET_05265	GO:0005737	methionine aminopeptidase 2b
BDET_05265	GO:0046872
BDET_05265	GO:0070006
BDET_05265	GO:0006508
BDET_05265	GO:0010048
BDET_05265	GO:0016485
BDET_05265	GO:0070084
BDET_05267	GO:0006629	fatty acid desaturase
BDET_05268	GO:0006629	fatty acid desaturase
BDET_05269	GO:0016020	small conductance mechanosensitive ion channel family protein
BDET_05269	GO:0005509
BDET_05269	GO:0055085
BDET_05271	GO:0004672	scy1 protein kinase
BDET_05271	GO:0005524
BDET_05271	GO:0006468
BDET_05272	GO:0005737	inorganic diphosphatase
BDET_05272	GO:0000287
BDET_05272	GO:0004427
BDET_05272	GO:0006796
BDET_05272	EC:3.6.1.1
BDET_05273	GO:0006904	vacuolar protein sorting-associated protein 33a
BDET_05275	GO:0000932	proteasome subunit alpha type-6
BDET_05275	GO:0005739
BDET_05275	GO:0005844
BDET_05275	GO:0016363
BDET_05275	GO:0019773
BDET_05275	GO:0030017
BDET_05275	GO:0070062
BDET_05275	GO:0003723
BDET_05275	GO:0004298
BDET_05275	GO:0051059
BDET_05275	GO:0006511
BDET_05275	GO:0007519
BDET_05275	GO:0051092
BDET_05275	EC:3.4.25
BDET_05276	GO:0008536	nonsense-mediated mrna decay protein
BDET_05276	GO:0006886
BDET_05277	GO:0005741	mannosyl-oligosaccharide glucosidase
BDET_05277	GO:0004573
BDET_05277	GO:0009311
BDET_05277	GO:0055085
BDET_05277	EC:3.2.1.106
BDET_05278	GO:0009987	anaphase-promoting complex subunit 10-like
BDET_05279	GO:0005634	dna damage-binding protein 1
BDET_05279	GO:0003676
BDET_05279	GO:0005515
BDET_05279	GO:0009793
BDET_05279	GO:0044763
BDET_05279	GO:0048367
BDET_05279	GO:0050794
BDET_05280	GO:0005743	glutaryl- mitochondrial
BDET_05280	GO:0005759
BDET_05280	GO:0004361
BDET_05280	GO:0050660
BDET_05280	GO:0006568
BDET_05280	GO:0055114
BDET_05280	EC:1.3.99.7
BDET_05281	GO:0000126	transcription factor tfiiib complex subunit brf1
BDET_05281	GO:0008270
BDET_05281	GO:0017025
BDET_05281	GO:0006384
BDET_05281	GO:0045893
BDET_05283	GO:0005971	ribonucleoside-diphosphate reductase large subunit
BDET_05283	GO:0004748
BDET_05283	GO:0005524
BDET_05283	GO:0006260
BDET_05283	GO:0009263
BDET_05283	GO:0051290
BDET_05283	GO:0055114
BDET_05283	EC:1.17.4.1
BDET_05284	GO:0004672	integrin-linked protein kinase-like
BDET_05284	GO:0005515
BDET_05284	GO:0005524
BDET_05284	GO:0006468
BDET_05285	GO:0005685	crop partial
BDET_05285	GO:0005730
BDET_05285	GO:0005886
BDET_05285	GO:0005925
BDET_05285	GO:0003729
BDET_05285	GO:0005515
BDET_05285	GO:0006376
BDET_05286	GO:0003676	zf-cchc type zinc finger protein
BDET_05286	GO:0008270
BDET_05291	GO:0000506	phosphatidylinositol class a
BDET_05291	GO:0005789
BDET_05291	GO:0006506
BDET_05292	GO:0016746	tafazzin homolog
BDET_05292	GO:0006644
BDET_05293	GO:0016021	mitochondrial deoxynucleotide carrier
BDET_05293	GO:0055085
BDET_05294	GO:0005515	phosphoglycolate phosphatase
BDET_05294	GO:0000042
BDET_05295	GO:0003676	gastrula zinc finger
BDET_05295	GO:0046872
BDET_05296	GO:0005515	nli interacting factor-like phosphatase
BDET_05297	GO:0016021	transmembrane protein 20-like
BDET_05298	GO:0004674	agc pkc protein kinase
BDET_05298	GO:0005524
BDET_05298	GO:0046872
BDET_05298	GO:0006468
BDET_05298	GO:0035556
BDET_05298	EC:2.7.11
BDET_05299	GO:0033180	v-type atpase
BDET_05299	GO:0005524
BDET_05299	GO:0016820
BDET_05299	GO:0015991
BDET_05299	GO:0046034
BDET_05300	GO:0016020	conserved oligomeric golgi complex subunit 2
BDET_05300	GO:0007030
BDET_05300	GO:0015031
BDET_05304	GO:0005750	cytochrome b-c1 complex subunit 7-like
BDET_05304	GO:0006122
BDET_05308	GO:0016591	cyclin-like protein
BDET_05308	GO:0019901
BDET_05308	GO:0000079
BDET_05308	GO:0006355
BDET_05310	GO:0016021	mfs general substrate transporter
BDET_05310	GO:0055085
BDET_05312	GO:0005515	set and mynd domain-containing protein
BDET_05313	GO:0005840	50s ribosomal protein lp1
BDET_05313	GO:0003735
BDET_05313	GO:0006414
BDET_05314	GO:0000166	arsenite resistance protein
BDET_05314	GO:0003676
BDET_05314	GO:0046872
BDET_05316	GO:0005773	polyubiquitin
BDET_05316	GO:0005515
BDET_05316	GO:0016874
BDET_05316	GO:0008152
BDET_05316	GO:0009751
BDET_05316	GO:0010224
BDET_05317	GO:0009331	glycerol-3-phosphate dehydrogenase
BDET_05317	GO:0004368
BDET_05317	GO:0005509
BDET_05317	GO:0006072
BDET_05317	GO:0055114
BDET_05317	EC:1.1.5.3
BDET_05319	GO:0016706	isochorismatase family protein family
BDET_05319	GO:0055114
BDET_05319	EC:1.14.11
BDET_05321	GO:0003824	mannan endo- -alpha-mannosidase
BDET_05321	GO:0008152
BDET_05324	GO:0005515	pci-domain-containing protein
BDET_05326	GO:0005737	mapk mak mrk overlapping kinase isoform x10
BDET_05326	GO:0004674
BDET_05326	GO:0005524
BDET_05326	GO:0006468
BDET_05326	GO:0007165
BDET_05326	EC:2.7.11
BDET_05328	GO:0004722	protein phosphatase 2c ptc2
BDET_05328	GO:0046872
BDET_05328	GO:0006470
BDET_05329	GO:0020037	progesterone binding protein
BDET_05330	GO:0004356	glutamine synthetase
BDET_05330	GO:0006542
BDET_05330	EC:6.3.1.2
BDET_05333	GO:0005783	endoplasmic oxidoreductin-1
BDET_05333	GO:0003756
BDET_05333	GO:0016671
BDET_05333	GO:0006457
BDET_05333	GO:0055114
BDET_05333	EC:5.3.4.1
BDET_05334	GO:0008440	related to arg82-dual-specificity inositol polyphosphate kinase required for regulation of phosphate-and nitrogen-responsive genes
BDET_05334	GO:0016310
BDET_05334	EC:2.7.1.127
BDET_05338	GO:0008080	n-acetyltransferase 9
BDET_05338	GO:0008152
BDET_05338	EC:2.3.1
BDET_05339	GO:0005622	mannosyl-oligosaccharide -alpha-mannosidase ia isoform x1
BDET_05339	GO:0016020
BDET_05339	GO:0003924
BDET_05339	GO:0004571
BDET_05339	GO:0005509
BDET_05339	GO:0005525
BDET_05339	GO:0006184
BDET_05339	GO:0006886
BDET_05339	GO:0006913
BDET_05339	GO:0007264
BDET_05339	EC:3.2.1.113
BDET_05340	GO:0005634	histone-like transcription factor
BDET_05340	GO:0043565
BDET_05340	GO:0046982
BDET_05343	GO:0003995	acyl- dehydrogenase
BDET_05343	GO:0050660
BDET_05343	GO:0055114
BDET_05343	EC:1.3.99.3
BDET_05345	GO:0005515	pentatricopeptide repeat-containing protein mitochondrial
BDET_05346	GO:0004591	dehydrogenase e1 and transketolase domain-containing protein 1
BDET_05346	GO:0030976
BDET_05346	GO:0006099
BDET_05346	EC:1.2.4.2
BDET_05350	GO:0000166	rna-binding domain-containing protein
BDET_05350	GO:0003676
BDET_05351	GO:0003824	3-methyl-2-oxobutanoate dehydrogenase
BDET_05351	GO:0008152
BDET_05353	GO:0004030	the aldehyde dehydrogenase cp-adh from family protein
BDET_05353	GO:0006081
BDET_05353	GO:0055114
BDET_05353	EC:1.2.1.5
BDET_05354	GO:0005622	ras gef
BDET_05354	GO:0005085
BDET_05354	GO:0043547
BDET_05354	GO:0051056
BDET_05355	GO:0005622	ras gef
BDET_05355	GO:0005085
BDET_05355	GO:0043547
BDET_05355	GO:0051056
BDET_05356	GO:0005622	cell division control protein
BDET_05356	GO:0005085
BDET_05356	GO:0005515
BDET_05356	GO:0043547
BDET_05356	GO:0051056
BDET_05361	GO:0004519	hypothetical protein BATDEDRAFT_24563
BDET_05361	GO:0006298
BDET_05361	GO:0090305
BDET_05362	GO:0003824	hypothetical protein BATDEDRAFT_93013
BDET_05362	GO:0008152
BDET_05366	GO:0004553	cellulase
BDET_05366	GO:0005975
BDET_05367	GO:0005737	proline iminopeptidase
BDET_05367	GO:0004177
BDET_05367	GO:0006508
BDET_05367	EC:3.4.11
BDET_05369	GO:0005515	glutathione s-transferase
BDET_05374	GO:0003779	protein flightless-1 homolog isoform x2
BDET_05375	GO:0003723	trna pseudouridine synthase
BDET_05375	GO:0009982
BDET_05375	GO:0001522
BDET_05382	GO:0016021	vacuolar amino acid transporter 3
BDET_05382	GO:0005515
BDET_05382	GO:0035091
BDET_05383	GO:0043231	dna helicase
BDET_05383	GO:0003677
BDET_05383	GO:0003678
BDET_05383	GO:0005524
BDET_05383	GO:0008026
BDET_05383	GO:0008094
BDET_05383	GO:0000723
BDET_05383	GO:0006281
BDET_05383	GO:0032508
BDET_05383	GO:0051052
BDET_05384	GO:0042742	expansin family protein
BDET_05384	GO:0050832
BDET_05385	GO:0042742	expansin family protein
BDET_05385	GO:0050832
BDET_05387	GO:0000166	splicing arginine serine-rich 9
BDET_05387	GO:0003676
BDET_05388	GO:0000166	serine-arginine protein 55-like
BDET_05388	GO:0003676
BDET_05388	GO:0016787
BDET_05389	GO:0005840	60s ribosomal protein l23a
BDET_05389	GO:0000166
BDET_05389	GO:0003735
BDET_05389	GO:0006412
BDET_05395	GO:0005515	ubiquitin-protein ligase
BDET_05395	GO:0008270
BDET_05396	GO:0016849	adenylate cyclase
BDET_05396	GO:0009190
BDET_05396	GO:0035556
BDET_05397	GO:0004725	hypothetical protein BATDEDRAFT_24597
BDET_05397	GO:0035335
BDET_05397	EC:3.1.3.48
BDET_05398	GO:0004725	tyrosine-protein phosphatase 1
BDET_05398	GO:0035335
BDET_05398	EC:3.1.3.48
BDET_05399	GO:0005515	protein phosphatase pp1 regulatory subunit
BDET_05401	GO:0005515	bromodomain-containing factor 1
BDET_05403	GO:0005634	trna (guanine-n -)-methyltransferase subunit wdr4-like
BDET_05403	GO:0005515
BDET_05403	GO:0030488
BDET_05403	GO:0036265
BDET_05406	GO:0005634	rna-binding domain-containing protein
BDET_05406	GO:0000166
BDET_05406	GO:0003723
BDET_05406	GO:0046872
BDET_05407	GO:0005515	hypothetical protein BATDEDRAFT_88410
BDET_05409	GO:0005634	ribosome biogenesis regulatory protein homolog
BDET_05409	GO:0042254
BDET_05410	GO:0004672	casein kinase i isoform gamma-1 isoform x2
BDET_05410	GO:0005524
BDET_05410	GO:0006468
BDET_05411	GO:0005524	ubiquitin-activating enzyme e1 3
BDET_05411	GO:0008641
BDET_05411	GO:0006464
BDET_05412	GO:0005634	origin recognition complex subunit 1
BDET_05412	GO:0043232
BDET_05412	GO:0044446
BDET_05412	GO:0003682
BDET_05412	GO:0003700
BDET_05412	GO:0005515
BDET_05412	GO:0005524
BDET_05412	GO:0017111
BDET_05412	GO:0043565
BDET_05412	GO:0006355
BDET_05412	EC:3.6.1.15
BDET_05413	GO:0003700	bzip transcription factor
BDET_05413	GO:0043565
BDET_05413	GO:0006355
BDET_05414	GO:0004674	agc pka protein kinase
BDET_05414	GO:0005524
BDET_05414	GO:0006468
BDET_05414	GO:0044699
BDET_05414	GO:0050896
BDET_05414	GO:0051704
BDET_05414	EC:2.7.11
BDET_05418	GO:0005515	glucose-6-phosphate 1-dehydrogenase
BDET_05420	GO:0005515	testis-expressed sequence 11 protein
BDET_05423	GO:0005840	60s ribosomal protein l15
BDET_05423	GO:0003735
BDET_05423	GO:0006412
BDET_05426	GO:0005737	diphthamide biosynthesis protein
BDET_05426	GO:0017183
BDET_05429	GO:0005515	hcp-like protein
BDET_05430	GO:0016773	phosphatidylinositol 4-kinase lsb6
BDET_05430	GO:0008152
BDET_05432	GO:0005840	60s ribosomal protein l36
BDET_05432	GO:0003735
BDET_05432	GO:0006412
BDET_05434	GO:0005515	wd40-repeat containing protein
BDET_05436	GO:0016021	duf803 domain membrane protein
BDET_05436	GO:0015095
BDET_05436	GO:0015693
BDET_05438	GO:0005515	transcription factor iiic subunit delta amino-terminal protein
BDET_05439	GO:0005515	protein tfg
BDET_05440	GO:0005515	e3 ubiquitin-protein ligase rnf220 isoform x1
BDET_05440	GO:0008270
BDET_05441	GO:0005634	timeless-interacting protein isoform x1
BDET_05441	GO:0006974
BDET_05441	GO:0007049
BDET_05441	GO:0048478
BDET_05444	GO:0004181	metallocarboxypeptidase a
BDET_05444	GO:0008270
BDET_05444	GO:0006508
BDET_05444	EC:3.4.17
BDET_05446	GO:0003824	enoyl- hydratase
BDET_05446	GO:0008152
BDET_05453	GO:0005663	dna replication factor c subunit
BDET_05453	GO:0003689
BDET_05453	GO:0005524
BDET_05453	GO:0006200
BDET_05453	GO:0006260
BDET_05454	GO:0005515	glutathione s-transferase
BDET_05455	GO:0004181	metallocarboxypeptidase a
BDET_05455	GO:0008270
BDET_05455	GO:0006508
BDET_05455	EC:3.4.17
BDET_05458	GO:0004222	zinc metalloprotease
BDET_05458	GO:0006508
BDET_05458	EC:3.4.24
BDET_05459	GO:0046872	zinc finger protein 277
BDET_05462	GO:0019013	sm-like ribonucleo protein
BDET_05462	GO:0030532
BDET_05462	GO:0071011
BDET_05462	GO:0071013
BDET_05462	GO:0000398
BDET_05463	GO:0005786	signal recognition particle 14 kda
BDET_05463	GO:0008312
BDET_05463	GO:0030942
BDET_05463	GO:0006614
BDET_05470	GO:0004519	hypothetical protein BATDEDRAFT_24655
BDET_05470	GO:0006298
BDET_05470	GO:0090305
BDET_05472	GO:0016272	prefoldin subunit 6
BDET_05472	GO:0051082
BDET_05472	GO:0006457
BDET_05474	GO:0005515	wd-repeat-containing protein
BDET_05476	GO:0043231	transducin -like 1
BDET_05476	GO:0005515
BDET_05477	GO:0005622	domain containing protein
BDET_05477	GO:0005085
BDET_05477	GO:0051056
BDET_05478	GO:0005515	transcriptional corepressor
BDET_05479	GO:0005759	grpe protein homolog mitochondrial
BDET_05479	GO:0000774
BDET_05479	GO:0042803
BDET_05479	GO:0051087
BDET_05479	GO:0006457
BDET_05479	GO:0050790
BDET_05480	GO:0005737	phenylalanyl-trna synthetase
BDET_05480	GO:0000049
BDET_05480	GO:0000287
BDET_05480	GO:0004826
BDET_05480	GO:0005524
BDET_05480	GO:0006432
BDET_05480	GO:0008033
BDET_05480	EC:6.1.1.20
BDET_05482	GO:0016881	ubiquitin-conjugating enzyme e2
BDET_05482	GO:0008152
BDET_05483	GO:0043234	pre-mrna-splicing factor 38a-like
BDET_05483	GO:0071011
BDET_05483	GO:0071013
BDET_05483	GO:0005515
BDET_05483	GO:0000398
BDET_05483	GO:0010389
BDET_05484	GO:0016787	dna mismatch repair protein
BDET_05484	GO:0046872
BDET_05484	GO:0008152
BDET_05489	GO:0016757	chitobiosyldiphosphodolichol beta-mannosyltransferase
BDET_05489	GO:0008152
BDET_05490	GO:0005634	nipa-like protein
BDET_05490	GO:0008270
BDET_05491	GO:0005634	rpb5 subunit of dna-directed rna polymerase
BDET_05491	GO:0003677
BDET_05491	GO:0003899
BDET_05491	GO:0006351
BDET_05491	EC:2.7.7.6
BDET_05492	GO:0005622	domain containing protein
BDET_05492	GO:0005085
BDET_05492	GO:0005515
BDET_05492	GO:0043547
BDET_05492	GO:0051056
BDET_05494	GO:0005813	kinesin-like protein kif3b
BDET_05494	GO:0005829
BDET_05494	GO:0005873
BDET_05494	GO:0005876
BDET_05494	GO:0016020
BDET_05494	GO:0016939
BDET_05494	GO:0030496
BDET_05494	GO:0070062
BDET_05494	GO:0005524
BDET_05494	GO:0008017
BDET_05494	GO:0008574
BDET_05494	GO:0017048
BDET_05494	GO:0007100
BDET_05494	GO:0007368
BDET_05494	GO:0007596
BDET_05494	GO:0008089
BDET_05494	GO:0008152
BDET_05494	GO:0019886
BDET_05494	GO:0061024
BDET_05494	GO:0072383
BDET_05494	GO:0090307
BDET_05494	EC:3.6.4.4
BDET_05498	GO:0043461	atp12-domain-containing protein
BDET_05499	GO:0003676	rna binding motif protein 22
BDET_05499	GO:0046872
BDET_05500	GO:0005737	p-loop containing nucleoside triphosphate hydrolase protein
BDET_05500	GO:0005524
BDET_05500	GO:0046872
BDET_05500	GO:0051539
BDET_05500	GO:0016226
BDET_05501	GO:0003993	inositol hexakisphosphate kinase inositol pyrophosphate synthase
BDET_05501	GO:0005524
BDET_05501	GO:0016311
BDET_05501	EC:3.1.3.2
BDET_05502	GO:0016021	sulfate transporter
BDET_05502	GO:0015098
BDET_05502	GO:0015116
BDET_05502	GO:0015689
BDET_05502	GO:1902358
BDET_05503	GO:0008270	transcription initiation factor tfiib
BDET_05503	GO:0017025
BDET_05503	GO:0006352
BDET_05503	GO:0006355
BDET_05505	GO:0005515	caf assembly factor complex subunit b
BDET_05507	GO:0005506	cysteine dioxygenase type 1
BDET_05507	GO:0017172
BDET_05507	GO:0046439
BDET_05507	GO:0055114
BDET_05507	EC:1.13.11.20
BDET_05510	GO:0016020	dipeptidyl peptidase 9 isoform x1
BDET_05510	GO:0006508
BDET_05512	GO:0016021	cd63 antigen-like
BDET_05514	GO:0005929	radial spoke head protein 9 homolog
BDET_05514	GO:0044424
BDET_05514	GO:0007017
BDET_05515	GO:0005515	smad fha domain-containing protein
BDET_05516	GO:0005509	calmodulin-like protein
BDET_05516	GO:0008168
BDET_05517	GO:0005849	cleavage and polyadenylation specific factor 5
BDET_05517	GO:0003729
BDET_05517	GO:0016787
BDET_05517	GO:0006378
BDET_05518	GO:0016021	heavy metal p-type atpase
BDET_05518	GO:0005507
BDET_05518	GO:0005524
BDET_05518	GO:0019829
BDET_05518	GO:0006825
BDET_05518	GO:0008152
BDET_05518	GO:0010273
BDET_05519	GO:0003723	dicer-like protein
BDET_05519	GO:0004386
BDET_05519	GO:0004525
BDET_05519	GO:0005524
BDET_05519	GO:0006396
BDET_05519	GO:0090502
BDET_05519	EC:3.1.26.3
BDET_05529	GO:0016788	non-specific phospholipase c6-like
BDET_05529	GO:0008152
BDET_05530	GO:0008061	chitin deacetylase
BDET_05530	GO:0016810
BDET_05530	GO:0005975
BDET_05531	GO:0008061	polysaccharide deacetylase
BDET_05531	GO:0016810
BDET_05531	GO:0005975
BDET_05532	GO:0016788	phosphoesterase family protein
BDET_05532	GO:0008152
BDET_05533	GO:0008061	chitin deacetylase
BDET_05533	GO:0016810
BDET_05533	GO:0005975
BDET_05534	GO:0008061	chitin deacetylase
BDET_05534	GO:0016810
BDET_05534	GO:0005975
BDET_05535	GO:0016788	phosphoesterase family protein
BDET_05535	GO:0008152
BDET_05536	GO:0008061	carbohydrate esterase family 4 protein
BDET_05536	GO:0016810
BDET_05536	GO:0005975
BDET_05537	GO:0016788	phosphoesterase family protein
BDET_05537	GO:0008152
BDET_05538	GO:0008061	chitin deacetylase
BDET_05538	GO:0016810
BDET_05538	GO:0005975
BDET_05539	GO:0016788	phosphoesterase family protein
BDET_05539	GO:0008152
BDET_05540	GO:0008061	chitin deacetylase cda1
BDET_05540	GO:0016810
BDET_05540	GO:0005975
BDET_05542	GO:0031105	gtp binding protein
BDET_05542	GO:0005525
BDET_05542	GO:0007049
BDET_05543	GO:0031105	septin ring protein
BDET_05543	GO:0005525
BDET_05543	GO:0007049
BDET_05543	GO:0051301
BDET_05544	GO:0005759	adenylate kinase
BDET_05544	GO:0004017
BDET_05544	GO:0005524
BDET_05544	GO:0046899
BDET_05544	GO:0006172
BDET_05544	GO:0046033
BDET_05544	GO:0046039
BDET_05544	GO:0046041
BDET_05544	GO:0046939
BDET_05544	EC:2.7.4.3
BDET_05544	EC:2.7.4.10
BDET_05546	GO:0016021	major facilitator superfamily transporter domain-containing protein 7
BDET_05546	GO:0055085
BDET_05547	GO:0005515	tetratricopeptide repeat protein 25
BDET_05549	GO:0005097	gtpase-activating protein gyp7
BDET_05549	GO:0032851
BDET_05551	GO:0003743	eukaryotic translation initiation factor 5b
BDET_05551	GO:0003924
BDET_05551	GO:0004519
BDET_05551	GO:0005525
BDET_05551	GO:0006184
BDET_05551	GO:0006413
BDET_05551	GO:0030908
BDET_05552	GO:0016740	glutamine amidotransferase subunit pdxt
BDET_05552	GO:0006543
BDET_05552	GO:0042823
BDET_05553	GO:0005840	40s ribosomal protein s7
BDET_05553	GO:0003735
BDET_05553	GO:0006412
BDET_05554	GO:0005524	peroxisomal biogenesis factor 6
BDET_05554	GO:0017111
BDET_05554	GO:0008152
BDET_05554	EC:3.6.1.15
BDET_05555	GO:0016020	chloride channel protein
BDET_05555	GO:0003824
BDET_05555	GO:0005247
BDET_05555	GO:0006821
BDET_05555	GO:0034220
BDET_05555	GO:0044070
BDET_05557	GO:0004655	delta-aminolevulinic acid dehydratase
BDET_05557	GO:0046872
BDET_05557	GO:0006779
BDET_05557	EC:4.2.1.24
BDET_05560	GO:0003676	regulatory protein swi5
BDET_05560	GO:0046872
BDET_05560	GO:0044699
BDET_05560	GO:0050789
BDET_05560	GO:0051716
BDET_05569	GO:0004177	xaa-pro dipeptidase app protein
BDET_05569	GO:0008235
BDET_05569	GO:0030145
BDET_05569	GO:0006508
BDET_05570	GO:0016787	x-pro aminopeptidase
BDET_05572	GO:0004674	protein-serine threonine kinase
BDET_05572	GO:0005524
BDET_05572	GO:0006468
BDET_05572	EC:2.7.11
BDET_05573	GO:0005524	hatpase_c domain-containing protein
BDET_05576	GO:0005634	th1 family protein
BDET_05576	GO:0045892
BDET_05577	GO:0005515	---NA---
BDET_05578	GO:0016021	calcium permease
BDET_05578	GO:0055085
BDET_05579	GO:0005615	extracellular metalloproteinase mep
BDET_05579	GO:0004222
BDET_05579	GO:0008270
BDET_05579	GO:0006508
BDET_05579	EC:3.4.24
BDET_05581	GO:0003676	copia-like retroelement pol polyprotein
BDET_05581	GO:0008270
BDET_05585	GO:0005634	heterochromatin protein one
BDET_05587	GO:0004190	hypothetical protein BATDEDRAFT_24760
BDET_05587	GO:0006508
BDET_05587	EC:3.4.23
BDET_05589	GO:0016668	hypothetical protein BATDEDRAFT_88475
BDET_05589	GO:0055114
BDET_05596	GO:0016021	abc transporter family protein
BDET_05596	GO:0005215
BDET_05596	GO:0005524
BDET_05596	GO:0016887
BDET_05596	GO:0006200
BDET_05596	GO:0006810
BDET_05596	EC:3.6.1.3
BDET_05598	GO:0003676	protein cbg22824
BDET_05598	GO:0015074
BDET_05599	GO:0004190	hypothetical protein BATDEDRAFT_24767
BDET_05599	GO:0006508
BDET_05599	EC:3.4.23
BDET_05603	GO:0016668	hypothetical protein BATDEDRAFT_25351
BDET_05603	GO:0055114
BDET_05605	GO:0004190	hypothetical protein BATDEDRAFT_26411
BDET_05605	GO:0006508
BDET_05605	EC:3.4.23
BDET_05606	GO:0016668	hypothetical protein BATDEDRAFT_91252
BDET_05606	GO:0055114
BDET_05612	GO:0003677	hypothetical protein BATDEDRAFT_90344
BDET_05612	GO:0004519
BDET_05612	GO:0004674
BDET_05612	GO:0005524
BDET_05612	GO:0006304
BDET_05612	GO:0006468
BDET_05612	GO:0090305
BDET_05612	EC:2.7.11
BDET_05616	GO:0005488	hypothetical protein BATDEDRAFT_85330
BDET_05620	GO:0008236	hypothetical protein BATDEDRAFT_90146
BDET_05620	GO:0006508
BDET_05622	GO:0050080	malonyl- decarboxylase
BDET_05622	GO:0006633
BDET_05622	EC:4.1.1.9
BDET_05623	GO:0004089	carbonate dehydratase
BDET_05623	GO:0008270
BDET_05623	GO:0008152
BDET_05623	GO:0015976
BDET_05623	EC:4.2.1.1
BDET_05624	GO:0003951	nad kinase 1
BDET_05624	GO:0006741
BDET_05624	GO:0016310
BDET_05624	GO:0019674
BDET_05624	EC:2.7.1.23
BDET_05625	GO:0005515	hypothetical protein BATDEDRAFT_90148
BDET_05626	GO:0005634	rna12 protein
BDET_05626	GO:0000166
BDET_05626	GO:0003684
BDET_05626	GO:0004519
BDET_05626	GO:0006281
BDET_05626	GO:0090305
BDET_05627	GO:0004642	phosphoribosylformylglycinamidine synthase
BDET_05627	GO:0006189
BDET_05627	EC:6.3.5.3
BDET_05629	GO:0005634	phospholipase d nuclease
BDET_05629	GO:0008081
BDET_05629	GO:0006281
BDET_05630	GO:0045261	atp synthase subunit beta
BDET_05630	GO:0005524
BDET_05630	GO:0046933
BDET_05630	GO:0015986
BDET_05630	GO:0015991
BDET_05631	GO:0045261	epsilon subunit of f1f0-atp synthase n-terminal domain-containing protein
BDET_05631	GO:0046933
BDET_05631	GO:0046961
BDET_05631	GO:0015986
BDET_05632	GO:0016592	mediator of rna polymerase ii transcription subunit 4
BDET_05632	GO:0001104
BDET_05632	GO:0006357
BDET_05633	GO:0003677	rna polymerase ii transcriptional coactivator kiwi-like
BDET_05633	GO:0003713
BDET_05633	GO:0006355
BDET_05634	GO:0005737	serine threonine kinase 24
BDET_05634	GO:0043229
BDET_05634	GO:0004702
BDET_05634	GO:0005083
BDET_05634	GO:0005515
BDET_05634	GO:0005524
BDET_05634	GO:0006468
BDET_05634	GO:0006950
BDET_05634	GO:0009411
BDET_05634	GO:0023014
BDET_05634	GO:0034612
BDET_05634	GO:0035556
BDET_05634	GO:0050790
BDET_05634	EC:2.7.11
BDET_05635	GO:0005737	alpha-beta tubulin
BDET_05635	GO:0005874
BDET_05635	GO:0003924
BDET_05635	GO:0005200
BDET_05635	GO:0005525
BDET_05635	GO:0006184
BDET_05635	GO:0007017
BDET_05635	GO:0051258
BDET_05637	GO:0005515	26s proteasome non-atpase regulatory subunit 10
BDET_05639	GO:0005515	ubiquitin-like protein
BDET_05640	GO:0031105	cell division control protein 12
BDET_05640	GO:0005198
BDET_05640	GO:0005525
BDET_05640	GO:0007049
BDET_05641	GO:0005634	14-3-3 protein
BDET_05641	GO:0003688
BDET_05641	GO:0019904
BDET_05641	GO:0050815
BDET_05641	GO:0000077
BDET_05641	GO:0001402
BDET_05641	GO:0005977
BDET_05641	GO:0006267
BDET_05641	GO:0006270
BDET_05641	GO:0007124
BDET_05641	GO:0007265
BDET_05641	GO:0034221
BDET_05641	GO:0051436
BDET_05642	GO:0004674	cam snf1 amk1 family 1
BDET_05642	GO:0005524
BDET_05642	GO:0006468
BDET_05642	EC:2.7.11
BDET_05644	GO:0003677	chromatin modification-related protein
BDET_05645	GO:0005737	---NA---
BDET_05645	GO:0003676
BDET_05645	GO:0004824
BDET_05645	GO:0005524
[truncated: 180,118 more chars]
