# Supplementary material for: First in Vivo Batrachochytrium dendrobatidis Transcriptomes Reveal Mechanisms of Host Exploitation, Host-Specific Gene Expression, and Expressed Genotype Shifts
Source: G3 (Bethesda). 2016 Nov 16;7(1):269–78. doi: 10.1534/g3.116.035873 (PMC5217115; doi:10.1534/g3.116.035873)
Supplement: Supplementary file 12 [file 269FileS5.zip › Dataset S5 SNP_in_ORF_nonsyn_multiSNP.pl]

#!/usr/bin/env perl
# Script to find out whether SNPs are coding and whether they result in NonSynonymous mutation
# Steven Van Belleghem - Terrestrial Ecology Unit (Terec) - Ghent University - Belgium
# 01/08/2013

use strict;
use warnings;
use Bio::SeqIO;
use Bio::Tools::CodonTable;
use Bio::Seq;

my $usage = "usage: $0 unigenes.fasta pep.fasta SNP.vcf OutputName\n\n";
unless (@ARGV==4) {die $usage;}

my $original = shift @ARGV;
my $pep = shift @ARGV;
my $vcf = shift @ARGV;
my $outname = shift @ARGV;

# read in fasta file with gene sequences
my $in  = Bio::SeqIO->new(-file => "$original" , '-format' => 'Fasta');
my $out = Bio::SeqIO->new('-format' => 'Fasta');

	open (my $fh1, $pep) or die "Error, cannot open file $pep";
	        my @pep= <$fh1>;
	close ($fh1);

	open (my $fh2, $vcf) or die "Error, cannot open file $vcf";
	        my @vcf= <$fh2>;
	close ($fh2);

my $pos2;
my $countSyn;
my $countNonSyn;
my $protein1;
my $protein2;

while ( my $seq = $in->next_seq() ) {
	my $id = $seq->id;
	my $sequence = $seq->seq(); # get the sequence from the fasta file

	# Search sequence in the vcf file and get the position of the SNP	
	foreach my $vcfline(@vcf){
		if($vcfline =~ /$id/){
		if($vcfline !~ /^#/){
			$vcfline=~ s/\R//g;
			my @vcfline= split(' ', $vcfline);
			my $comp= $vcfline[0];
			my $pos= $vcfline[1];
			my $REF= $vcfline[3];
			my $ALT= $vcfline[4];
		
					
			if (length($ALT)==1 ){ # get the variable positions
			if (length($REF)==1){ 
			my $pos2=$pos-1; # correct position

			# Search sequence in pep file and check whether SNP is in ORF
			foreach my $fastaline(@pep){
				if($fastaline =~ /$id/){
					my ($compf, $readingframe, $length1, $length2) = split(' ', $fastaline);	
					my $length3= $length2 - $length1;
					
					# If ORF >200 and SNP is in ORF
					if($length3>=200 && $pos2 > $length1 && $pos2 < $length2){
					
	#print "$vcfline\n";
	#print "$id\n";
	#print "$sequence\n";
	#print "$readingframe\n\n";
	#print "$length1\n\n";
	#print "$length2\n\n";
						# If the sequence is in an ORF translate the sequence in the right reading frame
						if($readingframe > 0){
							my $ORF = $readingframe;
							$protein1 = translate_frame($sequence, $ORF);}
						if($readingframe < 0){
							my $ORF = $readingframe;
							$ORF =~ s/-//;
							my $revSeq= revcom($sequence);
							#print "$revSeq\n\n";
							$protein1 = translate_frame($revSeq, $ORF);}
							#print "Ref: $protein1 \n\n";
							
						# mutate the sequence
						my $seq2=$sequence;
						my $REFnucleo= substr($seq2,$pos2,1);
						$REF= uc $REF;
						$REFnucleo= uc $REFnucleo;
						if ($REF ne $REFnucleo) {die "Error, Reference nucleotide does not equal the one in the original sequence";}
							substr($seq2,$pos2,1,$ALT);
							
							# Translate the sequence in the right reading frame
							if($readingframe > 0){
									my $ORF = $readingframe;
									$protein2 = translate_frame($seq2, $ORF);}
							elsif($readingframe <0){
									my $ORF = $readingframe;
									$ORF =~ s/-//;
									my $revSeq2= revcom($seq2);
									$protein2 = translate_frame($revSeq2, $ORF);}
	
	
							#print "Alt: $protein2 \n\n";
							
							# check if change is the same or non synonymous
							if($protein1 eq $protein2){
									open(OUTsyn, ">>$outname"."_Synonymous.txt");
									print OUTsyn "$vcfline\n";
									close OUTsyn;
									$countSyn++;}
							if($protein1 ne $protein2){
									open(OUTnonsyn, ">>$outname"."_NonSynonymous.txt");
									print OUTnonsyn "$vcfline\n";
									close OUTnonsyn;
									$countNonSyn++;}
}}}}}
			#########################
			#Special operation for double SNPs
			#########################
			if (length($REF)==1){
			if ($ALT =~ m/\,/){  # check whether there are two alternative SNPs
				my @ALT= split(',', $ALT);
				my $i;
			foreach my $ALTsnp(@ALT){
					$i++;
					if (length($ALTsnp)==1){
			my $pos2=$pos-1; # correct position

			# Search sequence in pep file and check whether SNP is in ORF
			foreach my $fastaline(@pep){
				if($fastaline =~ /$id/){
					my ($compf, $readingframe, $length1, $length2) = split(' ', $fastaline);	
					my $length3= $length2 - $length1;
					
					# If ORF >200 and SNP is in ORF
					if($length3>=200 && $pos2 > $length1 && $pos2 < $length2){
					
	#print "$vcfline\n";
	#print "$id\n";
	#print "$sequence\n";
	#print "$readingframe\n\n";
	#print "$length1\n\n";
	#print "$length2\n\n";
						# If the sequence is in an ORF translate the sequence in the right reading frame
						if($readingframe > 0){
							my $ORF = $readingframe;
							$protein1 = translate_frame($sequence, $ORF);}
						if($readingframe < 0){
							my $ORF = $readingframe;
							$ORF =~ s/-//;
							my $revSeq= revcom($sequence);
							#print "$revSeq\n\n";
							$protein1 = translate_frame($revSeq, $ORF);}
							#print "Ref: $protein1 \n\n";
							
							# mutate the sequence
							my $seq2=$sequence;
							my $REFnucleo= substr($seq2,$pos2,1);
							$REFnucleo= uc $REFnucleo;
							if ($REF ne $REFnucleo) {die "Error, Reference nucleotide does not equal the one in the original sequence";}
								substr($seq2,$pos2,1,$ALTsnp);
							
								# Translate the sequence in the right reading frame
								if($readingframe > 0){
									my $ORF = $readingframe;
									$protein2 = translate_frame($seq2, $ORF);}
								elsif($readingframe <0){
									my $ORF = $readingframe;
									$ORF =~ s/-//;
									my $revSeq2= revcom($seq2);
									$protein2 = translate_frame($revSeq2, $ORF);}
	
	
								#print "Alt: $protein2 \n\n";
							
								# check if change is the same or non synonymous
								if($protein1 eq $protein2){
									open(OUTsyn, ">>$outname"."DoubleSNP_Synonymous.txt");
									print OUTsyn "$vcfline	SNP: $i\n";
									close OUTsyn;
									$countSyn++;}
								if($protein1 ne $protein2){
									open(OUTnonsyn, ">>$outname"."DoubleSNP_NonSynonymous.txt");
									print OUTnonsyn "$vcfline	SNP: $i\n";
									close OUTnonsyn;
									$countNonSyn++;}
}}}}}

}}					
}}}}

print "In ORF and Synonymous: $countSyn\n";
print "In ORF and NonSynonymous: $countNonSyn\n";			


##################
# Subroutines
##################
# revcom
#
# A subroutine to compute the reverse complement of DNA sequence
sub revcom {
	my($dna) = @_;
	# First reverse the sequence
	my $revcom = reverse($dna);
	# Next, complement the sequence, dealing with upper and lower case
	# A->T, T->A, C->G, G->C
	$revcom =~ tr/ACGTacgt/TGCAtgca/;
	return $revcom;
	}

# translate_frame
#
# A subroutine to translate a frame of DNA
sub translate_frame {
	my($seq, $start, $end) = @_;
	my $protein;
	# To make the subroutine easier to use, you won't need to specify
	# the end point--it will just go to the end of the sequence
	# by default.
	unless($end) {
	$end = length($seq);
		}
	# Finally, calculate and return the translation
	return dna2peptide ( substr ( $seq, $start - 1, $end -$start + 1) );
	}

# dna2peptide
#
# A subroutine to translate DNA sequence into a peptide
sub dna2peptide {
	my($dna) = @_;
	# Initialize variables
	my $protein = '';
	# Translate each three-base codon to an amino acid, and append to a protein
	for(my $i=0; $i < (length($dna) - 2) ; $i += 3) {
	$protein .= codon2aa( substr($dna,$i,3) );
		}
	return $protein;
	}

#
# codon2aa
#
# A subroutine to translate a DNA 3-character codon to an amino acid
# Version 3, using hash lookup
sub codon2aa {
	my($codon) = @_;
	$codon = uc $codon;
	my(%genetic_code) = (
'TCA' => 'S', # Serine
'TCC' => 'S', # Serine
'TCG' => 'S', # Serine
'TCT' => 'S', # Serine
'TTC' => 'F', # Phenylalanine
'TTT' => 'F', # Phenylalanine
'TTA' => 'L', # Leucine
'TTG' => 'L', # Leucine
'TAC' => 'Y', # Tyrosine
'TAT' => 'Y', # Tyrosine
'TAA' => '*', # Stop
'TAG' => '*', # Stop
'TGC' => 'C', # Cysteine
'TGT' => 'C', # Cysteine
'TGA' => '*', # Stop
'TGG' => 'W', # Tryptophan
'CTA' => 'L', # Leucine
'CTC' => 'L', # Leucine
'CTG' => 'L', # Leucine
'CTT' => 'L', # Leucine
'CCA' => 'P', # Proline
'CCC' => 'P', # Proline
'CCG' => 'P', # Proline
'CCT' => 'P', # Proline
'CAC' => 'H', # Histidine
'CAT' => 'H', # Histidine
'CAA' => 'Q', # Glutamine
'CAG' => 'Q', # Glutamine
'CGA' => 'R', # Arginine
'CGC' => 'R', # Arginine
'CGG' => 'R', # Arginine
'CGT' => 'R', # Arginine
'ATA' => 'I', # Isoleucine
'ATC' => 'I', # Isoleucine
'ATT' => 'I', # Isoleucine
'ATG' => 'M', # Methionine
'ACA' => 'T', # Threonine
'ACC' => 'T', # Threonine
'ACG' => 'T', # Threonine
'ACT' => 'T', # Threonine
'AAC' => 'N', # Asparagine
'AAT' => 'N', # Asparagine
'AAA' => 'K', # Lysine
'AAG' => 'K', # Lysine
'AGC' => 'S', # Serine
'AGT' => 'S', # Serine
'AGA' => 'R', # Arginine
'AGG' => 'R', # Arginine
'GTA' => 'V', # Valine
'GTC' => 'V', # Valine
'GTG' => 'V', # Valine
'GTT' => 'V', # Valine
'GCA' => 'A', # Alanine
'GCC' => 'A', # Alanine
'GCG' => 'A', # Alanine
'GCT' => 'A', # Alanine
'GAC' => 'D', # Aspartic Acid
'GAT' => 'D', # Aspartic Acid
'GAA' => 'E', # Glutamic Acid
'GAG' => 'E', # Glutamic Acid
'GGA' => 'G', # Glycine
'GGC' => 'G', # Glycine
'GGG' => 'G', # Glycine
'GGT' => 'G', # Glycine
);
	if(exists $genetic_code{$codon}) {
	return $genetic_code{$codon};
	}else{
	return "?";
}
}
