# Supplementary material for: First in Vivo Batrachochytrium dendrobatidis Transcriptomes Reveal Mechanisms of Host Exploitation, Host-Specific Gene Expression, and Expressed Genotype Shifts
Source: G3 (Bethesda). 2016 Nov 16;7(1):269–78. doi: 10.1534/g3.116.035873 (PMC5217115; doi:10.1534/g3.116.035873)
Supplement: Supplementary file 14 [file 269TableS1.xls]

## Sheet: Sheet1
Transcript ID	Culture	AZ	Fold-change	FDR P	Description
Increased expression in Atelopus zeteki
BDET_05444	0.776415	887.517	9.6809	3.72471e-34	metallocarboxypeptidase a
BDET_05190	3.88901	2684.61	8.46498	1.78457e-27	catalase
BDET_04767	0.375079	495.636	8.25357	6.92118e-29	amino acid permease
BDET_05455	2.49007	923.206	7.74862	1.35737e-40	metallocarboxypeptidase a
BDET_04768	0.502802	167.392	7.66094	2.80643e-35	amino acid permease
BDET_00861	0.513228	347.56	7.26719	6.05378e-22	mfs monocarboxylate
BDET_06889	1.83666	622.052	7.00455	1.9383e-24	di-copper centre-containing protein
BDET_05142	3.73994	1489.63	6.27775	5.68077e-12	catalase
BDET_00862	3.06415	451.769	6.2674	7.05016e-63	mfs monocarboxylate
BDET_04766	0.349362	160.151	6.0986	1.60886e-11	amino acid permease
BDET_04769	5.86649	734.645	6.05092	8.63766e-27	amino acid permease
BDET_01757	7.3989	771.794	5.6554	6.92118e-29	5 -nucleotidase
BDET_07124	0.965898	89.2909	5.45258	9.04699e-22	gamma-aminobutyrate permease
BDET_02165	0.94021	64.8886	5.37694	1.15014e-12	fet3 protein
BDET_07858	0.029582	5.13517	5.25411	5.46e-07	retrotransposon nucleocapsid protein
BDET_03706	2.3173	242.602	5.22964	1.72611e-11	chitin deacetylase
BDET_08579	10.8448	370.076	5.13566	9.61139e-12	p-loop containing nucleoside triphosphate hydrolase protein
BDET_03971	32.8848	2545.36	5.07505	2.83549e-17	nuclease le1
BDET_04765	1.66425	146.667	4.96724	3.52412e-16	amino acid permease
BDET_01103	11.824	731.255	4.89159	1.95841e-16	cbd9-like protein
Decreased expression in Atelopus zeteki
BDET_00772	1725.17	83.2611	-5.56246	2.80643e-35	lim domain containing protein
BDET_01024	2208.5	124.864	-4.83937	2.12058e-15	boi2p
BDET_02263	1447.69	113.561	-4.53602	9.94509e-19	left border a protein
BDET_07819	1728.14	146.055	-4.43786	2.82548e-12	cathepsin e
BDET_06559	508.261	34.7031	-4.38159	2.0852e-06	transcription factor stea
BDET_04903	4356.84	352.147	-4.28493	2.35922e-20	mrna cleavage factor complex component
BDET_04470	3156.97	209.999	-4.23084	5.98732e-21	aaa atpase domain-containing protein
BDET_07013	79.6793	8.6475	-4.09309	3.04318e-13	sel1 domain protein repeat-containing protein
BDET_00031	438.451	31.9044	-4.08686	4.7013e-06	smad fha domain-containing protein
BDET_02659	138.69	12.4641	-3.99838	9.61895e-08	mfs phs inorganic phosphate transporter
BDET_00468	77.6612	3.56318	-3.9498	7.6449e-05	serine threonine protein kinase
BDET_06354	181.554	23.0146	-3.90952	1.17469e-10	ste ste20 fray protein kinase
BDET_05418	173.202	23.8388	-3.90005	1.24799e-21	glucose-6-phosphate 1-dehydrogenase
BDET_08253	1887.7	204.31	-3.86975	1.86707e-09	calcium calmodulin-dependent protein kinase type 1-like
BDET_02674	31.2418	1.96109	-3.85402	0.000640782	crinkler family missing secretion signal peptide
BDET_06953	606.894	79.5473	-3.83413	4.46229e-12	transforming growth factor beta-1-induced transcript 1 protein
BDET_01694	185.055	22.237	-3.8286	3.27036e-06	rho guanine nucleotide exchange factor scd1 p40995
BDET_02593	25.9252	1.49806	-3.80114	0.000107807	crinkler family missing secretion signal peptide
BDET_05768	3889.4	305.537	-3.76978	1.01463e-20	plasma-membrane proton-efflux p-type atpase
BDET_05295	3.11256	0.176177	-3.74948	0.00173065	gastrula zinc finger
