# Supplementary material for: First in Vivo Batrachochytrium dendrobatidis Transcriptomes Reveal Mechanisms of Host Exploitation, Host-Specific Gene Expression, and Expressed Genotype Shifts
Source: G3 (Bethesda). 2016 Nov 16;7(1):269–78. doi: 10.1534/g3.116.035873 (PMC5217115; doi:10.1534/g3.116.035873)
Supplement: Supplementary file 16 [file 269TableS2.xls]

## Sheet: Sheet1
Transcript ID	Culture	HL	Fold-change	FDR P	Description
Increased expression in Hylomantis lemur
BDET_05444	0.776415	1543.97	9.85433	2.41704e-32	metallocarboxypeptidase a
BDET_04767	0.375079	1322.41	9.25586	2.09559e-32	amino acid permease
BDET_04768	0.502802	267.806	8.80188	1.0773e-41	amino acid permease
BDET_05455	2.49007	1534.16	8.58546	7.66685e-44	metallocarboxypeptidase a
BDET_03706	2.3173	628.751	7.26959	1.28324e-19	chitin deacetylase
BDET_04766	0.349362	295.718	7.26707	1.37246e-14	amino acid permease
BDET_02165	0.94021	188.937	7.0773	3.79763e-19	fet3 protein
BDET_02560	0.0357108	134.536	7.06069	1.26908e-10	5 -nucleotidase precursor
BDET_00862	3.06415	893.639	7.02574	5.98014e-70	mfs monocarboxylate
BDET_05190	3.88901	591.992	6.95368	5.42482e-17	catalase
BDET_00861	0.513228	293.987	6.84113	1.59766e-17	mfs monocarboxylate
BDET_06889	1.83666	205.788	6.45285	1.68218e-18	di-copper centre-containing protein
BDET_02164	1.0199	348.371	6.36751	3.51746e-13	plasma membrane iron permease
BDET_01757	7.3989	953.367	6.19167	3.72549e-30	5 -nucleotidase
BDET_07124	0.965898	112.872	6.09912	7.94672e-24	gamma-aminobutyrate permease
BDET_07015	3.60416e-05	12.4008	6.0322	2.76832e-07	chitin deacetylase
BDET_04769	5.86649	434.776	5.97896	5.98793e-23	amino acid permease
BDET_05540	0.356643	16.4184	5.69102	1e-09	chitin deacetylase cda1
BDET_04765	1.66425	297.965	5.66033	2.33836e-18	amino acid permease
BDET_07159	0.892223	119.03	5.64913	1.54e-14	nuclease s1 precursor
Decreased expression in Hylomantis lemur
BDET_01024	2208.5	30.6171	-6.1326	4.41471e-21	boi2p
BDET_07200	46.5419	1.24174	-5.68515	1.01489e-13	opt family small oligopeptide transporter
BDET_05418	173.202	8.36567	-5.56901	1.018e-31	glucose-6-phosphate 1-dehydrogenase
BDET_00772	1725.17	73.127	-5.48132	3.50059e-29	lim domain containing protein
BDET_00696	14.0767	0.242941	-5.29813	3.59787e-09	serine threonine-protein kinase blus1
BDET_02263	1447.69	157.494	-5.26047	1.05709e-17	left border a protein
BDET_06559	508.261	12.3047	-5.23057	9.82691e-08	transcription factor stea
BDET_02659	138.69	3.01629	-5.15223	1.57289e-10	mfs phs inorganic phosphate transporter
BDET_04470	3156.97	35.6477	-5.12814	2.31646e-26	aaa atpase domain-containing protein
BDET_00603	424.066	11.3416	-4.99763	8.74127e-25	n-terminal binuclear zn cluster-containing dna binding domain-containing protein
BDET_04716	926.204	64.8816	-4.96631	1.51377e-26	aromatic ring-opening dioxygenase
BDET_02747	319.091	8.0961	-4.96208	3.90402e-13	src substrate cortactin isoform x2
BDET_07819	1728.14	80.758	-4.89657	5.28934e-13	cathepsin e
BDET_05547	125.113	1.38445	-4.83051	1.237e-06	tetratricopeptide repeat protein 25
BDET_04903	4356.84	236.485	-4.66702	1.86932e-19	mrna cleavage factor complex component
BDET_02832	268.482	15.0373	-4.66232	3.69507e-34	phospholipid binding
BDET_01472	3.54911	0.0301544	-4.57726	1.51539e-06	choline transporter-like protein 1
BDET_02151	224.767	5.97252	-4.57602	2.59881e-07	opt family small oligopeptide transporter
BDET_06641	3.47925	0	-4.49241	7.13234e-05	leucine-rich repeat-containing protein partial
BDET_08074	90.9742	3.81306	-4.47909	2.117e-06	serine threonine-protein kinase 3- partial
